# Supplementary material for: Interacting evolutionary pressures drive mutation dynamics and health outcomes in aging blood
Source: Nat Commun. 2021 Aug 13;12:4921. doi: 10.1038/s41467-021-25172-8 (PMC8363714; doi:10.1038/s41467-021-25172-8)
Supplement: Supplementary file 4 — Source Data [file 41467_2021_25172_MOESM4_ESM.zip]

Archive with 25 entries (24 files):
- SourceData/
- SourceData/supplementaryFigure3.txt
- __MACOSX/SourceData/._supplementaryFigure3.txt
- SourceData/supplementaryFigure2.txt
- SourceData/supplementaryFigure10.txt
- SourceData/supplementaryFigure1.txt
- __MACOSX/SourceData/._supplementaryFigure1.txt
- SourceData/supplementaryFigure11.txt
- SourceData/supplementaryFigure5.txt
- SourceData/supplementaryFigure4.txt
- SourceData/supplementaryFigure6.txt
- SourceData/supplementaryFigure7.txt
- SourceData/Figure3d.txt
- SourceData/Figure2a.txt
- SourceData/Figure2c.txt
- SourceData/Figure2b.txt
- SourceData/Figure3b.txt
- SourceData/Figure3c.txt
- SourceData/Figure3a.txt
- SourceData/Figure2e.txt
- SourceData/Figure2d.txt
- SourceData/figure1e.txt
- SourceData/Figure4.txt
- SourceData/supplementaryFigure9.txt
- SourceData/supplementaryFigure8.txt
