# Supplementary material for: Interacting evolutionary pressures drive mutation dynamics and health outcomes in aging blood
Source: Nat Commun. 2021 Aug 13;12:4921. doi: 10.1038/s41467-021-25172-8 (PMC8363714; doi:10.1038/s41467-021-25172-8)
Supplement: Supplementary file 4 — Source Data [file 41467_2021_25172_MOESM4_ESM.zip › SourceData/supplementaryFigure3.txt]

"True" "Pred" "freq" "totals"
"1" "Combination" "Combination" 18790 18861
"2" "Combination" "Negative" 71 18861
"3" "Combination" "Neutral" 0 18861
"4" "Combination" "Positive" 0 18861
"5" "Negative" "Combination" 45 3996
"6" "Negative" "Negative" 3222 3996
"7" "Negative" "Neutral" 722 3996
"8" "Negative" "Positive" 0 3996
"9" "Neutral" "Combination" 6 3599
"10" "Neutral" "Negative" 592 3599
"11" "Neutral" "Neutral" 2999 3599
"12" "Neutral" "Positive" 0 3599
"13" "Positive" "Combination" 100 3785
"14" "Positive" "Negative" 4 3785
"15" "Positive" "Neutral" 0 3785
"16" "Positive" "Positive" 3681 3785
