# Supplementary material for: Interacting evolutionary pressures drive mutation dynamics and health outcomes in aging blood
Source: Nat Commun. 2021 Aug 13;12:4921. doi: 10.1038/s41467-021-25172-8 (PMC8363714; doi:10.1038/s41467-021-25172-8)
Supplement: Supplementary file 4 — Source Data [file 41467_2021_25172_MOESM4_ESM.zip › SourceData/supplementaryFigure2.txt]

Sample Class Mean se Desc developed_AML age_START TajD WuH numSNPs nbSyn_0 nbSyn_0.1 nbSyn_0.8 nbSynAllSNPs nbNonSyn_0 nbNonSyn_0.1 nbNonSyn_0.8 nbNonSynAllSNPs pnps_all pnps_low pnps_int pnps_high nbBen age_bins
EPIC_0001 V4 0.865870732256735 0.0985550007526787 Combination Control 58.579 -1.20869367791754 0.711655750947906 57 14 1 0 15 41 1 0 42 1.375 1.43333333333333 0.75 0 7 50-60
EPIC_0002 V1 0.802380406856537 0.0180831669929392 Neutral Control 55.211 -0.646466090578009 0.508237493086836 3 0 0 0 0 3 0 0 3 2.5 2.5 0 0 0 50-60
EPIC_0003 V4 0.999659365415573 0.000174125759792459 Combination Control 60.838 -0.596566610641755 1.03696587032527 7 2 0 0 2 4 0 0 4 1 1 0 0 1 60-70
EPIC_0004 V3 0.476145228743553 0.0661804071909742 Negative Control 62.196 -1.0132991466329 0.897765027298361 12 2 0 0 2 10 0 0 10 2 2 0 0 0 60-70
EPIC_0005 V4 0.994464260339737 0.00482789620183894 Combination PreLeukemia 62.869 -0.743811202024836 1.34608986739312 19 4 0 0 4 14 1 0 15 1.7 1.6 1.5 0 2 60-70
EPIC_0006 V1 0.898424279689789 0.00886504325351892 Neutral PreLeukemia 60.799 -0.587197559183922 0.728452418156322 4 0 0 0 0 4 0 0 4 3 3 0 0 0 60-70
EPIC_0007 V4 0.998997515439987 0.000571150300434136 Combination Control 62.574 -1.07444048447997 0.657048148986059 9 1 0 0 1 8 0 0 8 2.5 2.5 0 0 2 60-70
EPIC_0008 V4 0.997442734241486 0.00158844071946152 Combination Control 62.376 -1.09692238204997 0.79766467801618 12 4 0 0 4 8 0 0 8 1 1 0 0 1 60-70
EPIC_0009 V4 0.987903088331223 0.00626697825204964 Combination Control 62.387 -0.841952314207434 0.847473987974314 8 1 0 0 1 7 0 0 7 2.25 2.25 0 0 1 60-70
EPIC_0010 V4 0.99002525806427 0.0080646940798024 Combination Control 55.346 0.0759638708400115 1.52038381684666 16 5 0 0 5 10 1 0 11 1.08333333333333 1 1.5 0 2 50-60
EPIC_0011 V4 0.543325635425581 0.153831104944598 Combination Control 55.031 -1.4897621443017 1.17443451841423 80 26 0 0 26 54 0 0 54 1.03703703703704 1.03703703703704 0 0 6 50-60
EPIC_0012 V4 0.999252724647522 0.000367240431954771 Combination Control 51.439 -1.11798926322067 0.673327753564176 10 1 0 0 1 8 0 0 8 2.5 2.5 0 0 2 50-60
EPIC_0013 V3 0.719839680194855 0.0300360318784813 Negative Control 51.978 -1.17652149235117 1.02449373402068 21 7 0 0 7 13 0 0 13 0.9375 0.9375 0 0 0 50-60
EPIC_0014 V4 0.99852836728096 0.00119485577942048 Combination PreLeukemia 55.775 0.617366326201059 -1.77006024003582 7 1 0 1 2 3 2 0 5 1.16666666666667 1.25 2 0.5 1 50-60
EPIC_0015 V4 0.999410611391067 0.000376970680818483 Combination PreLeukemia 46.511 -1.31207491814863 0.72602587839034 16 6 0 0 6 10 0 0 10 0.857142857142857 0.857142857142857 0 0 2 40-50
EPIC_0016 V4 0.999961799383163 2.3063488151044e-05 Combination Control 49.06 -0.254031546439394 0.618713324655736 11 1 0 0 1 9 1 0 10 3 2.75 1.5 0 3 40-50
EPIC_0017 V4 0.997896939516068 0.00110912541547659 Combination Control 46.012 -0.19518393086873 1.21391699843027 14 1 0 0 1 11 2 0 13 3.75 3.25 2 0 1 40-50
EPIC_0018 V4 0.9983014523983 0.00112741031145061 Combination Control 46.754 -1.05860567084477 0.676670403531209 9 3 0 0 3 6 0 0 6 1 1 0 0 1 40-50
EPIC_0019 V4 0.997157835960388 0.00248882392924459 Combination Control 49.528 1.26947782057434 1.1545701431684 9 2 0 0 2 4 3 0 7 1.5 1 2.5 0 2 40-50
EPIC_0020 V1 0.873532581329346 0.0251131296109841 Neutral Control 46.152 -0.239164880294091 -6.07111717740563 7 1 0 1 2 4 0 1 5 1.16666666666667 1.5 0 0.75 0 40-50
EPIC_0021 V4 0.506758581507449 0.164266709192395 Combination Control 56.052 -1.56101751979736 1.12659052596017 92 28 0 0 28 63 0 0 63 1.12068965517241 1.12068965517241 0 0 7 50-60
EPIC_0022 V4 0.999715685844421 0.000163573289691356 Combination Control 57.109 -0.723595113581313 0.704795283028221 5 1 0 0 1 4 0 0 4 1.5 1.5 0 0 1 50-60
EPIC_0023 V4 0.993402677774429 0.00500584810030772 Combination Control 41.106 -1.18855890993317 1.1274523391102 27 8 0 0 8 17 0 0 17 1.05555555555556 1.05555555555556 0 0 1 40-50
EPIC_0024 V4 0.999678730964661 0.000148397527406649 Combination Control 41.613 -0.517159928344081 1.02020213135224 6 2 0 0 2 4 0 0 4 1 1 0 0 2 40-50
EPIC_0025 V1 0.509749485552311 0.10175562160338 Neutral Control 41.673 -1.06445764811126 0.791335299081171 11 2 0 0 2 8 0 0 8 1.66666666666667 1.66666666666667 0 0 0 40-50
EPIC_0026 V3 0.718018698692322 0.052941005007152 Negative Control 41.632 -0.851748726826779 1.11558366935058 18 3 0 0 3 13 1 0 14 2 1.875 1.5 0 0 40-50
EPIC_0027 V4 0.999796044826507 6.98020858172551e-05 Combination Control 63.652 -0.357646107574072 1.23825585481422 15 4 0 0 4 8 2 0 10 1.2 1 2 0 2 60-70
EPIC_0028 V4 0.988304698467255 0.00978768577117848 Combination Control 63.707 0.264649488405316 1.09779148626848 17 5 1 0 6 9 2 0 11 0.928571428571429 0.916666666666667 1 0 1 60-70
EPIC_0029 V1 0.669899591803551 0.0367875089024292 Neutral Control 49.977 2.5363306880014 -1.09468822817762 1 0 0 0 0 0 1 0 1 1.5 0 1.5 0 0 40-50
EPIC_0030 V1 0.690631133317947 0.0245769456426984 Neutral Control 49.845 0.633701649520669 -1.84048505511482 3 0 0 0 0 2 0 0 2 2 2 0 0 0 40-50
EPIC_0031 V4 0.948664128780365 0.0340983660183913 Combination Control 57.317 0.721796896687852 -10.6294170253024 3 0 0 1 1 1 0 1 2 1 1.5 0 0.75 1 50-60
EPIC_0032 V4 0.99992625117302 3.96572914939139e-05 Combination Control 57.922 -0.195394174973279 1.155885439911 5 0 0 0 0 4 1 0 5 3.5 3 1.5 0 2 50-60
EPIC_0033 V1 0.426715870946646 0.0490678273547176 Neutral Control 62.289 -0.435567921132627 0.265003393589959 1 0 0 0 0 1 0 0 1 1.5 1.5 0 0 0 60-70
EPIC_0034 V4 0.999313348531723 0.000329108509711479 Combination Control 55.025 -0.880277326754412 0.525850016098651 5 1 0 0 1 4 0 0 4 1.5 1.5 0 0 1 50-60
EPIC_0035 V1 0.535273860394955 0.0487223177732989 Neutral Control 55.411 -0.112062096413182 0.620719265297078 1 0 0 0 0 1 0 0 1 1.5 1.5 0 0 0 50-60
EPIC_0036 V1 0.920295214653015 0.00521648536725175 Neutral Control 55.713 -0.0128332426614837 -0.837281398633211 7 1 0 0 1 5 1 0 6 2 1.75 1.5 0 0 50-60
EPIC_0037 V1 0.595234820246696 0.0334294975389913 Neutral PreLeukemia 55.847 -0.443579101653408 1.11298987756331 6 4 0 0 4 2 0 0 2 0.4 0.4 0 0 0 50-60
EPIC_0039 V1 0.65869277715683 0.0246047365598168 Neutral Control 58.245 -0.586718521216363 0.378050880614709 2 0 0 0 0 2 0 0 2 2 2 0 0 0 50-60
EPIC_0040 V4 0.999960309267044 1.89923226205541e-05 Combination PreLeukemia 58.464 -0.437061873842278 0.546204050892243 2 0 0 0 0 2 0 0 2 2 2 0 0 1 50-60
EPIC_0041 V3 0.730734080076218 0.0183713796430527 Negative Control 58.683 -0.544763553853761 0.139980206310491 1 1 0 0 1 0 0 0 0 0.5 0.5 0 0 0 50-60
EPIC_0042 V1 0.512820352613926 0.0470991168526947 Neutral Control 59.335 -0.156957214133695 0.828210498843672 2 1 0 0 1 1 0 0 1 0.75 0.75 0 0 0 50-60
EPIC_0043 V4 0.999916237592697 3.45324619699691e-05 Combination Control 58.078 -0.758627654486758 0.38319881073952 3 1 0 0 1 2 0 0 2 1 1 0 0 1 50-60
EPIC_0044 V1 0.703822875022888 0.0286827390530915 Neutral PreLeukemia 58.308 -0.261414032948587 -4.34873918814511 4 0 0 0 0 3 0 1 4 3 2.5 0 1.5 0 50-60
EPIC_0046 V4 0.999885588884354 6.90787194245725e-05 Combination Control 54.286 -0.0794674545381227 1.22895423661344 4 1 0 0 1 2 1 0 3 1.25 1 1.5 0 1 50-60
EPIC_0047 V1 0.765581059455872 0.0209324997982555 Neutral PreLeukemia 54.004 -0.747572322010238 0.395698822298676 3 0 0 0 0 3 0 0 3 2.5 2.5 0 0 0 50-60
EPIC_0048 V1 0.752430903911591 0.0285893703727966 Neutral Control 54.957 0.685110884933526 -2.53219720008555 3 0 0 0 0 2 1 0 3 2.5 2 1.5 0 0 50-60
EPIC_0049 V4 0.999844181537628 4.00987122033098e-05 Combination Control 50.39 -1.02145062640862 0.75341670444173 10 2 1 0 3 7 0 0 7 1.125 1.5 0.5 0 1 50-60
EPIC_0051 V4 0.999967420101166 1.70249995212971e-05 Combination PreLeukemia 50.177 0.820619975364153 -3.08283429166702 4 0 0 0 0 2 1 1 4 3 2 1.5 1.5 1 50-60
EPIC_0052 V3 0.467804549820721 0.0557825358821876 Negative Control 50.639 -0.606933377955935 0.0677708592201509 1 0 0 0 0 1 0 0 1 1.5 1.5 0 0 0 50-60
EPIC_0053 V4 0.993685388565063 0.00563345006369718 Combination Control 63.841 -0.519414383033738 1.04463981343626 7 0 0 0 0 6 1 0 7 4.5 4 1.5 0 4 60-70
EPIC_0054 V4 0.999994361400604 4.05884047065207e-06 Combination Control 51.107 0.888157214772552 -9.55691922896399 3 0 0 0 0 1 0 2 3 2.5 1.5 0 2 1 50-60
EPIC_0055 V4 0.999942630529404 2.71412284132057e-05 Combination Control 48.131 -0.00479428400738537 -4.82862418502694 3 1 0 0 1 1 0 1 2 1 0.75 0 1.5 1 40-50
EPIC_0056 V4 0.997931790351868 0.00150278600589828 Combination Control 55.606 0.160392154087022 1.32844461176985 6 0 0 0 0 5 1 0 6 4 3.5 1.5 0 1 50-60
EPIC_0057 V4 0.976502448320389 0.0188557868991031 Combination Control 55.472 0.579671008920878 0.470052697567445 15 0 0 0 0 11 3 0 14 8 6.5 2.5 0 1 50-60
EPIC_0058 V3 0.423587425425649 0.0467607506391506 Negative Control 58.568 -0.47674141363839 0.218137940355068 1 0 0 0 0 1 0 0 1 1.5 1.5 0 0 0 50-60
EPIC_0059 V4 0.999128872156143 0.000334754972721814 Combination Control 64.186 -1.06772613720717 0.51186109080875 7 4 0 0 4 3 0 0 3 0.5 0.5 0 0 1 60-70
EPIC_0060 V3 0.804414814710617 0.0189742777041724 Negative Control 64.331 -0.139177065755458 0.591808296926374 1 1 0 0 1 0 0 0 0 0.5 0.5 0 0 0 60-70
EPIC_0061 V1 0.732140076160431 0.0214985060742575 Neutral Control 64.786 -0.818270897447759 0.314830712576966 3 0 0 0 0 3 0 0 3 2.5 2.5 0 0 0 60-70
EPIC_0062 V4 0.999342048168182 0.000238698162156944 Combination PreLeukemia 64.879 1.86000191799533 0.589539526718184 7 0 0 0 0 4 3 0 7 4.5 3 2.5 0 5 60-70
EPIC_0064 V4 0.999595236778259 0.000222776781321428 Combination PreLeukemia 57.246 1.30351837614797 0.104767031783393 6 0 0 0 0 4 2 0 6 4 3 2 0 1 50-60
EPIC_0065 V2 0.999445569515228 0.000538412972327708 Positive Control 57.777 -0.147748375424814 0.854996411837107 2 0 0 0 0 2 0 0 2 2 2 0 0 2 50-60
EPIC_0066 V4 0.999912577867508 3.6072410658639e-05 Combination Control 57.656 -0.765082069793387 0.376117853599143 3 1 0 0 1 2 0 0 2 1 1 0 0 1 50-60
EPIC_0067 V4 0.999983763694763 8.44717994024414e-06 Combination PreLeukemia 66.511 0.854687774213018 -6.6212202957465 4 0 0 0 0 2 1 1 4 3 2 1.5 1.5 1 60-70
EPIC_0068 V3 0.52750990241766 0.0357712985133139 Negative Control 60.838 0.217272942946711 0.841041777191849 6 4 1 0 5 1 0 0 1 0.25 0.3 0.5 0 0 60-70
EPIC_0069 V4 0.999656456708908 0.000189703598051442 Combination Control 73.829 0.137033776251855 1.68841528381468 7 3 0 0 3 3 1 0 4 0.75 0.625 1.5 0 1 70-80
EPIC_0070 V4 0.999613094329834 0.00018285444468811 Combination Control 60.361 -0.669531610042615 0.866529984232789 6 3 0 0 3 3 0 0 3 0.625 0.625 0 0 1 60-70
EPIC_0071 V4 0.999900680780411 6.05689549860875e-05 Combination Control 49.522 -0.358898945276639 -4.4181014280823 4 0 0 0 0 3 0 1 4 3 2.5 0 1.5 1 40-50
EPIC_0072 V4 0.984427803754807 0.0148713676613771 Combination Control 48.835 1.32074771965449 -1.52369610026872 9 0 2 0 2 5 1 0 6 1.33333333333333 3.5 0.5 0 1 40-50
EPIC_0073 V2 0.999992644786835 5.4353873230945e-06 Positive Control 55.926 -0.0617167842139985 -5.18932514566131 3 0 0 1 1 2 0 0 2 1 2 0 0.5 2 50-60
EPIC_0074 V4 0.999895906448364 4.17377868567522e-05 Combination Control 55.124 -0.0767276203688673 -0.746626885177302 6 0 0 0 0 5 1 0 6 4 3.5 1.5 0 3 50-60
EPIC_0075 V4 0.999938696622849 2.12154939658519e-05 Combination PreLeukemia 55.992 0.69546223840076 -1.44198186934774 7 0 0 0 0 4 2 1 7 4.5 3 2 1.5 2 50-60
EPIC_0076 V4 0.999898207187653 3.81138474799082e-05 Combination Control 63.359 -0.12931293071052 -2.16406581547748 5 0 0 0 0 4 1 0 5 3.5 3 1.5 0 2 60-70
EPIC_0077 V1 0.676193296909332 0.02309665914889 Neutral Control 56.928 -0.9046749013113 0.372758999800475 4 1 0 0 1 3 0 0 3 1.25 1.25 0 0 0 50-60
EPIC_0078 V1 0.625568693876266 0.0238830729927766 Neutral Control 56.452 -0.671204033825289 0.281648734121803 2 0 0 0 0 2 0 0 2 2 2 0 0 0 50-60
EPIC_0079 V3 0.450543973594904 0.0530833027716824 Negative Control 56.561 -0.576242131456267 0.103509452976189 1 0 0 0 0 1 0 0 1 1.5 1.5 0 0 0 50-60
EPIC_0080 V1 0.545262119174004 0.0331917894162356 Neutral Control 52.589 0.368422882060462 -6.17350943743847 2 0 0 0 0 1 0 1 2 2 1.5 0 1.5 0 50-60
EPIC_0081 V4 0.999833619594574 5.93987120793315e-05 Combination PreLeukemia 52.589 -1.02372802741628 1.06458998416166 17 7 0 0 7 9 1 0 10 0.75 0.6875 1.5 0 4 50-60
EPIC_0082 V4 0.999817419052124 0.000163907509728918 Combination Control 52.151 0.797734103538622 -3.20441665801495 5 1 0 0 1 2 1 1 4 1.5 1 1.5 1.5 2 50-60
EPIC_0083 V1 0.93212975859642 0.0131041446860676 Neutral Control 52.75 -0.147541384059629 1.86520428449449 17 1 0 0 1 14 2 0 16 4.5 4 2 0 0 50-60
EPIC_0084 V4 0.999937754869461 2.18596057197602e-05 Combination Control 55.745 -0.193327719799391 -4.13016241527461 4 0 0 0 0 3 0 1 4 3 2.5 0 1.5 2 50-60
EPIC_0085 V1 0.783520150184631 0.0262970359510011 Neutral Control 48.542 -0.370329052333247 0.949275542967738 4 1 0 0 1 3 0 0 3 1.25 1.25 0 0 0 40-50
EPIC_0086 V2 0.999996137619019 3.77057473209491e-06 Positive Control 59.63 0.420207317012078 1.14879993342276 1 1 0 0 1 0 0 0 0 0.5 0.5 0 0 1 50-60
EPIC_0087 V1 0.819366121292114 0.0261446894249091 Neutral PreLeukemia 48.887 -0.156478773569438 1.17843886726361 4 1 0 0 1 3 0 0 3 1.25 1.25 0 0 0 40-50
EPIC_0088 V1 0.961608576774597 0.00630888185801701 Neutral Control 59.335 -0.308966454326684 -0.751598367562274 13 3 0 0 3 8 0 1 10 1.5 1.25 0 1.5 0 50-60
EPIC_0089 V1 0.866444498300552 0.0150471227925452 Neutral Control 59.433 0.640886356016232 1.6683320664257 3 0 0 0 0 2 1 0 3 2.5 2 1.5 0 0 50-60
EPIC_0090 V4 0.999941164255142 4.28536204950971e-05 Combination Control 48.572 -0.36685071031157 0.812789936438188 3 1 0 0 1 2 0 0 2 1 1 0 0 1 40-50
EPIC_0092 V4 0.99993166923523 2.54847420450976e-05 Combination Control 64.646 0.00742720534393977 -2.76626322067352 6 2 0 0 2 1 1 1 3 0.833333333333333 0.5 1.5 1.5 1 60-70
EPIC_0093 V1 0.773297584056854 0.0168683259962128 Neutral Control 56.972 0.205655986289882 -1.65874579701729 8 2 1 0 3 4 0 1 5 0.875 1 0.5 1.5 0 50-60
EPIC_0094 V1 0.921561431884766 0.00771923248829217 Neutral Control 56.255 -0.394498191709915 0.937516204372011 4 0 0 0 0 4 0 0 4 3 3 0 0 0 50-60
EPIC_0095 V4 0.999892675876617 6.34398886215022e-05 Combination Control 52.89 -0.00912981044001195 1.11929196937711 4 1 0 0 1 2 1 0 3 1.25 1 1.5 0 1 50-60
EPIC_0096 V1 0.913048189878464 0.0122914738018915 Neutral PreLeukemia 56.704 2.37721527358785 1.9659898026248 6 0 2 0 2 2 2 0 4 1 2 0.666666666666667 0 0 50-60
EPIC_0097 V1 0.954902309179306 0.00607337996522311 Neutral Control 56.928 -0.601067868529139 -1.3544732612944 11 2 0 1 3 8 0 0 8 1.25 1.66666666666667 0 0.5 0 50-60
EPIC_0098 V1 0.846979469060898 0.0182733414188005 Neutral Control 55.431 1.28376891926984 2.38756753776324 3 0 1 0 1 0 2 0 2 1 0 1 0 0 50-60
EPIC_0099 V2 0.99547649025917 0.00447508855595128 Positive PreLeukemia 56.222 0.461140725391367 1.86048766680025 5 2 0 0 2 1 2 0 3 0.833333333333333 0.5 2 0 3 50-60
EPIC_0100 V4 0.99995111823082 2.71596397103283e-05 Combination Control 56.205 -0.29216497322742 0.704222734268287 2 0 0 0 0 2 0 0 2 2 2 0 0 1 50-60
EPIC_0101 V4 0.999833303689956 0.000142991211830631 Combination Control 52.723 0.689708182452686 -0.347862023112114 24 4 1 0 5 12 5 1 18 1.66666666666667 1.4 1.75 1.5 2 50-60
EPIC_0102 V1 0.426168501377106 0.0490379675981527 Neutral Control 52.665 -0.436938922647744 0.263448333204215 1 0 0 0 0 1 0 0 1 1.5 1.5 0 0 0 50-60
EPIC_0103 V4 0.999299472570419 0.000420869767868052 Combination Control 52.966 -0.491058959921499 1.42557168371835 15 5 0 0 5 7 2 0 9 0.916666666666667 0.75 2 0 2 50-60
EPIC_0104 V3 0.796957492828369 0.0184204810314695 Negative Control 52.219 -0.237280229180498 0.48577721848303 1 1 0 0 1 0 0 0 0 0.5 0.5 0 0 0 50-60
EPIC_0105 V1 0.5511135160923 0.0389801541086177 Neutral Control 55.959 0.292239832548782 -6.55775225517476 2 0 0 0 0 1 0 1 2 2 1.5 0 1.5 0 50-60
EPIC_0106 V4 0.999979472160339 1.03684795682979e-05 Combination Control 55.403 1.08474293870212 -4.80185058056531 4 0 0 0 0 2 1 1 4 3 2 1.5 1.5 1 50-60
EPIC_0107 V1 0.613431859016418 0.0270905683839544 Neutral Control 73.941 -0.243440401195875 0.744344648313242 2 0 0 0 0 1 0 0 1 1.5 1.5 0 0 0 70-80
EPIC_0108 V4 0.999956148862839 2.31012375988018e-05 Combination Control 66.084 0.372984520710757 1.32154591169694 3 0 0 0 0 2 1 0 3 2.5 2 1.5 0 1 60-70
EPIC_0109 V1 0.800869196653366 0.0221455320786152 Neutral Control 66.034 1.29180166320373 2.1644388773797 2 0 0 0 0 0 2 0 2 2 0 2 0 0 60-70
EPIC_0110 V4 0.999955326318741 2.36061338457268e-05 Combination Control 66.19 0.475274459931428 1.37044832957984 3 0 0 0 0 2 1 0 3 2.5 2 1.5 0 1 60-70
EPIC_0111 V4 0.999296981096268 0.000376248886239105 Combination Control 70.144 0.0891785389799728 1.39381869711359 5 0 0 0 0 4 1 0 5 3.5 3 1.5 0 1 70-80
EPIC_0113 V3 0.639042630977929 0.0890265408073257 Negative Control 49.908 0.746346857882475 -10.1075972066494 1 0 0 0 0 0 0 1 1 1.5 0 0 1.5 0 40-50
EPIC_0114 V4 0.999471706151962 0.000437989764208226 Combination Control 67.086 0.628230412677732 1.84092268373424 4 0 1 0 1 2 1 0 3 1.25 2 0.75 0 2 60-70
EPIC_0115 V1 0.843306910991669 0.0255682808525108 Neutral Control 67.105 -0.924249574703914 0.586690893127233 6 1 0 0 1 5 0 0 5 1.75 1.75 0 0 0 60-70
EPIC_0116 V1 0.750673800706863 0.0233225260138142 Neutral Control 55.406 0.851695854739445 1.95858791761387 3 0 1 0 1 1 1 0 2 1 1.5 0.75 0 0 50-60
EPIC_0117 V1 0.590158817172051 0.0450920908908907 Neutral Control 67.54 0.0969647980796784 0.837474702787979 1 0 0 0 0 1 0 0 1 1.5 1.5 0 0 0 60-70
EPIC_0118 V3 0.419057982042432 0.0457513111959818 Negative Control 68.011 -0.456480559694754 0.241242080915206 1 0 0 0 0 1 0 0 1 1.5 1.5 0 0 0 60-70
EPIC_0119 V4 0.999740916490555 0.000126648905862381 Combination Control 68.698 0.910049114718518 -1.10554572054545 7 0 1 0 1 5 1 0 6 2 3.5 0.75 0 2 60-70
EPIC_0120 V4 0.999833875894546 5.60701227108973e-05 Combination Control 44.903 0.594204057555624 -1.91987178052306 4 1 1 0 2 2 0 0 2 0.666666666666667 1 0.5 0 1 40-50
EPIC_0121 V3 0.726157891750336 0.025262848849109 Negative Control 44.452 -0.46405585315563 0.232613278314288 1 0 0 0 0 0 0 0 0 0 0 0 0 0 40-50
EPIC_0123 V4 0.99990239739418 3.91130366478259e-05 Combination Control 63.151 1.28322203719803 -1.84775233568469 4 0 0 0 0 2 2 0 4 3 2 2 0 1 60-70
EPIC_0124 V4 0.999967753887176 1.30267053805562e-05 Combination Control 63.732 -0.587602713443271 0.577180943681607 3 0 0 0 0 3 0 0 3 2.5 2.5 0 0 1 60-70
EPIC_0125 V2 1 0 Positive Control 55.751 -0.00406480948943451 -5.01015480132647 3 1 0 1 2 1 0 0 1 0.5 0.75 0 0.5 2 50-60
EPIC_0126 V4 0.999979388713837 1.28353029507743e-05 Combination Control 55.274 1.39659971704867 -3.74757100227708 3 0 0 0 0 1 1 1 3 2.5 1.5 1.5 1.5 1 50-60
EPIC_0127 V4 0.910237521678209 0.088717556303543 Combination Control 55.496 -1.20351746164839 0.81166655383326 15 1 0 0 1 14 0 0 14 4 4 0 0 1 50-60
EPIC_0128 V1 0.669001573324204 0.0247602003413586 Neutral Control 43.455 -0.556282786559343 0.410530734564562 2 0 0 0 0 2 0 0 2 2 2 0 0 0 40-50
EPIC_0129 V4 0.999794393777847 0.000106832011400716 Combination Control 56.025 0.0991591058246657 -1.00469633319713 5 1 0 0 1 3 1 0 4 1.5 1.25 1.5 0 1 50-60
EPIC_0130 V1 0.424279524385929 0.0489486474252408 Neutral Control 56.457 -0.44166313702336 0.258086981780735 1 0 0 0 0 1 0 0 1 1.5 1.5 0 0 0 50-60
EPIC_0132 V4 0.997305035591126 0.00257729950730774 Combination PreLeukemia 56.088 -0.188256828489743 1.3333127331568 6 0 0 0 0 5 1 0 6 4 3.5 1.5 0 4 50-60
EPIC_0133 V3 0.67884566783905 0.0218839234178756 Negative Control 56.542 0.712143722710827 -5.11545833683814 2 1 0 0 1 0 0 1 1 0.75 0.5 0 1.5 0 50-60
EPIC_0135 V4 0.994013202190399 0.00593973966091797 Combination Control 43.222 1.68031920920428 -5.30433749220774 3 0 1 0 1 1 0 1 2 1 1.5 0.5 1.5 1 40-50
EPIC_0137 V4 0.999675750732422 0.000175908075424526 Combination Control 56.197 0.32766748047776 -0.0554847351270007 6 0 1 0 1 5 0 0 5 1.75 3.5 0.5 0 2 50-60
EPIC_0138 V4 0.999950164556503 2.78958347683515e-05 Combination Control 56.756 0.0373606576084288 0.994102854125623 2 0 0 0 0 1 1 0 2 2 1.5 1.5 0 1 50-60
EPIC_0139 V4 0.781464119255543 0.11334482620203 Combination Control 61.52 -0.316459166416454 -4.35544186805786 4 0 0 1 1 3 0 0 3 1.25 2.5 0 0.5 2 60-70
EPIC_0140 V1 0.637846556305885 0.0678493166413222 Neutral Control 61.632 0.912314047319542 -5.80360968274824 2 0 0 0 0 1 0 0 1 1.5 1.5 0 0 0 60-70
EPIC_0141 V4 0.997557729482651 0.00187059160743065 Combination PreLeukemia 60.485 2.57011407894395 0.442841023835952 8 1 1 0 2 3 3 0 6 1.33333333333333 1.25 1.25 0 2 60-70
EPIC_0142 V1 0.647626733779907 0.0243534074066545 Neutral Control 60.531 -0.617442967148057 0.339646230351082 2 0 0 0 0 2 0 0 2 2 2 0 0 0 60-70
EPIC_0143 V2 0.999297517538071 0.000552112936093223 Positive Control 56.545 0.648306250388722 -4.82593308228992 2 1 0 0 1 0 1 0 1 0.75 0.5 1.5 0 1 50-60
EPIC_0144 V3 0.444944382086396 0.0522208530678279 Negative Control 60.03 -0.562767287029142 0.119144318098061 1 0 0 0 0 1 0 0 1 1.5 1.5 0 0 0 60-70
EPIC_0145 V1 0.949778968095779 0.0138556349052244 Neutral Control 60.156 2.21582332082079 3.18371851965794 4 0 1 0 1 0 3 0 3 1.25 0 1.25 0 0 60-70
EPIC_0146 V3 0.795049339532852 0.0181218768231262 Negative Control 53.826 -0.267853130748465 0.452288399047278 1 1 0 0 1 0 0 0 0 0.5 0.5 0 0 0 50-60
EPIC_0147 V4 0.989744621515274 0.00905958268588381 Combination PreLeukemia 53.01 1.90935663883174 2.41939088053894 6 0 0 0 0 1 5 0 6 4 1.5 3.5 0 2 50-60
EPIC_0148 V3 0.428224451839924 0.0478908879094436 Negative Control 43.264 -0.498449755358037 0.193293030572406 1 0 0 0 0 1 0 0 1 1.5 1.5 0 0 0 40-50
EPIC_0149 V4 0.999962377548218 1.28760037818143e-05 Combination Control 61.613 -0.647914064546216 0.50598342457567 3 0 0 0 0 3 0 0 3 2.5 2.5 0 0 1 60-70
EPIC_0150 V1 0.777658167481422 0.0537258807404294 Neutral Control 50.601 2.08931790299983 -4.17878351385286 1 0 0 0 0 0 1 0 1 1.5 0 1.5 0 0 50-60
EPIC_0151 V4 0.999646830558777 0.000154250017840279 Combination Control 54.382 -0.846178016582358 0.438197293242992 4 0 0 0 0 4 0 0 4 3 3 0 0 1 50-60
EPIC_0152 V4 0.999366343021393 0.000253210009232883 Combination Control 54.935 -0.818607054323969 0.70250961345789 6 2 0 0 2 4 0 0 4 1 1 0 0 1 50-60
EPIC_0153 V2 0.985824060440063 0.0141569238277723 Positive Control 50.316 -0.509969905394426 0.180070822543153 1 0 0 0 0 1 0 0 1 1.5 1.5 0 0 1 50-60
EPIC_0155 V1 0.835132092237473 0.0328174133965577 Neutral Control 46.374 -0.116092355822711 -5.94277325968909 7 0 0 2 2 5 0 0 5 1.16666666666667 3.5 0 0.333333333333333 0 40-50
EPIC_0156 V4 0.999690437316894 0.000166658302732064 Combination Control 50.631 0.392548156945015 0.488481721817596 5 1 1 0 2 3 0 0 3 0.833333333333333 1.25 0.5 0 2 50-60
EPIC_0157 V3 0.423207293823362 0.0466617389256064 Negative Control 50.568 -0.474879016720663 0.220265098391669 1 0 0 0 0 1 0 0 1 1.5 1.5 0 0 0 50-60
EPIC_0158 V1 0.601170766353607 0.0224566262944032 Neutral Control 62.623 -0.721482066124291 0.222716123103059 2 0 0 0 0 2 0 0 2 2 2 0 0 0 60-70
EPIC_0159 V1 0.645880046486854 0.023152159319535 Neutral Control 62.398 1.61404630232893 1.29783870440175 2 0 0 0 0 1 1 0 2 2 1.5 1.5 0 0 60-70
EPIC_0161 V1 0.673019707202911 0.0290191901975358 Neutral Control 36.564 -0.211824217201891 0.972201686589426 3 1 0 0 1 2 0 0 2 1 1 0 0 0 30-40
EPIC_0162 V1 0.653537541627884 0.0438297680641166 Neutral PreLeukemia 36.819 1.81316980694703 -7.41435402568187 4 0 0 1 1 1 1 1 3 1.25 1.5 1.5 0.75 0 30-40
EPIC_0163 V4 0.99993634223938 1.48850884115297e-05 Combination Control 36.082 0.547358441911685 -6.66230926615238 5 0 0 0 0 3 0 2 5 3.5 2.5 0 2 1 30-40
EPIC_0165 V4 0.998846882581711 0.000953929470844598 Combination PreLeukemia 58.864 -0.619752303363503 0.810892774696918 5 0 0 0 0 5 0 0 5 3.5 3.5 0 0 2 50-60
EPIC_0166 V2 0.995275491476059 0.00471793941980522 Positive Control 58.42 -0.476201751087544 0.496324079052149 2 0 0 0 0 2 0 0 2 2 2 0 0 2 50-60
EPIC_0167 V3 0.42203287370503 0.0463669373404121 Negative Control 58.177 -0.469308847319895 0.226623027727233 1 0 0 0 0 1 0 0 1 1.5 1.5 0 0 0 50-60
EPIC_0168 V1 0.679958266019821 0.0245003259772013 Neutral Control 60.638 1.19600007476693 -2.20183957604901 2 0 0 0 0 1 1 0 2 2 1.5 1.5 0 0 60-70
EPIC_0169 V4 0.89832976590842 0.0978153466446445 Combination Control 60.468 1.51290888624491 -0.812264205886387 6 1 0 0 1 2 3 0 5 1.75 1 2.5 0 4 60-70
EPIC_0170 V3 0.547102335095406 0.0168645468909041 Negative Control 58.412 -0.0539957368200634 -5.15000444321382 3 1 0 0 1 1 0 1 2 1 0.75 0 1.5 0 50-60
EPIC_0171 V3 0.422342830523849 0.0464436994214405 Negative PreLeukemia 54.034 -0.470783382248566 0.224940556218212 1 0 0 0 0 1 0 0 1 1.5 1.5 0 0 0 50-60
EPIC_0173 V3 0.795863741636276 0.0182380484608194 Negative Control 53.826 -0.255504457434169 0.465839785533998 1 1 0 0 1 0 0 0 0 0.5 0.5 0 0 0 50-60
EPIC_0174 V3 0.609005397558212 0.0215696174327819 Negative Control 54.1 0.975639560120431 -3.50844485663077 2 0 1 0 1 1 0 0 1 0.75 1.5 0.5 0 0 50-60
EPIC_0175 V4 0.999539482593536 0.000169022035749092 Combination Control 58.576 -1.03473891996807 0.553620464140171 7 1 0 0 1 6 0 0 6 2 2 0 0 2 50-60
EPIC_0176 V4 0.997876977920532 0.00201604744186845 Combination PreLeukemia 64.501 0.081474271707301 -1.31787712279818 9 3 0 1 4 2 3 0 5 0.7 0.5 2.5 0.5 1 60-70
EPIC_0177 V4 0.995507377386093 0.0028242759082195 Combination Control 64.216 1.52026170905864 1.53063827439079 5 0 2 0 2 2 1 0 3 0.833333333333333 2 0.5 0 2 60-70
EPIC_0178 V2 1 0 Positive Control 64.515 -0.588726323388294 0.0889934639217708 1 1 0 0 1 0 0 0 0 0.5 0.5 0 0 1 60-70
EPIC_0179 V1 0.777850860357285 0.0187129022034918 Neutral Control 59.006 0.324010508422426 1.04127639525961 4 1 0 0 1 2 1 0 3 1.25 1 1.5 0 0 50-60
EPIC_0180 V3 0.465219933912158 0.0553559664937992 Negative Control 59.606 -0.603271616034095 0.0720440712585423 1 0 0 0 0 1 0 0 1 1.5 1.5 0 0 0 50-60
EPIC_0181 V3 0.424472089111805 0.0562151692277171 Negative Control 39.981 -0.705428873890456 0.242358673135129 2 1 0 0 1 1 0 0 1 0.75 0.75 0 0 0 30-40
EPIC_0183 V1 0.587853136658668 0.0409615274931581 Neutral Control 50.653 -0.761277588501426 0.3804190853181 3 1 0 0 1 2 0 0 2 1 1 0 0 0 50-60
EPIC_0184 V4 0.999931728839874 4.66407115128032e-05 Combination Control 59.409 0.977764609569016 -0.155479001495419 10 2 0 0 2 5 3 0 8 1.66666666666667 1.16666666666667 2.5 0 3 50-60
EPIC_0185 V4 0.999944961071014 3.35374716992315e-05 Combination Control 56.271 -0.195767060960893 0.800113857912368 2 0 0 0 0 2 0 0 2 2 2 0 0 1 50-60
EPIC_0186 V4 0.992085528373718 0.00659926490865973 Combination Control 56.446 -0.787639882336263 0.63219702156065 5 0 0 0 0 5 0 0 5 3.5 3.5 0 0 3 50-60
EPIC_0187 V3 0.446881406381726 0.0525352490535229 Negative Control 56.315 -0.567880178185273 0.113215876627997 1 0 0 0 0 1 0 0 1 1.5 1.5 0 0 0 50-60
EPIC_0188 V4 0.999952429533005 2.57636934636967e-05 Combination Control 56.345 -0.312173364978241 0.677062201432409 2 0 0 0 0 2 0 0 2 2 2 0 0 1 50-60
EPIC_0190 V4 0.99995509982109 2.58079746137247e-05 Combination Control 50.111 0.314358290376309 -6.3052574014237 2 0 0 0 0 1 0 1 2 2 1.5 0 1.5 1 50-60
EPIC_0191 V4 0.999951493740082 3.43367475173549e-05 Combination Control 39.228 0.66736201482003 1.444871618401 2 0 0 0 0 1 1 0 2 2 1.5 1.5 0 1 30-40
EPIC_0193 V1 0.510533440113067 0.0475551944801001 Neutral Control 56.386 -0.16889093970283 0.817790270231372 2 1 0 0 1 1 0 0 1 0.75 0.75 0 0 0 50-60
EPIC_0195 V4 0.999693894386292 0.000158889825053074 Combination Control 52.156 0.857317802389593 -1.43457850616668 5 1 0 0 1 2 2 0 4 1.5 1 2 0 1 50-60
EPIC_0196 V4 0.99972003698349 0.000139181178484116 Combination Control 55.368 0.723658099809179 0.797309775154014 8 2 0 0 2 4 2 0 6 1.33333333333333 1 2 0 4 50-60
EPIC_0197 V1 0.682504242658615 0.0236874405666059 Neutral Control 55.83 -0.915116977246463 0.202865132228733 3 0 0 0 0 3 0 0 3 2.5 2.5 0 0 0 50-60
EPIC_0198 V3 0.434593679010868 0.0498178207081204 Negative Control 48.233 -0.526962174031809 0.160520871927567 1 0 0 0 0 1 0 0 1 1.5 1.5 0 0 0 40-50
EPIC_0199 V1 0.785546505451202 0.0223576672884155 Neutral Control 68.616 -0.0121228838786104 0.957009658314322 2 0 0 0 0 2 0 0 2 2 2 0 0 0 60-70
EPIC_0200 V4 0.999070417881012 0.000817875364742873 Combination Control 56.953 3.02235084277735 1.0734020667536 2 0 0 0 0 0 2 0 2 2 0 2 0 1 50-60
EPIC_0201 V4 0.998833990097046 0.000473193013369575 Combination Control 68.983 -0.139436811889059 1.13178354676904 7 1 0 0 1 4 1 0 5 1.75 1.5 1.5 0 1 60-70
EPIC_0202 V1 0.647825556993485 0.0243516906149256 Neutral Control 52.827 -0.618307069441126 0.341073486664463 2 0 0 0 0 2 0 0 2 2 2 0 0 0 50-60
EPIC_0203 V4 0.999954032897949 2.92143097033626e-05 Combination Control 56.249 -0.569954083068123 0.592487476154802 3 1 0 0 1 2 0 0 2 1 1 0 0 1 50-60
EPIC_0204 V1 0.619273790717125 0.0386463008041453 Neutral Control 52.843 0.271788085914139 1.00974450563189 1 0 0 0 0 1 0 0 1 1.5 1.5 0 0 0 50-60
EPIC_0206 V1 0.73605865240097 0.0225757255291767 Neutral Control 48.427 -0.323960566594518 0.670957812340919 2 0 0 0 0 2 0 0 2 2 2 0 0 0 40-50
EPIC_0207 V1 0.748069369792938 0.0224496274249514 Neutral Control 69.476 -0.26340713385353 0.732886874512957 2 0 0 0 0 2 0 0 2 2 2 0 0 0 60-70
EPIC_0208 V4 0.999592339992523 0.00021138951300546 Combination Control 67.737 -0.183938890064533 -1.55598774518054 9 1 0 0 1 7 0 1 8 2.5 2.25 0 1.5 1 60-70
EPIC_0209 V4 0.9999058842659 5.59240390346036e-05 Combination Control 48.942 -0.763857739602904 -1.42391534390385 11 1 0 0 1 9 0 1 10 3 2.75 0 1.5 1 40-50
EPIC_0210 V1 0.977801364660263 0.00786977731467563 Neutral Control 58.47 2.99557719754005 1.05866494801096 5 0 0 0 0 1 4 0 5 3.5 1.5 3 0 0 50-60
EPIC_0211 V1 0.871507793664932 0.0153494216842133 Neutral Control 58.762 -0.882447617825221 0.526383969464774 5 0 0 0 0 5 0 0 5 3.5 3.5 0 0 0 50-60
EPIC_0212 V4 0.992309194803238 0.00641814408972719 Combination PreLeukemia 64.162 1.95174498758049 1.82661629536974 5 1 0 0 1 1 3 0 4 1.5 0.75 2.5 0 1 60-70
EPIC_0213 V1 0.605443805456161 0.0422260174721765 Neutral Control 64.789 -0.630581094405271 0.527680717515727 3 1 0 0 1 2 0 0 2 1 1 0 0 0 60-70
EPIC_0214 V4 0.999926060438156 5.14812303839158e-05 Combination Control 46.902 -0.0135250955689832 0.993530939309993 2 0 0 0 0 2 0 0 2 2 2 0 0 1 40-50
EPIC_0215 V1 0.538456864655018 0.0486093623955178 Neutral Control 46.727 -0.101278644076462 0.632168212158032 1 0 0 0 0 1 0 0 1 1.5 1.5 0 0 0 40-50
EPIC_0216 V2 0.996404421329498 0.00300532990150495 Positive Control 46.949 0.781019008449962 1.4756754423211 2 1 0 0 1 0 1 0 1 0.75 0.5 1.5 0 1 40-50
EPIC_0218 V1 0.468790384382009 0.0489582982040558 Neutral Control 55.348 -0.398251055147815 0.586811504740812 2 1 0 0 1 1 0 0 1 0.75 0.75 0 0 0 50-60
EPIC_0219 V4 0.999795889854431 0.000200650559578451 Combination PreLeukemia 67.803 1.6063510440808 -2.46838938875781 4 0 0 0 0 0 3 1 4 3 0 2.5 1.5 2 60-70
EPIC_0220 V1 0.676190775632858 0.0246464357526297 Neutral Control 67.348 -0.537974535887535 0.431922156586638 2 0 0 0 0 2 0 0 2 2 2 0 0 0 60-70
EPIC_0221 V4 0.999949932098389 1.77216636586532e-05 Combination Control 69.128 -0.249058811329101 -2.78252558526879 5 1 0 0 1 3 0 1 4 1.5 1.25 0 1.5 1 60-70
EPIC_0222 V1 0.770199513435364 0.0259402745660152 Neutral Control 58.409 -0.457607066360353 0.835775426534057 4 1 0 0 1 3 0 0 3 1.25 1.25 0 0 0 50-60
EPIC_0223 V4 0.997910392284393 0.00111988087647747 Combination PreLeukemia 74.319 1.90068607329254 -1.53416858831604 14 1 0 0 1 8 5 0 13 3.75 2.5 3.5 0 8 70-80
EPIC_0224 V4 0.99831845164299 0.001329829747082 Combination Control 69.558 -0.0731960734541658 1.61785102675165 16 3 0 0 3 11 2 0 13 1.875 1.625 2 0 4 60-70
EPIC_0226 V4 0.999831461906433 8.26848252287585e-05 Combination Control 64.375 0.54559806432766 1.72528689391339 7 0 0 0 0 5 2 0 7 4.5 3.5 2 0 3 60-70
EPIC_0227 V3 0.499545210599899 0.0274244828818716 Negative Control 74.42 1.11248283024275 1.5661303942096 2 1 0 0 1 0 1 0 1 0.75 0.5 1.5 0 0 70-80
EPIC_0228 V1 0.599303016066551 0.0424067079731755 Neutral Control 55.066 -0.674070868483288 0.479800396858808 3 1 0 0 1 2 0 0 2 1 1 0 0 0 50-60
EPIC_0230 V4 0.999901974201202 9.20718084772627e-05 Combination Control 69.812 1.56210217324985 -4.43018010174896 3 1 0 0 1 0 1 1 2 1 0.5 1.5 1.5 1 60-70
EPIC_0231 V4 0.999897074699402 4.7407792227557e-05 Combination Control 70.034 -0.377844854891364 1.15734165503621 6 1 0 0 1 4 1 0 5 1.75 1.5 1.5 0 2 70-80
EPIC_0232 V1 0.931683826446533 0.0116853414083049 Neutral Control 70.762 0.723880093261226 -2.7588488889929 7 0 1 0 1 5 1 0 6 2 3.5 0.75 0 0 70-80
EPIC_0234 V4 0.999818587303162 0.000100721951991574 Combination PreLeukemia 69.944 0.786236573721927 0.763931527057813 7 1 0 0 1 4 1 0 5 1.75 1.5 1.5 0 3 60-70
EPIC_0235 V1 0.608024173974991 0.0417554058912667 Neutral Control 74.229 -0.609889341698249 0.549160689043533 3 1 0 0 1 2 0 0 2 1 1 0 0 0 70-80
EPIC_0236 V1 0.551242366433144 0.0389279470375896 Neutral Control 58.209 0.293853172897213 -6.55466333294329 2 0 0 0 0 1 0 1 2 2 1.5 0 1.5 0 50-60
EPIC_0237 V1 0.643346482515335 0.0189971131286388 Neutral Control 58.554 1.3803218960679 -1.30378859447591 2 0 0 0 0 1 1 0 2 2 1.5 1.5 0 0 50-60
EPIC_0238 V1 0.855937415361404 0.0153501918551406 Neutral Control 52.145 -0.309209863718948 0.877492361303695 3 0 0 0 0 3 0 0 3 2.5 2.5 0 0 0 50-60
EPIC_0239 V4 0.99991774559021 2.66747918842642e-05 Combination Control 67.373 -0.616316399990191 0.693018783645867 4 0 0 0 0 4 0 0 4 3 3 0 0 2 60-70
EPIC_0240 V4 0.998335099220276 0.00130179380816856 Combination Control 52.772 -0.976256354386559 1.03639991062741 14 1 0 0 1 13 0 0 13 3.75 3.75 0 0 3 50-60
EPIC_0241 V4 0.999581009149551 0.000267004894152751 Combination Control 67.11 0.167553563047332 -1.25240940436361 10 0 1 1 2 7 0 0 7 1.5 4.5 0.5 0.5 2 60-70
EPIC_0242 V4 0.999817359447479 7.603968594346e-05 Combination Control 68.862 -0.930300058957616 0.343398911703154 4 1 0 0 1 3 0 0 3 1.25 1.25 0 0 1 60-70
EPIC_0243 V3 0.421985755115747 0.0463553696646359 Negative Control 38.376 -0.469082764888361 0.22688095376226 1 0 0 0 0 1 0 0 1 1.5 1.5 0 0 0 30-40
EPIC_0244 V1 0.436695851385593 0.0495306182429795 Neutral Control 38.88 -0.410377006026164 0.293508377084129 1 0 0 0 0 1 0 0 1 1.5 1.5 0 0 0 30-40
EPIC_0245 V1 0.952869457006455 0.0101785739098395 Neutral Control 38.628 1.59955539325305 -2.86567377688307 9 0 0 1 1 2 4 0 6 2 2 3 0.5 0 30-40
EPIC_0246 V4 0.999854701757431 5.63598182993939e-05 Combination PreLeukemia 38.99 -0.657038975763375 0.651371963261477 4 0 0 0 0 4 0 0 4 3 3 0 0 1 30-40
EPIC_0247 V4 0.999938756227493 2.79655514225081e-05 Combination Control 68.208 -0.192686679414814 -3.85952219562489 4 0 0 0 0 3 0 1 4 3 2.5 0 1.5 1 60-70
EPIC_0248 V1 0.712256360054016 0.0232423326698911 Neutral Control 68.359 -0.42541821286187 0.559091995455017 2 0 0 0 0 2 0 0 2 2 2 0 0 0 60-70
EPIC_0249 V4 0.973354959487915 0.0164998289396932 Combination PreLeukemia 68.977 -0.612194426767269 1.3753146253877 13 1 0 0 1 12 0 0 12 3.5 3.5 0 0 2 60-70
EPIC_0250 V1 0.587261137366295 0.0409094915007164 Neutral Control 43.606 -0.763799188786205 0.377222851224614 3 1 0 0 1 2 0 0 2 1 1 0 0 0 40-50
EPIC_0251 V1 0.475980642437935 0.0244776944524292 Neutral Control 70.467 0.401159561377769 1.30417025961244 2 1 0 0 1 0 1 0 1 0.75 0.5 1.5 0 0 70-80
EPIC_0252 V1 0.739702731370926 0.021302309443727 Neutral Control 36.531 -0.802454461014526 0.331148626609463 3 0 0 0 0 3 0 0 3 2.5 2.5 0 0 0 30-40
EPIC_0253 V3 0.419533200562 0.0458483611865386 Negative Control 46.048 -0.458546416961516 0.23889005722141 1 0 0 0 0 1 0 0 1 1.5 1.5 0 0 0 40-50
EPIC_0254 V1 0.835594111680985 0.0164022338776254 Neutral Control 70.554 -0.462567501907402 0.695017009850322 3 0 0 0 0 3 0 0 3 2.5 2.5 0 0 0 70-80
EPIC_0255 V3 0.598810306191444 0.0335647264430493 Negative PreLeukemia 36.162 -0.613240133707355 0.0604051423275645 1 1 0 0 1 0 0 0 0 0.5 0.5 0 0 0 30-40
EPIC_0256 V4 0.558210515715142 0.141649617385612 Combination Control 43.302 3.30238354324901 -5.21722683500704 37 0 9 0 9 6 16 5 27 1.45 4 0.9 3.5 1 40-50
EPIC_0257 V3 0.555875378847122 0.0721793222700959 Negative Control 43.463 2.03679577915671 -12.2434509887995 5 1 0 0 1 0 1 3 4 1.5 0.5 1.5 2.5 0 40-50
EPIC_0258 V4 0.998210328817368 0.00177154717415218 Combination Control 36.225 1.22685494241195 -3.53007319546628 3 0 1 0 1 1 0 1 2 1 1.5 0.5 1.5 1 30-40
EPIC_0259 V3 0.782971060276031 0.016444608468705 Negative Control 43.209 -0.406999754634893 0.297320101366825 1 1 0 0 1 0 0 0 0 0.5 0.5 0 0 0 40-50
EPIC_0260 V2 0.999999952316284 4.7683715798108e-08 Positive Control 36.657 0.340187974246125 -6.11274115636312 2 1 0 0 1 0 0 0 0 0.5 0.5 0 0 1 30-40
EPIC_0261 V4 0.993982809782028 0.00418369772227017 Combination PreLeukemia 58.278 1.03328992095099 2.63471089842807 7 0 0 0 0 3 4 0 7 4.5 2.5 3 0 2 50-60
EPIC_0262 V4 0.999973976612091 1.03461340335365e-05 Combination Control 66.084 0.324608541810584 -3.78894380403028 3 0 0 0 0 2 0 1 3 2.5 2 0 1.5 1 60-70
EPIC_0263 V2 0.998803251981735 0.00118241809024839 Positive Control 66.374 0.787023638471773 1.45921151525771 1 0 0 0 0 0 1 0 1 1.5 0 1.5 0 1 60-70
EPIC_0264 V3 0.446570160984993 0.0524850552347515 Negative Control 55.833 -0.567070890692588 0.114154582654608 1 0 0 0 0 1 0 0 1 1.5 1.5 0 0 0 50-60
EPIC_0265 V4 0.999954360723495 2.82428922643187e-05 Combination Control 71.097 0.203203247240813 1.16162974203557 2 0 0 0 0 1 1 0 2 2 1.5 1.5 0 1 70-80
EPIC_0266 V1 0.670505118370056 0.0247600452935708 Neutral Control 55.633 -0.552468581055822 0.415193118413005 2 0 0 0 0 2 0 0 2 2 2 0 0 0 50-60
EPIC_0267 V1 0.647728759050369 0.024345895159605 Neutral Control 54.297 -0.619158776602478 0.341124388207021 2 0 0 0 0 2 0 0 2 2 2 0 0 0 50-60
EPIC_0268 V4 0.99993644952774 1.85409640904375e-05 Combination Control 54.136 -0.769409562844494 0.369060445250391 3 0 0 0 0 3 0 0 3 2.5 2.5 0 0 1 50-60
EPIC_0269 V4 0.984083265066147 0.0117721385448374 Combination PreLeukemia 54.478 -0.615778569661031 1.17100756195571 10 0 0 0 0 9 1 0 10 6 5.5 1.5 0 2 50-60
EPIC_0270 V4 0.999855548143387 3.87082629214948e-05 Combination Control 54.697 -0.779579272759274 0.809496668249444 7 3 0 0 3 3 1 0 4 0.75 0.625 1.5 0 2 50-60
EPIC_0271 V2 0.634110066959693 0.14264058250992 Positive PreLeukemia 56.35 1.23420488962261 -1.95070036591651 7 1 0 1 2 3 2 0 5 1.16666666666667 1.25 2 0.5 4 50-60
EPIC_0272 V1 0.789312994480133 0.0206014536976031 Neutral Control 54.708 -0.764369896812911 0.532789989531478 4 0 0 0 0 3 0 0 3 2.5 2.5 0 0 0 50-60
EPIC_0274 V4 0.999830210208893 8.9325117333228e-05 Combination Control 56.12 0.426069945183749 -0.206551745183313 7 1 0 0 1 4 2 0 6 2 1.5 2 0 2 50-60
EPIC_0275 V4 0.998422414064407 0.000668423440733598 Combination Control 56.241 0.303456506692942 1.11363869863699 8 2 0 0 2 5 1 0 6 1.33333333333333 1.16666666666667 1.5 0 1 50-60
EPIC_0276 V1 0.935475033521652 0.0347744906499189 Neutral Control 43.463 2.17898067372884 -11.0354688496251 7 1 0 0 1 1 4 1 6 2 0.75 3 1.5 0 40-50
EPIC_0277 V3 0.564614224433899 0.018345482734099 Negative Control 42.628 1.10169442150836 -3.78016734720672 4 0 1 1 2 2 0 0 2 0.666666666666667 2 0.5 0.5 0 40-50
EPIC_0278 V3 0.912167233228684 0.0175282509099234 Negative Control 42.801 2.76456771666212 -2.09105353296682 3 0 3 0 3 0 0 0 0 0.25 0 0.25 0 0 40-50
EPIC_0279 V4 0.999931299686432 3.14844439776549e-05 Combination PreLeukemia 42.445 1.06508629318554 0.232669893939174 3 0 0 0 0 1 1 0 2 2 1.5 1.5 0 1 40-50
EPIC_0281 V4 0.999637043476105 0.000170466679912161 Combination Control 57.864 0.517089553251041 -5.60142197949257 8 1 0 0 1 4 1 2 7 2.25 1.5 1.5 2 1 50-60
EPIC_0282 V1 0.715412998199463 0.0285736876126 Neutral Control 57.155 0.906025618865299 1.69532351482703 2 0 0 0 0 1 1 0 2 2 1.5 1.5 0 0 50-60
EPIC_0284 V1 0.580388876795769 0.0465754618356803 Neutral Control 36.454 0.0637002801739395 0.803733407655865 1 0 0 0 0 1 0 0 1 1.5 1.5 0 0 0 30-40
EPIC_0285 V1 0.586397013068199 0.0287925355587936 Neutral Control 68.643 -0.128130695980789 -5.16697882177826 3 0 0 0 0 2 0 1 3 2.5 2 0 1.5 0 60-70
EPIC_0286 V3 0.543269208073616 0.0139033577892941 Negative Control 51.025 0.0369717316197236 -4.81661805050334 3 1 0 0 1 1 0 1 2 1 0.75 0 1.5 0 50-60
EPIC_0287 V1 0.811510622501373 0.0177487933369642 Neutral Control 51.149 -0.610613406674637 0.549587359275317 3 0 0 0 0 3 0 0 3 2.5 2.5 0 0 0 50-60
EPIC_0289 V4 0.999899011850357 4.60570746942062e-05 Combination Control 72.616 -0.284873942057875 1.04760860548331 4 0 0 0 0 4 0 0 4 3 3 0 0 1 70-80
EPIC_0290 V4 0.999882376194 9.43653488357778e-05 Combination Control 72.559 -0.368181991735205 0.819166593793469 3 0 0 0 0 3 0 0 3 2.5 2.5 0 0 2 70-80
EPIC_0291 V1 0.856748682260513 0.0151947483066937 Neutral Control 72.819 -0.620107901897473 0.795737267460734 5 1 0 0 1 4 0 0 4 1.5 1.5 0 0 0 70-80
EPIC_0292 V4 0.999784183502197 7.45010744287545e-05 Combination Control 68.394 0.452397598671193 -4.23003987709591 9 3 0 0 3 3 1 2 6 1 0.625 1.5 2 2 60-70
EPIC_0293 V4 0.965102505683899 0.020135216751878 Combination Control 68.723 -0.430226291868173 1.41498702983183 10 0 0 0 0 9 1 0 10 6 5.5 1.5 0 2 60-70
EPIC_0294 V1 0.709572494029999 0.0293403098464944 Neutral Control 63.398 -0.29661797647073 1.02378744649464 4 1 0 0 1 2 0 0 2 1 1 0 0 0 60-70
EPIC_0295 V1 0.840291804075241 0.0158742722634243 Neutral Control 63.231 0.222294814440754 1.38407429987097 3 0 0 0 0 2 1 0 3 2.5 2 1.5 0 0 60-70
EPIC_0296 V4 0.552732112960075 0.137692151143195 Combination Control 55.233 1.36598305345683 -12.5192056358013 8 0 0 4 4 3 1 0 4 0.6 2.5 1.5 0.2 1 50-60
EPIC_0297 V4 0.997871887683868 0.00164161061566812 Combination Control 71.767 -0.46583417615451 1.38588397518603 13 1 0 0 1 11 1 0 12 3.5 3.25 1.5 0 4 70-80
EPIC_0298 V4 0.999746763706207 9.29428749767991e-05 Combination Control 71.754 0.296474929611052 -1.78546752505944 12 3 0 0 3 6 2 1 9 1.375 1 2 1.5 1 70-80
EPIC_0299 V1 0.774242922663689 0.0481383968628039 Neutral Control 55.603 2.22712711339844 -3.40637225412231 1 0 0 0 0 0 1 0 1 1.5 0 1.5 0 0 50-60
EPIC_0300 V4 0.946589708328247 0.0525493103654996 Combination PreLeukemia 64.865 -0.380002743533734 1.34309428300049 8 0 0 0 0 8 0 0 8 5 5 0 0 4 60-70
EPIC_0302 V4 0.999935001134872 2.65667340149727e-05 Combination Control 43.392 0.773203625821402 -0.708836064058215 3 0 0 0 0 2 0 0 2 2 2 0 0 1 40-50
EPIC_0303 V1 0.824951559305191 0.017127427823585 Neutral Control 64.011 -0.542730350818235 0.627362914784207 3 0 0 0 0 3 0 0 3 2.5 2.5 0 0 0 60-70
EPIC_0304 V1 0.429199019819498 0.0492119513478494 Neutral Control 66.68 -0.429271031281267 0.272140769160613 1 0 0 0 0 1 0 0 1 1.5 1.5 0 0 0 60-70
EPIC_0305 V1 0.985154443979263 0.00644494779270104 Neutral Control 66.026 0.268475200449936 -2.54074904938703 12 0 0 0 0 10 0 1 11 6.5 6 0 1.5 0 60-70
EPIC_0306 V3 0.558382153511047 0.0318035193436658 Negative Control 58.93 1.42691121603965 -1.94521200659819 2 0 1 0 1 1 0 0 1 0.75 1.5 0.5 0 0 50-60
EPIC_0307 V4 0.950088554620743 0.0478915704832137 Combination Control 58.355 1.96385309877459 2.27377870025748 5 0 1 0 1 2 2 0 4 1.5 2 1 0 1 50-60
EPIC_0308 V1 0.522962598502651 0.160479440150355 Neutral Control 67.288 -1.5491314791658 1.20031671140417 184 29 0 0 29 147 4 0 151 2.55 2.48333333333333 3 0 18 60-70
EPIC_0309 V4 0.493225262490159 0.146075862665666 Combination PreLeukemia 69.864 2.86167935581403 3.39320161522769 7 0 1 0 1 1 5 0 6 2 1.5 1.75 0 5 60-70
EPIC_0310 V4 0.999954158067703 2.6476980546059e-05 Combination Control 56.638 0.235105357760366 -6.7877375101542 2 0 0 0 0 1 0 1 2 2 1.5 0 1.5 1 50-60
EPIC_0311 V4 0.999975264072418 9.68213400854801e-06 Combination PreLeukemia 56.12 0.36467779885745 -4.1797822121507 3 0 0 0 0 2 0 1 3 2.5 2 0 1.5 1 50-60
EPIC_0312 V4 0.999968373775482 1.43693660977925e-05 Combination Control 56.49 -0.453646266177118 0.719824648795154 3 0 0 0 0 3 0 0 3 2.5 2.5 0 0 1 50-60
EPIC_0313 V1 0.63608700633049 0.0345661817676599 Neutral Control 56.397 -0.441433534996749 0.731185837411917 3 1 0 0 1 2 0 0 2 1 1 0 0 0 50-60
EPIC_0314 V1 0.841766154766083 0.0163239990375064 Neutral Control 64.164 -0.425834894302255 0.752036131765824 3 0 0 0 0 3 0 0 3 2.5 2.5 0 0 0 60-70
EPIC_0315 V4 0.999940490722656 2.47719915452431e-05 Combination Control 64.257 -0.0901162167181027 -0.636904219441843 8 1 0 0 1 6 1 0 7 2.25 2 1.5 0 3 60-70
EPIC_0316 V1 0.643815100193024 0.0259191722454366 Neutral Control 64.263 0.0203992539987111 -3.90577518089334 4 0 0 1 1 3 0 0 3 1.25 2.5 0 0.5 0 60-70
EPIC_0317 V4 0.999542242288589 0.000368418786950019 Combination PreLeukemia 64.282 -0.0421391335509457 1.50208534740151 6 2 0 0 2 3 1 0 4 1 0.833333333333333 1.5 0 3 60-70
EPIC_0318 V2 0.99884358048439 0.000710728830024489 Positive Control 64.687 0.0810387932741423 0.821357359231178 1 0 0 0 0 1 0 0 1 1.5 1.5 0 0 1 60-70
EPIC_0319 V3 0.537337956577539 0.0745557309689511 Negative Control 42.133 1.21890691764889 -8.19988667070509 1 0 0 0 0 0 0 1 1 1.5 0 0 1.5 0 40-50
EPIC_0320 V1 0.700193363428116 0.0236041768219132 Neutral Control 56.016 -0.468098011426389 0.509491625710103 2 0 0 0 0 2 0 0 2 2 2 0 0 0 50-60
EPIC_0321 V1 0.593461942672729 0.015207508022022 Neutral Control 60.761 0.892986107513091 -2.02574211878571 3 1 0 0 1 1 1 0 2 1 0.75 1.5 0 0 60-70
EPIC_0322 V2 0.760220467928957 0.126614716368663 Positive Control 56.701 0.569496407043711 -0.993235731757404 4 1 0 0 1 2 0 0 2 1 1 0 0 2 50-60
EPIC_0325 V2 0.999999606609344 2.61808497256313e-07 Positive Control 68.454 0.40714307624149 -6.3126596673281 2 0 0 0 0 1 0 1 2 2 1.5 0 1.5 2 60-70
EPIC_0326 V1 0.681721374392509 0.0324570621321864 Neutral Control 48.268 0.763460377320682 1.32408031991556 3 1 0 0 1 1 1 0 2 1 0.75 1.5 0 0 40-50
EPIC_0327 V4 0.788837457448244 0.114827741037293 Combination PreLeukemia 43.644 -0.465345511635149 0.993313187871153 5 0 0 0 0 5 0 0 5 3.5 3.5 0 0 4 40-50
EPIC_0328 V4 0.999753338098526 0.000116110178835923 Combination Control 71.472 0.624406546113207 -1.00399552565399 6 0 1 0 1 4 1 0 5 1.75 3 0.75 0 2 70-80
EPIC_0329 V3 0.425095126405358 0.0471428023746219 Negative Control 43.628 -0.484299861990323 0.209497930920445 1 0 0 0 0 1 0 0 1 1.5 1.5 0 0 0 40-50
EPIC_0330 V3 0.727029889822006 0.0254351480600278 Negative Control 43.921 -0.460246873661683 0.236953410494397 1 0 0 0 0 0 0 0 0 0 0 0 0 0 40-50
EPIC_0331 V1 0.606526312232017 0.0267923647671192 Neutral Control 43.94 0.0846308950210039 -4.65572250610366 3 0 0 0 0 2 0 1 3 2.5 2 0 1.5 0 40-50
EPIC_0332 V1 0.63955440223217 0.0430204637450129 Neutral Control 71.932 2.51272484897959 -4.39866943367942 2 0 0 0 0 0 1 1 2 2 0 1.5 1.5 0 70-80
EPIC_0334 V1 0.696717667579651 0.023750451974881 Neutral Control 66.533 -0.477914566838232 0.496188868778192 2 0 0 0 0 2 0 0 2 2 2 0 0 0 60-70
EPIC_0336 V4 0.999536949396133 0.000360564115459452 Combination PreLeukemia 50.932 0.36783299760502 1.0159007118794 5 1 1 0 2 3 0 0 3 0.833333333333333 1.25 0.5 0 2 50-60
EPIC_0337 V4 0.991504031419754 0.00780934175833774 Combination PreLeukemia 63.055 -0.65185162690452 0.891649695658146 6 0 0 0 0 6 0 0 6 4 4 0 0 2 60-70
EPIC_0339 V4 0.999960821866989 2.22564095657003e-05 Combination PreLeukemia 60.189 -0.463672237435333 0.860701674096998 4 1 0 0 1 3 0 0 3 1.25 1.25 0 0 1 60-70
EPIC_0341 V4 0.999899220466614 4.25377746580015e-05 Combination PreLeukemia 66.574 1.80425251310937 1.21140447443214 5 0 0 0 0 3 2 0 5 3.5 2.5 2 0 2 60-70
EPIC_0342 V1 0.765748763084412 0.0225345025324903 Neutral PreLeukemia 51.447 -0.116191649461881 1.30616139779725 5 1 1 0 2 3 0 0 3 0.833333333333333 1.25 0.5 0 0 50-60
EPIC_0343 V1 0.460127240419388 0.0489432071223483 Neutral PreLeukemia 50.346 -0.43519829491577 0.54828204056748 2 1 0 0 1 1 0 0 1 0.75 0.75 0 0 0 50-60
EPIC_0344 V1 0.780544072389603 0.0223748362393039 Neutral PreLeukemia 55.784 -0.0625579430146827 0.926634476863346 2 0 0 0 0 2 0 0 2 2 2 0 0 0 50-60
EPIC_0345 V4 0.579012678463415 0.156958671719646 Combination PreLeukemia 57.988 5.32598209304724 -5.91068008919238 35 2 11 0 13 3 16 1 20 0.785714285714286 0.833333333333333 0.75 1.5 4 50-60
EPIC_0346 V4 0.559614215586589 0.154936892786815 Combination PreLeukemia 58.88 5.81420495614427 -4.68627222209977 34 1 10 1 12 3 17 0 20 0.846153846153846 1.25 0.863636363636364 0.5 3 50-60
EPIC_0347 V2 0.999505168199539 0.000474973230278088 Positive PreLeukemia 64.066 1.19150059576802 -4.25429391481826 3 0 1 1 2 1 0 0 1 0.5 1.5 0.5 0.5 1 60-70
EPIC_0348 V4 0.992482900619507 0.004945863570211 Combination PreLeukemia 70.253 -0.633806311799668 1.16056606346681 15 4 0 0 4 10 1 0 11 1.3 1.2 1.5 0 1 70-80
EPIC_0349 V1 0.933110594749451 0.00466307060575631 Neutral PreLeukemia 61.544 0.841455829925404 1.96940737602159 4 0 0 0 0 2 2 0 4 3 2 2 0 0 60-70
EPIC_0350 V1 0.676681417226791 0.0246275470010228 Neutral Control 61.938 -0.534659876663947 0.431753143007869 2 0 0 0 0 2 0 0 2 2 2 0 0 0 60-70
EPIC_0351 V3 0.635663790255785 0.0888174095898535 Negative Control 63.316 0.769131972672498 -10.0181414894681 1 0 0 0 0 0 0 1 1 1.5 0 0 1.5 0 60-70
EPIC_0353 V1 0.759901589155197 0.0210442593161338 Neutral Control 51.535 -0.75971132473499 0.378839932152651 3 0 0 0 0 3 0 0 3 2.5 2.5 0 0 0 50-60
EPIC_0354 V4 0.999961137771607 1.54851699603504e-05 Combination Control 56.638 -0.592335841864496 0.371676500842591 2 0 0 0 0 2 0 0 2 2 2 0 0 1 50-60
EPIC_0355 V1 0.654562813043594 0.0245087380494065 Neutral Control 56.405 -0.599472345372683 0.363466310912251 2 0 0 0 0 2 0 0 2 2 2 0 0 0 50-60
EPIC_0356 V3 0.969994360208511 0.0156989008506164 Negative Control 50.467 0.743349093642502 -10.1193501004525 1 0 0 1 1 0 0 0 0 0.5 0 0 0.5 0 50-60
EPIC_0357 V1 0.69602432847023 0.0237979030731966 Neutral Control 50.387 -0.482066212365288 0.494773720224401 2 0 0 0 0 2 0 0 2 2 2 0 0 0 50-60
EPIC_0358 V1 0.47052383646369 0.0491544783631047 Neutral Control 50.883 -0.381004674961865 0.593406760996073 2 1 0 0 1 1 0 0 1 0.75 0.75 0 0 0 50-60
EPIC_0359 V4 0.999892151355743 4.35727856983586e-05 Combination PreLeukemia 48.17 -0.560676905822515 0.74792403944804 4 0 0 0 0 4 0 0 4 3 3 0 0 1 40-50
EPIC_0360 V1 0.645678287744522 0.0277267605810075 Neutral Control 51.817 0.368468744581596 1.1011209485664 1 0 0 0 0 1 0 0 1 1.5 1.5 0 0 0 50-60
EPIC_0361 V4 0.969461756944657 0.0300693615654663 Combination Control 51.565 -0.558069304265532 0.984757359423501 6 0 0 0 0 6 0 0 6 4 4 0 0 3 50-60
EPIC_0362 V4 0.998748183250427 0.000382790653975378 Combination Control 61.383 -0.23638106251985 1.23514454284823 8 5 0 0 5 2 1 0 3 0.416666666666667 0.333333333333333 1.5 0 2 60-70
EPIC_0363 V4 0.999968862533569 1.37268494732599e-05 Combination Control 71.258 -0.128714441457953 1.18573822115225 4 0 0 0 0 3 1 0 4 3 2.5 1.5 0 2 70-80
EPIC_0365 V1 0.696389961242676 0.0176084580063608 Neutral Control 49.938 -0.248646634638213 -3.31772354110822 5 1 0 0 1 3 0 1 4 1.5 1.25 0 1.5 0 40-50
EPIC_0367 V4 0.999953019618988 2.94014806775157e-05 Combination Control 71.576 0.968118424718908 -4.00735848980704 3 0 0 0 0 1 1 0 2 2 1.5 1.5 0 1 70-80
EPIC_0368 V1 0.977320390939713 0.0106264564345154 Neutral Control 71.491 2.72976235517937 -8.9301262343713 11 0 1 1 2 3 3 2 8 1.66666666666667 2.5 1.25 1 0 70-80
EPIC_0369 V1 0.940865010023117 0.00487936030192586 Neutral Control 61.78 0.689177858118368 1.28480407207415 5 0 0 0 0 4 1 0 5 3.5 3 1.5 0 0 60-70
EPIC_0370 V1 0.464282354712486 0.0495349663324578 Neutral Control 61.251 -0.336188529005806 0.376696633859722 1 0 0 0 0 1 0 0 1 1.5 1.5 0 0 0 60-70
EPIC_0371 V1 0.662246018648148 0.0227485366118605 Neutral Control 61.864 1.58619584142727 1.44632523897911 2 0 0 0 0 1 1 0 2 2 1.5 1.5 0 0 60-70
EPIC_0372 V4 0.999967920780182 1.3029313586564e-05 Combination Control 71.641 -0.583890326445413 0.577097329815879 3 0 0 0 0 3 0 0 3 2.5 2.5 0 0 1 70-80
EPIC_0373 V1 0.713488805294037 0.059789525724685 Neutral PreLeukemia 55.556 0.324960926688572 -8.95410793571203 4 0 0 0 0 1 0 2 3 2.5 1.5 0 2 0 50-60
EPIC_0374 V4 0.998232752084732 0.00112824985011994 Combination PreLeukemia 49.914 0.105800998699381 -7.80431617302244 5 0 0 1 1 3 0 1 4 1.5 2.5 0 0.75 1 40-50
EPIC_0375 V1 0.485095812380314 0.0485278926940504 Neutral Control 56.2 -0.326048186139688 0.667314828522766 2 1 0 0 1 1 0 0 1 0.75 0.75 0 0 0 50-60
EPIC_0376 V3 0.676452097296715 0.0592841356552091 Negative Control 56.813 3.76913737344652 -8.93822256074044 10 0 3 2 5 2 2 1 5 0.583333333333333 2 0.5 0.5 0 50-60
EPIC_0377 V4 0.999943715333939 2.50466853788253e-05 Combination PreLeukemia 66.393 1.2899979112211 -3.30404103417938 7 1 0 0 1 3 2 1 6 2 1.25 2 1.5 2 60-70
EPIC_0378 V2 0.999999678134918 2.44338657728083e-07 Positive PreLeukemia 56.553 0.768907643629483 -3.01391876085901 5 1 0 0 1 2 1 1 4 1.5 1 1.5 1.5 4 50-60
EPIC_0379 V4 0.999914956092835 3.40993094826749e-05 Combination Control 56.539 -0.226754593049081 -2.13344205418943 6 1 0 0 1 4 0 0 5 1.75 1.5 0 0 1 50-60
EPIC_0380 V3 0.436765630170703 0.0504273178782394 Negative Control 56.98 -0.535487337097652 0.150691458285284 1 0 0 0 0 1 0 0 1 1.5 1.5 0 0 0 50-60
EPIC_0381 V2 0.995079708099365 0.00467849766382985 Positive PreLeukemia 49.352 -0.140378326795794 0.590523439126832 1 0 0 0 0 1 0 0 1 1.5 1.5 0 0 1 40-50
EPIC_0382 V4 0.984043300151825 0.00906550914838031 Combination Control 56.668 -0.615735188525515 1.12247302639812 9 1 0 0 1 6 1 0 7 2.25 2 1.5 0 1 50-60
EPIC_0383 V3 0.424714305996895 0.0470502844897177 Negative Control 49.799 -0.482458686950124 0.211603604784076 1 0 0 0 0 1 0 0 1 1.5 1.5 0 0 0 40-50
EPIC_0384 V3 0.658051627874375 0.0251379786651519 Negative Control 51.521 0.342383968374925 -6.19703060414642 2 0 0 1 1 1 0 0 1 0.75 1.5 0 0.5 0 50-60
EPIC_0385 V1 0.50162537842989 0.0403047278163895 Neutral Control 51.74 -1.03876056997477 0.218058037464969 4 1 0 0 1 2 0 0 2 1 1 0 0 0 50-60
EPIC_0386 V3 0.738757234811783 0.0172955089226016 Negative Control 51.4 -0.534171190542678 0.152209874038441 1 1 0 0 1 0 0 0 0 0.5 0.5 0 0 0 50-60
EPIC_0387 V4 0.908939113467932 0.0892634059541906 Combination Control 51.592 -0.473190420877903 1.17900404628247 7 1 0 0 1 6 0 0 6 2 2 0 0 4 50-60
EPIC_0388 V1 0.660557806491852 0.0246671310173788 Neutral Control 61.58 -0.58111406731832 0.384439412265466 2 0 0 0 0 2 0 0 2 2 2 0 0 0 60-70
EPIC_0389 V2 0.998838996887207 0.000983776024090029 Positive Control 51.592 -0.0543824941073033 1.15337256354431 3 1 0 0 1 2 0 0 2 1 1 0 0 2 50-60
EPIC_0390 V4 0.997899758815765 0.00135341601762991 Combination Control 61.098 -0.924499490365118 0.760912329763958 8 3 0 0 3 5 0 0 5 0.875 0.875 0 0 1 60-70
EPIC_0391 V4 0.999883669614792 6.69756505781859e-05 Combination PreLeukemia 67.014 0.0623874760317354 1.32290515642187 4 1 0 0 1 2 1 0 3 1.25 1 1.5 0 1 60-70
EPIC_0392 V4 0.99997273683548 1.42165156745427e-05 Combination PreLeukemia 56.348 0.158025338404543 -0.530479273845008 9 1 0 0 1 6 2 0 8 2.5 2 2 0 3 50-60
EPIC_0393 V4 0.999960172176361 1.56814819917829e-05 Combination Control 73.837 -0.610659696246912 0.349616867426344 2 0 0 0 0 2 0 0 2 2 2 0 0 1 70-80
EPIC_0394 V4 0.988421273231506 0.00552847512782968 Combination Control 73.864 2.26675567793474 0.461145570906099 7 1 0 0 1 1 5 0 6 2 0.75 3.5 0 1 70-80
EPIC_0395 V4 0.994784271717072 0.00231502819769036 Combination Control 66.502 -0.910918662922753 0.844270022250678 9 2 0 0 2 6 0 0 6 1.33333333333333 1.33333333333333 0 0 1 60-70
EPIC_0396 V4 0.99995442032814 2.70257623385937e-05 Combination Control 71.381 -0.377205795875056 0.807504991819931 3 0 0 0 0 2 0 0 2 2 2 0 0 1 70-80
EPIC_0397 V4 0.999322617053986 0.000327418800152245 Combination PreLeukemia 69.227 0.552695426926167 0.847260475768748 10 2 0 0 2 6 2 0 8 1.66666666666667 1.33333333333333 2 0 1 60-70
EPIC_0398 V4 0.999963396787643 1.74028924586924e-05 Combination Control 48.931 -0.32793638228868 0.858880917090091 3 0 0 0 0 3 0 0 3 2.5 2.5 0 0 1 40-50
EPIC_0399 V4 0.999807465076447 6.99479815955764e-05 Combination Control 64.517 -0.757634160812442 0.539786461316136 4 0 0 0 0 4 0 0 4 3 3 0 0 2 60-70
EPIC_0400 V4 0.999995851516724 4.12202211687064e-06 Combination Control 56.307 1.69594151905261 -10.0969088162148 4 0 0 0 0 0 1 2 3 2.5 0 1.5 2 1 50-60
EPIC_0401 V1 0.867439371347428 0.0108135252542725 Neutral PreLeukemia 55.83 -0.278809402966349 1.25908731139595 6 2 0 0 2 3 1 0 4 1 0.833333333333333 1.5 0 0 50-60
EPIC_0402 V4 0.999918872117996 3.49391058002438e-05 Combination Control 56.611 0.122541250380025 1.62528301118009 6 2 0 0 2 3 1 0 4 1 0.833333333333333 1.5 0 2 50-60
EPIC_0403 V4 0.999562972784042 0.000374416328867045 Combination Control 73.58 0.48866457944003 -3.08955697646533 3 0 0 0 0 2 1 0 3 2.5 2 1.5 0 2 70-80
EPIC_0404 V1 0.760984939336777 0.0253013935956699 Neutral Control 73.728 -0.557837944247468 0.748829603961675 4 1 0 0 1 3 0 0 3 1.25 1.25 0 0 0 70-80
EPIC_0405 V4 0.561181424936512 0.140316904122629 Combination Control 66.705 -0.463479889835361 -0.340427017324928 49 3 0 2 5 41 3 0 44 3.83333333333333 5.375 2.5 0.333333333333333 2 60-70
EPIC_0406 V1 0.871778512001038 0.0121480766662342 Neutral PreLeukemia 70.324 -0.723770958096131 0.573549988066011 4 0 0 0 0 4 0 0 4 3 3 0 0 0 70-80
EPIC_0407 V3 0.440035051107407 0.0512848122011969 Negative Control 70.275 -0.547762170319486 0.136514174029176 1 0 0 0 0 1 0 0 1 1.5 1.5 0 0 0 70-80
EPIC_0408 V4 0.92116152048111 0.0772878986512301 Combination Control 70.809 -1.25892658604319 0.854180153958295 18 0 0 0 0 18 0 0 18 10 10 0 0 1 70-80
EPIC_0409 V4 0.99970960021019 0.000166758482473721 Combination Control 73.916 -0.488840116965135 -1.09670551210993 35 0 0 1 1 29 2 1 32 8.5 15.5 2 0.75 4 70-80
EPIC_0410 V4 0.999788671731949 0.000173088081508649 Combination Control 73.177 -1.32736192514342 0.97238647894122 28 5 0 0 5 21 1 0 22 2 1.91666666666667 1.5 0 4 70-80
EPIC_0411 V1 0.637292876839638 0.0271249175062906 Neutral Control 58.078 1.30558120796364 1.21877716258168 2 0 0 0 0 1 1 0 2 2 1.5 1.5 0 0 50-60
EPIC_0412 V4 0.997713017463684 0.00210590499214739 Combination Control 69.979 -0.243143134040399 1.42144320658101 7 1 0 0 1 6 0 0 6 2 2 0 0 2 60-70
EPIC_0413 V4 0.999587512016296 0.000188606662294857 Combination Control 69.971 -0.889616673869869 0.390030991815003 4 0 0 0 0 4 0 0 4 3 3 0 0 1 60-70
EPIC_0414 V1 0.863327324390411 0.0171015960657825 Neutral Control 59.184 -0.25024887021297 -1.69614227219961 8 2 0 0 2 5 0 1 6 1.33333333333333 1.16666666666667 0 1.5 0 50-60
EPIC_0415 V4 0.999561828374863 0.000149756102958925 Combination Control 66.916 0.0586429146846328 0.905196423286297 10 1 0 0 1 8 0 0 8 2.5 2.5 0 0 3 60-70
EPIC_0416 V1 0.627665305137634 0.0363730130300025 Neutral Control 60.446 -0.485038790322774 0.680802349395137 3 1 0 0 1 2 0 0 2 1 1 0 0 0 60-70
EPIC_0417 V1 0.723903739452362 0.0229079811043322 Neutral Control 60.619 -0.379555950192216 0.609863164727562 2 0 0 0 0 2 0 0 2 2 2 0 0 0 60-70
EPIC_0418 V1 0.860910642147064 0.00727571135249456 Neutral Control 57.563 -0.446907633528601 0.838051017153723 4 0 0 0 0 3 1 0 4 3 2.5 1.5 0 0 50-60
EPIC_0419 V4 0.99992898106575 2.81684390964888e-05 Combination Control 54.108 0.169015222731795 -2.5238489074096 4 1 0 0 1 2 0 0 2 1 1 0 0 1 50-60
EPIC_0420 V3 0.442178582027555 0.0517296632760302 Negative Control 56.654 -0.55491716654413 0.128236934677397 1 0 0 0 0 1 0 0 1 1.5 1.5 0 0 0 50-60
EPIC_0421 V4 0.891516013815999 0.0968629245456881 Combination Control 55.849 -0.869270170334013 1.26429906486641 18 2 0 0 2 14 1 0 15 2.83333333333333 2.66666666666667 1.5 0 1 50-60
EPIC_0422 V4 0.999974894523621 1.36685371168453e-05 Combination Control 68.753 -0.51053057048905 -1.0479181039865 13 2 0 0 2 9 0 1 10 2 1.83333333333333 0 1.5 4 60-70
EPIC_0423 V4 0.999581545591354 0.000171035293461602 Combination Control 69.164 -0.458437051886943 0.999598594153505 5 0 0 0 0 5 0 0 5 3.5 3.5 0 0 1 60-70
EPIC_0424 V4 0.998819291591644 0.000749107853726942 Combination PreLeukemia 63.775 0.503759428512219 1.92786431123707 7 0 0 0 0 6 1 0 7 4.5 4 1.5 0 2 60-70
EPIC_0425 V1 0.744428384304047 0.025136948307621 Neutral Control 63.258 -0.445058982707896 0.723542194877338 3 0 0 0 0 2 0 0 2 2 2 0 0 0 60-70
EPIC_0426 V1 0.940263110399246 0.00337975737987432 Neutral Control 58.062 0.115417533889824 0.890439642749124 7 1 0 0 1 5 1 0 6 2 1.75 1.5 0 0 50-60
EPIC_0427 V3 0.480963650345802 0.0578447579226725 Negative Control 64.545 -0.625574273060734 0.0459786941790565 1 0 0 0 0 1 0 0 1 1.5 1.5 0 0 0 60-70
EPIC_0428 V2 1 0 Positive Control 64.244 -0.422120679924453 0.562807766497077 2 1 0 0 1 1 0 0 1 0.75 0.75 0 0 2 60-70
EPIC_0429 V4 0.999824017286301 0.000129160781830291 Combination Control 57.889 1.72313730803409 2.18941483751525 3 0 0 0 0 1 2 0 3 2.5 1.5 2 0 1 50-60
EPIC_0430 V1 0.485378965735435 0.0491815521631775 Neutral Control 57.259 -0.271263527347859 0.448539920575187 1 0 0 0 0 1 0 0 1 1.5 1.5 0 0 0 50-60
EPIC_0431 V4 0.946793794631958 0.0464523817433469 Combination Control 61.147 -0.108305512917965 1.71214591775779 9 3 0 0 3 6 0 0 6 1 1 0 0 4 60-70
EPIC_0432 V3 0.548699024319649 0.0136705005716663 Negative Control 53.38 0.297969146205605 -4.60434913356242 3 0 0 1 1 2 0 0 2 1 2 0 0.5 0 50-60
EPIC_0433 V4 0.999948507547379 2.29385342351652e-05 Combination Control 51.395 -0.393425699480148 1.05571231083226 5 0 0 0 0 4 0 0 4 3 3 0 0 2 50-60
EPIC_0434 V1 0.694955950975418 0.0238507779529376 Neutral Control 52.895 -0.485011407412549 0.490698050775141 2 0 0 0 0 2 0 0 2 2 2 0 0 0 50-60
EPIC_0435 V3 0.684020113945007 0.0143207723863535 Negative Control 59.493 0.131479606110668 -5.02407561830312 3 1 0 1 2 1 0 0 1 0.5 0.75 0 0.5 0 50-60
EPIC_0436 V2 0.987318575382232 0.0125749594533487 Positive Control 59.682 -0.320672185191737 0.393948914805678 1 0 0 0 0 1 0 0 1 1.5 1.5 0 0 1 50-60
EPIC_0437 V1 0.441379733383656 0.0498494998508486 Neutral Control 39.203 -0.512805633683166 0.461545953047588 2 1 0 0 1 1 0 0 1 0.75 0.75 0 0 0 30-40
EPIC_0438 V3 0.430118259415031 0.0484503346207718 Negative Control 49.194 -0.506917059215966 0.183577238240871 1 0 0 0 0 1 0 0 1 1.5 1.5 0 0 0 40-50
EPIC_0439 V1 0.482873509079218 0.0492183228617155 Neutral PreLeukemia 64.756 -0.279505166143488 0.439470727888007 1 0 0 0 0 1 0 0 1 1.5 1.5 0 0 0 60-70
EPIC_0440 V4 0.999559837579727 0.00020446464078915 Combination Control 64.851 -0.117450455990003 -1.90864666284845 13 3 0 0 3 8 0 1 9 1.375 1.25 0 1.5 2 60-70
EPIC_0441 V3 0.435492875054479 0.0500712040238947 Negative Control 55.893 -0.530513653063319 0.156427760800586 1 0 0 0 0 1 0 0 1 1.5 1.5 0 0 0 50-60
EPIC_0442 V1 0.837131994962692 0.0269489654844582 Neutral Control 59.436 -0.939902193828743 0.564089244151863 6 1 0 0 1 5 0 0 5 1.75 1.75 0 0 0 50-60
EPIC_0444 V1 0.69493505358696 0.0186857042187172 Neutral Control 50.732 -0.23734113080577 -3.15380321084179 5 1 0 0 1 3 0 1 4 1.5 1.25 0 1.5 0 50-60
EPIC_0445 V4 0.999968838691711 1.39879480268208e-05 Combination Control 46.894 -0.475637824378169 0.687565106367356 3 0 0 0 0 3 0 0 3 2.5 2.5 0 0 1 40-50
EPIC_0446 V2 0.689850248582661 0.114405314580792 Positive PreLeukemia 46.987 0.127952486922883 -6.94006434603513 2 0 0 0 0 1 0 0 1 1.5 1.5 0 0 1 40-50
EPIC_0447 V4 0.999275869131088 0.00026928712232257 Combination Control 69.604 -0.769693310522784 0.522864104141269 4 1 0 0 1 3 0 0 3 1.25 1.25 0 0 2 60-70
EPIC_0448 V4 0.999897754192352 5.53998481732937e-05 Combination PreLeukemia 71.02 0.739083925861436 2.17712118956547 5 0 0 0 0 3 2 0 5 3.5 2.5 2 0 2 70-80
EPIC_0450 V4 0.999884724617004 9.5964226742855e-05 Combination PreLeukemia 51.51 0.944332618227604 -2.43496805763508 4 0 0 0 0 2 1 1 4 3 2 1.5 1.5 2 50-60
EPIC_0451 V3 0.969811350107193 0.0156182904557217 Negative Control 55.14 0.775277327340321 -9.99397615815824 1 0 0 1 1 0 0 0 0 0.5 0 0 0.5 0 50-60
EPIC_0452 V1 0.588966916501522 0.0481205432552278 Neutral Control 62.461 0.468408375555288 1.08014466711029 5 2 1 0 3 2 0 0 2 0.5 0.666666666666667 0.5 0 0 60-70
EPIC_0453 V4 0.999872291088104 4.29537602661848e-05 Combination Control 67.893 1.20809764483655 -0.735323795052938 4 0 1 0 1 2 1 0 3 1.25 2 0.75 0 1 60-70
EPIC_0454 V3 0.456042253226042 0.053883074815177 Negative PreLeukemia 41.377 -0.587555874926333 0.0903556469687285 1 0 0 0 0 1 0 0 1 1.5 1.5 0 0 0 40-50
EPIC_0455 V3 0.494473934173584 0.028238575899908 Negative PreLeukemia 49.599 1.33741301591539 1.79118804920349 2 0 1 0 1 1 0 0 1 0.75 1.5 0.5 0 0 40-50
EPIC_0456 V1 0.599646639823914 0.0223154393876421 Neutral Control 67.409 -0.725022711942581 0.21947733930136 2 0 0 0 0 2 0 0 2 2 2 0 0 0 60-70
EPIC_0457 V1 0.823975914716721 0.0099860313601607 Neutral Control 64.931 1.0131852894701 1.66379576109245 5 2 0 0 2 1 2 0 3 0.833333333333333 0.5 2 0 0 60-70
EPIC_0458 V4 0.9999880194664 9.70729751129109e-06 Combination PreLeukemia 52.726 2.19021147915021 -7.44205265890827 4 0 0 0 0 1 2 1 4 3 1.5 2 1.5 1 50-60
EPIC_0459 V4 0.99957332611084 0.000228467728201691 Combination Control 67.871 1.46819754276404 2.22992546109935 4 0 0 0 0 2 2 0 4 3 2 2 0 1 60-70
EPIC_0460 V4 0.999951863288879 1.71913297672529e-05 Combination Control 68.359 -0.670624833800482 0.282361635268556 2 0 0 0 0 2 0 0 2 2 2 0 0 1 60-70
EPIC_0461 V1 0.600861996412277 0.0410324948206672 Neutral PreLeukemia 73.558 0.671306095388422 -7.07104888643788 5 0 1 0 1 2 0 2 4 1.5 2 0.5 2 0 70-80
EPIC_0462 V2 0.999998712539673 5.55116645010853e-07 Positive Control 52.359 0.238420660000896 -4.51927199767298 3 0 0 1 1 2 0 0 2 1 2 0 0.5 2 50-60
EPIC_0463 V1 0.59386231303215 0.0443090033573388 Neutral Control 63.524 0.106340094166781 0.84693064285653 1 0 0 0 0 1 0 0 1 1.5 1.5 0 0 0 60-70
EPIC_0464 V4 0.99592936038971 0.00216642766440083 Combination PreLeukemia 61.667 2.31228280708971 2.01335500414133 8 0 0 0 0 4 3 0 7 4.5 3 2.5 0 2 60-70
EPIC_0465 V1 0.606740909814835 0.019495105079647 Neutral Control 58.119 1.55281161203167 -0.11567151137258 2 0 0 0 0 1 1 0 2 2 1.5 1.5 0 0 50-60
EPIC_0466 V3 0.612074080482125 0.0861699927366198 Negative Control 55.003 0.928750302199162 -9.38491816501758 1 0 0 0 0 0 0 1 1 1.5 0 0 1.5 0 50-60
EPIC_0467 V1 0.591795271635056 0.0291328696810149 Neutral Control 58.853 -0.0681938184816356 -5.23431825479893 3 0 0 0 0 2 0 1 3 2.5 2 0 1.5 0 50-60
EPIC_0468 V4 0.999952667951584 2.38367155443346e-05 Combination Control 64.444 -0.189135237882202 1.01331016515458 3 0 0 0 0 3 0 0 3 2.5 2.5 0 0 1 60-70
EPIC_0469 V4 0.999847012758255 7.19911135461119e-05 Combination PreLeukemia 67.978 1.39382383299841 2.35690670241353 6 1 0 0 1 2 3 0 5 1.75 1 2.5 0 3 60-70
EPIC_0470 V4 0.994327092170715 0.00363647289708793 Combination PreLeukemia 71.866 1.61621065013616 2.74551647147415 7 0 0 0 0 3 4 0 7 4.5 2.5 3 0 2 70-80
EPIC_0471 V1 0.446966050565243 0.0497351226241286 Neutral Control 58.801 -0.384000118183829 0.323216215104763 1 0 0 0 0 1 0 0 1 1.5 1.5 0 0 0 50-60
EPIC_0472 V4 0.999721032381058 0.000159612877480262 Combination PreLeukemia 39.524 0.547490786287631 0.39347990363632 5 1 0 0 1 3 1 0 4 1.5 1.25 1.5 0 1 30-40
EPIC_0473 V4 0.985828709602356 0.0138693883533623 Combination PreLeukemia 59.017 1.03212715608721 -6.1592732105234 7 1 1 1 3 3 1 0 4 0.75 1.25 0.75 0.5 1 50-60
EPIC_0474 V2 0.986813449859619 0.00727127829180062 Positive Control 60.846 0.42207969941234 1.33144968717529 2 0 1 0 1 1 0 0 1 0.75 1.5 0.5 0 1 60-70
EPIC_0475 V1 0.598526647686958 0.0424319590961395 Neutral Control 67.8 -0.677905354891416 0.475001271998846 3 1 0 0 1 2 0 0 2 1 1 0 0 0 60-70
EPIC_0476 V4 0.988796240091324 0.00758528964305013 Combination Control 70.335 -0.890478148470485 0.876043537443278 10 0 1 0 1 8 0 0 8 2.5 5 0.5 0 1 70-80
EPIC_0477 V1 0.66341724395752 0.0221193447257592 Neutral PreLeukemia 59.359 1.30917480301562 -1.74692550675613 2 0 0 0 0 1 1 0 2 2 1.5 1.5 0 0 50-60
EPIC_0478 V1 0.442285718768835 0.0496848746254891 Neutral Control 53.796 -0.396026046379233 0.309689389006359 1 0 0 0 0 1 0 0 1 1.5 1.5 0 0 0 50-60
EPIC_0479 V1 0.777051788568497 0.0187307954634716 Neutral PreLeukemia 56.583 1.08448194577994 -2.08904801633323 5 0 0 0 0 2 2 1 5 3.5 2 2 1.5 0 50-60
EPIC_0481 V4 0.999948823451996 2.94619839062931e-05 Combination Control 49.142 -0.250777368564058 0.735987687062563 2 0 0 0 0 2 0 0 2 2 2 0 0 1 40-50
EPIC_0482 V3 0.415063103474677 0.0508148911906475 Negative PreLeukemia 57.758 0.744739793169795 0.952946457768866 3 1 1 0 2 1 0 0 1 0.5 0.75 0.5 0 0 50-60
EPIC_0483 V4 0.999782282114029 0.000112873152839272 Combination Control 58.519 -0.044182953623401 1.28580113406323 4 0 0 0 0 3 1 0 4 3 2.5 1.5 0 1 50-60
EPIC_0484 V1 0.601649108529091 0.0260691951238374 Neutral Control 58.037 -0.850433118244478 0.277646290668313 3 0 0 0 0 2 0 0 2 2 2 0 0 0 50-60
EPIC_0485 V4 0.999980425834656 1.39461033923844e-05 Combination Control 54.48 1.79282485656147 -4.23816880548362 3 0 0 0 0 1 1 1 3 2.5 1.5 1.5 1.5 1 50-60
EPIC_0486 V1 0.534144857525826 0.0487571242555977 Neutral Control 48.728 -0.115734143561074 0.616814238810483 1 0 0 0 0 1 0 0 1 1.5 1.5 0 0 0 40-50
EPIC_0487 V3 0.671135985851288 0.0252614540759563 Negative Control 60.991 0.260321587139568 -6.57754599257616 2 0 0 1 1 1 0 0 1 0.75 1.5 0 0.5 0 60-70
EPIC_0488 V1 0.638740092515946 0.0294715656614146 Neutral Control 46.333 0.346646352132716 1.08075129398669 1 0 0 0 0 1 0 0 1 1.5 1.5 0 0 0 40-50
EPIC_0489 V4 0.999699836969376 0.000140705824885957 Combination Control 56.175 0.361833380132512 1.52840386579952 4 0 1 0 1 3 0 0 3 1.25 2.5 0.5 0 1 50-60
EPIC_0490 V4 0.999937891960144 6.0343996708361e-05 Combination PreLeukemia 52.813 1.25835883552317 -4.82208974012667 2 0 0 0 0 0 1 1 2 2 0 1.5 1.5 1 50-60
EPIC_0491 V4 0.999339538812637 0.000243815792385228 Combination Control 49.136 -0.600708351010032 0.836406618924806 5 0 0 0 0 5 0 0 5 3.5 3.5 0 0 1 40-50
EPIC_0492 V2 0.995319652557373 0.00467372537379139 Positive Control 67.233 -0.47902612667533 0.499192407952253 2 0 0 0 0 2 0 0 2 2 2 0 0 2 60-70
EPIC_0493 V4 0.999879437685013 0.000111124987495426 Combination PreLeukemia 44.92 1.96953188150289 -2.98875472899808 3 0 0 0 0 0 2 0 2 2 0 2 0 1 40-50
EPIC_0494 V1 0.973913937807083 0.00458760984021878 Neutral Control 64.854 0.527977633767232 1.9180005530052 11 1 1 0 2 8 1 0 9 1.83333333333333 2.5 0.75 0 0 60-70
EPIC_0495 V4 0.999940598011017 3.44026895838856e-05 Combination Control 62.319 -0.512913300475932 0.92718263584699 5 2 0 0 2 3 0 0 3 0.833333333333333 0.833333333333333 0 0 1 60-70
EPIC_0496 V4 0.999606692790985 0.000151690495287394 Combination PreLeukemia 62.571 -0.774044598775944 0.64692237463407 5 1 0 0 1 4 0 0 4 1.5 1.5 0 0 2 60-70
EPIC_0497 V1 0.69611504971981 0.0286697826505617 Neutral Control 55.403 0.464461193795845 1.29298301950629 3 1 0 0 1 1 1 0 2 1 0.75 1.5 0 0 50-60
EPIC_0498 V4 0.999854701757431 8.90239228151321e-05 Combination PreLeukemia 55.198 0.65120958834627 1.04792055732429 4 1 0 0 1 2 1 0 3 1.25 1 1.5 0 2 50-60
EPIC_0499 V3 0.42172605022788 0.0462917910998663 Negative Control 67.773 -0.46783668596213 0.22830236004933 1 0 0 0 0 1 0 0 1 1.5 1.5 0 0 0 60-70
EPIC_0500 V2 0.999989247322082 8.8093756102809e-06 Positive Control 66.661 -0.0691993850395219 -5.28981291437371 3 0 0 1 1 2 0 0 2 1 2 0 0.5 2 60-70
EPIC_0501 V4 0.999521225690842 0.000180493818303762 Combination Control 72.761 0.102060247531315 1.72529498805805 10 1 2 0 3 6 1 0 7 1.125 2 0.5 0 2 70-80
EPIC_0502 V1 0.838579595088959 0.0163072253701758 Neutral Control 64.298 0.542328805363705 -2.53389701330843 9 2 1 0 3 4 1 1 6 1 1 0.75 1.5 0 60-70
EPIC_0503 V1 0.777736788988113 0.0386124582029962 Neutral Control 56.175 -1.03176870638381 0.55622810916876 7 2 0 0 2 5 0 0 5 1.16666666666667 1.16666666666667 0 0 0 50-60
EPIC_0504 V4 0.99974958896637 0.000108980445238484 Combination PreLeukemia 68.509 0.982357425410383 -1.20533788456377 8 2 0 0 2 3 3 0 6 1.33333333333333 0.833333333333333 2.5 0 4 60-70
EPIC_0505 V2 0.979507523775101 0.0204191004426512 Positive Control 68.43 -0.60833427775568 0.353520501677044 2 1 0 0 1 1 0 0 1 0.75 0.75 0 0 1 60-70
EPIC_0506 V3 0.418963592126966 0.0547829693162901 Negative Control 71.222 -0.655908599215785 0.298829125718367 2 1 0 0 1 1 0 0 1 0.75 0.75 0 0 0 70-80
EPIC_0507 V4 0.983213126659393 0.0142722425496224 Combination PreLeukemia 46.568 -0.283050898314974 1.33135628826429 7 0 0 0 0 6 1 0 7 4.5 4 1.5 0 2 40-50
EPIC_0508 V1 0.824024498462677 0.0252017547486182 Neutral PreLeukemia 68.359 0.594680437920296 -4.35786827471098 6 1 0 0 1 3 1 1 5 1.75 1.25 1.5 1.5 0 60-70
EPIC_0509 V4 0.991926670074463 0.00668431154437474 Combination PreLeukemia 66.798 0.337807703099727 -5.47651365327576 6 0 0 1 1 4 1 0 5 1.75 3 1.5 0.5 1 60-70
EPIC_0510 V4 0.998912644386291 0.000673972340413861 Combination PreLeukemia 58.196 1.44470825820472 -1.93759478544604 10 1 1 0 2 5 2 1 8 1.66666666666667 1.75 1 1.5 1 50-60
EPIC_0511 V4 0.999544882774353 0.000172161242684745 Combination Control 56.862 -0.514897190612117 0.917644016234021 5 0 0 0 0 5 0 0 5 3.5 3.5 0 0 1 50-60
EPIC_0512 V4 0.999961990118027 1.96507996681864e-05 Combination PreLeukemia 58.817 0.265405139547784 0.428766824838856 10 0 0 0 0 8 2 0 10 6 5 2 0 4 50-60
EPIC_0513 V4 0.999937605857849 2.29264820293807e-05 Combination Control 48.227 0.345536009066427 -0.734397105995273 5 0 0 0 0 2 0 0 2 2 2 0 0 1 40-50
EPIC_0514 V4 0.999122661352158 0.000568320866206087 Combination PreLeukemia 48.361 0.570680488833806 1.71375182538965 4 0 1 0 1 2 1 0 3 1.25 2 0.75 0 1 40-50
EPIC_0515 V1 0.688738823929691 0.150696390642617 Neutral Control 53.216 -1.35651143054312 1.01166468218336 195 27 0 1 28 163 1 1 165 2.87931034482759 2.94642857142857 1.5 0.75 14 50-60
EPIC_0516 V4 0.999960196018219 2.93386009719328e-05 Combination PreLeukemia 72.873 -0.0414855932895471 0.360133633660343 13 2 0 0 2 8 2 0 10 2 1.66666666666667 2 0 2 70-80
EPIC_0517 V4 0.99709307551384 0.00257858480523342 Combination Control 48.23 0.572246094577022 -0.758842949248101 10 0 0 0 0 8 2 0 10 6 5 2 0 1 40-50
