# Supplementary material for: Interacting evolutionary pressures drive mutation dynamics and health outcomes in aging blood
Source: Nat Commun. 2021 Aug 13;12:4921. doi: 10.1038/s41467-021-25172-8 (PMC8363714; doi:10.1038/s41467-021-25172-8)
Supplement: Supplementary file 4 — Source Data [file 41467_2021_25172_MOESM4_ESM.zip › SourceData/supplementaryFigure10.txt]

Sample avg sd N developed_AML grp
EPIC_0001 -10.2076051617891 0.0304457455938684 1e+05 Control Control_1e+05
EPIC_0002 -11.2985062591995 0.00620019676656583 1e+05 Control Control_1e+05
EPIC_0003 -11.0454199338511 0.0340990822664415 1e+05 Control Control_1e+05
EPIC_0004 -10.7424443065633 0.0582708031771007 1e+05 Control Control_1e+05
EPIC_0005 -10.3759732153756 0.0188041004642991 1e+05 PreLeukemia PreLeukemia_1e+05
EPIC_0006 -11.3006914076838 0.00676910888105835 1e+05 PreLeukemia PreLeukemia_1e+05
EPIC_0007 -10.359823021866 0.0195403620832296 1e+05 Control Control_1e+05
EPIC_0008 -10.4040331494434 0.0276442954382888 1e+05 Control Control_1e+05
EPIC_0009 -10.5170944856401 0.0271067507033493 1e+05 Control Control_1e+05
EPIC_0010 -10.4220292817084 0.0333788403247381 1e+05 Control Control_1e+05
EPIC_0011 -10.2928765649221 0.0533357939641252 1e+05 Control Control_1e+05
EPIC_0012 -10.3635266619608 0.0158922698410626 1e+05 Control Control_1e+05
EPIC_0013 -10.4798174487303 0.0444780259796416 1e+05 Control Control_1e+05
EPIC_0014 -11.1026511176698 0.0318168439759943 1e+05 PreLeukemia PreLeukemia_1e+05
EPIC_0015 -10.3464644125978 0.0150863187976209 1e+05 PreLeukemia PreLeukemia_1e+05
EPIC_0016 -10.3172195638617 0.00780142388902775 1e+05 Control Control_1e+05
EPIC_0017 -10.3679522099402 0.0175520325214002 1e+05 Control Control_1e+05
EPIC_0018 -10.3939900564153 0.0297166412939965 1e+05 Control Control_1e+05
EPIC_0019 -10.5254557776607 0.0465313183267491 1e+05 Control Control_1e+05
EPIC_0020 -11.2933913575293 0.0111108574134306 1e+05 Control Control_1e+05
EPIC_0021 -10.3424354376531 0.067472236505508 1e+05 Control Control_1e+05
EPIC_0022 -10.9903361671293 0.0240167133727042 1e+05 Control Control_1e+05
EPIC_0023 -10.3300949959996 0.0103148053047487 1e+05 Control Control_1e+05
EPIC_0024 -11.0495198984753 0.0380279964661969 1e+05 Control Control_1e+05
EPIC_0025 -10.888292478896 0.0803189559418486 1e+05 Control Control_1e+05
EPIC_0026 -10.4795151420378 0.0501597554428127 1e+05 Control Control_1e+05
EPIC_0027 -10.3273464031745 0.00646947341609819 1e+05 Control Control_1e+05
EPIC_0028 -10.3164825799892 0.00783403876615009 1e+05 Control Control_1e+05
EPIC_0029 -11.2670191885961 0.0212990447051085 1e+05 Control Control_1e+05
EPIC_0030 -11.2977935460109 0.00310504593091233 1e+05 Control Control_1e+05
EPIC_0031 -11.2183002637653 0.029649586055172 1e+05 Control Control_1e+05
EPIC_0032 -11.164618274 0.0208959613953241 1e+05 Control Control_1e+05
EPIC_0033 -11.3040007941267 0.00378848404904045 1e+05 Control Control_1e+05
EPIC_0034 -10.7618922481845 0.0207092475897261 1e+05 Control Control_1e+05
EPIC_0035 -11.3055733356391 0.00588139232765829 1e+05 Control Control_1e+05
EPIC_0036 -11.2888436277794 0.0153169789515481 1e+05 Control Control_1e+05
EPIC_0037 -11.2792318571099 0.0203995833782539 1e+05 PreLeukemia PreLeukemia_1e+05
EPIC_0039 -11.3037186577807 0.00425004539058552 1e+05 Control Control_1e+05
EPIC_0040 -11.2609726819892 0.00929990825755863 1e+05 PreLeukemia PreLeukemia_1e+05
EPIC_0041 -11.2579358230208 0.0153655952308994 1e+05 Control Control_1e+05
EPIC_0042 -11.3057593832706 0.00814402898375294 1e+05 Control Control_1e+05
EPIC_0043 -11.0624340974394 0.0126179719051606 1e+05 Control Control_1e+05
EPIC_0044 -11.2922559782499 0.00976844303822618 1e+05 PreLeukemia PreLeukemia_1e+05
EPIC_0046 -11.2742340014341 0.0153940881594179 1e+05 Control Control_1e+05
EPIC_0047 -11.2780362567139 0.00701346423649133 1e+05 PreLeukemia PreLeukemia_1e+05
EPIC_0048 -11.2940465417419 0.00607922280120787 1e+05 Control Control_1e+05
EPIC_0049 -10.350251550472 0.0122417377900419 1e+05 Control Control_1e+05
EPIC_0051 -11.2814861729016 0.00685204883535717 1e+05 PreLeukemia PreLeukemia_1e+05
EPIC_0052 -11.2945341091324 0.0049167555409345 1e+05 Control Control_1e+05
EPIC_0053 -10.7406905632727 0.0289679886598055 1e+05 Control Control_1e+05
EPIC_0054 -11.2609451807365 0.00785650694402862 1e+05 Control Control_1e+05
EPIC_0055 -11.2531639000765 0.00685534476357774 1e+05 Control Control_1e+05
EPIC_0056 -11.1468853916784 0.0246159028892079 1e+05 Control Control_1e+05
EPIC_0057 -10.3722556589842 0.0263277205042847 1e+05 Control Control_1e+05
EPIC_0058 -11.3034865124168 0.00415507893532767 1e+05 Control Control_1e+05
EPIC_0059 -10.4461931083297 0.0242445596039746 1e+05 Control Control_1e+05
EPIC_0060 -11.2647612694777 0.0132819158577112 1e+05 Control Control_1e+05
EPIC_0061 -11.2579634071086 0.0109373509576408 1e+05 Control Control_1e+05
EPIC_0062 -11.123396671111 0.0258190353482881 1e+05 PreLeukemia PreLeukemia_1e+05
EPIC_0064 -10.9156033351668 0.0372498774879823 1e+05 PreLeukemia PreLeukemia_1e+05
EPIC_0065 -11.2971623839768 0.00994327898671038 1e+05 Control Control_1e+05
EPIC_0066 -11.0550229654177 0.0130836999521273 1e+05 Control Control_1e+05
EPIC_0067 -11.2766462423413 0.00641525389351527 1e+05 PreLeukemia PreLeukemia_1e+05
EPIC_0068 -11.2834967878331 0.0119615811683877 1e+05 Control Control_1e+05
EPIC_0069 -11.1956114817453 0.0351321896477386 1e+05 Control Control_1e+05
EPIC_0070 -11.0288648009618 0.0277304876697083 1e+05 Control Control_1e+05
EPIC_0071 -11.0652444438306 0.025013920807462 1e+05 Control Control_1e+05
EPIC_0072 -10.8302169154994 0.0584653746155961 1e+05 Control Control_1e+05
EPIC_0073 -11.2542480044298 0.0207274522946455 1e+05 Control Control_1e+05
EPIC_0074 -10.6452284135484 0.0244187489148293 1e+05 Control Control_1e+05
EPIC_0075 -11.1441154273978 0.0173267973106891 1e+05 PreLeukemia PreLeukemia_1e+05
EPIC_0076 -10.7127841226427 0.0310603545373393 1e+05 Control Control_1e+05
EPIC_0077 -11.2398985217117 0.0175835649738958 1e+05 Control Control_1e+05
EPIC_0078 -11.2991228422561 0.00400761700529413 1e+05 Control Control_1e+05
EPIC_0079 -11.2992440300054 0.00487820477442816 1e+05 Control Control_1e+05
EPIC_0080 -11.2936451228539 0.00400559244787111 1e+05 Control Control_1e+05
EPIC_0081 -10.3155247991613 0.00750256093193248 1e+05 PreLeukemia PreLeukemia_1e+05
EPIC_0082 -11.2777423163664 0.00731063027140503 1e+05 Control Control_1e+05
EPIC_0083 -11.10126342268 0.0495194890301027 1e+05 Control Control_1e+05
EPIC_0084 -11.1872460893873 0.0147248133386732 1e+05 Control Control_1e+05
EPIC_0085 -11.3142662165594 0.0108801054197182 1e+05 Control Control_1e+05
EPIC_0086 -11.2758927742842 0.0101833916224174 1e+05 Control Control_1e+05
EPIC_0087 -11.3222487450915 0.01397005421105 1e+05 PreLeukemia PreLeukemia_1e+05
EPIC_0088 -11.3016798374982 0.0141649616502245 1e+05 Control Control_1e+05
EPIC_0089 -11.3191692260473 0.0118424748221308 1e+05 Control Control_1e+05
EPIC_0090 -11.2487742611124 0.016955872078946 1e+05 Control Control_1e+05
EPIC_0092 -11.1868097140878 0.013941949326729 1e+05 Control Control_1e+05
EPIC_0093 -11.3107066267011 0.0076328813429872 1e+05 Control Control_1e+05
EPIC_0094 -11.3131324939821 0.0097989887607917 1e+05 Control Control_1e+05
EPIC_0095 -11.2680045120943 0.0129256330243494 1e+05 Control Control_1e+05
EPIC_0096 -11.3027234354882 0.00881232122537818 1e+05 PreLeukemia PreLeukemia_1e+05
EPIC_0097 -11.3122815704314 0.0124328336967566 1e+05 Control Control_1e+05
EPIC_0098 -11.3030860875501 0.0136295493052991 1e+05 Control Control_1e+05
EPIC_0099 -11.2868508638117 0.0122827253094893 1e+05 PreLeukemia PreLeukemia_1e+05
EPIC_0100 -11.2782854246905 0.011107959557497 1e+05 Control Control_1e+05
EPIC_0101 -10.3070245098452 0.00420285495657352 1e+05 Control Control_1e+05
EPIC_0102 -11.3039842685245 0.00380090906418924 1e+05 Control Control_1e+05
EPIC_0103 -10.3582296473263 0.018015843551167 1e+05 Control Control_1e+05
EPIC_0104 -11.2690993021754 0.012256935727373 1e+05 Control Control_1e+05
EPIC_0105 -11.2939400986402 0.00530641569123158 1e+05 Control Control_1e+05
EPIC_0106 -11.2835753983417 0.00567198903144915 1e+05 Control Control_1e+05
EPIC_0107 -11.311609363606 0.0080560389014596 1e+05 Control Control_1e+05
EPIC_0108 -11.2958254669025 0.00933912475026919 1e+05 Control Control_1e+05
EPIC_0109 -11.3069491023746 0.00864367800637896 1e+05 Control Control_1e+05
EPIC_0110 -11.2963223118241 0.009123699127887 1e+05 Control Control_1e+05
EPIC_0111 -11.2436657377448 0.0152777061092781 1e+05 Control Control_1e+05
EPIC_0113 -11.2747658027673 0.0214185132862977 1e+05 Control Control_1e+05
EPIC_0114 -11.2852627078832 0.0117702540046341 1e+05 Control Control_1e+05
EPIC_0115 -11.2050699246472 0.0368910692827301 1e+05 Control Control_1e+05
EPIC_0116 -11.3093659406298 0.0125964606612952 1e+05 Control Control_1e+05
EPIC_0117 -11.3057539575716 0.0081346468821711 1e+05 Control Control_1e+05
EPIC_0118 -11.3037328640001 0.00397495653702819 1e+05 Control Control_1e+05
EPIC_0119 -10.819655357589 0.0572403800883949 1e+05 Control Control_1e+05
EPIC_0120 -11.200563860952 0.01740986524041 1e+05 Control Control_1e+05
EPIC_0121 -11.2135491324307 0.0179533453494215 1e+05 Control Control_1e+05
EPIC_0123 -11.224095531518 0.0146627905910125 1e+05 Control Control_1e+05
EPIC_0124 -11.1837886352057 0.0132983423759132 1e+05 Control Control_1e+05
EPIC_0125 -11.239547632234 0.0194823610982328 1e+05 Control Control_1e+05
EPIC_0126 -11.2951626618608 0.00523412842635989 1e+05 Control Control_1e+05
EPIC_0127 -10.365323272415 0.0324260809859797 1e+05 Control Control_1e+05
EPIC_0128 -11.3050057909608 0.00451538752097339 1e+05 Control Control_1e+05
EPIC_0129 -10.9057242556341 0.0351370212141688 1e+05 Control Control_1e+05
EPIC_0130 -11.3039286861733 0.00384363904792764 1e+05 Control Control_1e+05
EPIC_0132 -11.1129283441041 0.0273742451828132 1e+05 PreLeukemia PreLeukemia_1e+05
EPIC_0133 -11.2902530669826 0.00963668969903812 1e+05 Control Control_1e+05
EPIC_0135 -11.2855596717118 0.00660759113137408 1e+05 Control Control_1e+05
EPIC_0137 -10.8650298981478 0.0484850982387282 1e+05 Control Control_1e+05
EPIC_0138 -11.2883092999757 0.00498089880599332 1e+05 Control Control_1e+05
EPIC_0139 -11.2331578569783 0.0200796237306967 1e+05 Control Control_1e+05
EPIC_0140 -11.2461667364601 0.0342659966133271 1e+05 Control Control_1e+05
EPIC_0141 -11.0331820834673 0.0292086526355984 1e+05 PreLeukemia PreLeukemia_1e+05
EPIC_0142 -11.3022333830448 0.00407319043825112 1e+05 Control Control_1e+05
EPIC_0143 -11.2389375517325 0.0153924442041377 1e+05 Control Control_1e+05
EPIC_0144 -11.3005525346409 0.00480544342996754 1e+05 Control Control_1e+05
EPIC_0145 -11.2988815021963 0.0221206841258669 1e+05 Control Control_1e+05
EPIC_0146 -11.2704176641876 0.0117504849304767 1e+05 Control Control_1e+05
EPIC_0147 -11.234734871586 0.0200350716276347 1e+05 PreLeukemia PreLeukemia_1e+05
EPIC_0148 -11.3031040627665 0.00427261397436799 1e+05 Control Control_1e+05
EPIC_0149 -11.1403529743829 0.0151822836020662 1e+05 Control Control_1e+05
EPIC_0150 -11.269826718594 0.0249205032450081 1e+05 Control Control_1e+05
EPIC_0151 -10.813249263819 0.0246602455188481 1e+05 Control Control_1e+05
EPIC_0152 -10.8293513301363 0.0203577963540763 1e+05 Control Control_1e+05
EPIC_0153 -11.2645270118188 0.00906558112833666 1e+05 Control Control_1e+05
EPIC_0155 -11.2676615333684 0.0361914766213304 1e+05 Control Control_1e+05
EPIC_0156 -11.0299751640414 0.0240570778758491 1e+05 Control Control_1e+05
EPIC_0157 -11.3035048603912 0.00413933319919235 1e+05 Control Control_1e+05
EPIC_0158 -11.2935547911789 0.00424840653955104 1e+05 Control Control_1e+05
EPIC_0159 -11.2961933375755 0.00417365307998938 1e+05 Control Control_1e+05
EPIC_0161 -11.3080395850306 0.0124836227310145 1e+05 Control Control_1e+05
EPIC_0162 -11.2891900027443 0.00443098076793243 1e+05 PreLeukemia PreLeukemia_1e+05
EPIC_0163 -11.1464248699476 0.0313567569338313 1e+05 Control Control_1e+05
EPIC_0165 -10.9555289001027 0.0240310142003485 1e+05 PreLeukemia PreLeukemia_1e+05
EPIC_0166 -11.2770833217392 0.00616588894809175 1e+05 Control Control_1e+05
EPIC_0167 -11.3035703415366 0.00409556915206304 1e+05 Control Control_1e+05
EPIC_0168 -11.292478638995 0.00788249038806961 1e+05 Control Control_1e+05
EPIC_0169 -11.1450151408215 0.0158882003355273 1e+05 Control Control_1e+05
EPIC_0170 -11.2997575247818 0.00424008950948892 1e+05 Control Control_1e+05
EPIC_0171 -11.3035527804957 0.00410692795230366 1e+05 PreLeukemia PreLeukemia_1e+05
EPIC_0173 -11.2700160382119 0.0119599826026276 1e+05 Control Control_1e+05
EPIC_0174 -11.2925490074113 0.0108563972271098 1e+05 Control Control_1e+05
EPIC_0175 -10.4022373259226 0.0219991303643585 1e+05 Control Control_1e+05
EPIC_0176 -10.5764119542529 0.0502829478064338 1e+05 PreLeukemia PreLeukemia_1e+05
EPIC_0177 -11.226244688152 0.0141832379060461 1e+05 Control Control_1e+05
EPIC_0178 -11.2570421979768 0.0120619996101848 1e+05 Control Control_1e+05
EPIC_0179 -11.3089277429581 0.00613408539943983 1e+05 Control Control_1e+05
EPIC_0180 -11.2954405321992 0.00494423766830801 1e+05 Control Control_1e+05
EPIC_0181 -11.2985615102103 0.0037372674563356 1e+05 Control Control_1e+05
EPIC_0183 -11.2896459271272 0.00392840012542823 1e+05 Control Control_1e+05
EPIC_0184 -10.3713280301322 0.0171123578882065 1e+05 Control Control_1e+05
EPIC_0185 -11.2846967784894 0.0139972576748546 1e+05 Control Control_1e+05
EPIC_0186 -10.7464159182022 0.0285816969178366 1e+05 Control Control_1e+05
EPIC_0187 -11.3001281290131 0.00483278763975465 1e+05 Control Control_1e+05
EPIC_0188 -11.2764677741213 0.0104797790314805 1e+05 Control Control_1e+05
EPIC_0190 -11.2708939660047 0.00695861061375611 1e+05 Control Control_1e+05
EPIC_0191 -11.3024757999609 0.00751612968547912 1e+05 Control Control_1e+05
EPIC_0193 -11.3055428109052 0.00793858602036298 1e+05 Control Control_1e+05
EPIC_0195 -11.0871848107345 0.0195072362031359 1e+05 Control Control_1e+05
EPIC_0196 -10.5778618584018 0.0403103526487536 1e+05 Control Control_1e+05
EPIC_0197 -11.203305578464 0.0207943285557038 1e+05 Control Control_1e+05
EPIC_0198 -11.3022504056575 0.00463132921998898 1e+05 Control Control_1e+05
EPIC_0199 -11.3143112374355 0.0108151675947395 1e+05 Control Control_1e+05
EPIC_0200 -11.2526876810945 0.0219972146484683 1e+05 Control Control_1e+05
EPIC_0201 -11.0797096057639 0.023633075022755 1e+05 Control Control_1e+05
EPIC_0202 -11.302202112795 0.00407710271778879 1e+05 Control Control_1e+05
EPIC_0203 -11.2136496114054 0.0100194754306574 1e+05 Control Control_1e+05
EPIC_0204 -11.3060489747754 0.00922084314978988 1e+05 Control Control_1e+05
EPIC_0206 -11.3088767993724 0.00721296634662963 1e+05 Control Control_1e+05
EPIC_0207 -11.3097191080728 0.00799781522940807 1e+05 Control Control_1e+05
EPIC_0208 -10.503873713976 0.0403106417773932 1e+05 Control Control_1e+05
EPIC_0209 -10.3285913318718 0.0148276410400118 1e+05 Control Control_1e+05
EPIC_0210 -11.3188945448603 0.0111450528590288 1e+05 Control Control_1e+05
EPIC_0211 -11.2397643702695 0.0250479695275656 1e+05 Control Control_1e+05
EPIC_0212 -11.2565001250913 0.0122011936003456 1e+05 PreLeukemia PreLeukemia_1e+05
EPIC_0213 -11.3027270802326 0.00556832634225724 1e+05 Control Control_1e+05
EPIC_0214 -11.2915398274047 0.0197601568375652 1e+05 Control Control_1e+05
EPIC_0215 -11.3055675785997 0.00600067263338752 1e+05 Control Control_1e+05
EPIC_0216 -11.2993090141403 0.00807616272513109 1e+05 Control Control_1e+05
EPIC_0218 -11.3057614127305 0.00424944620056099 1e+05 Control Control_1e+05
EPIC_0219 -11.2888430893513 0.00805705863561724 1e+05 PreLeukemia PreLeukemia_1e+05
EPIC_0220 -11.3057935113312 0.00477872040869881 1e+05 Control Control_1e+05
EPIC_0221 -11.1230418883836 0.021658385075513 1e+05 Control Control_1e+05
EPIC_0222 -11.3098197941352 0.00929976962143028 1e+05 Control Control_1e+05
EPIC_0223 -10.3393761717905 0.0113166790094077 1e+05 PreLeukemia PreLeukemia_1e+05
EPIC_0224 -10.3739084262896 0.0213209129221012 1e+05 Control Control_1e+05
EPIC_0226 -11.0895587404085 0.0280983002754192 1e+05 Control Control_1e+05
EPIC_0227 -11.2868222442851 0.00695207976083271 1e+05 Control Control_1e+05
EPIC_0228 -11.3000590859584 0.00477368905166751 1e+05 Control Control_1e+05
EPIC_0230 -11.2919991480266 0.00569430539110706 1e+05 Control Control_1e+05
EPIC_0231 -11.0560711193382 0.0327239823570943 1e+05 Control Control_1e+05
EPIC_0232 -11.2923936087663 0.0157722212913605 1e+05 Control Control_1e+05
EPIC_0234 -11.0396224295507 0.0452600190190243 1e+05 PreLeukemia PreLeukemia_1e+05
EPIC_0235 -11.3033927016676 0.00588746085739723 1e+05 Control Control_1e+05
EPIC_0236 -11.2939339688429 0.00528848647803516 1e+05 Control Control_1e+05
EPIC_0237 -11.2937482111342 0.00582234042680742 1e+05 Control Control_1e+05
EPIC_0238 -11.3126853087021 0.0102749579996038 1e+05 Control Control_1e+05
EPIC_0239 -11.0656925817142 0.0258338445551255 1e+05 Control Control_1e+05
EPIC_0240 -10.3549277574599 0.0143414884763352 1e+05 Control Control_1e+05
EPIC_0241 -10.8035412387649 0.0703928543202369 1e+05 Control Control_1e+05
EPIC_0242 -10.7884799540443 0.0307278022555888 1e+05 Control Control_1e+05
EPIC_0243 -11.3035729094247 0.00409386795535505 1e+05 Control Control_1e+05
EPIC_0244 -11.304271043636 0.00357217617345082 1e+05 Control Control_1e+05
EPIC_0245 -11.3280026781301 0.0087266717557675 1e+05 Control Control_1e+05
EPIC_0246 -11.0527911393553 0.0232724085724224 1e+05 PreLeukemia PreLeukemia_1e+05
EPIC_0247 -11.1598859876504 0.0176251738333889 1e+05 Control Control_1e+05
EPIC_0248 -11.3079642050908 0.00609231795290133 1e+05 Control Control_1e+05
EPIC_0249 -10.4285345290915 0.0305960136350415 1e+05 PreLeukemia PreLeukemia_1e+05
EPIC_0250 -11.2891144157168 0.0039497421527103 1e+05 Control Control_1e+05
EPIC_0251 -11.2937733101691 0.00560609359568924 1e+05 Control Control_1e+05
EPIC_0252 -11.2631693859698 0.0100204612057524 1e+05 Control Control_1e+05
EPIC_0253 -11.3037001855537 0.00399357298897982 1e+05 Control Control_1e+05
EPIC_0254 -11.3080847301593 0.0074186604293474 1e+05 Control Control_1e+05
EPIC_0255 -11.2226498105417 0.0246983269481804 1e+05 PreLeukemia PreLeukemia_1e+05
EPIC_0256 -10.5457231240775 0.0757487697302575 1e+05 Control Control_1e+05
EPIC_0257 -11.324187956168 0.0231350346802595 1e+05 Control Control_1e+05
EPIC_0258 -11.2875793570866 0.00503554803389693 1e+05 Control Control_1e+05
EPIC_0259 -11.2707179414201 0.0116815125226733 1e+05 Control Control_1e+05
EPIC_0260 -11.0531061612354 0.0649238473891897 1e+05 Control Control_1e+05
EPIC_0261 -11.1849873005004 0.0352410391946741 1e+05 PreLeukemia PreLeukemia_1e+05
EPIC_0262 -11.2782333628311 0.00637311279154861 1e+05 Control Control_1e+05
EPIC_0263 -11.2921888404025 0.00694485945103968 1e+05 Control Control_1e+05
EPIC_0264 -11.3002037988757 0.00482757512708762 1e+05 Control Control_1e+05
EPIC_0265 -11.2941611855184 0.00623483395107632 1e+05 Control Control_1e+05
EPIC_0266 -11.3051602784197 0.00456448976981187 1e+05 Control Control_1e+05
EPIC_0267 -11.302160488158 0.00407561446305098 1e+05 Control Control_1e+05
EPIC_0268 -11.0138336682171 0.0173478690192868 1e+05 Control Control_1e+05
EPIC_0269 -10.4787032338186 0.0320401547184758 1e+05 PreLeukemia PreLeukemia_1e+05
EPIC_0270 -10.6086124835607 0.0251833130405269 1e+05 Control Control_1e+05
EPIC_0271 -11.2405882067429 0.0142565272863644 1e+05 PreLeukemia PreLeukemia_1e+05
EPIC_0272 -11.2754245074716 0.0126856125269417 1e+05 Control Control_1e+05
EPIC_0274 -10.5439287087534 0.0354032350008844 1e+05 Control Control_1e+05
EPIC_0275 -10.9789111361508 0.0325528752951841 1e+05 Control Control_1e+05
EPIC_0276 -11.3169977039368 0.0148883533418501 1e+05 Control Control_1e+05
EPIC_0277 -11.3045845330667 0.00415443001407996 1e+05 Control Control_1e+05
EPIC_0278 -11.2646701922867 0.0318944153908031 1e+05 Control Control_1e+05
EPIC_0279 -11.2653882897568 0.0068155697819527 1e+05 PreLeukemia PreLeukemia_1e+05
EPIC_0281 -10.9846210009169 0.0326986531880122 1e+05 Control Control_1e+05
EPIC_0282 -11.3081244495891 0.00853765797079451 1e+05 Control Control_1e+05
EPIC_0284 -11.3058288405008 0.00781248026557755 1e+05 Control Control_1e+05
EPIC_0285 -11.295978711835 0.00773662639077882 1e+05 Control Control_1e+05
EPIC_0286 -11.3000426017738 0.0041970178540766 1e+05 Control Control_1e+05
EPIC_0287 -11.3017132614605 0.00649626048215898 1e+05 Control Control_1e+05
EPIC_0289 -11.2170147044521 0.0258867041837818 1e+05 Control Control_1e+05
EPIC_0290 -11.2449110392 0.0162284931819807 1e+05 Control Control_1e+05
EPIC_0291 -11.3001278805078 0.00715529352345704 1e+05 Control Control_1e+05
EPIC_0292 -10.9672238906676 0.0279791223433812 1e+05 Control Control_1e+05
EPIC_0293 -10.5757335347951 0.0477335507116231 1e+05 Control Control_1e+05
EPIC_0294 -11.3164124325474 0.0117709480047576 1e+05 Control Control_1e+05
EPIC_0295 -11.3148113957611 0.00945053485001948 1e+05 Control Control_1e+05
EPIC_0296 -11.287736743774 0.016267639714772 1e+05 Control Control_1e+05
EPIC_0297 -10.3653701570809 0.0240999621207856 1e+05 Control Control_1e+05
EPIC_0298 -10.4215026161513 0.0259532989478495 1e+05 Control Control_1e+05
EPIC_0299 -11.269696957412 0.0250261738729693 1e+05 Control Control_1e+05
EPIC_0300 -10.789894860364 0.0418990721756106 1e+05 PreLeukemia PreLeukemia_1e+05
EPIC_0302 -11.2345809225552 0.0112493796303845 1e+05 Control Control_1e+05
EPIC_0303 -11.3054160732043 0.00695443861497621 1e+05 Control Control_1e+05
EPIC_0304 -11.3040726121572 0.00373157257030577 1e+05 Control Control_1e+05
EPIC_0305 -11.318061140933 0.0256488639529291 1e+05 Control Control_1e+05
EPIC_0306 -11.2949506868434 0.00668260000837208 1e+05 Control Control_1e+05
EPIC_0307 -11.2759710534524 0.0160471993148647 1e+05 Control Control_1e+05
EPIC_0308 -11.4341799620377 0.227452481214046 1e+05 Control Control_1e+05
EPIC_0309 -11.2495174990348 0.0186515917094224 1e+05 PreLeukemia PreLeukemia_1e+05
EPIC_0310 -11.2611742612017 0.00962571068800413 1e+05 Control Control_1e+05
EPIC_0311 -11.2769690507207 0.00686994044669595 1e+05 PreLeukemia PreLeukemia_1e+05
EPIC_0312 -11.2316848418369 0.0137405142010082 1e+05 Control Control_1e+05
EPIC_0313 -11.3053386223871 0.00876373103731894 1e+05 Control Control_1e+05
EPIC_0314 -11.3096611235038 0.0081920314544574 1e+05 Control Control_1e+05
EPIC_0315 -10.4028515067614 0.0180958757795948 1e+05 Control Control_1e+05
EPIC_0316 -11.2972023104944 0.00326863563932582 1e+05 Control Control_1e+05
EPIC_0317 -11.1648480585636 0.0377229080500577 1e+05 PreLeukemia PreLeukemia_1e+05
EPIC_0318 -11.2928526808829 0.00873050959321743 1e+05 Control Control_1e+05
EPIC_0319 -11.3013044702487 0.0168476623483304 1e+05 Control Control_1e+05
EPIC_0320 -11.3075478758851 0.00558993379375188 1e+05 Control Control_1e+05
EPIC_0321 -11.2948868209824 0.00382182029314343 1e+05 Control Control_1e+05
EPIC_0322 -11.1994001520689 0.0159104781349123 1e+05 Control Control_1e+05
EPIC_0325 -11.2767890086338 0.00759319757758027 1e+05 Control Control_1e+05
EPIC_0326 -11.3064670021006 0.00714495163294145 1e+05 Control Control_1e+05
EPIC_0327 -11.0788509371315 0.029738808268352 1e+05 PreLeukemia PreLeukemia_1e+05
EPIC_0328 -10.8869792940774 0.0558529290290894 1e+05 Control Control_1e+05
EPIC_0329 -11.3033529822378 0.00419748722977267 1e+05 Control Control_1e+05
EPIC_0330 -11.2133693802667 0.0184136964338414 1e+05 Control Control_1e+05
EPIC_0331 -11.2960783624586 0.00644472474198657 1e+05 Control Control_1e+05
EPIC_0332 -11.2925578707669 0.0115181587708841 1e+05 Control Control_1e+05
EPIC_0334 -11.3072893889598 0.00545577180068477 1e+05 Control Control_1e+05
EPIC_0336 -11.2000205869576 0.0151162784610886 1e+05 PreLeukemia PreLeukemia_1e+05
EPIC_0337 -10.8040739512842 0.0360039738459222 1e+05 PreLeukemia PreLeukemia_1e+05
EPIC_0339 -11.2239563271348 0.0178895562775807 1e+05 PreLeukemia PreLeukemia_1e+05
EPIC_0341 -11.2533442320862 0.0115286752704329 1e+05 PreLeukemia PreLeukemia_1e+05
EPIC_0342 -11.3076947839325 0.00869879322937655 1e+05 PreLeukemia PreLeukemia_1e+05
EPIC_0343 -11.3055445918598 0.0039416942894 1e+05 PreLeukemia PreLeukemia_1e+05
EPIC_0344 -11.3135063287822 0.0104691095150352 1e+05 PreLeukemia PreLeukemia_1e+05
EPIC_0345 -10.7291488590578 0.109151846381559 1e+05 PreLeukemia PreLeukemia_1e+05
EPIC_0346 -10.7070157348794 0.0833813942386909 1e+05 PreLeukemia PreLeukemia_1e+05
EPIC_0347 -11.2811577731531 0.0100710269585473 1e+05 PreLeukemia PreLeukemia_1e+05
EPIC_0348 -10.3936802531464 0.022892503531337 1e+05 PreLeukemia PreLeukemia_1e+05
EPIC_0349 -11.3242868198582 0.0122759108142008 1e+05 PreLeukemia PreLeukemia_1e+05
EPIC_0350 -11.3058468571347 0.00478592853356502 1e+05 Control Control_1e+05
EPIC_0351 -11.276965530229 0.0208996412422839 1e+05 Control Control_1e+05
EPIC_0353 -11.2747742519474 0.00763182841857209 1e+05 Control Control_1e+05
EPIC_0354 -11.2192129822995 0.00712823475253073 1e+05 Control Control_1e+05
EPIC_0355 -11.3031604320511 0.0041885970989055 1e+05 Control Control_1e+05
EPIC_0356 -11.293971078967 0.0376186067687951 1e+05 Control Control_1e+05
EPIC_0357 -11.3072393979778 0.00543991452207017 1e+05 Control Control_1e+05
EPIC_0358 -11.305860524926 0.00432911684570574 1e+05 Control Control_1e+05
EPIC_0359 -11.1119362281278 0.0210745048043048 1e+05 PreLeukemia PreLeukemia_1e+05
EPIC_0360 -11.3039048296649 0.00991601590567184 1e+05 Control Control_1e+05
EPIC_0361 -10.8767774890004 0.0341316359576505 1e+05 Control Control_1e+05
EPIC_0362 -10.9764264145323 0.0428468976084838 1e+05 Control Control_1e+05
EPIC_0363 -11.269231299905 0.0129144068882999 1e+05 Control Control_1e+05
EPIC_0365 -11.2979685351567 0.00733417657682473 1e+05 Control Control_1e+05
EPIC_0367 -11.2703802641406 0.00878351526421818 1e+05 Control Control_1e+05
EPIC_0368 -11.3475551576457 0.0308511487963582 1e+05 Control Control_1e+05
EPIC_0369 -11.3204526730655 0.0101795910429241 1e+05 Control Control_1e+05
EPIC_0370 -11.3048354405805 0.00350412435332799 1e+05 Control Control_1e+05
EPIC_0371 -11.2989621421648 0.00427960601775516 1e+05 Control Control_1e+05
EPIC_0372 -11.1845910588061 0.0131683288830599 1e+05 Control Control_1e+05
EPIC_0373 -11.2857553282148 0.00998970000237689 1e+05 PreLeukemia PreLeukemia_1e+05
EPIC_0374 -11.1195767719552 0.0750540545785574 1e+05 PreLeukemia PreLeukemia_1e+05
EPIC_0375 -11.3058126048214 0.00515571074533129 1e+05 Control Control_1e+05
EPIC_0376 -11.3062570151256 0.0140971848231675 1e+05 Control Control_1e+05
EPIC_0377 -11.2285364868258 0.0183314014963608 1e+05 PreLeukemia PreLeukemia_1e+05
EPIC_0378 -11.2778612261505 0.00528553063898648 1e+05 PreLeukemia PreLeukemia_1e+05
EPIC_0379 -10.4031675226627 0.0237579335147732 1e+05 Control Control_1e+05
EPIC_0380 -11.3020016932739 0.00470195503913693 1e+05 Control Control_1e+05
EPIC_0381 -11.2875345432982 0.00716640349186788 1e+05 PreLeukemia PreLeukemia_1e+05
EPIC_0382 -10.7015488668752 0.0304369290568399 1e+05 Control Control_1e+05
EPIC_0383 -11.3033874002213 0.00418798277749202 1e+05 Control Control_1e+05
EPIC_0384 -11.2875772862091 0.0107897146264859 1e+05 Control Control_1e+05
EPIC_0385 -11.1519703484604 0.0557846945086987 1e+05 Control Control_1e+05
EPIC_0386 -11.2599010443182 0.0149234316537331 1e+05 Control Control_1e+05
EPIC_0387 -10.8408663614494 0.0378844109469257 1e+05 Control Control_1e+05
EPIC_0388 -11.3039684056031 0.00427902674508788 1e+05 Control Control_1e+05
EPIC_0389 -11.2904805321634 0.0277560856565786 1e+05 Control Control_1e+05
EPIC_0390 -10.518052639226 0.0297180881989864 1e+05 Control Control_1e+05
EPIC_0391 -11.2872214266254 0.0173232367464208 1e+05 PreLeukemia PreLeukemia_1e+05
EPIC_0392 -10.341797483141 0.00984729364330128 1e+05 PreLeukemia PreLeukemia_1e+05
EPIC_0393 -11.2109845991947 0.00748377454845275 1e+05 Control Control_1e+05
EPIC_0394 -10.9407040681711 0.0417668839357972 1e+05 Control Control_1e+05
EPIC_0395 -10.5150204604406 0.0250789569763366 1e+05 Control Control_1e+05
EPIC_0396 -11.2707640391525 0.0159770876636464 1e+05 Control Control_1e+05
EPIC_0397 -10.3868777105943 0.0263626801744474 1e+05 PreLeukemia PreLeukemia_1e+05
EPIC_0398 -11.2563055040271 0.0185058246939912 1e+05 Control Control_1e+05
EPIC_0399 -10.9204679505865 0.0286499949422767 1e+05 Control Control_1e+05
EPIC_0400 -11.3064985208556 0.00906594465199687 1e+05 Control Control_1e+05
EPIC_0401 -11.3134451136443 0.00879323427896404 1e+05 PreLeukemia PreLeukemia_1e+05
EPIC_0402 -11.2155730423955 0.0324382940907677 1e+05 Control Control_1e+05
EPIC_0403 -11.2525912610397 0.0107795679031713 1e+05 Control Control_1e+05
EPIC_0404 -11.3064598368646 0.0081685256682537 1e+05 Control Control_1e+05
EPIC_0405 -10.1980216793058 0.0209097785801327 1e+05 Control Control_1e+05
EPIC_0406 -11.2810865763858 0.0106387220385192 1e+05 PreLeukemia PreLeukemia_1e+05
EPIC_0407 -11.3014946182176 0.00475744411604648 1e+05 Control Control_1e+05
EPIC_0408 -10.3568315565317 0.0166132146434664 1e+05 Control Control_1e+05
EPIC_0409 -10.2876922474393 0.020410722548303 1e+05 Control Control_1e+05
EPIC_0410 -10.3139138635807 0.00788503944245726 1e+05 Control Control_1e+05
EPIC_0411 -11.2983256786845 0.0028867380924884 1e+05 Control Control_1e+05
EPIC_0412 -11.0391194548318 0.0249183181095592 1e+05 Control Control_1e+05
EPIC_0413 -10.7498958621132 0.0241807154559271 1e+05 Control Control_1e+05
EPIC_0414 -11.313401211042 0.00779602678105043 1e+05 Control Control_1e+05
EPIC_0415 -10.5294583282089 0.0318706432342781 1e+05 Control Control_1e+05
EPIC_0416 -11.3054576978414 0.00794780155666353 1e+05 Control Control_1e+05
EPIC_0417 -11.3083839305356 0.00656117454921205 1e+05 Control Control_1e+05
EPIC_0418 -11.2962940236379 0.00556681952274102 1e+05 Control Control_1e+05
EPIC_0419 -11.1065838382299 0.0275077724836165 1e+05 Control Control_1e+05
EPIC_0420 -11.3011062458577 0.00477261512067931 1e+05 Control Control_1e+05
EPIC_0421 -10.3769393625485 0.0317187253352997 1e+05 Control Control_1e+05
EPIC_0422 -10.3246101113614 0.0113586651547585 1e+05 Control Control_1e+05
EPIC_0423 -11.0814373802511 0.0241645136499166 1e+05 Control Control_1e+05
EPIC_0424 -11.1996977371607 0.0312496116624479 1e+05 PreLeukemia PreLeukemia_1e+05
EPIC_0425 -11.3144492821274 0.00742930558783939 1e+05 Control Control_1e+05
EPIC_0426 -11.3102780793184 0.00889837882218817 1e+05 Control Control_1e+05
EPIC_0427 -11.2894276566423 0.00544811870701984 1e+05 Control Control_1e+05
EPIC_0428 -11.2623556553784 0.0085907943834176 1e+05 Control Control_1e+05
EPIC_0429 -11.3059343724164 0.00823282745319729 1e+05 Control Control_1e+05
EPIC_0430 -11.3053244161677 0.00392521588678425 1e+05 Control Control_1e+05
EPIC_0431 -10.8819416775542 0.0563630543500517 1e+05 Control Control_1e+05
EPIC_0432 -11.3021148046011 0.00458429716212598 1e+05 Control Control_1e+05
EPIC_0433 -11.1994197011522 0.0204647601459056 1e+05 Control Control_1e+05
EPIC_0434 -11.3071752421939 0.00540128604581467 1e+05 Control Control_1e+05
EPIC_0435 -11.300424512996 0.00581893764140254 1e+05 Control Control_1e+05
EPIC_0436 -11.2849832222604 0.00666221567035325 1e+05 Control Control_1e+05
EPIC_0437 -11.3048959102025 0.0036502806988899 1e+05 Control Control_1e+05
EPIC_0438 -11.3028257782526 0.00439379536578321 1e+05 Control Control_1e+05
EPIC_0439 -11.30527806993 0.00385618774945117 1e+05 PreLeukemia PreLeukemia_1e+05
EPIC_0440 -10.3869401682587 0.0278449178464918 1e+05 Control Control_1e+05
EPIC_0441 -11.3021548967888 0.00466397175439801 1e+05 Control Control_1e+05
EPIC_0442 -11.1961680093555 0.038910284139609 1e+05 Control Control_1e+05
EPIC_0444 -11.2984580491721 0.00687012493840375 1e+05 Control Control_1e+05
EPIC_0445 -11.2247546089803 0.01270973693696 1e+05 Control Control_1e+05
EPIC_0446 -10.8842328135472 0.0601007874034297 1e+05 PreLeukemia PreLeukemia_1e+05
EPIC_0447 -10.93770274546 0.0254156081659823 1e+05 Control Control_1e+05
EPIC_0448 -11.3050427354148 0.0265890989572318 1e+05 PreLeukemia PreLeukemia_1e+05
EPIC_0450 -11.2870939848262 0.00615299132222989 1e+05 PreLeukemia PreLeukemia_1e+05
EPIC_0451 -11.2935506908415 0.0369030937560004 1e+05 Control Control_1e+05
EPIC_0452 -11.3008349609097 0.00548703843935452 1e+05 Control Control_1e+05
EPIC_0453 -11.2029252411086 0.0111785146240502 1e+05 Control Control_1e+05
EPIC_0454 -11.2979059946573 0.00497330313280114 1e+05 PreLeukemia PreLeukemia_1e+05
EPIC_0455 -11.2906925485984 0.00984002559388692 1e+05 PreLeukemia PreLeukemia_1e+05
EPIC_0456 -11.2928574024835 0.00425642945130498 1e+05 Control Control_1e+05
EPIC_0457 -11.3068430320308 0.00931307281946415 1e+05 Control Control_1e+05
EPIC_0458 -11.2935727249777 0.0080964981989741 1e+05 PreLeukemia PreLeukemia_1e+05
EPIC_0459 -11.301920721965 0.0141367290855808 1e+05 Control Control_1e+05
EPIC_0460 -11.1727820043103 0.00972255604886275 1e+05 Control Control_1e+05
EPIC_0461 -11.2951108899242 0.0054567927312187 1e+05 PreLeukemia PreLeukemia_1e+05
EPIC_0462 -11.2760952646828 0.0134287718807061 1e+05 Control Control_1e+05
EPIC_0463 -11.305815586885 0.00820414398979311 1e+05 Control Control_1e+05
EPIC_0464 -11.1874976595819 0.0253479031163376 1e+05 PreLeukemia PreLeukemia_1e+05
EPIC_0465 -11.2938394539953 0.00313653494136258 1e+05 Control Control_1e+05
EPIC_0466 -11.2883286419712 0.0193111386729421 1e+05 Control Control_1e+05
EPIC_0467 -11.2964766336128 0.00730094903087391 1e+05 Control Control_1e+05
EPIC_0468 -11.2749233965425 0.0236483504937584 1e+05 Control Control_1e+05
EPIC_0469 -11.281756132488 0.0128914262906838 1e+05 PreLeukemia PreLeukemia_1e+05
EPIC_0470 -11.2414508514601 0.0269777198050305 1e+05 PreLeukemia PreLeukemia_1e+05
EPIC_0471 -11.3044886928576 0.00342707053008234 1e+05 Control Control_1e+05
EPIC_0472 -11.0066062644442 0.0270891500649092 1e+05 PreLeukemia PreLeukemia_1e+05
EPIC_0473 -11.2457121788564 0.0145103334810456 1e+05 PreLeukemia PreLeukemia_1e+05
EPIC_0474 -11.2908378827789 0.008566059035857 1e+05 Control Control_1e+05
EPIC_0475 -11.2997678791691 0.0047201011630714 1e+05 Control Control_1e+05
EPIC_0476 -10.5780821997641 0.0486047692538182 1e+05 Control Control_1e+05
EPIC_0477 -11.2936224674545 0.00691526323956723 1e+05 PreLeukemia PreLeukemia_1e+05
EPIC_0478 -11.3043899948376 0.00347638417444184 1e+05 Control Control_1e+05
EPIC_0479 -11.3023095085004 0.00546443932493034 1e+05 PreLeukemia PreLeukemia_1e+05
EPIC_0481 -11.2807140255297 0.0119406088460423 1e+05 Control Control_1e+05
EPIC_0482 -11.3017984573594 0.00546511868377887 1e+05 PreLeukemia PreLeukemia_1e+05
EPIC_0483 -11.2827871809607 0.0152554580383752 1e+05 Control Control_1e+05
EPIC_0484 -11.249932958472 0.0205088573830725 1e+05 Control Control_1e+05
EPIC_0485 -11.297125522358 0.00466283729623402 1e+05 Control Control_1e+05
EPIC_0486 -11.305578761338 0.00584011639058967 1e+05 Control Control_1e+05
EPIC_0487 -11.2861715745854 0.0115383790776548 1e+05 Control Control_1e+05
EPIC_0488 -11.3042585355361 0.0098002605199802 1e+05 Control Control_1e+05
EPIC_0489 -11.2853235502632 0.0143618973263457 1e+05 Control Control_1e+05
EPIC_0490 -11.2896752507521 0.00435363121559875 1e+05 PreLeukemia PreLeukemia_1e+05
EPIC_0491 -10.9897978218233 0.029167253852169 1e+05 Control Control_1e+05
EPIC_0492 -11.2774024853742 0.00625146646219076 1e+05 Control Control_1e+05
EPIC_0493 -11.2632540848581 0.0136992252983507 1e+05 PreLeukemia PreLeukemia_1e+05
EPIC_0494 -11.2710347442548 0.0284436946220357 1e+05 Control Control_1e+05
EPIC_0495 -11.1817190416839 0.0230433519576202 1e+05 Control Control_1e+05
EPIC_0496 -10.8573628470889 0.029192285993229 1e+05 PreLeukemia PreLeukemia_1e+05
EPIC_0497 -11.3076206051017 0.00778241277893637 1e+05 Control Control_1e+05
EPIC_0498 -11.2665316626231 0.00746190908093203 1e+05 PreLeukemia PreLeukemia_1e+05
EPIC_0499 -11.3035869085564 0.00408435502215209 1e+05 Control Control_1e+05
EPIC_0500 -11.2521753045919 0.0211965069374265 1e+05 Control Control_1e+05
EPIC_0501 -10.9463622024181 0.0432961577580555 1e+05 Control Control_1e+05
EPIC_0502 -11.3081532762034 0.00793601998957151 1e+05 Control Control_1e+05
EPIC_0503 -11.1209295105334 0.0528166667463829 1e+05 Control Control_1e+05
EPIC_0504 -10.604068688478 0.0258657924362871 1e+05 PreLeukemia PreLeukemia_1e+05
EPIC_0505 -11.2519143326137 0.00699088842307985 1e+05 Control Control_1e+05
EPIC_0506 -11.3018590926516 0.00356893210884454 1e+05 Control Control_1e+05
EPIC_0507 -10.9211025088596 0.0372670564508589 1e+05 PreLeukemia PreLeukemia_1e+05
EPIC_0508 -11.305795457956 0.00518367452412231 1e+05 PreLeukemia PreLeukemia_1e+05
EPIC_0509 -11.1758461574437 0.0311565979358227 1e+05 PreLeukemia PreLeukemia_1e+05
EPIC_0510 -10.8762709109547 0.0632355918677134 1e+05 PreLeukemia PreLeukemia_1e+05
EPIC_0511 -11.0438230388197 0.0251824122054831 1e+05 Control Control_1e+05
EPIC_0512 -10.3551895992066 0.0159614450308665 1e+05 PreLeukemia PreLeukemia_1e+05
EPIC_0513 -11.0364369644153 0.0314693601987178 1e+05 Control Control_1e+05
EPIC_0514 -11.2778267667494 0.0132826865512252 1e+05 PreLeukemia PreLeukemia_1e+05
EPIC_0515 -11.925469133553 0.256717922102218 1e+05 Control Control_1e+05
EPIC_0516 -10.3083864845369 0.00543534132316698 1e+05 PreLeukemia PreLeukemia_1e+05
EPIC_0517 -10.4016114239174 0.0223439507737065 1e+05 Control Control_1e+05
EPIC_0001 -9.20760516178913 0.0304457455938684 10000 Control Control_10000
EPIC_0002 -10.2985062591995 0.00620019676656582 10000 Control Control_10000
EPIC_0003 -10.0454199338511 0.0340990822664415 10000 Control Control_10000
EPIC_0004 -9.74244430656332 0.0582708031771007 10000 Control Control_10000
EPIC_0005 -9.37597321537564 0.0188041004642991 10000 PreLeukemia PreLeukemia_10000
EPIC_0006 -10.3006914076838 0.00676910888105835 10000 PreLeukemia PreLeukemia_10000
EPIC_0007 -9.35982302186602 0.0195403620832296 10000 Control Control_10000
EPIC_0008 -9.40403314944337 0.0276442954382888 10000 Control Control_10000
EPIC_0009 -9.5170944856401 0.0271067507033493 10000 Control Control_10000
EPIC_0010 -9.42202928170841 0.0333788403247381 10000 Control Control_10000
EPIC_0011 -9.2928765649221 0.0533357939641252 10000 Control Control_10000
EPIC_0012 -9.36352666196085 0.0158922698410626 10000 Control Control_10000
EPIC_0013 -9.47981744873029 0.0444780259796416 10000 Control Control_10000
EPIC_0014 -10.1026511176698 0.0318168439759943 10000 PreLeukemia PreLeukemia_10000
EPIC_0015 -9.34646441259777 0.0150863187976209 10000 PreLeukemia PreLeukemia_10000
EPIC_0016 -9.31721956386168 0.00780142388902775 10000 Control Control_10000
EPIC_0017 -9.36795220994024 0.0175520325214002 10000 Control Control_10000
EPIC_0018 -9.39399005641533 0.0297166412939965 10000 Control Control_10000
EPIC_0019 -9.52545577766067 0.0465313183267491 10000 Control Control_10000
EPIC_0020 -10.2933913575293 0.0111108574134306 10000 Control Control_10000
EPIC_0021 -9.34243543765307 0.067472236505508 10000 Control Control_10000
EPIC_0022 -9.99033616712928 0.0240167133727042 10000 Control Control_10000
EPIC_0023 -9.33009499599963 0.0103148053047487 10000 Control Control_10000
EPIC_0024 -10.0495198984753 0.0380279964661969 10000 Control Control_10000
EPIC_0025 -9.88829247889599 0.0803189559418486 10000 Control Control_10000
EPIC_0026 -9.47951514203784 0.0501597554428127 10000 Control Control_10000
EPIC_0027 -9.32734640317445 0.00646947341609819 10000 Control Control_10000
EPIC_0028 -9.31648257998917 0.00783403876615009 10000 Control Control_10000
EPIC_0029 -10.2670191885961 0.0212990447051085 10000 Control Control_10000
EPIC_0030 -10.2977935460109 0.00310504593091233 10000 Control Control_10000
EPIC_0031 -10.2183002637653 0.029649586055172 10000 Control Control_10000
EPIC_0032 -10.164618274 0.0208959613953241 10000 Control Control_10000
EPIC_0033 -10.3040007941267 0.00378848404904045 10000 Control Control_10000
EPIC_0034 -9.76189224818449 0.0207092475897261 10000 Control Control_10000
EPIC_0035 -10.3055733356391 0.00588139232765829 10000 Control Control_10000
EPIC_0036 -10.2888436277794 0.0153169789515481 10000 Control Control_10000
EPIC_0037 -10.2792318571099 0.0203995833782539 10000 PreLeukemia PreLeukemia_10000
EPIC_0039 -10.3037186577807 0.00425004539058552 10000 Control Control_10000
EPIC_0040 -10.2609726819892 0.00929990825755863 10000 PreLeukemia PreLeukemia_10000
EPIC_0041 -10.2579358230208 0.0153655952308993 10000 Control Control_10000
EPIC_0042 -10.3057593832706 0.00814402898375294 10000 Control Control_10000
EPIC_0043 -10.0624340974394 0.0126179719051606 10000 Control Control_10000
EPIC_0044 -10.2922559782499 0.00976844303822618 10000 PreLeukemia PreLeukemia_10000
EPIC_0046 -10.2742340014341 0.0153940881594179 10000 Control Control_10000
EPIC_0047 -10.2780362567139 0.00701346423649133 10000 PreLeukemia PreLeukemia_10000
EPIC_0048 -10.2940465417419 0.00607922280120787 10000 Control Control_10000
EPIC_0049 -9.35025155047201 0.0122417377900419 10000 Control Control_10000
EPIC_0051 -10.2814861729016 0.0068520488353572 10000 PreLeukemia PreLeukemia_10000
EPIC_0052 -10.2945341091324 0.0049167555409345 10000 Control Control_10000
EPIC_0053 -9.74069056327269 0.0289679886598055 10000 Control Control_10000
EPIC_0054 -10.2609451807365 0.00785650694402862 10000 Control Control_10000
EPIC_0055 -10.2531639000765 0.00685534476357774 10000 Control Control_10000
EPIC_0056 -10.1468853916784 0.0246159028892079 10000 Control Control_10000
EPIC_0057 -9.37225565898424 0.0263277205042847 10000 Control Control_10000
EPIC_0058 -10.3034865124168 0.00415507893532767 10000 Control Control_10000
EPIC_0059 -9.44619310832966 0.0242445596039746 10000 Control Control_10000
EPIC_0060 -10.2647612694777 0.0132819158577112 10000 Control Control_10000
EPIC_0061 -10.2579634071086 0.0109373509576408 10000 Control Control_10000
EPIC_0062 -10.123396671111 0.0258190353482881 10000 PreLeukemia PreLeukemia_10000
EPIC_0064 -9.91560333516682 0.0372498774879823 10000 PreLeukemia PreLeukemia_10000
EPIC_0065 -10.2971623839768 0.00994327898671038 10000 Control Control_10000
EPIC_0066 -10.0550229654177 0.0130836999521273 10000 Control Control_10000
EPIC_0067 -10.2766462423413 0.00641525389351527 10000 PreLeukemia PreLeukemia_10000
EPIC_0068 -10.2834967878331 0.0119615811683877 10000 Control Control_10000
EPIC_0069 -10.1956114817453 0.0351321896477386 10000 Control Control_10000
EPIC_0070 -10.0288648009618 0.0277304876697083 10000 Control Control_10000
EPIC_0071 -10.0652444438306 0.025013920807462 10000 Control Control_10000
EPIC_0072 -9.83021691549941 0.0584653746155961 10000 Control Control_10000
EPIC_0073 -10.2542480044298 0.0207274522946455 10000 Control Control_10000
EPIC_0074 -9.64522841354837 0.0244187489148293 10000 Control Control_10000
EPIC_0075 -10.1441154273978 0.0173267973106891 10000 PreLeukemia PreLeukemia_10000
EPIC_0076 -9.71278412264271 0.0310603545373393 10000 Control Control_10000
EPIC_0077 -10.2398985217117 0.0175835649738958 10000 Control Control_10000
EPIC_0078 -10.2991228422561 0.00400761700529413 10000 Control Control_10000
EPIC_0079 -10.2992440300054 0.00487820477442816 10000 Control Control_10000
EPIC_0080 -10.2936451228539 0.00400559244787111 10000 Control Control_10000
EPIC_0081 -9.31552479916127 0.00750256093193248 10000 PreLeukemia PreLeukemia_10000
EPIC_0082 -10.2777423163664 0.00731063027140503 10000 Control Control_10000
EPIC_0083 -10.10126342268 0.0495194890301027 10000 Control Control_10000
EPIC_0084 -10.1872460893873 0.0147248133386732 10000 Control Control_10000
EPIC_0085 -10.3142662165594 0.0108801054197182 10000 Control Control_10000
EPIC_0086 -10.2758927742842 0.0101833916224174 10000 Control Control_10000
EPIC_0087 -10.3222487450915 0.01397005421105 10000 PreLeukemia PreLeukemia_10000
EPIC_0088 -10.3016798374982 0.0141649616502245 10000 Control Control_10000
EPIC_0089 -10.3191692260473 0.0118424748221307 10000 Control Control_10000
EPIC_0090 -10.2487742611124 0.016955872078946 10000 Control Control_10000
EPIC_0092 -10.1868097140878 0.013941949326729 10000 Control Control_10000
EPIC_0093 -10.3107066267011 0.0076328813429872 10000 Control Control_10000
EPIC_0094 -10.3131324939821 0.0097989887607917 10000 Control Control_10000
EPIC_0095 -10.2680045120943 0.0129256330243494 10000 Control Control_10000
EPIC_0096 -10.3027234354882 0.00881232122537818 10000 PreLeukemia PreLeukemia_10000
EPIC_0097 -10.3122815704314 0.0124328336967566 10000 Control Control_10000
EPIC_0098 -10.3030860875501 0.0136295493052991 10000 Control Control_10000
EPIC_0099 -10.2868508638117 0.0122827253094893 10000 PreLeukemia PreLeukemia_10000
EPIC_0100 -10.2782854246905 0.011107959557497 10000 Control Control_10000
EPIC_0101 -9.30702450984519 0.00420285495657352 10000 Control Control_10000
EPIC_0102 -10.3039842685245 0.00380090906418924 10000 Control Control_10000
EPIC_0103 -9.35822964732633 0.018015843551167 10000 Control Control_10000
EPIC_0104 -10.2690993021754 0.012256935727373 10000 Control Control_10000
EPIC_0105 -10.2939400986402 0.00530641569123158 10000 Control Control_10000
EPIC_0106 -10.2835753983417 0.00567198903144915 10000 Control Control_10000
EPIC_0107 -10.311609363606 0.0080560389014596 10000 Control Control_10000
EPIC_0108 -10.2958254669025 0.00933912475026918 10000 Control Control_10000
EPIC_0109 -10.3069491023746 0.00864367800637896 10000 Control Control_10000
EPIC_0110 -10.2963223118241 0.009123699127887 10000 Control Control_10000
EPIC_0111 -10.2436657377448 0.0152777061092781 10000 Control Control_10000
EPIC_0113 -10.2747658027673 0.0214185132862977 10000 Control Control_10000
EPIC_0114 -10.2852627078832 0.0117702540046341 10000 Control Control_10000
EPIC_0115 -10.2050699246472 0.0368910692827301 10000 Control Control_10000
EPIC_0116 -10.3093659406298 0.0125964606612952 10000 Control Control_10000
EPIC_0117 -10.3057539575716 0.0081346468821711 10000 Control Control_10000
EPIC_0118 -10.3037328640001 0.00397495653702819 10000 Control Control_10000
EPIC_0119 -9.81965535758903 0.0572403800883949 10000 Control Control_10000
EPIC_0120 -10.200563860952 0.0174098652404101 10000 Control Control_10000
EPIC_0121 -10.2135491324307 0.0179533453494215 10000 Control Control_10000
EPIC_0123 -10.224095531518 0.0146627905910125 10000 Control Control_10000
EPIC_0124 -10.1837886352057 0.0132983423759132 10000 Control Control_10000
EPIC_0125 -10.239547632234 0.0194823610982327 10000 Control Control_10000
EPIC_0126 -10.2951626618608 0.00523412842635989 10000 Control Control_10000
EPIC_0127 -9.36532327241503 0.0324260809859797 10000 Control Control_10000
EPIC_0128 -10.3050057909608 0.00451538752097339 10000 Control Control_10000
EPIC_0129 -9.90572425563405 0.0351370212141688 10000 Control Control_10000
EPIC_0130 -10.3039286861733 0.00384363904792774 10000 Control Control_10000
EPIC_0132 -10.1129283441041 0.0273742451828132 10000 PreLeukemia PreLeukemia_10000
EPIC_0133 -10.2902530669826 0.00963668969903812 10000 Control Control_10000
EPIC_0135 -10.2855596717118 0.00660759113137408 10000 Control Control_10000
EPIC_0137 -9.86502989814783 0.0484850982387282 10000 Control Control_10000
EPIC_0138 -10.2883092999757 0.00498089880599332 10000 Control Control_10000
EPIC_0139 -10.2331578569783 0.0200796237306967 10000 Control Control_10000
EPIC_0140 -10.2461667364601 0.0342659966133271 10000 Control Control_10000
EPIC_0141 -10.0331820834673 0.0292086526355984 10000 PreLeukemia PreLeukemia_10000
EPIC_0142 -10.3022333830448 0.00407319043825112 10000 Control Control_10000
EPIC_0143 -10.2389375517325 0.0153924442041377 10000 Control Control_10000
EPIC_0144 -10.3005525346409 0.00480544342996754 10000 Control Control_10000
EPIC_0145 -10.2988815021963 0.0221206841258669 10000 Control Control_10000
EPIC_0146 -10.2704176641876 0.0117504849304767 10000 Control Control_10000
EPIC_0147 -10.234734871586 0.0200350716276347 10000 PreLeukemia PreLeukemia_10000
EPIC_0148 -10.3031040627665 0.00427261397436799 10000 Control Control_10000
EPIC_0149 -10.1403529743829 0.0151822836020662 10000 Control Control_10000
EPIC_0150 -10.269826718594 0.0249205032450081 10000 Control Control_10000
EPIC_0151 -9.81324926381896 0.0246602455188481 10000 Control Control_10000
EPIC_0152 -9.82935133013627 0.0203577963540763 10000 Control Control_10000
EPIC_0153 -10.2645270118188 0.00906558112833666 10000 Control Control_10000
EPIC_0155 -10.2676615333684 0.0361914766213304 10000 Control Control_10000
EPIC_0156 -10.0299751640414 0.0240570778758491 10000 Control Control_10000
EPIC_0157 -10.3035048603912 0.00413933319919235 10000 Control Control_10000
EPIC_0158 -10.2935547911789 0.00424840653955104 10000 Control Control_10000
EPIC_0159 -10.2961933375755 0.00417365307998938 10000 Control Control_10000
EPIC_0161 -10.3080395850306 0.0124836227310145 10000 Control Control_10000
EPIC_0162 -10.2891900027443 0.00443098076793243 10000 PreLeukemia PreLeukemia_10000
EPIC_0163 -10.1464248699476 0.0313567569338313 10000 Control Control_10000
EPIC_0165 -9.95552890010266 0.0240310142003485 10000 PreLeukemia PreLeukemia_10000
EPIC_0166 -10.2770833217392 0.00616588894809175 10000 Control Control_10000
EPIC_0167 -10.3035703415366 0.00409556915206304 10000 Control Control_10000
EPIC_0168 -10.292478638995 0.00788249038806961 10000 Control Control_10000
EPIC_0169 -10.1450151408215 0.0158882003355273 10000 Control Control_10000
EPIC_0170 -10.2997575247818 0.00424008950948892 10000 Control Control_10000
EPIC_0171 -10.3035527804957 0.00410692795230366 10000 PreLeukemia PreLeukemia_10000
EPIC_0173 -10.2700160382119 0.0119599826026276 10000 Control Control_10000
EPIC_0174 -10.2925490074113 0.0108563972271098 10000 Control Control_10000
EPIC_0175 -9.40223732592264 0.0219991303643585 10000 Control Control_10000
EPIC_0176 -9.57641195425288 0.0502829478064338 10000 PreLeukemia PreLeukemia_10000
EPIC_0177 -10.226244688152 0.0141832379060461 10000 Control Control_10000
EPIC_0178 -10.2570421979768 0.0120619996101848 10000 Control Control_10000
EPIC_0179 -10.3089277429581 0.00613408539943983 10000 Control Control_10000
EPIC_0180 -10.2954405321992 0.00494423766830801 10000 Control Control_10000
EPIC_0181 -10.2985615102103 0.0037372674563356 10000 Control Control_10000
EPIC_0183 -10.2896459271272 0.00392840012542823 10000 Control Control_10000
EPIC_0184 -9.37132803013224 0.0171123578882065 10000 Control Control_10000
EPIC_0185 -10.2846967784894 0.0139972576748546 10000 Control Control_10000
EPIC_0186 -9.74641591820222 0.0285816969178366 10000 Control Control_10000
EPIC_0187 -10.3001281290131 0.00483278763975465 10000 Control Control_10000
EPIC_0188 -10.2764677741213 0.0104797790314805 10000 Control Control_10000
EPIC_0190 -10.2708939660047 0.00695861061375611 10000 Control Control_10000
EPIC_0191 -10.3024757999609 0.00751612968547912 10000 Control Control_10000
EPIC_0193 -10.3055428109052 0.00793858602036298 10000 Control Control_10000
EPIC_0195 -10.0871848107345 0.0195072362031359 10000 Control Control_10000
EPIC_0196 -9.57786185840175 0.0403103526487536 10000 Control Control_10000
EPIC_0197 -10.203305578464 0.0207943285557038 10000 Control Control_10000
EPIC_0198 -10.3022504056575 0.00463132921998898 10000 Control Control_10000
EPIC_0199 -10.3143112374355 0.0108151675947395 10000 Control Control_10000
EPIC_0200 -10.2526876810945 0.0219972146484683 10000 Control Control_10000
EPIC_0201 -10.0797096057639 0.023633075022755 10000 Control Control_10000
EPIC_0202 -10.302202112795 0.00407710271778879 10000 Control Control_10000
EPIC_0203 -10.2136496114054 0.0100194754306574 10000 Control Control_10000
EPIC_0204 -10.3060489747754 0.00922084314978988 10000 Control Control_10000
EPIC_0206 -10.3088767993724 0.00721296634662963 10000 Control Control_10000
EPIC_0207 -10.3097191080728 0.00799781522940807 10000 Control Control_10000
EPIC_0208 -9.50387371397597 0.0403106417773932 10000 Control Control_10000
EPIC_0209 -9.32859133187175 0.0148276410400118 10000 Control Control_10000
EPIC_0210 -10.3188945448603 0.0111450528590288 10000 Control Control_10000
EPIC_0211 -10.2397643702695 0.0250479695275656 10000 Control Control_10000
EPIC_0212 -10.2565001250913 0.0122011936003456 10000 PreLeukemia PreLeukemia_10000
EPIC_0213 -10.3027270802326 0.00556832634225724 10000 Control Control_10000
EPIC_0214 -10.2915398274047 0.0197601568375652 10000 Control Control_10000
EPIC_0215 -10.3055675785997 0.00600067263338752 10000 Control Control_10000
EPIC_0216 -10.2993090141403 0.00807616272513109 10000 Control Control_10000
EPIC_0218 -10.3057614127305 0.00424944620056099 10000 Control Control_10000
EPIC_0219 -10.2888430893513 0.00805705863561724 10000 PreLeukemia PreLeukemia_10000
EPIC_0220 -10.3057935113312 0.00477872040869881 10000 Control Control_10000
EPIC_0221 -10.1230418883836 0.021658385075513 10000 Control Control_10000
EPIC_0222 -10.3098197941352 0.00929976962143028 10000 Control Control_10000
EPIC_0223 -9.33937617179048 0.0113166790094077 10000 PreLeukemia PreLeukemia_10000
EPIC_0224 -9.37390842628964 0.0213209129221012 10000 Control Control_10000
EPIC_0226 -10.0895587404085 0.0280983002754192 10000 Control Control_10000
EPIC_0227 -10.2868222442851 0.00695207976083271 10000 Control Control_10000
EPIC_0228 -10.3000590859584 0.00477368905166751 10000 Control Control_10000
EPIC_0230 -10.2919991480266 0.00569430539110706 10000 Control Control_10000
EPIC_0231 -10.0560711193382 0.0327239823570943 10000 Control Control_10000
EPIC_0232 -10.2923936087663 0.0157722212913605 10000 Control Control_10000
EPIC_0234 -10.0396224295507 0.0452600190190243 10000 PreLeukemia PreLeukemia_10000
EPIC_0235 -10.3033927016676 0.00588746085739723 10000 Control Control_10000
EPIC_0236 -10.2939339688429 0.00528848647803516 10000 Control Control_10000
EPIC_0237 -10.2937482111342 0.00582234042680742 10000 Control Control_10000
EPIC_0238 -10.3126853087021 0.0102749579996038 10000 Control Control_10000
EPIC_0239 -10.0656925817142 0.0258338445551255 10000 Control Control_10000
EPIC_0240 -9.35492775745986 0.0143414884763352 10000 Control Control_10000
EPIC_0241 -9.80354123876487 0.0703928543202369 10000 Control Control_10000
EPIC_0242 -9.78847995404428 0.0307278022555888 10000 Control Control_10000
EPIC_0243 -10.3035729094247 0.00409386795535502 10000 Control Control_10000
EPIC_0244 -10.304271043636 0.00357217617345082 10000 Control Control_10000
EPIC_0245 -10.3280026781301 0.0087266717557675 10000 Control Control_10000
EPIC_0246 -10.0527911393553 0.0232724085724224 10000 PreLeukemia PreLeukemia_10000
EPIC_0247 -10.1598859876504 0.0176251738333889 10000 Control Control_10000
EPIC_0248 -10.3079642050908 0.00609231795290133 10000 Control Control_10000
EPIC_0249 -9.42853452909154 0.0305960136350415 10000 PreLeukemia PreLeukemia_10000
EPIC_0250 -10.2891144157168 0.0039497421527103 10000 Control Control_10000
EPIC_0251 -10.2937733101691 0.00560609359568924 10000 Control Control_10000
EPIC_0252 -10.2631693859698 0.0100204612057524 10000 Control Control_10000
EPIC_0253 -10.3037001855537 0.00399357298897982 10000 Control Control_10000
EPIC_0254 -10.3080847301593 0.0074186604293474 10000 Control Control_10000
EPIC_0255 -10.2226498105417 0.0246983269481804 10000 PreLeukemia PreLeukemia_10000
EPIC_0256 -9.54572312407748 0.0757487697302575 10000 Control Control_10000
EPIC_0257 -10.324187956168 0.0231350346802595 10000 Control Control_10000
EPIC_0258 -10.2875793570866 0.00503554803389693 10000 Control Control_10000
EPIC_0259 -10.2707179414201 0.0116815125226733 10000 Control Control_10000
EPIC_0260 -10.0531061612354 0.0649238473891897 10000 Control Control_10000
EPIC_0261 -10.1849873005004 0.0352410391946741 10000 PreLeukemia PreLeukemia_10000
EPIC_0262 -10.2782333628311 0.00637311279154861 10000 Control Control_10000
EPIC_0263 -10.2921888404025 0.00694485945103968 10000 Control Control_10000
EPIC_0264 -10.3002037988757 0.00482757512708762 10000 Control Control_10000
EPIC_0265 -10.2941611855184 0.00623483395107632 10000 Control Control_10000
EPIC_0266 -10.3051602784197 0.00456448976981187 10000 Control Control_10000
EPIC_0267 -10.302160488158 0.00407561446305098 10000 Control Control_10000
EPIC_0268 -10.0138336682171 0.0173478690192868 10000 Control Control_10000
EPIC_0269 -9.47870323381862 0.0320401547184758 10000 PreLeukemia PreLeukemia_10000
EPIC_0270 -9.60861248356072 0.0251833130405269 10000 Control Control_10000
EPIC_0271 -10.2405882067429 0.0142565272863644 10000 PreLeukemia PreLeukemia_10000
EPIC_0272 -10.2754245074716 0.0126856125269417 10000 Control Control_10000
EPIC_0274 -9.54392870875342 0.0354032350008844 10000 Control Control_10000
EPIC_0275 -9.97891113615079 0.0325528752951841 10000 Control Control_10000
EPIC_0276 -10.3169977039368 0.0148883533418501 10000 Control Control_10000
EPIC_0277 -10.3045845330667 0.00415443001407996 10000 Control Control_10000
EPIC_0278 -10.2646701922867 0.0318944153908031 10000 Control Control_10000
EPIC_0279 -10.2653882897568 0.0068155697819527 10000 PreLeukemia PreLeukemia_10000
EPIC_0281 -9.98462100091688 0.0326986531880122 10000 Control Control_10000
EPIC_0282 -10.3081244495891 0.00853765797079451 10000 Control Control_10000
EPIC_0284 -10.3058288405008 0.00781248026557755 10000 Control Control_10000
EPIC_0285 -10.295978711835 0.00773662639077882 10000 Control Control_10000
EPIC_0286 -10.3000426017738 0.0041970178540766 10000 Control Control_10000
EPIC_0287 -10.3017132614605 0.00649626048215898 10000 Control Control_10000
EPIC_0289 -10.2170147044521 0.0258867041837818 10000 Control Control_10000
EPIC_0290 -10.2449110392 0.0162284931819807 10000 Control Control_10000
EPIC_0291 -10.3001278805078 0.00715529352345704 10000 Control Control_10000
EPIC_0292 -9.96722389066759 0.0279791223433812 10000 Control Control_10000
EPIC_0293 -9.57573353479511 0.0477335507116231 10000 Control Control_10000
EPIC_0294 -10.3164124325474 0.0117709480047576 10000 Control Control_10000
EPIC_0295 -10.3148113957611 0.00945053485001948 10000 Control Control_10000
EPIC_0296 -10.287736743774 0.016267639714772 10000 Control Control_10000
EPIC_0297 -9.36537015708085 0.0240999621207856 10000 Control Control_10000
EPIC_0298 -9.42150261615133 0.0259532989478495 10000 Control Control_10000
EPIC_0299 -10.269696957412 0.0250261738729693 10000 Control Control_10000
EPIC_0300 -9.78989486036398 0.0418990721756106 10000 PreLeukemia PreLeukemia_10000
EPIC_0302 -10.2345809225552 0.0112493796303845 10000 Control Control_10000
EPIC_0303 -10.3054160732043 0.00695443861497621 10000 Control Control_10000
EPIC_0304 -10.3040726121572 0.00373157257030577 10000 Control Control_10000
EPIC_0305 -10.318061140933 0.0256488639529291 10000 Control Control_10000
EPIC_0306 -10.2949506868434 0.00668260000837208 10000 Control Control_10000
EPIC_0307 -10.2759710534524 0.0160471993148647 10000 Control Control_10000
EPIC_0308 -10.4341799620377 0.227452481214046 10000 Control Control_10000
EPIC_0309 -10.2495174990348 0.0186515917094224 10000 PreLeukemia PreLeukemia_10000
EPIC_0310 -10.2611742612017 0.00962571068800413 10000 Control Control_10000
EPIC_0311 -10.2769690507207 0.00686994044669595 10000 PreLeukemia PreLeukemia_10000
EPIC_0312 -10.2316848418369 0.0137405142010082 10000 Control Control_10000
EPIC_0313 -10.3053386223871 0.00876373103731894 10000 Control Control_10000
EPIC_0314 -10.3096611235038 0.0081920314544574 10000 Control Control_10000
EPIC_0315 -9.40285150676143 0.0180958757795948 10000 Control Control_10000
EPIC_0316 -10.2972023104944 0.00326863563932582 10000 Control Control_10000
EPIC_0317 -10.1648480585636 0.0377229080500577 10000 PreLeukemia PreLeukemia_10000
EPIC_0318 -10.2928526808829 0.00873050959321743 10000 Control Control_10000
EPIC_0319 -10.3013044702487 0.0168476623483304 10000 Control Control_10000
EPIC_0320 -10.3075478758851 0.00558993379375188 10000 Control Control_10000
EPIC_0321 -10.2948868209824 0.00382182029314343 10000 Control Control_10000
EPIC_0322 -10.1994001520689 0.0159104781349123 10000 Control Control_10000
EPIC_0325 -10.2767890086338 0.0075931975775803 10000 Control Control_10000
EPIC_0326 -10.3064670021006 0.00714495163294145 10000 Control Control_10000
EPIC_0327 -10.0788509371315 0.029738808268352 10000 PreLeukemia PreLeukemia_10000
EPIC_0328 -9.88697929407741 0.0558529290290894 10000 Control Control_10000
EPIC_0329 -10.3033529822378 0.00419748722977267 10000 Control Control_10000
EPIC_0330 -10.2133693802667 0.0184136964338414 10000 Control Control_10000
EPIC_0331 -10.2960783624586 0.00644472474198657 10000 Control Control_10000
EPIC_0332 -10.2925578707669 0.0115181587708841 10000 Control Control_10000
EPIC_0334 -10.3072893889598 0.00545577180068477 10000 Control Control_10000
EPIC_0336 -10.2000205869576 0.0151162784610886 10000 PreLeukemia PreLeukemia_10000
EPIC_0337 -9.80407395128415 0.0360039738459222 10000 PreLeukemia PreLeukemia_10000
EPIC_0339 -10.2239563271348 0.0178895562775807 10000 PreLeukemia PreLeukemia_10000
EPIC_0341 -10.2533442320862 0.0115286752704329 10000 PreLeukemia PreLeukemia_10000
EPIC_0342 -10.3076947839325 0.00869879322937655 10000 PreLeukemia PreLeukemia_10000
EPIC_0343 -10.3055445918598 0.0039416942894 10000 PreLeukemia PreLeukemia_10000
EPIC_0344 -10.3135063287822 0.0104691095150352 10000 PreLeukemia PreLeukemia_10000
EPIC_0345 -9.72914885905778 0.109151846381559 10000 PreLeukemia PreLeukemia_10000
EPIC_0346 -9.70701573487944 0.0833813942386909 10000 PreLeukemia PreLeukemia_10000
EPIC_0347 -10.2811577731531 0.0100710269585473 10000 PreLeukemia PreLeukemia_10000
EPIC_0348 -9.39368025314645 0.0228925035313371 10000 PreLeukemia PreLeukemia_10000
EPIC_0349 -10.3242868198582 0.0122759108142008 10000 PreLeukemia PreLeukemia_10000
EPIC_0350 -10.3058468571347 0.00478592853356502 10000 Control Control_10000
EPIC_0351 -10.276965530229 0.0208996412422839 10000 Control Control_10000
EPIC_0353 -10.2747742519474 0.00763182841857209 10000 Control Control_10000
EPIC_0354 -10.2192129822995 0.00712823475253073 10000 Control Control_10000
EPIC_0355 -10.3031604320511 0.0041885970989055 10000 Control Control_10000
EPIC_0356 -10.293971078967 0.0376186067687951 10000 Control Control_10000
EPIC_0357 -10.3072393979778 0.00543991452207017 10000 Control Control_10000
EPIC_0358 -10.305860524926 0.00432911684570574 10000 Control Control_10000
EPIC_0359 -10.1119362281278 0.0210745048043048 10000 PreLeukemia PreLeukemia_10000
EPIC_0360 -10.3039048296649 0.00991601590567181 10000 Control Control_10000
EPIC_0361 -9.87677748900038 0.0341316359576506 10000 Control Control_10000
EPIC_0362 -9.97642641453229 0.0428468976084838 10000 Control Control_10000
EPIC_0363 -10.269231299905 0.0129144068882999 10000 Control Control_10000
EPIC_0365 -10.2979685351567 0.00733417657682473 10000 Control Control_10000
EPIC_0367 -10.2703802641406 0.00878351526421818 10000 Control Control_10000
EPIC_0368 -10.3475551576457 0.0308511487963582 10000 Control Control_10000
EPIC_0369 -10.3204526730655 0.010179591042924 10000 Control Control_10000
EPIC_0370 -10.3048354405805 0.00350412435332799 10000 Control Control_10000
EPIC_0371 -10.2989621421648 0.00427960601775516 10000 Control Control_10000
EPIC_0372 -10.1845910588061 0.0131683288830599 10000 Control Control_10000
EPIC_0373 -10.2857553282148 0.00998970000237689 10000 PreLeukemia PreLeukemia_10000
EPIC_0374 -10.1195767719552 0.0750540545785574 10000 PreLeukemia PreLeukemia_10000
EPIC_0375 -10.3058126048214 0.00515571074533122 10000 Control Control_10000
EPIC_0376 -10.3062570151256 0.0140971848231675 10000 Control Control_10000
EPIC_0377 -10.2285364868258 0.0183314014963608 10000 PreLeukemia PreLeukemia_10000
EPIC_0378 -10.2778612261505 0.00528553063898648 10000 PreLeukemia PreLeukemia_10000
EPIC_0379 -9.4031675226627 0.0237579335147732 10000 Control Control_10000
EPIC_0380 -10.3020016932739 0.00470195503913693 10000 Control Control_10000
EPIC_0381 -10.2875345432982 0.00716640349186801 10000 PreLeukemia PreLeukemia_10000
EPIC_0382 -9.70154886687518 0.0304369290568399 10000 Control Control_10000
EPIC_0383 -10.3033874002213 0.00418798277749202 10000 Control Control_10000
EPIC_0384 -10.2875772862091 0.0107897146264859 10000 Control Control_10000
EPIC_0385 -10.1519703484604 0.0557846945086987 10000 Control Control_10000
EPIC_0386 -10.2599010443182 0.0149234316537331 10000 Control Control_10000
EPIC_0387 -9.84086636144943 0.0378844109469257 10000 Control Control_10000
EPIC_0388 -10.3039684056031 0.00427902674508788 10000 Control Control_10000
EPIC_0389 -10.2904805321634 0.0277560856565786 10000 Control Control_10000
EPIC_0390 -9.51805263922596 0.0297180881989864 10000 Control Control_10000
EPIC_0391 -10.2872214266254 0.0173232367464208 10000 PreLeukemia PreLeukemia_10000
EPIC_0392 -9.34179748314098 0.00984729364330128 10000 PreLeukemia PreLeukemia_10000
EPIC_0393 -10.2109845991947 0.00748377454845275 10000 Control Control_10000
EPIC_0394 -9.94070406817112 0.0417668839357972 10000 Control Control_10000
EPIC_0395 -9.51502046044061 0.0250789569763366 10000 Control Control_10000
EPIC_0396 -10.2707640391525 0.0159770876636464 10000 Control Control_10000
EPIC_0397 -9.38687771059434 0.0263626801744474 10000 PreLeukemia PreLeukemia_10000
EPIC_0398 -10.2563055040271 0.0185058246939912 10000 Control Control_10000
EPIC_0399 -9.92046795058649 0.0286499949422767 10000 Control Control_10000
EPIC_0400 -10.3064985208556 0.00906594465199687 10000 Control Control_10000
EPIC_0401 -10.3134451136443 0.00879323427896404 10000 PreLeukemia PreLeukemia_10000
EPIC_0402 -10.2155730423955 0.0324382940907677 10000 Control Control_10000
EPIC_0403 -10.2525912610397 0.0107795679031713 10000 Control Control_10000
EPIC_0404 -10.3064598368646 0.0081685256682537 10000 Control Control_10000
EPIC_0405 -9.19802167930583 0.0209097785801327 10000 Control Control_10000
EPIC_0406 -10.2810865763858 0.0106387220385192 10000 PreLeukemia PreLeukemia_10000
EPIC_0407 -10.3014946182176 0.00475744411604648 10000 Control Control_10000
EPIC_0408 -9.35683155653167 0.0166132146434664 10000 Control Control_10000
EPIC_0409 -9.28769224743926 0.020410722548303 10000 Control Control_10000
EPIC_0410 -9.31391386358067 0.00788503944245726 10000 Control Control_10000
EPIC_0411 -10.2983256786845 0.0028867380924884 10000 Control Control_10000
EPIC_0412 -10.0391194548318 0.0249183181095592 10000 Control Control_10000
EPIC_0413 -9.7498958621132 0.0241807154559271 10000 Control Control_10000
EPIC_0414 -10.313401211042 0.00779602678105043 10000 Control Control_10000
EPIC_0415 -9.52945832820891 0.0318706432342781 10000 Control Control_10000
EPIC_0416 -10.3054576978414 0.00794780155666353 10000 Control Control_10000
EPIC_0417 -10.3083839305356 0.00656117454921205 10000 Control Control_10000
EPIC_0418 -10.2962940236379 0.00556681952274102 10000 Control Control_10000
EPIC_0419 -10.1065838382299 0.0275077724836165 10000 Control Control_10000
EPIC_0420 -10.3011062458577 0.00477261512067931 10000 Control Control_10000
EPIC_0421 -9.37693936254851 0.0317187253352997 10000 Control Control_10000
EPIC_0422 -9.32461011136141 0.0113586651547585 10000 Control Control_10000
EPIC_0423 -10.0814373802511 0.0241645136499166 10000 Control Control_10000
EPIC_0424 -10.1996977371607 0.0312496116624479 10000 PreLeukemia PreLeukemia_10000
EPIC_0425 -10.3144492821274 0.00742930558783939 10000 Control Control_10000
EPIC_0426 -10.3102780793184 0.00889837882218817 10000 Control Control_10000
EPIC_0427 -10.2894276566423 0.00544811870701984 10000 Control Control_10000
EPIC_0428 -10.2623556553784 0.0085907943834176 10000 Control Control_10000
EPIC_0429 -10.3059343724164 0.00823282745319729 10000 Control Control_10000
EPIC_0430 -10.3053244161677 0.00392521588678425 10000 Control Control_10000
EPIC_0431 -9.88194167755425 0.0563630543500517 10000 Control Control_10000
EPIC_0432 -10.3021148046011 0.00458429716212598 10000 Control Control_10000
EPIC_0433 -10.1994197011522 0.0204647601459056 10000 Control Control_10000
EPIC_0434 -10.3071752421939 0.00540128604581467 10000 Control Control_10000
EPIC_0435 -10.300424512996 0.00581893764140254 10000 Control Control_10000
EPIC_0436 -10.2849832222604 0.00666221567035325 10000 Control Control_10000
EPIC_0437 -10.3048959102025 0.0036502806988899 10000 Control Control_10000
EPIC_0438 -10.3028257782526 0.00439379536578321 10000 Control Control_10000
EPIC_0439 -10.30527806993 0.00385618774945117 10000 PreLeukemia PreLeukemia_10000
EPIC_0440 -9.38694016825871 0.0278449178464918 10000 Control Control_10000
EPIC_0441 -10.3021548967888 0.00466397175439801 10000 Control Control_10000
EPIC_0442 -10.1961680093555 0.0389102841396091 10000 Control Control_10000
EPIC_0444 -10.2984580491721 0.00687012493840375 10000 Control Control_10000
EPIC_0445 -10.2247546089803 0.01270973693696 10000 Control Control_10000
EPIC_0446 -9.88423281354725 0.0601007874034297 10000 PreLeukemia PreLeukemia_10000
EPIC_0447 -9.93770274546001 0.0254156081659823 10000 Control Control_10000
EPIC_0448 -10.3050427354148 0.0265890989572318 10000 PreLeukemia PreLeukemia_10000
EPIC_0450 -10.2870939848262 0.00615299132222989 10000 PreLeukemia PreLeukemia_10000
EPIC_0451 -10.2935506908415 0.0369030937560004 10000 Control Control_10000
EPIC_0452 -10.3008349609097 0.00548703843935452 10000 Control Control_10000
EPIC_0453 -10.2029252411086 0.0111785146240502 10000 Control Control_10000
EPIC_0454 -10.2979059946573 0.00497330313280114 10000 PreLeukemia PreLeukemia_10000
EPIC_0455 -10.2906925485984 0.00984002559388692 10000 PreLeukemia PreLeukemia_10000
EPIC_0456 -10.2928574024835 0.00425642945130498 10000 Control Control_10000
EPIC_0457 -10.3068430320308 0.00931307281946415 10000 Control Control_10000
EPIC_0458 -10.2935727249777 0.0080964981989741 10000 PreLeukemia PreLeukemia_10000
EPIC_0459 -10.301920721965 0.0141367290855808 10000 Control Control_10000
EPIC_0460 -10.1727820043103 0.00972255604886275 10000 Control Control_10000
EPIC_0461 -10.2951108899242 0.0054567927312187 10000 PreLeukemia PreLeukemia_10000
EPIC_0462 -10.2760952646828 0.0134287718807061 10000 Control Control_10000
EPIC_0463 -10.305815586885 0.00820414398979311 10000 Control Control_10000
EPIC_0464 -10.1874976595819 0.0253479031163376 10000 PreLeukemia PreLeukemia_10000
EPIC_0465 -10.2938394539953 0.00313653494136258 10000 Control Control_10000
EPIC_0466 -10.2883286419712 0.0193111386729421 10000 Control Control_10000
EPIC_0467 -10.2964766336128 0.00730094903087391 10000 Control Control_10000
EPIC_0468 -10.2749233965425 0.0236483504937584 10000 Control Control_10000
EPIC_0469 -10.281756132488 0.0128914262906838 10000 PreLeukemia PreLeukemia_10000
EPIC_0470 -10.2414508514601 0.0269777198050305 10000 PreLeukemia PreLeukemia_10000
EPIC_0471 -10.3044886928576 0.00342707053008234 10000 Control Control_10000
EPIC_0472 -10.0066062644442 0.0270891500649092 10000 PreLeukemia PreLeukemia_10000
EPIC_0473 -10.2457121788564 0.0145103334810456 10000 PreLeukemia PreLeukemia_10000
EPIC_0474 -10.2908378827789 0.008566059035857 10000 Control Control_10000
EPIC_0475 -10.2997678791691 0.0047201011630714 10000 Control Control_10000
EPIC_0476 -9.57808219976411 0.0486047692538182 10000 Control Control_10000
EPIC_0477 -10.2936224674545 0.00691526323956723 10000 PreLeukemia PreLeukemia_10000
EPIC_0478 -10.3043899948376 0.00347638417444184 10000 Control Control_10000
EPIC_0479 -10.3023095085004 0.00546443932493034 10000 PreLeukemia PreLeukemia_10000
EPIC_0481 -10.2807140255297 0.0119406088460423 10000 Control Control_10000
EPIC_0482 -10.3017984573594 0.00546511868377887 10000 PreLeukemia PreLeukemia_10000
EPIC_0483 -10.2827871809607 0.0152554580383752 10000 Control Control_10000
EPIC_0484 -10.249932958472 0.0205088573830725 10000 Control Control_10000
EPIC_0485 -10.297125522358 0.00466283729623402 10000 Control Control_10000
EPIC_0486 -10.305578761338 0.00584011639058967 10000 Control Control_10000
EPIC_0487 -10.2861715745854 0.0115383790776548 10000 Control Control_10000
EPIC_0488 -10.3042585355361 0.0098002605199802 10000 Control Control_10000
EPIC_0489 -10.2853235502632 0.0143618973263457 10000 Control Control_10000
EPIC_0490 -10.2896752507521 0.00435363121559875 10000 PreLeukemia PreLeukemia_10000
EPIC_0491 -9.98979782182328 0.029167253852169 10000 Control Control_10000
EPIC_0492 -10.2774024853742 0.00625146646219076 10000 Control Control_10000
EPIC_0493 -10.2632540848581 0.0136992252983507 10000 PreLeukemia PreLeukemia_10000
EPIC_0494 -10.2710347442548 0.0284436946220357 10000 Control Control_10000
EPIC_0495 -10.1817190416839 0.0230433519576202 10000 Control Control_10000
EPIC_0496 -9.85736284708887 0.029192285993229 10000 PreLeukemia PreLeukemia_10000
EPIC_0497 -10.3076206051017 0.00778241277893637 10000 Control Control_10000
EPIC_0498 -10.2665316626231 0.00746190908093203 10000 PreLeukemia PreLeukemia_10000
EPIC_0499 -10.3035869085564 0.00408435502215213 10000 Control Control_10000
EPIC_0500 -10.2521753045919 0.0211965069374265 10000 Control Control_10000
EPIC_0501 -9.94636220241811 0.0432961577580555 10000 Control Control_10000
EPIC_0502 -10.3081532762034 0.00793601998957151 10000 Control Control_10000
EPIC_0503 -10.1209295105334 0.0528166667463829 10000 Control Control_10000
EPIC_0504 -9.60406868847804 0.0258657924362871 10000 PreLeukemia PreLeukemia_10000
EPIC_0505 -10.2519143326137 0.00699088842307985 10000 Control Control_10000
EPIC_0506 -10.3018590926516 0.00356893210884454 10000 Control Control_10000
EPIC_0507 -9.92110250885955 0.0372670564508589 10000 PreLeukemia PreLeukemia_10000
EPIC_0508 -10.305795457956 0.00518367452412231 10000 PreLeukemia PreLeukemia_10000
EPIC_0509 -10.1758461574437 0.0311565979358227 10000 PreLeukemia PreLeukemia_10000
EPIC_0510 -9.87627091095471 0.0632355918677134 10000 PreLeukemia PreLeukemia_10000
EPIC_0511 -10.0438230388197 0.0251824122054831 10000 Control Control_10000
EPIC_0512 -9.35518959920662 0.0159614450308665 10000 PreLeukemia PreLeukemia_10000
EPIC_0513 -10.0364369644153 0.0314693601987178 10000 Control Control_10000
EPIC_0514 -10.2778267667494 0.0132826865512252 10000 PreLeukemia PreLeukemia_10000
EPIC_0515 -10.925469133553 0.256717922102218 10000 Control Control_10000
EPIC_0516 -9.30838648453685 0.00543534132316698 10000 PreLeukemia PreLeukemia_10000
EPIC_0517 -9.40161142391739 0.0223439507737065 10000 Control Control_10000
EPIC_0001 -10.5086351574531 0.0304457455938684 2e+05 Control Control_2e+05
EPIC_0002 -11.5995362548635 0.00620019676656583 2e+05 Control Control_2e+05
EPIC_0003 -11.3464499295151 0.0340990822664415 2e+05 Control Control_2e+05
EPIC_0004 -11.0434743022273 0.0582708031771007 2e+05 Control Control_2e+05
EPIC_0005 -10.6770032110396 0.0188041004642991 2e+05 PreLeukemia PreLeukemia_2e+05
EPIC_0006 -11.6017214033477 0.00676910888105841 2e+05 PreLeukemia PreLeukemia_2e+05
EPIC_0007 -10.66085301753 0.0195403620832295 2e+05 Control Control_2e+05
EPIC_0008 -10.7050631451074 0.0276442954382888 2e+05 Control Control_2e+05
EPIC_0009 -10.8181244813041 0.0271067507033493 2e+05 Control Control_2e+05
EPIC_0010 -10.7230592773724 0.0333788403247381 2e+05 Control Control_2e+05
EPIC_0011 -10.5939065605861 0.0533357939641252 2e+05 Control Control_2e+05
EPIC_0012 -10.6645566576248 0.0158922698410626 2e+05 Control Control_2e+05
EPIC_0013 -10.7808474443943 0.0444780259796416 2e+05 Control Control_2e+05
EPIC_0014 -11.4036811133338 0.0318168439759943 2e+05 PreLeukemia PreLeukemia_2e+05
EPIC_0015 -10.6474944082618 0.0150863187976209 2e+05 PreLeukemia PreLeukemia_2e+05
EPIC_0016 -10.6182495595257 0.00780142388902775 2e+05 Control Control_2e+05
EPIC_0017 -10.6689822056042 0.0175520325214002 2e+05 Control Control_2e+05
EPIC_0018 -10.6950200520793 0.0297166412939965 2e+05 Control Control_2e+05
EPIC_0019 -10.8264857733247 0.0465313183267491 2e+05 Control Control_2e+05
EPIC_0020 -11.5944213531933 0.0111108574134306 2e+05 Control Control_2e+05
EPIC_0021 -10.643465433317 0.067472236505508 2e+05 Control Control_2e+05
EPIC_0022 -11.2913661627933 0.0240167133727042 2e+05 Control Control_2e+05
EPIC_0023 -10.6311249916636 0.0103148053047487 2e+05 Control Control_2e+05
EPIC_0024 -11.3505498941393 0.0380279964661969 2e+05 Control Control_2e+05
EPIC_0025 -11.18932247456 0.0803189559418486 2e+05 Control Control_2e+05
EPIC_0026 -10.7805451377018 0.0501597554428126 2e+05 Control Control_2e+05
EPIC_0027 -10.6283763988384 0.00646947341609819 2e+05 Control Control_2e+05
EPIC_0028 -10.6175125756531 0.00783403876615014 2e+05 Control Control_2e+05
EPIC_0029 -11.5680491842601 0.0212990447051085 2e+05 Control Control_2e+05
EPIC_0030 -11.5988235416748 0.00310504593091233 2e+05 Control Control_2e+05
EPIC_0031 -11.5193302594292 0.029649586055172 2e+05 Control Control_2e+05
EPIC_0032 -11.465648269664 0.0208959613953241 2e+05 Control Control_2e+05
EPIC_0033 -11.6050307897906 0.00378848404904045 2e+05 Control Control_2e+05
EPIC_0034 -11.0629222438485 0.0207092475897262 2e+05 Control Control_2e+05
EPIC_0035 -11.606603331303 0.00588139232765829 2e+05 Control Control_2e+05
EPIC_0036 -11.5898736234434 0.0153169789515481 2e+05 Control Control_2e+05
EPIC_0037 -11.5802618527739 0.0203995833782539 2e+05 PreLeukemia PreLeukemia_2e+05
EPIC_0039 -11.6047486534447 0.00425004539058552 2e+05 Control Control_2e+05
EPIC_0040 -11.5620026776532 0.00929990825755863 2e+05 PreLeukemia PreLeukemia_2e+05
EPIC_0041 -11.5589658186848 0.0153655952308994 2e+05 Control Control_2e+05
EPIC_0042 -11.6067893789346 0.0081440289837528 2e+05 Control Control_2e+05
EPIC_0043 -11.3634640931034 0.0126179719051606 2e+05 Control Control_2e+05
EPIC_0044 -11.5932859739139 0.00976844303822618 2e+05 PreLeukemia PreLeukemia_2e+05
EPIC_0046 -11.5752639970981 0.0153940881594179 2e+05 Control Control_2e+05
EPIC_0047 -11.5790662523778 0.00701346423649129 2e+05 PreLeukemia PreLeukemia_2e+05
EPIC_0048 -11.5950765374059 0.0060792228012078 2e+05 Control Control_2e+05
EPIC_0049 -10.651281546136 0.0122417377900419 2e+05 Control Control_2e+05
EPIC_0051 -11.5825161685656 0.00685204883535717 2e+05 PreLeukemia PreLeukemia_2e+05
EPIC_0052 -11.5955641047964 0.0049167555409345 2e+05 Control Control_2e+05
EPIC_0053 -11.0417205589367 0.0289679886598056 2e+05 Control Control_2e+05
EPIC_0054 -11.5619751764004 0.00785650694402851 2e+05 Control Control_2e+05
EPIC_0055 -11.5541938957405 0.00685534476357774 2e+05 Control Control_2e+05
EPIC_0056 -11.4479153873424 0.0246159028892079 2e+05 Control Control_2e+05
EPIC_0057 -10.6732856546482 0.0263277205042847 2e+05 Control Control_2e+05
EPIC_0058 -11.6045165080808 0.00415507893532767 2e+05 Control Control_2e+05
EPIC_0059 -10.7472231039936 0.0242445596039746 2e+05 Control Control_2e+05
EPIC_0060 -11.5657912651417 0.0132819158577112 2e+05 Control Control_2e+05
EPIC_0061 -11.5589934027726 0.0109373509576408 2e+05 Control Control_2e+05
EPIC_0062 -11.424426666775 0.0258190353482881 2e+05 PreLeukemia PreLeukemia_2e+05
EPIC_0064 -11.2166333308308 0.0372498774879823 2e+05 PreLeukemia PreLeukemia_2e+05
EPIC_0065 -11.5981923796408 0.00994327898671038 2e+05 Control Control_2e+05
EPIC_0066 -11.3560529610817 0.0130836999521273 2e+05 Control Control_2e+05
EPIC_0067 -11.5776762380053 0.00641525389351527 2e+05 PreLeukemia PreLeukemia_2e+05
EPIC_0068 -11.5845267834971 0.0119615811683877 2e+05 Control Control_2e+05
EPIC_0069 -11.4966414774093 0.0351321896477386 2e+05 Control Control_2e+05
EPIC_0070 -11.3298947966258 0.0277304876697083 2e+05 Control Control_2e+05
EPIC_0071 -11.3662744394946 0.025013920807462 2e+05 Control Control_2e+05
EPIC_0072 -11.1312469111634 0.0584653746155961 2e+05 Control Control_2e+05
EPIC_0073 -11.5552780000938 0.0207274522946455 2e+05 Control Control_2e+05
EPIC_0074 -10.9462584092123 0.0244187489148292 2e+05 Control Control_2e+05
EPIC_0075 -11.4451454230618 0.0173267973106891 2e+05 PreLeukemia PreLeukemia_2e+05
EPIC_0076 -11.0138141183067 0.0310603545373393 2e+05 Control Control_2e+05
EPIC_0077 -11.5409285173757 0.0175835649738959 2e+05 Control Control_2e+05
EPIC_0078 -11.6001528379201 0.00400761700529413 2e+05 Control Control_2e+05
EPIC_0079 -11.6002740256694 0.00487820477442816 2e+05 Control Control_2e+05
EPIC_0080 -11.5946751185179 0.00400559244787119 2e+05 Control Control_2e+05
EPIC_0081 -10.6165547948252 0.00750256093193241 2e+05 PreLeukemia PreLeukemia_2e+05
EPIC_0082 -11.5787723120304 0.00731063027140498 2e+05 Control Control_2e+05
EPIC_0083 -11.402293418344 0.0495194890301027 2e+05 Control Control_2e+05
EPIC_0084 -11.4882760850513 0.0147248133386732 2e+05 Control Control_2e+05
EPIC_0085 -11.6152962122234 0.0108801054197182 2e+05 Control Control_2e+05
EPIC_0086 -11.5769227699482 0.0101833916224174 2e+05 Control Control_2e+05
EPIC_0087 -11.6232787407555 0.0139700542110501 2e+05 PreLeukemia PreLeukemia_2e+05
EPIC_0088 -11.6027098331621 0.0141649616502245 2e+05 Control Control_2e+05
EPIC_0089 -11.6201992217113 0.0118424748221307 2e+05 Control Control_2e+05
EPIC_0090 -11.5498042567763 0.016955872078946 2e+05 Control Control_2e+05
EPIC_0092 -11.4878397097517 0.013941949326729 2e+05 Control Control_2e+05
EPIC_0093 -11.6117366223651 0.0076328813429872 2e+05 Control Control_2e+05
EPIC_0094 -11.614162489646 0.0097989887607917 2e+05 Control Control_2e+05
EPIC_0095 -11.5690345077583 0.0129256330243494 2e+05 Control Control_2e+05
EPIC_0096 -11.6037534311522 0.00881232122537818 2e+05 PreLeukemia PreLeukemia_2e+05
EPIC_0097 -11.6133115660954 0.0124328336967566 2e+05 Control Control_2e+05
EPIC_0098 -11.604116083214 0.0136295493052991 2e+05 Control Control_2e+05
EPIC_0099 -11.5878808594757 0.0122827253094893 2e+05 PreLeukemia PreLeukemia_2e+05
EPIC_0100 -11.5793154203545 0.011107959557497 2e+05 Control Control_2e+05
EPIC_0101 -10.6080545055092 0.00420285495657352 2e+05 Control Control_2e+05
EPIC_0102 -11.6050142641885 0.00380090906418924 2e+05 Control Control_2e+05
EPIC_0103 -10.6592596429903 0.018015843551167 2e+05 Control Control_2e+05
EPIC_0104 -11.5701292978393 0.012256935727373 2e+05 Control Control_2e+05
EPIC_0105 -11.5949700943041 0.00530641569123158 2e+05 Control Control_2e+05
EPIC_0106 -11.5846053940057 0.00567198903144915 2e+05 Control Control_2e+05
EPIC_0107 -11.61263935927 0.0080560389014596 2e+05 Control Control_2e+05
EPIC_0108 -11.5968554625665 0.00933912475026929 2e+05 Control Control_2e+05
EPIC_0109 -11.6079790980386 0.00864367800637896 2e+05 Control Control_2e+05
EPIC_0110 -11.5973523074881 0.009123699127887 2e+05 Control Control_2e+05
EPIC_0111 -11.5446957334088 0.0152777061092781 2e+05 Control Control_2e+05
EPIC_0113 -11.5757957984313 0.0214185132862977 2e+05 Control Control_2e+05
EPIC_0114 -11.5862927035472 0.0117702540046341 2e+05 Control Control_2e+05
EPIC_0115 -11.5060999203112 0.0368910692827301 2e+05 Control Control_2e+05
EPIC_0116 -11.6103959362938 0.0125964606612952 2e+05 Control Control_2e+05
EPIC_0117 -11.6067839532356 0.0081346468821711 2e+05 Control Control_2e+05
EPIC_0118 -11.6047628596641 0.00397495653702819 2e+05 Control Control_2e+05
EPIC_0119 -11.120685353253 0.0572403800883949 2e+05 Control Control_2e+05
EPIC_0120 -11.501593856616 0.01740986524041 2e+05 Control Control_2e+05
EPIC_0121 -11.5145791280947 0.0179533453494215 2e+05 Control Control_2e+05
EPIC_0123 -11.525125527182 0.0146627905910125 2e+05 Control Control_2e+05
EPIC_0124 -11.4848186308696 0.0132983423759132 2e+05 Control Control_2e+05
EPIC_0125 -11.5405776278979 0.0194823610982327 2e+05 Control Control_2e+05
EPIC_0126 -11.5961926575248 0.00523412842635989 2e+05 Control Control_2e+05
EPIC_0127 -10.666353268079 0.0324260809859797 2e+05 Control Control_2e+05
EPIC_0128 -11.6060357866248 0.00451538752097339 2e+05 Control Control_2e+05
EPIC_0129 -11.206754251298 0.0351370212141688 2e+05 Control Control_2e+05
EPIC_0130 -11.6049586818373 0.00384363904792769 2e+05 Control Control_2e+05
EPIC_0132 -11.4139583397681 0.0273742451828132 2e+05 PreLeukemia PreLeukemia_2e+05
EPIC_0133 -11.5912830626466 0.00963668969903812 2e+05 Control Control_2e+05
EPIC_0135 -11.5865896673758 0.00660759113137408 2e+05 Control Control_2e+05
EPIC_0137 -11.1660598938118 0.0484850982387283 2e+05 Control Control_2e+05
EPIC_0138 -11.5893392956397 0.00498089880599339 2e+05 Control Control_2e+05
EPIC_0139 -11.5341878526423 0.0200796237306968 2e+05 Control Control_2e+05
EPIC_0140 -11.5471967321241 0.0342659966133271 2e+05 Control Control_2e+05
EPIC_0141 -11.3342120791313 0.0292086526355984 2e+05 PreLeukemia PreLeukemia_2e+05
EPIC_0142 -11.6032633787087 0.00407319043825112 2e+05 Control Control_2e+05
EPIC_0143 -11.5399675473965 0.0153924442041377 2e+05 Control Control_2e+05
EPIC_0144 -11.6015825303049 0.00480544342996754 2e+05 Control Control_2e+05
EPIC_0145 -11.5999114978602 0.0221206841258669 2e+05 Control Control_2e+05
EPIC_0146 -11.5714476598516 0.0117504849304767 2e+05 Control Control_2e+05
EPIC_0147 -11.53576486725 0.0200350716276347 2e+05 PreLeukemia PreLeukemia_2e+05
EPIC_0148 -11.6041340584304 0.00427261397436799 2e+05 Control Control_2e+05
EPIC_0149 -11.4413829700469 0.0151822836020662 2e+05 Control Control_2e+05
EPIC_0150 -11.570856714258 0.0249205032450081 2e+05 Control Control_2e+05
EPIC_0151 -11.1142792594829 0.0246602455188481 2e+05 Control Control_2e+05
EPIC_0152 -11.1303813258003 0.0203577963540763 2e+05 Control Control_2e+05
EPIC_0153 -11.5655570074827 0.00906558112833666 2e+05 Control Control_2e+05
EPIC_0155 -11.5686915290324 0.0361914766213304 2e+05 Control Control_2e+05
EPIC_0156 -11.3310051597054 0.0240570778758492 2e+05 Control Control_2e+05
EPIC_0157 -11.6045348560552 0.00413933319919235 2e+05 Control Control_2e+05
EPIC_0158 -11.5945847868429 0.0042484065395511 2e+05 Control Control_2e+05
EPIC_0159 -11.5972233332395 0.00417365307998947 2e+05 Control Control_2e+05
EPIC_0161 -11.6090695806945 0.0124836227310145 2e+05 Control Control_2e+05
EPIC_0162 -11.5902199984083 0.00443098076793243 2e+05 PreLeukemia PreLeukemia_2e+05
EPIC_0163 -11.4474548656116 0.0313567569338313 2e+05 Control Control_2e+05
EPIC_0165 -11.2565588957666 0.0240310142003485 2e+05 PreLeukemia PreLeukemia_2e+05
EPIC_0166 -11.5781133174032 0.00616588894809175 2e+05 Control Control_2e+05
EPIC_0167 -11.6046003372006 0.00409556915206304 2e+05 Control Control_2e+05
EPIC_0168 -11.593508634659 0.00788249038806961 2e+05 Control Control_2e+05
EPIC_0169 -11.4460451364855 0.0158882003355273 2e+05 Control Control_2e+05
EPIC_0170 -11.6007875204458 0.00424008950948892 2e+05 Control Control_2e+05
EPIC_0171 -11.6045827761597 0.00410692795230366 2e+05 PreLeukemia PreLeukemia_2e+05
EPIC_0173 -11.5710460338759 0.0119599826026276 2e+05 Control Control_2e+05
EPIC_0174 -11.5935790030753 0.0108563972271098 2e+05 Control Control_2e+05
EPIC_0175 -10.7032673215866 0.0219991303643585 2e+05 Control Control_2e+05
EPIC_0176 -10.8774419499169 0.0502829478064338 2e+05 PreLeukemia PreLeukemia_2e+05
EPIC_0177 -11.527274683816 0.0141832379060461 2e+05 Control Control_2e+05
EPIC_0178 -11.5580721936408 0.0120619996101848 2e+05 Control Control_2e+05
EPIC_0179 -11.609957738622 0.00613408539943983 2e+05 Control Control_2e+05
EPIC_0180 -11.5964705278632 0.00494423766830821 2e+05 Control Control_2e+05
EPIC_0181 -11.5995915058742 0.00373726745633555 2e+05 Control Control_2e+05
EPIC_0183 -11.5906759227912 0.00392840012542823 2e+05 Control Control_2e+05
EPIC_0184 -10.6723580257962 0.0171123578882064 2e+05 Control Control_2e+05
EPIC_0185 -11.5857267741534 0.0139972576748546 2e+05 Control Control_2e+05
EPIC_0186 -11.0474459138662 0.0285816969178366 2e+05 Control Control_2e+05
EPIC_0187 -11.6011581246771 0.00483278763975465 2e+05 Control Control_2e+05
EPIC_0188 -11.5774977697853 0.0104797790314805 2e+05 Control Control_2e+05
EPIC_0190 -11.5719239616687 0.00695861061375611 2e+05 Control Control_2e+05
EPIC_0191 -11.6035057956249 0.00751612968547912 2e+05 Control Control_2e+05
EPIC_0193 -11.6065728065692 0.00793858602036298 2e+05 Control Control_2e+05
EPIC_0195 -11.3882148063984 0.0195072362031358 2e+05 Control Control_2e+05
EPIC_0196 -10.8788918540657 0.0403103526487536 2e+05 Control Control_2e+05
EPIC_0197 -11.5043355741279 0.0207943285557038 2e+05 Control Control_2e+05
EPIC_0198 -11.6032804013215 0.00463132921998898 2e+05 Control Control_2e+05
EPIC_0199 -11.6153412330995 0.0108151675947395 2e+05 Control Control_2e+05
EPIC_0200 -11.5537176767584 0.0219972146484683 2e+05 Control Control_2e+05
EPIC_0201 -11.3807396014279 0.023633075022755 2e+05 Control Control_2e+05
EPIC_0202 -11.603232108459 0.00407710271778876 2e+05 Control Control_2e+05
EPIC_0203 -11.5146796070693 0.0100194754306574 2e+05 Control Control_2e+05
EPIC_0204 -11.6070789704394 0.00922084314978991 2e+05 Control Control_2e+05
EPIC_0206 -11.6099067950364 0.00721296634662963 2e+05 Control Control_2e+05
EPIC_0207 -11.6107491037368 0.00799781522940807 2e+05 Control Control_2e+05
EPIC_0208 -10.8049037096399 0.0403106417773932 2e+05 Control Control_2e+05
EPIC_0209 -10.6296213275357 0.0148276410400118 2e+05 Control Control_2e+05
EPIC_0210 -11.6199245405243 0.0111450528590288 2e+05 Control Control_2e+05
EPIC_0211 -11.5407943659335 0.0250479695275656 2e+05 Control Control_2e+05
EPIC_0212 -11.5575301207553 0.0122011936003456 2e+05 PreLeukemia PreLeukemia_2e+05
EPIC_0213 -11.6037570758966 0.00556832634225724 2e+05 Control Control_2e+05
EPIC_0214 -11.5925698230687 0.0197601568375652 2e+05 Control Control_2e+05
EPIC_0215 -11.6065975742637 0.00600067263338759 2e+05 Control Control_2e+05
EPIC_0216 -11.6003390098043 0.00807616272513109 2e+05 Control Control_2e+05
EPIC_0218 -11.6067914083945 0.00424944620056099 2e+05 Control Control_2e+05
EPIC_0219 -11.5898730850153 0.00805705863561724 2e+05 PreLeukemia PreLeukemia_2e+05
EPIC_0220 -11.6068235069952 0.00477872040869881 2e+05 Control Control_2e+05
EPIC_0221 -11.4240718840475 0.021658385075513 2e+05 Control Control_2e+05
EPIC_0222 -11.6108497897992 0.00929976962143029 2e+05 Control Control_2e+05
EPIC_0223 -10.6404061674545 0.0113166790094077 2e+05 PreLeukemia PreLeukemia_2e+05
EPIC_0224 -10.6749384219536 0.0213209129221012 2e+05 Control Control_2e+05
EPIC_0226 -11.3905887360725 0.0280983002754192 2e+05 Control Control_2e+05
EPIC_0227 -11.5878522399491 0.00695207976083271 2e+05 Control Control_2e+05
EPIC_0228 -11.6010890816224 0.00477368905166751 2e+05 Control Control_2e+05
EPIC_0230 -11.5930291436906 0.00569430539110706 2e+05 Control Control_2e+05
EPIC_0231 -11.3571011150022 0.0327239823570943 2e+05 Control Control_2e+05
EPIC_0232 -11.5934236044303 0.0157722212913605 2e+05 Control Control_2e+05
EPIC_0234 -11.3406524252146 0.0452600190190243 2e+05 PreLeukemia PreLeukemia_2e+05
EPIC_0235 -11.6044226973316 0.00588746085739733 2e+05 Control Control_2e+05
EPIC_0236 -11.5949639645068 0.00528848647803516 2e+05 Control Control_2e+05
EPIC_0237 -11.5947782067982 0.00582234042680742 2e+05 Control Control_2e+05
EPIC_0238 -11.6137153043661 0.0102749579996038 2e+05 Control Control_2e+05
EPIC_0239 -11.3667225773782 0.0258338445551255 2e+05 Control Control_2e+05
EPIC_0240 -10.6559577531238 0.0143414884763352 2e+05 Control Control_2e+05
EPIC_0241 -11.1045712344289 0.0703928543202369 2e+05 Control Control_2e+05
EPIC_0242 -11.0895099497083 0.0307278022555888 2e+05 Control Control_2e+05
EPIC_0243 -11.6046029050887 0.00409386795535498 2e+05 Control Control_2e+05
EPIC_0244 -11.6053010392999 0.00357217617345082 2e+05 Control Control_2e+05
EPIC_0245 -11.6290326737941 0.0087266717557675 2e+05 Control Control_2e+05
EPIC_0246 -11.3538211350193 0.0232724085724223 2e+05 PreLeukemia PreLeukemia_2e+05
EPIC_0247 -11.4609159833144 0.0176251738333889 2e+05 Control Control_2e+05
EPIC_0248 -11.6089942007548 0.00609231795290145 2e+05 Control Control_2e+05
EPIC_0249 -10.7295645247555 0.0305960136350415 2e+05 PreLeukemia PreLeukemia_2e+05
EPIC_0250 -11.5901444113808 0.0039497421527103 2e+05 Control Control_2e+05
EPIC_0251 -11.5948033058331 0.00560609359568924 2e+05 Control Control_2e+05
EPIC_0252 -11.5641993816337 0.0100204612057524 2e+05 Control Control_2e+05
EPIC_0253 -11.6047301812177 0.00399357298897982 2e+05 Control Control_2e+05
EPIC_0254 -11.6091147258233 0.00741866042934743 2e+05 Control Control_2e+05
EPIC_0255 -11.5236798062056 0.0246983269481804 2e+05 PreLeukemia PreLeukemia_2e+05
EPIC_0256 -10.8467531197415 0.0757487697302575 2e+05 Control Control_2e+05
EPIC_0257 -11.625217951832 0.0231350346802595 2e+05 Control Control_2e+05
EPIC_0258 -11.5886093527506 0.00503554803389693 2e+05 Control Control_2e+05
EPIC_0259 -11.5717479370841 0.0116815125226733 2e+05 Control Control_2e+05
EPIC_0260 -11.3541361568994 0.0649238473891898 2e+05 Control Control_2e+05
EPIC_0261 -11.4860172961644 0.0352410391946741 2e+05 PreLeukemia PreLeukemia_2e+05
EPIC_0262 -11.579263358495 0.00637311279154861 2e+05 Control Control_2e+05
EPIC_0263 -11.5932188360665 0.00694485945103968 2e+05 Control Control_2e+05
EPIC_0264 -11.6012337945397 0.00482757512708762 2e+05 Control Control_2e+05
EPIC_0265 -11.5951911811824 0.00623483395107632 2e+05 Control Control_2e+05
EPIC_0266 -11.6061902740837 0.00456448976981187 2e+05 Control Control_2e+05
EPIC_0267 -11.6031904838219 0.00407561446305098 2e+05 Control Control_2e+05
EPIC_0268 -11.3148636638811 0.0173478690192868 2e+05 Control Control_2e+05
EPIC_0269 -10.7797332294826 0.0320401547184758 2e+05 PreLeukemia PreLeukemia_2e+05
EPIC_0270 -10.9096424792247 0.0251833130405269 2e+05 Control Control_2e+05
EPIC_0271 -11.5416182024069 0.0142565272863645 2e+05 PreLeukemia PreLeukemia_2e+05
EPIC_0272 -11.5764545031356 0.0126856125269417 2e+05 Control Control_2e+05
EPIC_0274 -10.8449587044174 0.0354032350008845 2e+05 Control Control_2e+05
EPIC_0275 -11.2799411318148 0.0325528752951841 2e+05 Control Control_2e+05
EPIC_0276 -11.6180276996007 0.0148883533418501 2e+05 Control Control_2e+05
EPIC_0277 -11.6056145287307 0.00415443001407996 2e+05 Control Control_2e+05
EPIC_0278 -11.5657001879507 0.0318944153908031 2e+05 Control Control_2e+05
EPIC_0279 -11.5664182854207 0.0068155697819527 2e+05 PreLeukemia PreLeukemia_2e+05
EPIC_0281 -11.2856509965809 0.0326986531880122 2e+05 Control Control_2e+05
EPIC_0282 -11.6091544452531 0.0085376579707946 2e+05 Control Control_2e+05
EPIC_0284 -11.6068588361648 0.00781248026557755 2e+05 Control Control_2e+05
EPIC_0285 -11.597008707499 0.00773662639077882 2e+05 Control Control_2e+05
EPIC_0286 -11.6010725974377 0.0041970178540766 2e+05 Control Control_2e+05
EPIC_0287 -11.6027432571244 0.00649626048215898 2e+05 Control Control_2e+05
EPIC_0289 -11.5180447001161 0.0258867041837818 2e+05 Control Control_2e+05
EPIC_0290 -11.545941034864 0.0162284931819807 2e+05 Control Control_2e+05
EPIC_0291 -11.6011578761718 0.00715529352345704 2e+05 Control Control_2e+05
EPIC_0292 -11.2682538863316 0.0279791223433812 2e+05 Control Control_2e+05
EPIC_0293 -10.8767635304591 0.0477335507116231 2e+05 Control Control_2e+05
EPIC_0294 -11.6174424282114 0.0117709480047576 2e+05 Control Control_2e+05
EPIC_0295 -11.6158413914251 0.00945053485001948 2e+05 Control Control_2e+05
EPIC_0296 -11.588766739438 0.016267639714772 2e+05 Control Control_2e+05
EPIC_0297 -10.6664001527448 0.0240999621207856 2e+05 Control Control_2e+05
EPIC_0298 -10.7225326118153 0.0259532989478496 2e+05 Control Control_2e+05
EPIC_0299 -11.570726953076 0.0250261738729693 2e+05 Control Control_2e+05
EPIC_0300 -11.090924856028 0.0418990721756105 2e+05 PreLeukemia PreLeukemia_2e+05
EPIC_0302 -11.5356109182192 0.0112493796303845 2e+05 Control Control_2e+05
EPIC_0303 -11.6064460688683 0.00695443861497621 2e+05 Control Control_2e+05
EPIC_0304 -11.6051026078212 0.00373157257030588 2e+05 Control Control_2e+05
EPIC_0305 -11.6190911365969 0.0256488639529291 2e+05 Control Control_2e+05
EPIC_0306 -11.5959806825074 0.00668260000837208 2e+05 Control Control_2e+05
EPIC_0307 -11.5770010491164 0.0160471993148647 2e+05 Control Control_2e+05
EPIC_0308 -11.7352099577016 0.227452481214046 2e+05 Control Control_2e+05
EPIC_0309 -11.5505474946988 0.0186515917094224 2e+05 PreLeukemia PreLeukemia_2e+05
EPIC_0310 -11.5622042568657 0.00962571068800413 2e+05 Control Control_2e+05
EPIC_0311 -11.5779990463846 0.00686994044669598 2e+05 PreLeukemia PreLeukemia_2e+05
EPIC_0312 -11.5327148375009 0.0137405142010082 2e+05 Control Control_2e+05
EPIC_0313 -11.6063686180511 0.00876373103731894 2e+05 Control Control_2e+05
EPIC_0314 -11.6106911191678 0.0081920314544574 2e+05 Control Control_2e+05
EPIC_0315 -10.7038815024254 0.0180958757795948 2e+05 Control Control_2e+05
EPIC_0316 -11.5982323061584 0.00326863563932582 2e+05 Control Control_2e+05
EPIC_0317 -11.4658780542276 0.0377229080500577 2e+05 PreLeukemia PreLeukemia_2e+05
EPIC_0318 -11.5938826765469 0.00873050959321743 2e+05 Control Control_2e+05
EPIC_0319 -11.6023344659127 0.0168476623483304 2e+05 Control Control_2e+05
EPIC_0320 -11.6085778715491 0.00558993379375189 2e+05 Control Control_2e+05
EPIC_0321 -11.5959168166464 0.00382182029314343 2e+05 Control Control_2e+05
EPIC_0322 -11.5004301477329 0.0159104781349123 2e+05 Control Control_2e+05
EPIC_0325 -11.5778190042978 0.00759319757758027 2e+05 Control Control_2e+05
EPIC_0326 -11.6074969977646 0.00714495163294145 2e+05 Control Control_2e+05
EPIC_0327 -11.3798809327955 0.029738808268352 2e+05 PreLeukemia PreLeukemia_2e+05
EPIC_0328 -11.1880092897414 0.0558529290290894 2e+05 Control Control_2e+05
EPIC_0329 -11.6043829779018 0.00419748722977267 2e+05 Control Control_2e+05
EPIC_0330 -11.5143993759307 0.0184136964338414 2e+05 Control Control_2e+05
EPIC_0331 -11.5971083581226 0.00644472474198676 2e+05 Control Control_2e+05
EPIC_0332 -11.5935878664309 0.0115181587708841 2e+05 Control Control_2e+05
EPIC_0334 -11.6083193846238 0.00545577180068483 2e+05 Control Control_2e+05
EPIC_0336 -11.5010505826216 0.0151162784610886 2e+05 PreLeukemia PreLeukemia_2e+05
EPIC_0337 -11.1051039469481 0.0360039738459222 2e+05 PreLeukemia PreLeukemia_2e+05
EPIC_0339 -11.5249863227988 0.0178895562775808 2e+05 PreLeukemia PreLeukemia_2e+05
EPIC_0341 -11.5543742277502 0.0115286752704329 2e+05 PreLeukemia PreLeukemia_2e+05
EPIC_0342 -11.6087247795965 0.00869879322937655 2e+05 PreLeukemia PreLeukemia_2e+05
EPIC_0343 -11.6065745875238 0.0039416942894 2e+05 PreLeukemia PreLeukemia_2e+05
EPIC_0344 -11.6145363244461 0.0104691095150353 2e+05 PreLeukemia PreLeukemia_2e+05
EPIC_0345 -11.0301788547218 0.109151846381559 2e+05 PreLeukemia PreLeukemia_2e+05
EPIC_0346 -11.0080457305434 0.0833813942386909 2e+05 PreLeukemia PreLeukemia_2e+05
EPIC_0347 -11.5821877688171 0.0100710269585473 2e+05 PreLeukemia PreLeukemia_2e+05
EPIC_0348 -10.6947102488104 0.0228925035313371 2e+05 PreLeukemia PreLeukemia_2e+05
EPIC_0349 -11.6253168155222 0.0122759108142008 2e+05 PreLeukemia PreLeukemia_2e+05
EPIC_0350 -11.6068768527987 0.00478592853356513 2e+05 Control Control_2e+05
EPIC_0351 -11.577995525893 0.0208996412422839 2e+05 Control Control_2e+05
EPIC_0353 -11.5758042476114 0.00763182841857209 2e+05 Control Control_2e+05
EPIC_0354 -11.5202429779635 0.00712823475253073 2e+05 Control Control_2e+05
EPIC_0355 -11.6041904277151 0.0041885970989055 2e+05 Control Control_2e+05
EPIC_0356 -11.595001074631 0.0376186067687951 2e+05 Control Control_2e+05
EPIC_0357 -11.6082693936418 0.00543991452207017 2e+05 Control Control_2e+05
EPIC_0358 -11.60689052059 0.00432911684570574 2e+05 Control Control_2e+05
EPIC_0359 -11.4129662237918 0.0210745048043048 2e+05 PreLeukemia PreLeukemia_2e+05
EPIC_0360 -11.6049348253289 0.00991601590567181 2e+05 Control Control_2e+05
EPIC_0361 -11.1778074846644 0.0341316359576506 2e+05 Control Control_2e+05
EPIC_0362 -11.2774564101963 0.0428468976084838 2e+05 Control Control_2e+05
EPIC_0363 -11.570261295569 0.0129144068882999 2e+05 Control Control_2e+05
EPIC_0365 -11.5989985308207 0.00733417657682473 2e+05 Control Control_2e+05
EPIC_0367 -11.5714102598046 0.00878351526421818 2e+05 Control Control_2e+05
EPIC_0368 -11.6485851533097 0.0308511487963581 2e+05 Control Control_2e+05
EPIC_0369 -11.6214826687295 0.0101795910429241 2e+05 Control Control_2e+05
EPIC_0370 -11.6058654362444 0.00350412435332799 2e+05 Control Control_2e+05
EPIC_0371 -11.5999921378288 0.00427960601775524 2e+05 Control Control_2e+05
EPIC_0372 -11.4856210544701 0.01316832888306 2e+05 Control Control_2e+05
EPIC_0373 -11.5867853238787 0.00998970000237689 2e+05 PreLeukemia PreLeukemia_2e+05
EPIC_0374 -11.4206067676192 0.0750540545785574 2e+05 PreLeukemia PreLeukemia_2e+05
EPIC_0375 -11.6068426004854 0.00515571074533129 2e+05 Control Control_2e+05
EPIC_0376 -11.6072870107896 0.0140971848231675 2e+05 Control Control_2e+05
EPIC_0377 -11.5295664824897 0.0183314014963608 2e+05 PreLeukemia PreLeukemia_2e+05
EPIC_0378 -11.5788912218144 0.00528553063898648 2e+05 PreLeukemia PreLeukemia_2e+05
EPIC_0379 -10.7041975183267 0.0237579335147732 2e+05 Control Control_2e+05
EPIC_0380 -11.6030316889379 0.00470195503913693 2e+05 Control Control_2e+05
EPIC_0381 -11.5885645389622 0.00716640349186788 2e+05 PreLeukemia PreLeukemia_2e+05
EPIC_0382 -11.0025788625392 0.0304369290568399 2e+05 Control Control_2e+05
EPIC_0383 -11.6044173958853 0.00418798277749202 2e+05 Control Control_2e+05
EPIC_0384 -11.5886072818731 0.0107897146264859 2e+05 Control Control_2e+05
EPIC_0385 -11.4530003441244 0.0557846945086987 2e+05 Control Control_2e+05
EPIC_0386 -11.5609310399822 0.0149234316537331 2e+05 Control Control_2e+05
EPIC_0387 -11.1418963571134 0.0378844109469257 2e+05 Control Control_2e+05
EPIC_0388 -11.6049984012671 0.00427902674508788 2e+05 Control Control_2e+05
EPIC_0389 -11.5915105278274 0.0277560856565786 2e+05 Control Control_2e+05
EPIC_0390 -10.8190826348899 0.0297180881989864 2e+05 Control Control_2e+05
EPIC_0391 -11.5882514222894 0.0173232367464208 2e+05 PreLeukemia PreLeukemia_2e+05
EPIC_0392 -10.642827478805 0.00984729364330135 2e+05 PreLeukemia PreLeukemia_2e+05
EPIC_0393 -11.5120145948587 0.00748377454845275 2e+05 Control Control_2e+05
EPIC_0394 -11.2417340638351 0.0417668839357972 2e+05 Control Control_2e+05
EPIC_0395 -10.8160504561046 0.0250789569763366 2e+05 Control Control_2e+05
EPIC_0396 -11.5717940348165 0.0159770876636464 2e+05 Control Control_2e+05
EPIC_0397 -10.6879077062583 0.0263626801744474 2e+05 PreLeukemia PreLeukemia_2e+05
EPIC_0398 -11.5573354996911 0.0185058246939912 2e+05 Control Control_2e+05
EPIC_0399 -11.2214979462505 0.0286499949422767 2e+05 Control Control_2e+05
EPIC_0400 -11.6075285165196 0.00906594465199687 2e+05 Control Control_2e+05
EPIC_0401 -11.6144751093083 0.00879323427896404 2e+05 PreLeukemia PreLeukemia_2e+05
EPIC_0402 -11.5166030380595 0.0324382940907677 2e+05 Control Control_2e+05
EPIC_0403 -11.5536212567036 0.0107795679031714 2e+05 Control Control_2e+05
EPIC_0404 -11.6074898325286 0.0081685256682537 2e+05 Control Control_2e+05
EPIC_0405 -10.4990516749698 0.0209097785801327 2e+05 Control Control_2e+05
EPIC_0406 -11.5821165720498 0.0106387220385192 2e+05 PreLeukemia PreLeukemia_2e+05
EPIC_0407 -11.6025246138816 0.00475744411604648 2e+05 Control Control_2e+05
EPIC_0408 -10.6578615521956 0.0166132146434664 2e+05 Control Control_2e+05
EPIC_0409 -10.5887222431032 0.0204107225483031 2e+05 Control Control_2e+05
EPIC_0410 -10.6149438592447 0.00788503944245726 2e+05 Control Control_2e+05
EPIC_0411 -11.5993556743484 0.0028867380924884 2e+05 Control Control_2e+05
EPIC_0412 -11.3401494504958 0.0249183181095592 2e+05 Control Control_2e+05
EPIC_0413 -11.0509258577772 0.0241807154559271 2e+05 Control Control_2e+05
EPIC_0414 -11.614431206706 0.00779602678105043 2e+05 Control Control_2e+05
EPIC_0415 -10.8304883238729 0.0318706432342781 2e+05 Control Control_2e+05
EPIC_0416 -11.6064876935053 0.00794780155666353 2e+05 Control Control_2e+05
EPIC_0417 -11.6094139261995 0.00656117454921205 2e+05 Control Control_2e+05
EPIC_0418 -11.5973240193019 0.00556681952274102 2e+05 Control Control_2e+05
EPIC_0419 -11.4076138338939 0.0275077724836165 2e+05 Control Control_2e+05
EPIC_0420 -11.6021362415217 0.00477261512067931 2e+05 Control Control_2e+05
EPIC_0421 -10.6779693582125 0.0317187253352997 2e+05 Control Control_2e+05
EPIC_0422 -10.6256401070254 0.0113586651547585 2e+05 Control Control_2e+05
EPIC_0423 -11.3824673759151 0.0241645136499166 2e+05 Control Control_2e+05
EPIC_0424 -11.5007277328247 0.0312496116624479 2e+05 PreLeukemia PreLeukemia_2e+05
EPIC_0425 -11.6154792777914 0.00742930558783939 2e+05 Control Control_2e+05
EPIC_0426 -11.6113080749824 0.00889837882218817 2e+05 Control Control_2e+05
EPIC_0427 -11.5904576523063 0.00544811870701984 2e+05 Control Control_2e+05
EPIC_0428 -11.5633856510424 0.00859079438341754 2e+05 Control Control_2e+05
EPIC_0429 -11.6069643680804 0.00823282745319729 2e+05 Control Control_2e+05
EPIC_0430 -11.6063544118317 0.00392521588678425 2e+05 Control Control_2e+05
EPIC_0431 -11.1829716732182 0.0563630543500516 2e+05 Control Control_2e+05
EPIC_0432 -11.6031448002651 0.00458429716212598 2e+05 Control Control_2e+05
EPIC_0433 -11.5004496968161 0.0204647601459056 2e+05 Control Control_2e+05
EPIC_0434 -11.6082052378579 0.00540128604581467 2e+05 Control Control_2e+05
EPIC_0435 -11.60145450866 0.00581893764140254 2e+05 Control Control_2e+05
EPIC_0436 -11.5860132179244 0.00666221567035325 2e+05 Control Control_2e+05
EPIC_0437 -11.6059259058664 0.0036502806988899 2e+05 Control Control_2e+05
EPIC_0438 -11.6038557739166 0.00439379536578314 2e+05 Control Control_2e+05
EPIC_0439 -11.606308065594 0.00385618774945117 2e+05 PreLeukemia PreLeukemia_2e+05
EPIC_0440 -10.6879701639227 0.0278449178464918 2e+05 Control Control_2e+05
EPIC_0441 -11.6031848924528 0.00466397175439796 2e+05 Control Control_2e+05
EPIC_0442 -11.4971980050194 0.038910284139609 2e+05 Control Control_2e+05
EPIC_0444 -11.599488044836 0.00687012493840375 2e+05 Control Control_2e+05
EPIC_0445 -11.5257846046443 0.01270973693696 2e+05 Control Control_2e+05
EPIC_0446 -11.1852628092112 0.0601007874034297 2e+05 PreLeukemia PreLeukemia_2e+05
EPIC_0447 -11.238732741124 0.0254156081659823 2e+05 Control Control_2e+05
EPIC_0448 -11.6060727310788 0.0265890989572318 2e+05 PreLeukemia PreLeukemia_2e+05
EPIC_0450 -11.5881239804901 0.00615299132222989 2e+05 PreLeukemia PreLeukemia_2e+05
EPIC_0451 -11.5945806865055 0.0369030937560004 2e+05 Control Control_2e+05
EPIC_0452 -11.6018649565737 0.00548703843935452 2e+05 Control Control_2e+05
EPIC_0453 -11.5039552367726 0.0111785146240502 2e+05 Control Control_2e+05
EPIC_0454 -11.5989359903212 0.00497330313280114 2e+05 PreLeukemia PreLeukemia_2e+05
EPIC_0455 -11.5917225442624 0.00984002559388697 2e+05 PreLeukemia PreLeukemia_2e+05
EPIC_0456 -11.5938873981475 0.00425642945130506 2e+05 Control Control_2e+05
EPIC_0457 -11.6078730276948 0.00931307281946415 2e+05 Control Control_2e+05
EPIC_0458 -11.5946027206417 0.0080964981989741 2e+05 PreLeukemia PreLeukemia_2e+05
EPIC_0459 -11.602950717629 0.0141367290855808 2e+05 Control Control_2e+05
EPIC_0460 -11.4738119999743 0.00972255604886275 2e+05 Control Control_2e+05
EPIC_0461 -11.5961408855882 0.0054567927312187 2e+05 PreLeukemia PreLeukemia_2e+05
EPIC_0462 -11.5771252603468 0.0134287718807061 2e+05 Control Control_2e+05
EPIC_0463 -11.606845582549 0.00820414398979318 2e+05 Control Control_2e+05
EPIC_0464 -11.4885276552459 0.0253479031163376 2e+05 PreLeukemia PreLeukemia_2e+05
EPIC_0465 -11.5948694496593 0.00313653494136253 2e+05 Control Control_2e+05
EPIC_0466 -11.5893586376352 0.0193111386729421 2e+05 Control Control_2e+05
EPIC_0467 -11.5975066292768 0.00730094903087386 2e+05 Control Control_2e+05
EPIC_0468 -11.5759533922064 0.0236483504937585 2e+05 Control Control_2e+05
EPIC_0469 -11.582786128152 0.0128914262906837 2e+05 PreLeukemia PreLeukemia_2e+05
EPIC_0470 -11.542480847124 0.0269777198050306 2e+05 PreLeukemia PreLeukemia_2e+05
EPIC_0471 -11.6055186885216 0.00342707053008234 2e+05 Control Control_2e+05
EPIC_0472 -11.3076362601081 0.0270891500649092 2e+05 PreLeukemia PreLeukemia_2e+05
EPIC_0473 -11.5467421745204 0.0145103334810456 2e+05 PreLeukemia PreLeukemia_2e+05
EPIC_0474 -11.5918678784429 0.008566059035857 2e+05 Control Control_2e+05
EPIC_0475 -11.6007978748331 0.00472010116307145 2e+05 Control Control_2e+05
EPIC_0476 -10.8791121954281 0.0486047692538183 2e+05 Control Control_2e+05
EPIC_0477 -11.5946524631184 0.00691526323956713 2e+05 PreLeukemia PreLeukemia_2e+05
EPIC_0478 -11.6054199905016 0.00347638417444188 2e+05 Control Control_2e+05
EPIC_0479 -11.6033395041644 0.00546443932493034 2e+05 PreLeukemia PreLeukemia_2e+05
EPIC_0481 -11.5817440211937 0.0119406088460423 2e+05 Control Control_2e+05
EPIC_0482 -11.6028284530234 0.00546511868377887 2e+05 PreLeukemia PreLeukemia_2e+05
EPIC_0483 -11.5838171766246 0.0152554580383752 2e+05 Control Control_2e+05
EPIC_0484 -11.550962954136 0.0205088573830725 2e+05 Control Control_2e+05
EPIC_0485 -11.5981555180219 0.00466283729623402 2e+05 Control Control_2e+05
EPIC_0486 -11.606608757002 0.00584011639058964 2e+05 Control Control_2e+05
EPIC_0487 -11.5872015702494 0.0115383790776548 2e+05 Control Control_2e+05
EPIC_0488 -11.6052885312 0.0098002605199802 2e+05 Control Control_2e+05
EPIC_0489 -11.5863535459271 0.0143618973263457 2e+05 Control Control_2e+05
EPIC_0490 -11.5907052464161 0.00435363121559875 2e+05 PreLeukemia PreLeukemia_2e+05
EPIC_0491 -11.2908278174873 0.029167253852169 2e+05 Control Control_2e+05
EPIC_0492 -11.5784324810382 0.00625146646219076 2e+05 Control Control_2e+05
EPIC_0493 -11.5642840805221 0.0136992252983507 2e+05 PreLeukemia PreLeukemia_2e+05
EPIC_0494 -11.5720647399188 0.0284436946220357 2e+05 Control Control_2e+05
EPIC_0495 -11.4827490373479 0.0230433519576202 2e+05 Control Control_2e+05
EPIC_0496 -11.1583928427528 0.0291922859932289 2e+05 PreLeukemia PreLeukemia_2e+05
EPIC_0497 -11.6086506007657 0.00778241277893637 2e+05 Control Control_2e+05
EPIC_0498 -11.5675616582871 0.00746190908093203 2e+05 PreLeukemia PreLeukemia_2e+05
EPIC_0499 -11.6046169042203 0.00408435502215209 2e+05 Control Control_2e+05
EPIC_0500 -11.5532053002559 0.0211965069374265 2e+05 Control Control_2e+05
EPIC_0501 -11.2473921980821 0.0432961577580555 2e+05 Control Control_2e+05
EPIC_0502 -11.6091832718674 0.00793601998957151 2e+05 Control Control_2e+05
EPIC_0503 -11.4219595061974 0.0528166667463828 2e+05 Control Control_2e+05
EPIC_0504 -10.905098684142 0.0258657924362871 2e+05 PreLeukemia PreLeukemia_2e+05
EPIC_0505 -11.5529443282776 0.00699088842307985 2e+05 Control Control_2e+05
EPIC_0506 -11.6028890883156 0.00356893210884454 2e+05 Control Control_2e+05
EPIC_0507 -11.2221325045235 0.0372670564508589 2e+05 PreLeukemia PreLeukemia_2e+05
EPIC_0508 -11.60682545362 0.0051836745241224 2e+05 PreLeukemia PreLeukemia_2e+05
EPIC_0509 -11.4768761531077 0.0311565979358227 2e+05 PreLeukemia PreLeukemia_2e+05
EPIC_0510 -11.1773009066187 0.0632355918677134 2e+05 PreLeukemia PreLeukemia_2e+05
EPIC_0511 -11.3448530344837 0.0251824122054831 2e+05 Control Control_2e+05
EPIC_0512 -10.6562195948706 0.0159614450308665 2e+05 PreLeukemia PreLeukemia_2e+05
EPIC_0513 -11.3374669600793 0.0314693601987178 2e+05 Control Control_2e+05
EPIC_0514 -11.5788567624134 0.0132826865512252 2e+05 PreLeukemia PreLeukemia_2e+05
EPIC_0515 -12.226499129217 0.256717922102218 2e+05 Control Control_2e+05
EPIC_0516 -10.6094164802008 0.00543534132316704 2e+05 PreLeukemia PreLeukemia_2e+05
EPIC_0517 -10.7026414195814 0.0223439507737066 2e+05 Control Control_2e+05
EPIC_0001 -9.90657516612515 0.0304457455938684 50000 Control Control_50000
EPIC_0002 -10.9974762635355 0.00620019676656582 50000 Control Control_50000
EPIC_0003 -10.7443899381871 0.0340990822664416 50000 Control Control_50000
EPIC_0004 -10.4414143108993 0.0582708031771007 50000 Control Control_50000
EPIC_0005 -10.0749432197117 0.0188041004642991 50000 PreLeukemia PreLeukemia_50000
EPIC_0006 -10.9996614120198 0.00676910888105835 50000 PreLeukemia PreLeukemia_50000
EPIC_0007 -10.058793026202 0.0195403620832296 50000 Control Control_50000
EPIC_0008 -10.1030031537794 0.0276442954382888 50000 Control Control_50000
EPIC_0009 -10.2160644899761 0.0271067507033493 50000 Control Control_50000
EPIC_0010 -10.1209992860444 0.0333788403247381 50000 Control Control_50000
EPIC_0011 -9.99184656925812 0.0533357939641252 50000 Control Control_50000
EPIC_0012 -10.0624966662969 0.0158922698410626 50000 Control Control_50000
EPIC_0013 -10.1787874530663 0.0444780259796416 50000 Control Control_50000
EPIC_0014 -10.8016211220058 0.0318168439759942 50000 PreLeukemia PreLeukemia_50000
EPIC_0015 -10.0454344169338 0.0150863187976209 50000 PreLeukemia PreLeukemia_50000
EPIC_0016 -10.0161895681977 0.00780142388902775 50000 Control Control_50000
EPIC_0017 -10.0669222142763 0.0175520325214002 50000 Control Control_50000
EPIC_0018 -10.0929600607513 0.0297166412939964 50000 Control Control_50000
EPIC_0019 -10.2244257819967 0.0465313183267491 50000 Control Control_50000
EPIC_0020 -10.9923613618653 0.0111108574134306 50000 Control Control_50000
EPIC_0021 -10.0414054419891 0.067472236505508 50000 Control Control_50000
EPIC_0022 -10.6893061714653 0.0240167133727043 50000 Control Control_50000
EPIC_0023 -10.0290650003356 0.0103148053047487 50000 Control Control_50000
EPIC_0024 -10.7484899028113 0.0380279964661969 50000 Control Control_50000
EPIC_0025 -10.587262483232 0.0803189559418487 50000 Control Control_50000
EPIC_0026 -10.1784851463739 0.0501597554428127 50000 Control Control_50000
EPIC_0027 -10.0263164075105 0.00646947341609819 50000 Control Control_50000
EPIC_0028 -10.0154525843252 0.00783403876615009 50000 Control Control_50000
EPIC_0029 -10.9659891929321 0.0212990447051085 50000 Control Control_50000
EPIC_0030 -10.9967635503469 0.00310504593091233 50000 Control Control_50000
EPIC_0031 -10.9172702681013 0.029649586055172 50000 Control Control_50000
EPIC_0032 -10.863588278336 0.0208959613953241 50000 Control Control_50000
EPIC_0033 -11.0029707984627 0.00378848404904045 50000 Control Control_50000
EPIC_0034 -10.4608622525205 0.0207092475897261 50000 Control Control_50000
EPIC_0035 -11.0045433399751 0.00588139232765829 50000 Control Control_50000
EPIC_0036 -10.9878136321154 0.0153169789515481 50000 Control Control_50000
EPIC_0037 -10.978201861446 0.0203995833782539 50000 PreLeukemia PreLeukemia_50000
EPIC_0039 -11.0026886621168 0.00425004539058552 50000 Control Control_50000
EPIC_0040 -10.9599426863252 0.0092999082575587 50000 PreLeukemia PreLeukemia_50000
EPIC_0041 -10.9569058273568 0.0153655952308993 50000 Control Control_50000
EPIC_0042 -11.0047293876066 0.00814402898375294 50000 Control Control_50000
EPIC_0043 -10.7614041017754 0.0126179719051606 50000 Control Control_50000
EPIC_0044 -10.9912259825859 0.00976844303822618 50000 PreLeukemia PreLeukemia_50000
EPIC_0046 -10.9732040057701 0.0153940881594179 50000 Control Control_50000
EPIC_0047 -10.9770062610499 0.00701346423649133 50000 PreLeukemia PreLeukemia_50000
EPIC_0048 -10.9930165460779 0.00607922280120787 50000 Control Control_50000
EPIC_0049 -10.049221554808 0.0122417377900419 50000 Control Control_50000
EPIC_0051 -10.9804561772376 0.00685204883535724 50000 PreLeukemia PreLeukemia_50000
EPIC_0052 -10.9935041134685 0.00491675554093456 50000 Control Control_50000
EPIC_0053 -10.4396605676087 0.0289679886598055 50000 Control Control_50000
EPIC_0054 -10.9599151850725 0.00785650694402856 50000 Control Control_50000
EPIC_0055 -10.9521339044125 0.00685534476357777 50000 Control Control_50000
EPIC_0056 -10.8458553960144 0.0246159028892079 50000 Control Control_50000
EPIC_0057 -10.0712256633203 0.0263277205042847 50000 Control Control_50000
EPIC_0058 -11.0024565167528 0.00415507893532768 50000 Control Control_50000
EPIC_0059 -10.1451631126657 0.0242445596039746 50000 Control Control_50000
EPIC_0060 -10.9637312738137 0.0132819158577112 50000 Control Control_50000
EPIC_0061 -10.9569334114447 0.0109373509576408 50000 Control Control_50000
EPIC_0062 -10.822366675447 0.0258190353482881 50000 PreLeukemia PreLeukemia_50000
EPIC_0064 -10.6145733395028 0.0372498774879823 50000 PreLeukemia PreLeukemia_50000
EPIC_0065 -10.9961323883129 0.00994327898671038 50000 Control Control_50000
EPIC_0066 -10.7539929697537 0.0130836999521273 50000 Control Control_50000
EPIC_0067 -10.9756162466773 0.00641525389351512 50000 PreLeukemia PreLeukemia_50000
EPIC_0068 -10.9824667921691 0.0119615811683877 50000 Control Control_50000
EPIC_0069 -10.8945814860813 0.0351321896477386 50000 Control Control_50000
EPIC_0070 -10.7278348052978 0.0277304876697083 50000 Control Control_50000
EPIC_0071 -10.7642144481667 0.025013920807462 50000 Control Control_50000
EPIC_0072 -10.5291869198354 0.0584653746155961 50000 Control Control_50000
EPIC_0073 -10.9532180087658 0.0207274522946455 50000 Control Control_50000
EPIC_0074 -10.3441984178844 0.0244187489148292 50000 Control Control_50000
EPIC_0075 -10.8430854317338 0.0173267973106891 50000 PreLeukemia PreLeukemia_50000
EPIC_0076 -10.4117541269787 0.0310603545373393 50000 Control Control_50000
EPIC_0077 -10.9388685260478 0.0175835649738958 50000 Control Control_50000
EPIC_0078 -10.9980928465921 0.00400761700529413 50000 Control Control_50000
EPIC_0079 -10.9982140343414 0.00487820477442816 50000 Control Control_50000
EPIC_0080 -10.99261512719 0.00400559244787111 50000 Control Control_50000
EPIC_0081 -10.0144948034973 0.00750256093193248 50000 PreLeukemia PreLeukemia_50000
EPIC_0082 -10.9767123207024 0.00731063027140506 50000 Control Control_50000
EPIC_0083 -10.800233427016 0.0495194890301027 50000 Control Control_50000
EPIC_0084 -10.8862160937234 0.0147248133386732 50000 Control Control_50000
EPIC_0085 -11.0132362208955 0.0108801054197182 50000 Control Control_50000
EPIC_0086 -10.9748627786202 0.0101833916224174 50000 Control Control_50000
EPIC_0087 -11.0212187494276 0.01397005421105 50000 PreLeukemia PreLeukemia_50000
EPIC_0088 -11.0006498418342 0.0141649616502245 50000 Control Control_50000
EPIC_0089 -11.0181392303833 0.0118424748221308 50000 Control Control_50000
EPIC_0090 -10.9477442654484 0.016955872078946 50000 Control Control_50000
EPIC_0092 -10.8857797184238 0.013941949326729 50000 Control Control_50000
EPIC_0093 -11.0096766310372 0.0076328813429872 50000 Control Control_50000
EPIC_0094 -11.0121024983181 0.00979898876079169 50000 Control Control_50000
EPIC_0095 -10.9669745164303 0.0129256330243494 50000 Control Control_50000
EPIC_0096 -11.0016934398243 0.00881232122537824 50000 PreLeukemia PreLeukemia_50000
EPIC_0097 -11.0112515747674 0.0124328336967566 50000 Control Control_50000
EPIC_0098 -11.0020560918861 0.0136295493052991 50000 Control Control_50000
EPIC_0099 -10.9858208681477 0.0122827253094893 50000 PreLeukemia PreLeukemia_50000
EPIC_0100 -10.9772554290266 0.011107959557497 50000 Control Control_50000
EPIC_0101 -10.0059945141812 0.00420285495657352 50000 Control Control_50000
EPIC_0102 -11.0029542728605 0.00380090906418914 50000 Control Control_50000
EPIC_0103 -10.0571996516624 0.018015843551167 50000 Control Control_50000
EPIC_0104 -10.9680693065114 0.012256935727373 50000 Control Control_50000
EPIC_0105 -10.9929101029762 0.00530641569123158 50000 Control Control_50000
EPIC_0106 -10.9825454026777 0.00567198903144912 50000 Control Control_50000
EPIC_0107 -11.010579367942 0.0080560389014596 50000 Control Control_50000
EPIC_0108 -10.9947954712385 0.00933912475026918 50000 Control Control_50000
EPIC_0109 -11.0059191067107 0.00864367800637896 50000 Control Control_50000
EPIC_0110 -10.9952923161601 0.009123699127887 50000 Control Control_50000
EPIC_0111 -10.9426357420808 0.0152777061092781 50000 Control Control_50000
EPIC_0113 -10.9737358071033 0.0214185132862977 50000 Control Control_50000
EPIC_0114 -10.9842327122192 0.0117702540046341 50000 Control Control_50000
EPIC_0115 -10.9040399289833 0.0368910692827301 50000 Control Control_50000
EPIC_0116 -11.0083359449658 0.0125964606612952 50000 Control Control_50000
EPIC_0117 -11.0047239619076 0.0081346468821711 50000 Control Control_50000
EPIC_0118 -11.0027028683362 0.00397495653702819 50000 Control Control_50000
EPIC_0119 -10.5186253619251 0.057240380088395 50000 Control Control_50000
EPIC_0120 -10.899533865288 0.0174098652404101 50000 Control Control_50000
EPIC_0121 -10.9125191367667 0.0179533453494216 50000 Control Control_50000
EPIC_0123 -10.923065535854 0.0146627905910125 50000 Control Control_50000
EPIC_0124 -10.8827586395417 0.0132983423759132 50000 Control Control_50000
EPIC_0125 -10.93851763657 0.0194823610982328 50000 Control Control_50000
EPIC_0126 -10.9941326661968 0.00523412842635989 50000 Control Control_50000
EPIC_0127 -10.064293276751 0.0324260809859796 50000 Control Control_50000
EPIC_0128 -11.0039757952968 0.00451538752097339 50000 Control Control_50000
EPIC_0129 -10.6046942599701 0.0351370212141688 50000 Control Control_50000
EPIC_0130 -11.0028986905093 0.00384363904792764 50000 Control Control_50000
EPIC_0132 -10.8118983484401 0.0273742451828132 50000 PreLeukemia PreLeukemia_50000
EPIC_0133 -10.9892230713186 0.00963668969903812 50000 Control Control_50000
EPIC_0135 -10.9845296760478 0.00660759113137408 50000 Control Control_50000
EPIC_0137 -10.5639999024838 0.0484850982387282 50000 Control Control_50000
EPIC_0138 -10.9872793043117 0.00498089880599332 50000 Control Control_50000
EPIC_0139 -10.9321278613143 0.0200796237306967 50000 Control Control_50000
EPIC_0140 -10.9451367407962 0.034265996613327 50000 Control Control_50000
EPIC_0141 -10.7321520878033 0.0292086526355984 50000 PreLeukemia PreLeukemia_50000
EPIC_0142 -11.0012033873808 0.00407319043825102 50000 Control Control_50000
EPIC_0143 -10.9379075560686 0.0153924442041377 50000 Control Control_50000
EPIC_0144 -10.9995225389769 0.00480544342996758 50000 Control Control_50000
EPIC_0145 -10.9978515065323 0.022120684125867 50000 Control Control_50000
EPIC_0146 -10.9693876685236 0.0117504849304766 50000 Control Control_50000
EPIC_0147 -10.933704875922 0.0200350716276347 50000 PreLeukemia PreLeukemia_50000
EPIC_0148 -11.0020740671025 0.00427261397436799 50000 Control Control_50000
EPIC_0149 -10.8393229787189 0.0151822836020663 50000 Control Control_50000
EPIC_0150 -10.96879672293 0.0249205032450081 50000 Control Control_50000
EPIC_0151 -10.512219268155 0.0246602455188481 50000 Control Control_50000
EPIC_0152 -10.5283213344723 0.0203577963540763 50000 Control Control_50000
EPIC_0153 -10.9634970161548 0.00906558112833664 50000 Control Control_50000
EPIC_0155 -10.9666315377045 0.0361914766213304 50000 Control Control_50000
EPIC_0156 -10.7289451683774 0.0240570778758491 50000 Control Control_50000
EPIC_0157 -11.0024748647272 0.00413933319919235 50000 Control Control_50000
EPIC_0158 -10.9925247955149 0.00424840653955104 50000 Control Control_50000
EPIC_0159 -10.9951633419115 0.00417365307998938 50000 Control Control_50000
EPIC_0161 -11.0070095893666 0.0124836227310145 50000 Control Control_50000
EPIC_0162 -10.9881600070804 0.00443098076793243 50000 PreLeukemia PreLeukemia_50000
EPIC_0163 -10.8453948742836 0.0313567569338313 50000 Control Control_50000
EPIC_0165 -10.6544989044387 0.0240310142003485 50000 PreLeukemia PreLeukemia_50000
EPIC_0166 -10.9760533260752 0.00616588894809175 50000 Control Control_50000
EPIC_0167 -11.0025403458727 0.00409556915206304 50000 Control Control_50000
EPIC_0168 -10.9914486433311 0.00788249038806961 50000 Control Control_50000
EPIC_0169 -10.8439851451576 0.0158882003355273 50000 Control Control_50000
EPIC_0170 -10.9987275291178 0.00424008950948889 50000 Control Control_50000
EPIC_0171 -11.0025227848317 0.00410692795230364 50000 PreLeukemia PreLeukemia_50000
EPIC_0173 -10.9689860425479 0.0119599826026276 50000 Control Control_50000
EPIC_0174 -10.9915190117473 0.0108563972271098 50000 Control Control_50000
EPIC_0175 -10.1012073302587 0.0219991303643585 50000 Control Control_50000
EPIC_0176 -10.2753819585889 0.0502829478064338 50000 PreLeukemia PreLeukemia_50000
EPIC_0177 -10.925214692488 0.0141832379060461 50000 Control Control_50000
EPIC_0178 -10.9560122023128 0.0120619996101848 50000 Control Control_50000
EPIC_0179 -11.0078977472941 0.00613408539943983 50000 Control Control_50000
EPIC_0180 -10.9944105365352 0.0049442376683081 50000 Control Control_50000
EPIC_0181 -10.9975315145463 0.0037372674563356 50000 Control Control_50000
EPIC_0183 -10.9886159314632 0.00392840012542823 50000 Control Control_50000
EPIC_0184 -10.0702980344683 0.0171123578882065 50000 Control Control_50000
EPIC_0185 -10.9836667828254 0.0139972576748546 50000 Control Control_50000
EPIC_0186 -10.4453859225382 0.0285816969178366 50000 Control Control_50000
EPIC_0187 -10.9990981333491 0.00483278763975465 50000 Control Control_50000
EPIC_0188 -10.9754377784573 0.0104797790314805 50000 Control Control_50000
EPIC_0190 -10.9698639703407 0.00695861061375611 50000 Control Control_50000
EPIC_0191 -11.0014458042969 0.00751612968547912 50000 Control Control_50000
EPIC_0193 -11.0045128152412 0.00793858602036298 50000 Control Control_50000
EPIC_0195 -10.7861548150705 0.0195072362031359 50000 Control Control_50000
EPIC_0196 -10.2768318627378 0.0403103526487536 50000 Control Control_50000
EPIC_0197 -10.9022755828 0.0207943285557038 50000 Control Control_50000
EPIC_0198 -11.0012204099935 0.00463132921998898 50000 Control Control_50000
EPIC_0199 -11.0132812417716 0.0108151675947394 50000 Control Control_50000
EPIC_0200 -10.9516576854305 0.0219972146484683 50000 Control Control_50000
EPIC_0201 -10.7786796101 0.023633075022755 50000 Control Control_50000
EPIC_0202 -11.001172117131 0.00407710271778879 50000 Control Control_50000
EPIC_0203 -10.9126196157414 0.0100194754306575 50000 Control Control_50000
EPIC_0204 -11.0050189791114 0.00922084314978985 50000 Control Control_50000
EPIC_0206 -11.0078468037084 0.00721296634662963 50000 Control Control_50000
EPIC_0207 -11.0086891124088 0.00799781522940807 50000 Control Control_50000
EPIC_0208 -10.202843718312 0.0403106417773932 50000 Control Control_50000
EPIC_0209 -10.0275613362078 0.0148276410400118 50000 Control Control_50000
EPIC_0210 -11.0178645491963 0.0111450528590288 50000 Control Control_50000
EPIC_0211 -10.9387343746055 0.0250479695275656 50000 Control Control_50000
EPIC_0212 -10.9554701294274 0.0122011936003457 50000 PreLeukemia PreLeukemia_50000
EPIC_0213 -11.0016970845686 0.00556832634225724 50000 Control Control_50000
EPIC_0214 -10.9905098317407 0.0197601568375652 50000 Control Control_50000
EPIC_0215 -11.0045375829357 0.00600067263338752 50000 Control Control_50000
EPIC_0216 -10.9982790184763 0.00807616272513109 50000 Control Control_50000
EPIC_0218 -11.0047314170665 0.00424944620056101 50000 Control Control_50000
EPIC_0219 -10.9878130936873 0.00805705863561718 50000 PreLeukemia PreLeukemia_50000
EPIC_0220 -11.0047635156672 0.00477872040869881 50000 Control Control_50000
EPIC_0221 -10.8220118927196 0.021658385075513 50000 Control Control_50000
EPIC_0222 -11.0087897984712 0.00929976962143028 50000 Control Control_50000
EPIC_0223 -10.0383461761265 0.0113166790094077 50000 PreLeukemia PreLeukemia_50000
EPIC_0224 -10.0728784306257 0.0213209129221012 50000 Control Control_50000
EPIC_0226 -10.7885287447446 0.0280983002754192 50000 Control Control_50000
EPIC_0227 -10.9857922486211 0.00695207976083271 50000 Control Control_50000
EPIC_0228 -10.9990290902944 0.00477368905166751 50000 Control Control_50000
EPIC_0230 -10.9909691523626 0.00569430539110706 50000 Control Control_50000
EPIC_0231 -10.7550411236742 0.0327239823570943 50000 Control Control_50000
EPIC_0232 -10.9913636131023 0.0157722212913605 50000 Control Control_50000
EPIC_0234 -10.7385924338867 0.0452600190190243 50000 PreLeukemia PreLeukemia_50000
EPIC_0235 -11.0023627060037 0.00588746085739723 50000 Control Control_50000
EPIC_0236 -10.9929039731789 0.00528848647803516 50000 Control Control_50000
EPIC_0237 -10.9927182154702 0.00582234042680742 50000 Control Control_50000
EPIC_0238 -11.0116553130381 0.0102749579996038 50000 Control Control_50000
EPIC_0239 -10.7646625860502 0.0258338445551255 50000 Control Control_50000
EPIC_0240 -10.0538977617959 0.0143414884763352 50000 Control Control_50000
EPIC_0241 -10.5025112431009 0.0703928543202369 50000 Control Control_50000
EPIC_0242 -10.4874499583803 0.0307278022555888 50000 Control Control_50000
EPIC_0243 -11.0025429137607 0.00409386795535507 50000 Control Control_50000
EPIC_0244 -11.003241047972 0.00357217617345082 50000 Control Control_50000
EPIC_0245 -11.0269726824661 0.0087266717557675 50000 Control Control_50000
EPIC_0246 -10.7517611436913 0.0232724085724224 50000 PreLeukemia PreLeukemia_50000
EPIC_0247 -10.8588559919864 0.0176251738333889 50000 Control Control_50000
EPIC_0248 -11.0069342094268 0.00609231795290133 50000 Control Control_50000
EPIC_0249 -10.1275045334276 0.0305960136350415 50000 PreLeukemia PreLeukemia_50000
EPIC_0250 -10.9880844200529 0.0039497421527103 50000 Control Control_50000
EPIC_0251 -10.9927433145051 0.00560609359568924 50000 Control Control_50000
EPIC_0252 -10.9621393903058 0.0100204612057524 50000 Control Control_50000
EPIC_0253 -11.0026701898898 0.00399357298897982 50000 Control Control_50000
EPIC_0254 -11.0070547344953 0.0074186604293474 50000 Control Control_50000
EPIC_0255 -10.9216198148777 0.0246983269481804 50000 PreLeukemia PreLeukemia_50000
EPIC_0256 -10.2446931284135 0.0757487697302575 50000 Control Control_50000
EPIC_0257 -11.023157960504 0.0231350346802595 50000 Control Control_50000
EPIC_0258 -10.9865493614226 0.00503554803389693 50000 Control Control_50000
EPIC_0259 -10.9696879457561 0.0116815125226733 50000 Control Control_50000
EPIC_0260 -10.7520761655714 0.0649238473891897 50000 Control Control_50000
EPIC_0261 -10.8839573048364 0.0352410391946741 50000 PreLeukemia PreLeukemia_50000
EPIC_0262 -10.9772033671671 0.00637311279154861 50000 Control Control_50000
EPIC_0263 -10.9911588447385 0.00694485945103968 50000 Control Control_50000
EPIC_0264 -10.9991738032117 0.00482757512708762 50000 Control Control_50000
EPIC_0265 -10.9931311898544 0.00623483395107632 50000 Control Control_50000
EPIC_0266 -11.0041302827558 0.00456448976981187 50000 Control Control_50000
EPIC_0267 -11.001130492494 0.00407561446305098 50000 Control Control_50000
EPIC_0268 -10.7128036725532 0.0173478690192868 50000 Control Control_50000
EPIC_0269 -10.1776732381546 0.0320401547184758 50000 PreLeukemia PreLeukemia_50000
EPIC_0270 -10.3075824878967 0.0251833130405269 50000 Control Control_50000
EPIC_0271 -10.939558211079 0.0142565272863644 50000 PreLeukemia PreLeukemia_50000
EPIC_0272 -10.9743945118076 0.0126856125269416 50000 Control Control_50000
EPIC_0274 -10.2428987130894 0.0354032350008844 50000 Control Control_50000
EPIC_0275 -10.6778811404868 0.0325528752951841 50000 Control Control_50000
EPIC_0276 -11.0159677082728 0.0148883533418501 50000 Control Control_50000
EPIC_0277 -11.0035545374027 0.00415443001408005 50000 Control Control_50000
EPIC_0278 -10.9636401966227 0.0318944153908031 50000 Control Control_50000
EPIC_0279 -10.9643582940928 0.0068155697819527 50000 PreLeukemia PreLeukemia_50000
EPIC_0281 -10.6835910052529 0.0326986531880122 50000 Control Control_50000
EPIC_0282 -11.0070944539251 0.00853765797079451 50000 Control Control_50000
EPIC_0284 -11.0047988448368 0.00781248026557755 50000 Control Control_50000
EPIC_0285 -10.994948716171 0.00773662639077882 50000 Control Control_50000
EPIC_0286 -10.9990126061098 0.00419701785407662 50000 Control Control_50000
EPIC_0287 -11.0006832657965 0.00649626048215893 50000 Control Control_50000
EPIC_0289 -10.9159847087881 0.0258867041837818 50000 Control Control_50000
EPIC_0290 -10.943881043536 0.0162284931819807 50000 Control Control_50000
EPIC_0291 -10.9990978848438 0.00715529352345704 50000 Control Control_50000
EPIC_0292 -10.6661938950036 0.0279791223433811 50000 Control Control_50000
EPIC_0293 -10.2747035391311 0.0477335507116231 50000 Control Control_50000
EPIC_0294 -11.0153824368834 0.0117709480047576 50000 Control Control_50000
EPIC_0295 -11.0137814000971 0.00945053485001943 50000 Control Control_50000
EPIC_0296 -10.98670674811 0.016267639714772 50000 Control Control_50000
EPIC_0297 -10.0643401614169 0.0240999621207856 50000 Control Control_50000
EPIC_0298 -10.1204726204873 0.0259532989478495 50000 Control Control_50000
EPIC_0299 -10.968666961748 0.0250261738729693 50000 Control Control_50000
EPIC_0300 -10.4888648647 0.0418990721756105 50000 PreLeukemia PreLeukemia_50000
EPIC_0302 -10.9335509268912 0.0112493796303845 50000 Control Control_50000
EPIC_0303 -11.0043860775403 0.00695443861497607 50000 Control Control_50000
EPIC_0304 -11.0030426164932 0.00373157257030577 50000 Control Control_50000
EPIC_0305 -11.017031145269 0.0256488639529291 50000 Control Control_50000
EPIC_0306 -10.9939206911795 0.00668260000837208 50000 Control Control_50000
EPIC_0307 -10.9749410577884 0.0160471993148647 50000 Control Control_50000
EPIC_0308 -11.1331499663737 0.227452481214046 50000 Control Control_50000
EPIC_0309 -10.9484875033708 0.0186515917094224 50000 PreLeukemia PreLeukemia_50000
EPIC_0310 -10.9601442655377 0.00962571068800413 50000 Control Control_50000
EPIC_0311 -10.9759390550567 0.00686994044669595 50000 PreLeukemia PreLeukemia_50000
EPIC_0312 -10.9306548461729 0.0137405142010082 50000 Control Control_50000
EPIC_0313 -11.0043086267231 0.00876373103731894 50000 Control Control_50000
EPIC_0314 -11.0086311278398 0.00819203145445732 50000 Control Control_50000
EPIC_0315 -10.1018215110975 0.0180958757795948 50000 Control Control_50000
EPIC_0316 -10.9961723148304 0.00326863563932582 50000 Control Control_50000
EPIC_0317 -10.8638180628996 0.0377229080500577 50000 PreLeukemia PreLeukemia_50000
EPIC_0318 -10.9918226852189 0.00873050959321743 50000 Control Control_50000
EPIC_0319 -11.0002744745847 0.0168476623483304 50000 Control Control_50000
EPIC_0320 -11.0065178802211 0.00558993379375188 50000 Control Control_50000
EPIC_0321 -10.9938568253184 0.00382182029314343 50000 Control Control_50000
EPIC_0322 -10.8983701564049 0.0159104781349123 50000 Control Control_50000
EPIC_0325 -10.9757590129698 0.0075931975775803 50000 Control Control_50000
EPIC_0326 -11.0054370064366 0.00714495163294145 50000 Control Control_50000
EPIC_0327 -10.7778209414676 0.029738808268352 50000 PreLeukemia PreLeukemia_50000
EPIC_0328 -10.5859492984134 0.0558529290290894 50000 Control Control_50000
EPIC_0329 -11.0023229865739 0.00419748722977267 50000 Control Control_50000
EPIC_0330 -10.9123393846027 0.0184136964338414 50000 Control Control_50000
EPIC_0331 -10.9950483667947 0.00644472474198657 50000 Control Control_50000
EPIC_0332 -10.9915278751029 0.0115181587708841 50000 Control Control_50000
EPIC_0334 -11.0062593932958 0.00545577180068477 50000 Control Control_50000
EPIC_0336 -10.8989905912936 0.0151162784610886 50000 PreLeukemia PreLeukemia_50000
EPIC_0337 -10.5030439556202 0.0360039738459222 50000 PreLeukemia PreLeukemia_50000
EPIC_0339 -10.9229263314708 0.0178895562775807 50000 PreLeukemia PreLeukemia_50000
EPIC_0341 -10.9523142364222 0.0115286752704328 50000 PreLeukemia PreLeukemia_50000
EPIC_0342 -11.0066647882685 0.00869879322937655 50000 PreLeukemia PreLeukemia_50000
EPIC_0343 -11.0045145961958 0.0039416942894 50000 PreLeukemia PreLeukemia_50000
EPIC_0344 -11.0124763331182 0.0104691095150353 50000 PreLeukemia PreLeukemia_50000
EPIC_0345 -10.4281188633938 0.109151846381559 50000 PreLeukemia PreLeukemia_50000
EPIC_0346 -10.4059857392155 0.0833813942386909 50000 PreLeukemia PreLeukemia_50000
EPIC_0347 -10.9801277774891 0.0100710269585473 50000 PreLeukemia PreLeukemia_50000
EPIC_0348 -10.0926502574825 0.0228925035313371 50000 PreLeukemia PreLeukemia_50000
EPIC_0349 -11.0232568241942 0.0122759108142008 50000 PreLeukemia PreLeukemia_50000
EPIC_0350 -11.0048168614707 0.00478592853356505 50000 Control Control_50000
EPIC_0351 -10.975935534565 0.0208996412422839 50000 Control Control_50000
EPIC_0353 -10.9737442562834 0.00763182841857209 50000 Control Control_50000
EPIC_0354 -10.9181829866355 0.00712823475253078 50000 Control Control_50000
EPIC_0355 -11.0021304363871 0.0041885970989055 50000 Control Control_50000
EPIC_0356 -10.9929410833031 0.0376186067687951 50000 Control Control_50000
EPIC_0357 -11.0062094023138 0.00543991452207015 50000 Control Control_50000
EPIC_0358 -11.004830529262 0.00432911684570574 50000 Control Control_50000
EPIC_0359 -10.8109062324639 0.0210745048043048 50000 PreLeukemia PreLeukemia_50000
EPIC_0360 -11.0028748340009 0.00991601590567196 50000 Control Control_50000
EPIC_0361 -10.5757474933364 0.0341316359576504 50000 Control Control_50000
EPIC_0362 -10.6753964188683 0.0428468976084838 50000 Control Control_50000
EPIC_0363 -10.968201304241 0.0129144068882999 50000 Control Control_50000
EPIC_0365 -10.9969385394927 0.00733417657682473 50000 Control Control_50000
EPIC_0367 -10.9693502684766 0.00878351526421818 50000 Control Control_50000
EPIC_0368 -11.0465251619817 0.0308511487963582 50000 Control Control_50000
EPIC_0369 -11.0194226774015 0.0101795910429241 50000 Control Control_50000
EPIC_0370 -11.0038054449165 0.00350412435332799 50000 Control Control_50000
EPIC_0371 -10.9979321465008 0.00427960601775516 50000 Control Control_50000
EPIC_0372 -10.8835610631421 0.01316832888306 50000 Control Control_50000
EPIC_0373 -10.9847253325508 0.00998970000237689 50000 PreLeukemia PreLeukemia_50000
EPIC_0374 -10.8185467762913 0.0750540545785574 50000 PreLeukemia PreLeukemia_50000
EPIC_0375 -11.0047826091575 0.00515571074533122 50000 Control Control_50000
EPIC_0376 -11.0052270194616 0.0140971848231675 50000 Control Control_50000
EPIC_0377 -10.9275064911618 0.0183314014963607 50000 PreLeukemia PreLeukemia_50000
EPIC_0378 -10.9768312304865 0.00528553063898648 50000 PreLeukemia PreLeukemia_50000
EPIC_0379 -10.1021375269987 0.0237579335147731 50000 Control Control_50000
EPIC_0380 -11.0009716976099 0.00470195503913692 50000 Control Control_50000
EPIC_0381 -10.9865045476342 0.00716640349186801 50000 PreLeukemia PreLeukemia_50000
EPIC_0382 -10.4005188712112 0.0304369290568399 50000 Control Control_50000
EPIC_0383 -11.0023574045573 0.00418798277749191 50000 Control Control_50000
EPIC_0384 -10.9865472905451 0.0107897146264858 50000 Control Control_50000
EPIC_0385 -10.8509403527965 0.0557846945086987 50000 Control Control_50000
EPIC_0386 -10.9588710486543 0.0149234316537331 50000 Control Control_50000
EPIC_0387 -10.5398363657855 0.0378844109469257 50000 Control Control_50000
EPIC_0388 -11.0029384099391 0.00427902674508788 50000 Control Control_50000
EPIC_0389 -10.9894505364995 0.0277560856565786 50000 Control Control_50000
EPIC_0390 -10.217022643562 0.0297180881989864 50000 Control Control_50000
EPIC_0391 -10.9861914309614 0.0173232367464208 50000 PreLeukemia PreLeukemia_50000
EPIC_0392 -10.040767487477 0.00984729364330135 50000 PreLeukemia PreLeukemia_50000
EPIC_0393 -10.9099546035307 0.00748377454845275 50000 Control Control_50000
EPIC_0394 -10.6396740725071 0.0417668839357972 50000 Control Control_50000
EPIC_0395 -10.2139904647766 0.0250789569763366 50000 Control Control_50000
EPIC_0396 -10.9697340434885 0.0159770876636464 50000 Control Control_50000
EPIC_0397 -10.0858477149304 0.0263626801744474 50000 PreLeukemia PreLeukemia_50000
EPIC_0398 -10.9552755083631 0.0185058246939912 50000 Control Control_50000
EPIC_0399 -10.6194379549225 0.0286499949422767 50000 Control Control_50000
EPIC_0400 -11.0054685251917 0.00906594465199689 50000 Control Control_50000
EPIC_0401 -11.0124151179803 0.00879323427896404 50000 PreLeukemia PreLeukemia_50000
EPIC_0402 -10.9145430467315 0.0324382940907677 50000 Control Control_50000
EPIC_0403 -10.9515612653757 0.0107795679031713 50000 Control Control_50000
EPIC_0404 -11.0054298412006 0.00816852566825367 50000 Control Control_50000
EPIC_0405 -9.89699168364185 0.0209097785801327 50000 Control Control_50000
EPIC_0406 -10.9800565807218 0.0106387220385192 50000 PreLeukemia PreLeukemia_50000
EPIC_0407 -11.0004646225537 0.00475744411604648 50000 Control Control_50000
EPIC_0408 -10.0558015608677 0.0166132146434664 50000 Control Control_50000
EPIC_0409 -9.98666225177528 0.020410722548303 50000 Control Control_50000
EPIC_0410 -10.0128838679167 0.00788503944245718 50000 Control Control_50000
EPIC_0411 -10.9972956830205 0.00288673809248837 50000 Control Control_50000
EPIC_0412 -10.7380894591678 0.0249183181095592 50000 Control Control_50000
EPIC_0413 -10.4488658664492 0.0241807154559271 50000 Control Control_50000
EPIC_0414 -11.012371215378 0.00779602678105043 50000 Control Control_50000
EPIC_0415 -10.2284283325449 0.0318706432342781 50000 Control Control_50000
EPIC_0416 -11.0044277021774 0.00794780155666353 50000 Control Control_50000
EPIC_0417 -11.0073539348716 0.00656117454921205 50000 Control Control_50000
EPIC_0418 -10.9952640279739 0.00556681952274102 50000 Control Control_50000
EPIC_0419 -10.8055538425659 0.0275077724836165 50000 Control Control_50000
EPIC_0420 -11.0000762501937 0.00477261512067931 50000 Control Control_50000
EPIC_0421 -10.0759093668845 0.0317187253352997 50000 Control Control_50000
EPIC_0422 -10.0235801156974 0.0113586651547585 50000 Control Control_50000
EPIC_0423 -10.7804073845872 0.0241645136499166 50000 Control Control_50000
EPIC_0424 -10.8986677414967 0.0312496116624479 50000 PreLeukemia PreLeukemia_50000
EPIC_0425 -11.0134192864634 0.00742930558783939 50000 Control Control_50000
EPIC_0426 -11.0092480836544 0.00889837882218817 50000 Control Control_50000
EPIC_0427 -10.9883976609783 0.00544811870701984 50000 Control Control_50000
EPIC_0428 -10.9613256597144 0.0085907943834176 50000 Control Control_50000
EPIC_0429 -11.0049043767524 0.00823282745319729 50000 Control Control_50000
EPIC_0430 -11.0042944205037 0.00392521588678425 50000 Control Control_50000
EPIC_0431 -10.5809116818903 0.0563630543500517 50000 Control Control_50000
EPIC_0432 -11.0010848089371 0.00458429716212598 50000 Control Control_50000
EPIC_0433 -10.8983897054882 0.0204647601459056 50000 Control Control_50000
EPIC_0434 -11.0061452465299 0.00540128604581467 50000 Control Control_50000
EPIC_0435 -10.999394517332 0.00581893764140254 50000 Control Control_50000
EPIC_0436 -10.9839532265965 0.00666221567035325 50000 Control Control_50000
EPIC_0437 -11.0038659145385 0.00365028069888992 50000 Control Control_50000
EPIC_0438 -11.0017957825886 0.00439379536578321 50000 Control Control_50000
EPIC_0439 -11.004248074266 0.00385618774945117 50000 PreLeukemia PreLeukemia_50000
EPIC_0440 -10.0859101725947 0.0278449178464918 50000 Control Control_50000
EPIC_0441 -11.0011249011248 0.00466397175439801 50000 Control Control_50000
EPIC_0442 -10.8951380136915 0.0389102841396091 50000 Control Control_50000
EPIC_0444 -10.9974280535081 0.00687012493840362 50000 Control Control_50000
EPIC_0445 -10.9237246133163 0.01270973693696 50000 Control Control_50000
EPIC_0446 -10.5832028178833 0.0601007874034297 50000 PreLeukemia PreLeukemia_50000
EPIC_0447 -10.636672749796 0.0254156081659823 50000 Control Control_50000
EPIC_0448 -11.0040127397508 0.0265890989572318 50000 PreLeukemia PreLeukemia_50000
EPIC_0450 -10.9860639891622 0.00615299132222989 50000 PreLeukemia PreLeukemia_50000
EPIC_0451 -10.9925206951775 0.0369030937560004 50000 Control Control_50000
EPIC_0452 -10.9998049652457 0.00548703843935455 50000 Control Control_50000
EPIC_0453 -10.9018952454446 0.0111785146240502 50000 Control Control_50000
EPIC_0454 -10.9968759989933 0.00497330313280114 50000 PreLeukemia PreLeukemia_50000
EPIC_0455 -10.9896625529344 0.00984002559388695 50000 PreLeukemia PreLeukemia_50000
EPIC_0456 -10.9918274068195 0.00425642945130498 50000 Control Control_50000
EPIC_0457 -11.0058130363669 0.00931307281946415 50000 Control Control_50000
EPIC_0458 -10.9925427293137 0.0080964981989741 50000 PreLeukemia PreLeukemia_50000
EPIC_0459 -11.000890726301 0.0141367290855808 50000 Control Control_50000
EPIC_0460 -10.8717520086464 0.00972255604886275 50000 Control Control_50000
EPIC_0461 -10.9940808942602 0.0054567927312187 50000 PreLeukemia PreLeukemia_50000
EPIC_0462 -10.9750652690188 0.0134287718807061 50000 Control Control_50000
EPIC_0463 -11.004785591221 0.00820414398979311 50000 Control Control_50000
EPIC_0464 -10.8864676639179 0.0253479031163376 50000 PreLeukemia PreLeukemia_50000
EPIC_0465 -10.9928094583313 0.00313653494136258 50000 Control Control_50000
EPIC_0466 -10.9872986463073 0.0193111386729421 50000 Control Control_50000
EPIC_0467 -10.9954466379489 0.00730094903087392 50000 Control Control_50000
EPIC_0468 -10.9738934008785 0.0236483504937584 50000 Control Control_50000
EPIC_0469 -10.980726136824 0.0128914262906838 50000 PreLeukemia PreLeukemia_50000
EPIC_0470 -10.9404208557961 0.0269777198050305 50000 PreLeukemia PreLeukemia_50000
EPIC_0471 -11.0034586971936 0.00342707053008234 50000 Control Control_50000
EPIC_0472 -10.7055762687802 0.0270891500649092 50000 PreLeukemia PreLeukemia_50000
EPIC_0473 -10.9446821831924 0.0145103334810456 50000 PreLeukemia PreLeukemia_50000
EPIC_0474 -10.9898078871149 0.00856605903585695 50000 Control Control_50000
EPIC_0475 -10.9987378835052 0.00472010116307143 50000 Control Control_50000
EPIC_0476 -10.2770522041001 0.0486047692538182 50000 Control Control_50000
EPIC_0477 -10.9925924717905 0.00691526323956711 50000 PreLeukemia PreLeukemia_50000
EPIC_0478 -11.0033599991736 0.00347638417444184 50000 Control Control_50000
EPIC_0479 -11.0012795128364 0.00546443932493034 50000 PreLeukemia PreLeukemia_50000
EPIC_0481 -10.9796840298657 0.0119406088460423 50000 Control Control_50000
EPIC_0482 -11.0007684616954 0.00546511868377889 50000 PreLeukemia PreLeukemia_50000
EPIC_0483 -10.9817571852967 0.0152554580383752 50000 Control Control_50000
EPIC_0484 -10.948902962808 0.0205088573830725 50000 Control Control_50000
EPIC_0485 -10.996095526694 0.00466283729623402 50000 Control Control_50000
EPIC_0486 -11.004548765674 0.00584011639058967 50000 Control Control_50000
EPIC_0487 -10.9851415789214 0.0115383790776548 50000 Control Control_50000
EPIC_0488 -11.0032285398721 0.0098002605199801 50000 Control Control_50000
EPIC_0489 -10.9842935545992 0.0143618973263457 50000 Control Control_50000
EPIC_0490 -10.9886452550881 0.00435363121559875 50000 PreLeukemia PreLeukemia_50000
EPIC_0491 -10.6887678261593 0.0291672538521689 50000 Control Control_50000
EPIC_0492 -10.9763724897103 0.00625146646219076 50000 Control Control_50000
EPIC_0493 -10.9622240891941 0.0136992252983507 50000 PreLeukemia PreLeukemia_50000
EPIC_0494 -10.9700047485909 0.0284436946220357 50000 Control Control_50000
EPIC_0495 -10.88068904602 0.0230433519576202 50000 Control Control_50000
EPIC_0496 -10.5563328514249 0.029192285993229 50000 PreLeukemia PreLeukemia_50000
EPIC_0497 -11.0065906094377 0.00778241277893637 50000 Control Control_50000
EPIC_0498 -10.9655016669592 0.00746190908093203 50000 PreLeukemia PreLeukemia_50000
EPIC_0499 -11.0025569128924 0.00408435502215213 50000 Control Control_50000
EPIC_0500 -10.9511453089279 0.0211965069374265 50000 Control Control_50000
EPIC_0501 -10.6453322067541 0.0432961577580555 50000 Control Control_50000
EPIC_0502 -11.0071232805394 0.00793601998957151 50000 Control Control_50000
EPIC_0503 -10.8198995148694 0.0528166667463829 50000 Control Control_50000
EPIC_0504 -10.3030386928141 0.0258657924362871 50000 PreLeukemia PreLeukemia_50000
EPIC_0505 -10.9508843369497 0.00699088842307985 50000 Control Control_50000
EPIC_0506 -11.0008290969876 0.00356893210884446 50000 Control Control_50000
EPIC_0507 -10.6200725131956 0.0372670564508589 50000 PreLeukemia PreLeukemia_50000
EPIC_0508 -11.0047654622921 0.00518367452412231 50000 PreLeukemia PreLeukemia_50000
EPIC_0509 -10.8748161617798 0.0311565979358226 50000 PreLeukemia PreLeukemia_50000
EPIC_0510 -10.5752409152907 0.0632355918677134 50000 PreLeukemia PreLeukemia_50000
EPIC_0511 -10.7427930431557 0.0251824122054831 50000 Control Control_50000
EPIC_0512 -10.0541596035426 0.0159614450308665 50000 PreLeukemia PreLeukemia_50000
EPIC_0513 -10.7354069687513 0.0314693601987178 50000 Control Control_50000
EPIC_0514 -10.9767967710855 0.0132826865512252 50000 PreLeukemia PreLeukemia_50000
EPIC_0515 -11.624439137889 0.256717922102218 50000 Control Control_50000
EPIC_0516 -10.0073564888729 0.00543534132316698 50000 PreLeukemia PreLeukemia_50000
EPIC_0517 -10.1005814282534 0.0223439507737065 50000 Control Control_50000
