# Supplementary material for: Interacting evolutionary pressures drive mutation dynamics and health outcomes in aging blood
Source: Nat Commun. 2021 Aug 13;12:4921. doi: 10.1038/s41467-021-25172-8 (PMC8363714; doi:10.1038/s41467-021-25172-8)
Supplement: Supplementary file 4 — Source Data [file 41467_2021_25172_MOESM4_ESM.zip › SourceData/supplementaryFigure1.txt]

V1 V2 Data
-38.7277298374144 -5.69067170975821 Observed
-15.1323395170711 56.2031486226935 Observed
-6.12552444383601 -3.66837375628157 Observed
13.4324250295177 8.35890415547531 Observed
2.50608826724425 -7.40520356746965 Observed
25.9680651280736 34.6292396625204 Observed
19.220018594454 14.0501837398457 Observed
17.4058325611975 2.54144153081167 Observed
23.9008848453673 17.0349257444407 Observed
12.2744076151292 -2.3965807105951 Observed
-22.9217479616835 12.6671230679527 Observed
19.1619015882897 14.0245778933784 Observed
8.54975540936198 -9.68557933682436 Observed
29.3781433788734 -7.30142873231804 Observed
12.7227735110716 -3.98426642570685 Observed
17.8687663673923 12.1619400707409 Observed
2.88665418479845 3.67799740791872 Observed
35.6070381343717 13.4803128385008 Observed
39.0849701306354 11.4238897524549 Observed
30.6096178006909 -6.45675961515956 Observed
-22.2342675668383 12.8707354695793 Observed
48.1225327603785 26.6718119561682 Observed
7.50991534703677 -16.7998349913677 Observed
-6.02316625262636 -3.4814226806703 Observed
16.7774889470459 8.07985553623243 Observed
0.719834923705777 0.0638869963039247 Observed
12.7518277408444 1.08729438672345 Observed
12.4703716388869 -2.58764137878863 Observed
8.82110575594345 11.2890810336476 Observed
-9.19866810198743 45.576340026023 Observed
14.5966815460936 14.2794889160195 Observed
21.2584503100483 29.9073768945618 Observed
18.6332025325389 -56.4589354645164 Observed
48.0985335510423 26.6811314109904 Observed
18.9447759934999 -57.4477853417215 Observed
27.7957094012524 12.8966153234664 Observed
46.2937079662742 -26.3008580489954 Observed
-8.38977981953009 48.2328213590729 Observed
-9.44750876621958 47.6559251413503 Observed
-58.3533218377453 -11.5219421171062 Observed
-46.8793919461667 11.5873025104287 Observed
33.8714129846722 34.9245151040072 Observed
14.408485884298 19.9434286926936 Observed
4.24821098484708 -25.7345179309625 Observed
-15.1198001957678 56.1978845889951 Observed
11.7914945097764 21.0427335207163 Observed
31.8946914833015 6.48065744867733 Observed
13.506442449107 20.8516496158258 Observed
18.5191293576224 -56.0854265357659 Observed
19.6630903822242 23.0868036914645 Observed
14.6444793028523 15.3046144151335 Observed
10.4577185970511 -23.1969704692908 Observed
21.7313894475056 25.9467575378739 Observed
-3.85109426241355 -3.83251710820071 Observed
18.600902546165 -56.3562359650481 Observed
48.888968276103 -13.8380384640002 Observed
-58.3848192665413 -11.5670380590308 Observed
-15.1096142403574 56.1942352279424 Observed
-6.48079027598962 18.8063287588401 Observed
18.4942613443706 26.5999756192717 Observed
-10.0893157030794 47.4037516447051 Observed
33.8711817714671 34.9250474254786 Observed
14.0455567337352 17.8749051415005 Observed
39.7637509554366 -24.5673650760536 Observed
52.3758191808207 -0.862188334812525 Observed
55.9493629402826 -16.8787364678718 Observed
14.4899673401342 20.0069591850695 Observed
25.8759721146093 -6.35675953066461 Observed
15.0642589833256 -21.3572073890002 Observed
19.2197828268746 24.3362784725169 Observed
18.064652855212 23.897230202827 Observed
15.7554148490735 22.5117659381275 Observed
-41.5356796271745 -37.8253282743078 Observed
-8.38006541105521 48.2374906782556 Observed
18.5363048487042 -56.1443250319208 Observed
12.6779635251876 15.6039977115778 Observed
11.4819725897424 -5.73199165202468 Observed
13.764161552389 -18.952426915063 Observed
-1.39915549510681 -1.30106440987686 Observed
14.5593314555493 20.0840156935212 Observed
-41.605061647857 -37.8063834755643 Observed
-58.4424815439983 -11.7352138180415 Observed
-41.6331324501151 -37.7914427702703 Observed
14.8621419563802 4.69550492081935 Observed
11.4273409567102 30.0017410917711 Observed
33.8664302849636 34.9106150148137 Observed
14.8222084184683 -26.7589155341247 Observed
33.3596165360224 -5.37461170855426 Observed
25.9680816784052 34.6242569579333 Observed
4.26118813387704 -25.7290374084172 Observed
26.0241159909088 -11.1783540063169 Observed
17.0961177390362 7.31062352948865 Observed
21.4169961779018 -34.633230946068 Observed
-1.27990102083857 7.22822222750814 Observed
-9.45887015595902 47.6517842249021 Observed
1.97820515891189 -10.0304986998953 Observed
18.632060161938 -56.4550911309288 Observed
13.0575204938256 0.961566589166506 Observed
-58.3729903031514 -11.5556560420689 Observed
12.7268649221811 15.5648310942281 Observed
13.7041381986987 18.6328437884737 Observed
19.0508963188077 -57.4058359470493 Observed
11.022987212882 29.4889150813232 Observed
5.73323080090451 12.3521472679098 Observed
11.0332335007582 29.4812396211267 Observed
20.2920618085252 29.7221118920143 Observed
14.3283326001039 13.5479045687497 Observed
21.5300801756372 -20.7001804861633 Observed
42.6358252906174 19.7647347164847 Observed
20.3897930949515 -35.5955483711858 Observed
18.9864719495762 -57.6180794210754 Observed
18.6161743986577 -56.4045551547542 Observed
24.1098549897503 -7.1372280327056 Observed
18.3135321394385 -24.6802138591828 Observed
-58.0096317398472 -11.0513210185138 Observed
13.9791560477214 25.2316694268818 Observed
-15.693173365643 56.3331627888941 Observed
12.9595597908215 -22.9231077216273 Observed
10.8638460057619 18.7021362570314 Observed
2.01804741419216 2.86596187048012 Observed
-8.39273431830126 48.2311699686121 Observed
14.4529725835677 -16.794769085059 Observed
18.6279737575524 -56.4421793897213 Observed
19.7882610130187 24.2071255519241 Observed
11.4324400473302 -22.7762663234825 Observed
15.1580184896426 -23.4677937287948 Observed
23.7570502032535 -7.20085094361481 Observed
2.99432754300613 16.947907599734 Observed
15.2707238994608 -21.3303269168231 Observed
12.6705730645838 14.7046756908113 Observed
34.0923817495557 2.86650635673953 Observed
-8.38586324589523 48.2330478543224 Observed
11.3814336066879 -25.4375317216454 Observed
18.5441677715728 -56.1706057628765 Observed
21.3829685035055 -34.4845371416446 Observed
-58.3717704925257 -11.5520831418539 Observed
16.6387142114115 27.3780296547018 Observed
18.5855259973059 -56.3064343185998 Observed
-15.691132802455 56.3328686916456 Observed
10.3848045987299 12.4585216150725 Observed
25.5746829305118 34.4862501640574 Observed
-6.13290355949076 -3.60113745000158 Observed
17.775697387247 -57.4212485852964 Observed
30.464693191637 -6.48565499584967 Observed
21.5489413220379 -27.2687089981867 Observed
18.6023545714392 -56.3605267657898 Observed
-8.373877754923 48.2451064563207 Observed
3.89826189362672 16.3554466321791 Observed
34.2546861287557 34.6279453376785 Observed
14.3616756873562 17.3086959469417 Observed
14.4860997808487 18.4496068153925 Observed
25.2658121395867 30.478047732221 Observed
-10.1095305548016 47.3939104527356 Observed
18.6063819180598 -56.3734172633144 Observed
7.19972139013565 16.3598936156066 Observed
-4.48816250381106 11.5702190070325 Observed
10.6288018057799 -23.1141854574502 Observed
18.6052668525159 -56.3701422237591 Observed
-58.3720021756474 -11.5545330297332 Observed
15.2318579412288 -24.2200035963847 Observed
28.5022668520866 18.1187087021728 Observed
32.8479664754824 -4.47129180947742 Observed
22.3801528628938 -21.0621995217051 Observed
-58.3907011364608 -11.5309736789292 Observed
5.40783198659366 -28.6985864184293 Observed
18.5210542229822 -56.0921675299749 Observed
-46.8370308104676 11.6103796608451 Observed
34.2527102119344 34.6148506720701 Observed
20.7699508173781 8.58659513817329 Observed
-9.46532416728366 47.6496160106614 Observed
24.8646143156023 30.4300186776771 Observed
18.540355711566 -56.1579698865566 Observed
-9.45721309600451 47.652224621202 Observed
12.6598769846209 15.7838890873158 Observed
3.11913786819083 16.7678611223894 Observed
-46.8787439107615 11.5881299280329 Observed
15.3189795220273 -17.9455269531147 Observed
24.4160784545601 9.87045649018818 Observed
-15.094922265991 56.1882447177948 Observed
18.5654587511827 -56.2413471140772 Observed
-8.44025622704852 48.2075640368073 Observed
6.6844408831315 12.8503196962425 Observed
19.1252707235266 -8.2885229972021 Observed
-8.38582279800411 48.2329006753244 Observed
33.8731165571209 34.9135632550935 Observed
19.0035878899518 -57.6913801296615 Observed
-8.41403459511736 48.2219922448242 Observed
-8.4157380952422 48.2153629091784 Observed
21.3368936121306 12.7402562730667 Observed
17.1624302917944 12.5666282779085 Observed
16.1002632365847 27.695154754563 Observed
26.2067196363444 30.1690155406799 Observed
18.5952552471012 -13.4410532657253 Observed
34.2490151004405 34.6225290240703 Observed
-9.47760440343535 47.6477108801187 Observed
18.9486652171384 -57.4618264331893 Observed
8.31914673445237 -38.9086347414337 Observed
-46.8662166917348 11.5989972937301 Observed
9.78504164311721 22.7667586903768 Observed
-8.39450253315331 48.2301447223878 Observed
12.3835881270688 -19.1962632017219 Observed
-41.5918242334415 -37.8112093419261 Observed
3.28164169986798 -0.908974463935074 Observed
4.14841767300371 -0.35928101670659 Observed
19.2827792535488 23.5151933758322 Observed
8.43606760005495 -38.9498662954814 Observed
34.2504830166718 34.6199376565511 Observed
10.4921069129509 -24.840467998188 Observed
19.258710081006 -8.46371486453164 Observed
24.7617161268334 -7.28683229664076 Observed
25.1929614108407 10.4011274219395 Observed
34.2488145589411 34.6230157553739 Observed
12.7261426604819 15.5648965968197 Observed
6.8218641779082 16.3683294003021 Observed
-15.1628098928789 56.2131227588918 Observed
25.2760392204469 34.332918124458 Observed
2.47386329132397 3.46341328505257 Observed
21.4017682532433 16.2652999837107 Observed
-41.1672189610478 -38.2617486971746 Observed
18.606543139523 -56.3741930213128 Observed
18.6584364723069 -56.5371033232812 Observed
29.5043351095155 -5.73914233808346 Observed
25.5868312594014 34.4787891109055 Observed
14.5110242382581 20.0943916396125 Observed
-8.40514879540351 48.2250508528605 Observed
2.72708674855462 3.66598895702054 Observed
34.2528095947065 34.6147082482441 Observed
8.34300445305838 -38.9402710902138 Observed
-15.1114889298316 56.1949966300037 Observed
18.6145552036099 -56.3997127158167 Observed
-15.1512223796764 56.2085559436314 Observed
-58.3572476707741 -11.5111923329759 Observed
-4.37978030599616 -30.8156352046363 Observed
14.895441456 15.521438147683 Observed
15.2875471690925 -23.5756650258677 Observed
-58.3442498101588 -11.5413679041754 Observed
12.1240111507053 -22.806313187602 Observed
17.4140166183186 26.8313174357285 Observed
12.4078710556185 19.0036593906318 Observed
6.04756373180391 9.61665055924047 Observed
18.5417193234075 -56.1627015333875 Observed
3.02079225936414 16.8947221301808 Observed
-8.39323155469993 48.2307695757705 Observed
-8.38583945075957 48.2330904882854 Observed
-15.6903683108633 56.332191365348 Observed
20.255240199855 19.787078682245 Observed
52.1521309254839 0.126207027620093 Observed
-4.59776884773155 12.2851107088715 Observed
-15.0425752506768 56.185420342262 Observed
25.35832267457 10.6662055261718 Observed
39.3713006435358 15.9803817014793 Observed
15.073897904272 15.8896896366572 Observed
15.5732672443877 -22.561339083058 Observed
25.9785609531506 -34.4597653820595 Observed
5.08166580813247 16.2881147276567 Observed
30.3127669737247 -4.97305291107554 Observed
3.78273439811322 16.494916303563 Observed
18.9826994161339 -57.6003055906051 Observed
12.606756554855 18.6884604442634 Observed
10.6066391066014 -23.1581183258171 Observed
-15.1374795229341 56.2050943121668 Observed
25.6101565322647 34.4636127269862 Observed
-15.972766394715 56.3914139526521 Observed
48.4454000338508 26.4467490811602 Observed
31.9348432956068 -4.92789502162267 Observed
20.2508490849165 19.7928583301791 Observed
34.2642960350285 34.552544825942 Observed
11.3767702883641 30.1203319964788 Observed
30.9995111579906 -6.67034235095673 Observed
4.13598295715822 4.97568377222645 Observed
15.979048620258 4.75433396315797 Observed
10.2316037946936 12.3481324908188 Observed
19.9193611642666 21.7495708437191 Observed
-9.21719498328051 45.7302085639593 Observed
-15.1450138951112 56.2068446252794 Observed
18.6390101142958 -56.4770202054707 Observed
20.3894334711737 19.5430067134246 Observed
15.5029115543783 -24.402914245139 Observed
24.9094141360329 -11.5041727159087 Observed
-15.9977070742546 13.8990558261161 Observed
-3.82422794802233 16.5837095647543 Observed
12.7393686955982 15.7342052224401 Observed
12.4361722626847 18.9419889639763 Observed
-15.6998123970341 56.3352642745776 Observed
34.2490997388605 34.6270830913637 Observed
-15.1543091012538 56.209830276747 Observed
25.9387118041948 15.872418715771 Observed
16.0063956820174 -21.8142450007629 Observed
25.5434427658907 -16.6035142748939 Observed
17.8908055571198 -57.6111427710643 Observed
14.1319223368899 13.4774571256912 Observed
-8.40074243948545 48.2266899551554 Observed
9.74540568139446 -28.093193865016 Observed
17.9137407727946 -24.7946656078894 Observed
12.6239069430705 16.1746923722163 Observed
9.40995340918491 -31.7692832674206 Observed
-41.1151927439356 26.4345834884704 Observed
23.9282995439217 -7.30853383195087 Observed
18.5955609025221 -56.3390059082304 Observed
-58.0098960614737 -11.0516079470656 Observed
12.5677377714334 18.7826687694383 Observed
10.5270887437883 14.0909929758226 Observed
-8.39979383511918 48.2270741967171 Observed
21.5492715247501 -27.2649202407217 Observed
21.2490403953376 23.8114813150459 Observed
-41.2768416371851 -38.1640777382485 Observed
16.5431464309556 25.9473989504204 Observed
20.3011620961534 -27.3758413516664 Observed
-46.8640345691571 11.6005117925305 Observed
-8.43502735820077 48.2100510960566 Observed
-4.37450222414719 -30.8600959920611 Observed
-4.36983059851745 -30.847321499324 Observed
14.8301230354204 -23.3767554574913 Observed
9.24839242184457 1.95372997932539 Observed
14.4378943501936 28.0758727336109 Observed
-8.39466956324138 48.2300574761617 Observed
14.3193898564737 13.5451375049008 Observed
-15.1178883382175 56.19714383556 Observed
-9.43389082863618 47.6625081401467 Observed
-8.38800847553441 48.2316717011848 Observed
14.5010201482851 13.5042963412069 Observed
-8.3994944147342 48.2269925760083 Observed
-46.8670324837636 11.5985515965781 Observed
25.5934858333505 34.473475297914 Observed
19.0122762567796 -57.7216222229493 Observed
21.1569660369852 23.7972962907337 Observed
45.9299645832628 -13.458010642444 Observed
15.8105853455973 30.9032679668312 Observed
12.4555230637167 -19.2493710057328 Observed
8.93017002076359 16.4061357757193 Observed
30.7859714552905 -5.27959764406138 Observed
19.6954783245254 29.5897137526032 Observed
18.7561887497305 -56.8344982841944 Observed
3.8749935631265 16.3629069662742 Observed
-15.6932089602852 56.333190049295 Observed
14.622561331391 15.4645591955744 Observed
14.5828900524337 17.8695703763845 Observed
-46.8701043750937 11.5955213046599 Observed
31.1583689142433 -6.4481574367523 Observed
29.1456357116223 -5.66413543907552 Observed
-1.33894651238884 11.5255894713441 Observed
12.3913727535423 -17.840320187222 Observed
18.5600777784521 -56.223749962878 Observed
17.8289452403611 -57.5416752291308 Observed
24.2849295193679 14.629412007257 Observed
18.596896813462 -56.3430826955068 Observed
12.714471617036 14.581739362869 Observed
34.2888165467257 34.5282392478017 Observed
-58.3534740567507 -11.5226128681788 Observed
28.5319140103908 17.7196651159701 Observed
-8.39030518715641 48.2324938728335 Observed
33.573216735887 35.0177951870573 Observed
48.5120819410832 6.91010653395645 Observed
4.24120811009384 -25.7318707627916 Observed
20.9288445330556 11.2041328382573 Observed
-9.4322600037574 47.6633025951077 Observed
19.8699065973391 -12.2985778791885 Observed
35.6993342421593 13.9395467460026 Observed
-9.40526139410471 47.6022947618863 Observed
30.8069567800561 9.16251990424078 Observed
-15.7078756510744 56.3370111508336 Observed
25.2610002895466 34.3370522063268 Observed
14.7833859799891 15.4314507383846 Observed
22.6710401387265 -16.9591563770427 Observed
25.4281835977096 -16.5797451851911 Observed
10.9906186681513 20.7245569547832 Observed
-41.5799785105582 -37.8158383367955 Observed
-40.3544290788669 -3.89820867377975 Observed
25.9699697993063 34.6350864861926 Observed
18.5527335048453 -56.1992162592604 Observed
-3.94937048234677 -4.49104906609514 Observed
-4.163887930726 -20.0488616273928 Observed
-0.391348131864237 -16.6137343867672 Observed
3.88333444254973 16.3917880761621 Observed
28.6179518563122 18.0203386235367 Observed
25.5714050823695 34.4886858220864 Observed
36.0328724174266 5.95905852916996 Observed
19.017467177903 13.9802807949839 Observed
34.2485236544557 34.6262584795347 Observed
-8.40945560405053 48.2235219996428 Observed
16.4173049523456 32.2712142776857 Observed
17.9695309576151 -24.7111037594202 Observed
18.5486602761946 -56.1854632385881 Observed
0.362296458135149 -0.111403061548356 Observed
7.7341423605325 6.25635896234688 Observed
25.7534467718194 30.4675340110994 Observed
19.7723928130682 23.2867188912937 Observed
-8.31493666862383 48.1495582083719 Observed
27.5732988213942 13.9312251926714 Observed
18.5092475609145 -56.0512449858816 Observed
-28.2537187365777 43.0720100400746 Observed
10.4391297788503 25.9583611479444 Observed
18.837586039903 -57.085783250599 Observed
33.4526325428718 14.033749685759 Observed
15.3265928587448 -21.7902614659766 Observed
25.25752069719 34.2288342537973 Observed
-8.3992067068894 48.227434423301 Observed
13.0453024675761 -22.9728972224277 Observed
17.7966975023199 -57.4834976948545 Observed
-46.8599530371288 11.6028963257076 Observed
18.5794047181533 -56.2869978673882 Observed
18.8286497624251 -57.0577069338617 Observed
14.8840607311034 4.58137518617873 Observed
18.5632526686553 -56.2339893866489 Observed
42.6339205302204 19.764764117682 Observed
12.4601104667946 -19.2422855279726 Observed
-15.6989762969697 56.3350108621529 Observed
12.7273993266764 14.7761577029599 Observed
-41.0374737598008 -38.4435804054089 Observed
16.6198603447422 26.0935070171726 Observed
13.5115972935194 21.0619396894057 Observed
14.498699012708 13.501793056835 Observed
28.8714906400475 -26.9276382178642 Observed
19.3260215749747 -21.5532832343297 Observed
18.5297973184658 -56.1221252920834 Observed
18.9335722419501 -39.7779800978211 Observed
-8.37346773021531 48.2458559214989 Observed
13.8788335707735 -31.8983250078836 Observed
14.1118715819149 17.5050730072794 Observed
14.3300582698376 27.8440537139887 Observed
-9.42754793284554 47.6655648482452 Observed
14.5041918630363 17.8134740705318 Observed
15.094859385776 -21.3829290226175 Observed
18.9874607719935 -57.6227634424349 Observed
17.5962910300661 26.670707654531 Observed
5.79295929613756 16.5040693726175 Observed
14.27149676163 13.520303228083 Observed
12.6135629197094 18.6733193306383 Observed
-15.7172835993628 56.3399945087152 Observed
19.1962982446806 -12.2560029800836 Observed
17.3961011270585 26.8416012644432 Observed
18.6902530769078 -56.6350651167503 Observed
14.2913404293808 -16.184533032449 Observed
31.015390800027 -6.7588395941044 Observed
18.5698828293517 -40.1207229843632 Observed
34.2506080019052 34.6197890866221 Observed
20.7375497579506 16.62465318881 Observed
7.0120263282484 16.3486350888187 Observed
18.6748362971015 -56.587407890554 Observed
15.4652597403632 24.533309186858 Observed
-9.46122468196753 47.6505494718986 Observed
26.6913043878395 -38.0838594513309 Observed
15.9605257475411 31.2376530820126 Observed
-8.23026772595706 48.1902087012234 Observed
10.8725955382233 18.6157838999532 Observed
18.9433658212781 -57.4426859203764 Observed
12.7276196888973 14.582644494603 Observed
19.0103380724934 -57.715339005513 Observed
20.0616016693297 -18.6835766883679 Observed
10.6662880850937 14.6558507110363 Observed
25.7611865986777 30.4511908973175 Observed
-10.1095680055791 47.3940630208441 Observed
8.44912719252833 14.3956753690189 Observed
29.3946237506046 6.44923825607654 Observed
31.5796110010732 28.5995424041529 Observed
47.8159172297243 26.9568752077832 Observed
9.40905585079462 -31.8039635931894 Observed
4.31763812481054 -25.438727000627 Observed
18.6074664417282 -56.3771846416254 Observed
15.0596421326788 -21.3537303540299 Observed
31.8817955160008 4.91372553238309 Observed
32.7583330281924 -5.28410680011934 Observed
53.5355141970043 13.8094161575163 Observed
24.0212376133022 9.50011986864897 Observed
-46.8262086136064 11.7455055029201 Observed
-46.8440972904535 11.6079002080414 Observed
19.7960301196274 23.2240486262565 Observed
13.0151339271432 -18.7571309402959 Observed
30.4558387887443 -6.40077470852764 Observed
33.220921236574 4.46920985280737 Observed
25.7570927771033 30.4607025173079 Observed
19.3043749591719 20.0255344579482 Observed
-9.25427458108748 45.494397165866 Observed
21.2465850429726 -20.7089121134927 Observed
-15.9997427270972 13.9002237529854 Observed
12.1219097494829 6.46190288948638 Observed
20.6109525623532 19.9645891261762 Observed
-23.0219459916335 -19.9853004805391 Simulated Neutral
25.3843928915078 12.7742976310764 Simulated Neutral
28.7598912753105 -18.0192604265292 Simulated Neutral
46.4345919714504 -20.6883378518043 Simulated Neutral
-34.6115033993147 1.84419384909373 Simulated Neutral
-15.0998346746542 -3.25734097878251 Simulated Neutral
10.0978439652633 -44.2030450021432 Simulated Neutral
42.6218099457872 2.92150185184454 Simulated Neutral
30.2776327641036 -10.5922109018422 Simulated Neutral
-24.0816164013776 1.64308058375974 Simulated Neutral
23.3074445826923 -16.4658727844852 Simulated Neutral
17.418022160271 -10.7950912327017 Simulated Neutral
38.5274616744246 -10.3604950641291 Simulated Neutral
-19.3472323106302 -3.59814519917855 Simulated Neutral
43.8917779011449 7.85934367567976 Simulated Neutral
13.8397546159725 -28.9362641779999 Simulated Neutral
-32.7262986405156 -8.52142575456828 Simulated Neutral
41.5317844208416 32.3531543183217 Simulated Neutral
40.1487032727239 0.843032677186812 Simulated Neutral
-18.1843663048249 10.1258111390904 Simulated Neutral
-30.7242210170246 3.43689849123949 Simulated Neutral
8.66396358193553 -44.2563964708441 Simulated Neutral
30.779611406829 -20.0227198436906 Simulated Neutral
-21.7456283375016 12.2623689018343 Simulated Neutral
27.3554752548228 -34.2189991959743 Simulated Neutral
-19.7511649865454 -19.6936790968653 Simulated Neutral
9.17140043410615 -32.0622031900591 Simulated Neutral
-16.2057148236696 -5.10831162312617 Simulated Neutral
38.6251526268085 33.6653601632478 Simulated Neutral
36.7356600249633 -25.8570777681816 Simulated Neutral
-30.9571175872739 3.56480198661787 Simulated Neutral
42.0447654934276 -14.3213542279525 Simulated Neutral
26.8824956232891 -8.74117341647675 Simulated Neutral
30.1708278384074 -10.5544249931051 Simulated Neutral
37.6346484336583 34.5887652091197 Simulated Neutral
42.0275630745349 21.2864571068147 Simulated Neutral
17.8331109676856 -7.30736251128608 Simulated Neutral
-27.3525886096867 -21.496768573648 Simulated Neutral
25.8410473216416 -13.6245391044451 Simulated Neutral
26.9583972983965 29.2185627354622 Simulated Neutral
-21.0118481802135 7.94069567388767 Simulated Neutral
-20.5737309437513 -11.7407206531015 Simulated Neutral
32.1347280655964 -28.7438179661761 Simulated Neutral
23.6986559185692 -48.9879857946057 Simulated Neutral
-14.7871355173836 -5.72920162458321 Simulated Neutral
-12.0921745468979 -15.8302281477337 Simulated Neutral
-43.2852949281089 -36.1066725656913 Simulated Neutral
36.4105390194379 35.8768338341562 Simulated Neutral
-25.9793802081366 -14.2247031411622 Simulated Neutral
-32.0061461732879 -31.2684798185425 Simulated Neutral
-29.6286065579016 -24.7109147120862 Simulated Neutral
28.6335811849511 -12.7527692081582 Simulated Neutral
-20.8049339465614 -4.12960427652807 Simulated Neutral
3.46160512515524 -57.3973516670139 Simulated Neutral
-13.7802925139321 -18.2738968689257 Simulated Neutral
41.5653498458575 -17.6488538060958 Simulated Neutral
3.43822942445365 -57.3846963969243 Simulated Neutral
-26.8857498766289 -1.00306041421951 Simulated Neutral
-24.4414902145566 8.09708530765321 Simulated Neutral
-17.6907865173783 -10.1584515912761 Simulated Neutral
-14.2857422108628 -1.24182042721294 Simulated Neutral
-13.7794829545012 -1.53106136746104 Simulated Neutral
-31.1514943500869 -14.5660592088908 Simulated Neutral
-28.0994273586132 -15.063617872168 Simulated Neutral
34.8838242930987 -10.8266229834552 Simulated Neutral
40.5455409718905 -22.9183119211937 Simulated Neutral
35.4149882093798 12.3348563320501 Simulated Neutral
22.2836704306538 22.3881405424209 Simulated Neutral
37.0412353578332 1.86947240675535 Simulated Neutral
-32.8857503272459 2.03020147824309 Simulated Neutral
22.1244155763769 -9.07118353040082 Simulated Neutral
-15.6768341164906 4.45584516197344 Simulated Neutral
39.107778975018 15.7121639885163 Simulated Neutral
34.507400399686 -7.95118771207673 Simulated Neutral
20.119327939061 -46.4926932913091 Simulated Neutral
42.9265974231625 3.45562887983475 Simulated Neutral
-22.8926052910208 -1.64755483856412 Simulated Neutral
-29.0119533365103 6.18149684247641 Simulated Neutral
-24.9840153097558 0.905572790944706 Simulated Neutral
29.4634159646186 -0.395059020524716 Simulated Neutral
-10.5986326266149 -24.2564781806995 Simulated Neutral
-37.3500615811945 -16.3197041673033 Simulated Neutral
17.2295724437258 -13.528078191078 Simulated Neutral
-14.1262900276877 9.87754091267197 Simulated Neutral
-16.4072711667141 -1.72178147123092 Simulated Neutral
28.7140001982475 -32.7665327072659 Simulated Neutral
-11.8945868084305 3.07030676609723 Simulated Neutral
21.9901307752436 0.883880881366474 Simulated Neutral
48.44370304721 -18.6375843503628 Simulated Neutral
19.5117797805846 2.04888147905221 Simulated Neutral
-37.7396447860582 0.818835458389973 Simulated Neutral
-21.7595586670224 9.0352586254043 Simulated Neutral
-11.8269200729429 -6.8771821058361 Simulated Neutral
32.9596956476577 -3.4500812242025 Simulated Neutral
22.8173789737344 -16.8089975828159 Simulated Neutral
-28.757707738974 -20.8658856751051 Simulated Neutral
23.1775743998968 -21.4027670920749 Simulated Neutral
-17.9842266957034 9.77298435606441 Simulated Neutral
37.0263800848234 -29.1709407948511 Simulated Neutral
36.0974057941404 -8.33799637795094 Simulated Neutral
28.7082666998986 -12.7295337012959 Simulated Neutral
-32.9707072420802 1.97127914113413 Simulated Neutral
17.493199477267 -35.775645747743 Simulated Neutral
-22.3641083612551 9.62345450194884 Simulated Neutral
-19.8070811577956 -29.9985740864369 Simulated Neutral
-15.0307529221014 13.0065947835772 Simulated Neutral
-36.071518824791 -0.368236598534572 Simulated Neutral
-12.2991069474235 6.27858046844581 Simulated Neutral
35.4908885488703 12.2560937479381 Simulated Neutral
-29.3502323464401 -15.3079774517416 Simulated Neutral
17.6336281940212 -7.73560367474564 Simulated Neutral
-21.5119141846722 -22.1012365690153 Simulated Neutral
-31.2059713231817 -14.1163786487811 Simulated Neutral
-22.9577400038185 -18.4830084240958 Simulated Neutral
-25.2980064600192 -16.7991508298907 Simulated Neutral
-32.3950808291149 -28.676693390786 Simulated Neutral
-11.9284131951671 3.48715521979941 Simulated Neutral
-30.2594282962914 -4.38066519980626 Simulated Neutral
11.9006651396123 -24.0671144401486 Simulated Neutral
38.8517497956676 -11.4533860543464 Simulated Neutral
0.238611755724063 -55.5499052897873 Simulated Neutral
-17.5506427893313 12.3179940152659 Simulated Neutral
5.0158351342118 -28.3114720091281 Simulated Neutral
-18.4286270258652 -9.80353608606566 Simulated Neutral
27.9411904407778 -14.4115329053469 Simulated Neutral
42.5324425143152 -29.207913639647 Simulated Neutral
-18.5476036105079 -12.6495770552387 Simulated Neutral
30.6617432168036 -20.8691245588909 Simulated Neutral
22.8090064876066 21.7889430014731 Simulated Neutral
-21.4304683753199 -4.99742822238717 Simulated Neutral
47.5964417140202 -0.459989700666355 Simulated Neutral
-25.9399502146971 6.78082900333389 Simulated Neutral
-34.2116887318131 -22.2852591038854 Simulated Neutral
59.8392740631278 0.0423213608689525 Simulated Neutral
-26.6262639007515 -30.2751715901831 Simulated Neutral
28.8508085358434 -17.991259481081 Simulated Neutral
-15.5100694957847 10.7486672709902 Simulated Neutral
46.3214957104977 -20.6604675145874 Simulated Neutral
-30.0342815837176 -28.9555924703292 Simulated Neutral
-34.6166369486745 3.15925380397456 Simulated Neutral
13.9904002259999 -31.8662300746534 Simulated Neutral
35.669337894813 12.0629092691619 Simulated Neutral
-17.6149518116521 -31.0034878358092 Simulated Neutral
-26.3072839568082 8.60385453718272 Simulated Neutral
-12.6435272851074 -16.4490232450772 Simulated Neutral
-26.197340527274 -20.7988760124201 Simulated Neutral
26.0584748225172 -1.3008327843024 Simulated Neutral
-24.1214790182181 -5.97714971323572 Simulated Neutral
19.5333977352016 -18.4112907779701 Simulated Neutral
18.5990243009517 -22.1839724144443 Simulated Neutral
24.3848869533763 -7.98814142013595 Simulated Neutral
-25.8056117148148 10.3836863819265 Simulated Neutral
52.6956490817382 13.5845748422864 Simulated Neutral
-26.3436367417197 -3.03642492717951 Simulated Neutral
34.5690334464747 25.3088961974468 Simulated Neutral
-10.4459374383161 4.88662708660475 Simulated Neutral
-21.7955377354787 -0.196040878938851 Simulated Neutral
-25.2382926704215 -19.685713445378 Simulated Neutral
24.6148177661508 1.82985344376013 Simulated Neutral
-26.1095079874132 1.68192156189497 Simulated Neutral
30.4989339373363 7.44910387590164 Simulated Neutral
-26.7348335788721 -2.9282852651537 Simulated Neutral
-29.4690480158995 -4.0350860975903 Simulated Neutral
-22.4283337992199 -13.4828540738662 Simulated Neutral
-36.3008732926167 -8.53774895077702 Simulated Neutral
-33.8878076500181 -0.583339300126525 Simulated Neutral
-56.3113033923424 -6.04192685646186 Simulated Neutral
-13.7450499549838 -18.4766871427617 Simulated Neutral
32.6656543894124 -0.874682123564623 Simulated Neutral
-11.8757833120324 6.08638403973649 Simulated Neutral
45.0040855315439 4.01038511130979 Simulated Neutral
-20.668875616908 -6.72132127550068 Simulated Neutral
22.7834833003282 -24.8684129417507 Simulated Neutral
-19.2973657454259 -27.1068712403144 Simulated Neutral
-22.4695017458424 -10.5357160242172 Simulated Neutral
-37.9032329784268 -7.42042769701621 Simulated Neutral
-8.43906586585485 -5.03850283243261 Simulated Neutral
23.0605239574815 -32.9705963720734 Simulated Neutral
17.3725152296887 -13.5022419628775 Simulated Neutral
-15.3969515911296 10.7378166786621 Simulated Neutral
53.9506443326992 3.74667896998127 Simulated Neutral
-12.2505923624232 -22.854651547674 Simulated Neutral
23.8322288640314 -8.32619005354648 Simulated Neutral
-13.0467369819275 2.5556240130772 Simulated Neutral
10.9740404281767 30.6676678504483 Simulated Neutral
36.5774976216633 9.54193788339374 Simulated Neutral
45.4122942831862 13.0833926018041 Simulated Neutral
42.3846335572051 8.58275964730395 Simulated Neutral
-31.1576764799253 3.78059617093327 Simulated Neutral
30.0968817508353 -20.2893253073065 Simulated Neutral
37.9136478726131 34.2910986438818 Simulated Neutral
-31.9669922901122 -18.1958154899942 Simulated Neutral
-24.3583500608881 -19.4548074767103 Simulated Neutral
45.618453355329 12.8152475187791 Simulated Neutral
-16.5460065025186 -27.1470638409634 Simulated Neutral
-31.1025576119903 -4.08358986000982 Simulated Neutral
24.5032203976882 -12.0869483028678 Simulated Neutral
-12.003297162723 -7.10480713044047 Simulated Neutral
-11.6211239752688 3.92641402953089 Simulated Neutral
46.1991154778083 -24.3251625179913 Simulated Neutral
27.5323442555886 13.8027814112803 Simulated Neutral
-22.6343601937299 6.55147193130675 Simulated Neutral
-29.05288938248 -11.2546847721573 Simulated Neutral
33.9723710948664 -22.9754543289572 Simulated Neutral
-17.6717355725679 2.71871975639587 Simulated Neutral
33.5996785169017 26.6714661416659 Simulated Neutral
-24.7311432068496 5.75209166429577 Simulated Neutral
28.7539293830874 -12.7150799326696 Simulated Neutral
-20.9538482937285 -11.1751207223702 Simulated Neutral
30.5138609864737 -31.2277703662755 Simulated Neutral
-17.4680318045491 -19.7116544591534 Simulated Neutral
41.60057207384 -17.6425573187602 Simulated Neutral
-35.1552397972156 -8.09490698277932 Simulated Neutral
-15.7520553425266 9.83518116113916 Simulated Neutral
-11.4440734356269 6.17099114454031 Simulated Neutral
7.11782767617419 13.1225641424243 Simulated Neutral
-20.1850179743778 -27.934491622626 Simulated Neutral
29.4794758207426 3.4259108582399 Simulated Neutral
20.0631609396165 -26.9982564105139 Simulated Neutral
20.9733171229036 -30.5964853089414 Simulated Neutral
-19.4453483656872 9.46675386563985 Simulated Neutral
-13.0503051994251 51.4156924413826 Simulated Neutral
-29.8540358292978 -0.393997261951152 Simulated Neutral
38.8176923020023 33.5239446898734 Simulated Neutral
19.8000217347812 29.421570478006 Simulated Neutral
-25.5263164229123 -6.92673029779945 Simulated Neutral
-25.295831500514 -32.3942877487537 Simulated Neutral
-17.7095186278647 4.24030015116055 Simulated Neutral
-29.0030562155772 3.22791103303317 Simulated Neutral
-28.0216688805255 -11.5128251418964 Simulated Neutral
22.0731522216639 14.0894762907 Simulated Neutral
-28.8261999266636 -30.5326314516637 Simulated Neutral
-22.0919752229212 -3.2975585004654 Simulated Neutral
-35.5943569473369 -13.3605948361079 Simulated Neutral
-2.60257554487612 57.5120214766326 Simulated Neutral
-35.4868599481884 -12.5776427482079 Simulated Neutral
-28.686244378456 -31.8635864563988 Simulated Neutral
24.16200672719 14.63464666274 Simulated Neutral
-24.2565649801345 -2.097206963264 Simulated Neutral
-22.8376194571871 1.09778619482761 Simulated Neutral
-27.3628920626614 -3.15031665428464 Simulated Neutral
-17.3157590181007 2.60130732371173 Simulated Neutral
15.3909829937195 5.56276104640093 Simulated Neutral
17.2964390737032 -13.5202171084685 Simulated Neutral
-10.9311370447154 -27.743752915631 Simulated Neutral
24.1498763825433 14.6888012387177 Simulated Neutral
-12.9444451608282 1.13401211810971 Simulated Neutral
32.6082741712942 -1.35199663961812 Simulated Neutral
-35.7788247010126 -8.62909481310716 Simulated Neutral
30.4556537123628 -10.8012584049523 Simulated Neutral
34.953487958357 -10.9249385040072 Simulated Neutral
42.9074397437774 3.39650413529801 Simulated Neutral
40.1427764924658 0.845417920337282 Simulated Neutral
-27.3044476094619 -7.92634845651907 Simulated Neutral
15.4630690529848 -15.7943913392662 Simulated Neutral
21.9712085216373 25.9399540588972 Simulated Neutral
43.9307099184517 7.84761608758722 Simulated Neutral
41.027434134018 32.5357780308005 Simulated Neutral
40.9981532708082 -1.32786077341556 Simulated Neutral
10.6814873729223 26.2590107330205 Simulated Neutral
-24.7145581141653 -20.1874276343693 Simulated Neutral
-16.3412802685932 -10.1831454204596 Simulated Neutral
-19.6534715545415 10.8263763497959 Simulated Neutral
-14.1603591361537 12.2663794448049 Simulated Neutral
-25.6720602357049 -24.6123725014655 Simulated Neutral
36.1703755044537 -2.79453261724423 Simulated Neutral
48.9341666390264 6.36269360772469 Simulated Neutral
32.6499047280907 -11.4650110831141 Simulated Neutral
-17.8699205313953 -9.51825052688963 Simulated Neutral
-28.8308972236795 -21.3455102703488 Simulated Neutral
42.0865480701104 11.6651819934711 Simulated Neutral
-26.8521954184398 -25.0223415202264 Simulated Neutral
14.8159849343042 -14.3851893154707 Simulated Neutral
28.4616694134498 0.595998881754587 Simulated Neutral
27.4258323076288 -13.1709505631802 Simulated Neutral
-22.3647516677768 -10.3709977094977 Simulated Neutral
-27.8757902499992 8.04176596130429 Simulated Neutral
-25.7840113351329 -21.3299488753609 Simulated Neutral
16.0374661207911 -30.6785119308567 Simulated Neutral
22.7814688198131 -24.851026478314 Simulated Neutral
30.8163889371051 -20.2320274055725 Simulated Neutral
21.5680548340206 25.6670512143839 Simulated Neutral
38.7634349998858 -8.93936420401233 Simulated Neutral
-15.6333853971774 2.91954720468511 Simulated Neutral
-28.4236762527449 -7.13848325769386 Simulated Neutral
48.3107009089651 -4.0374328229561 Simulated Neutral
-23.609839031888 -13.7379014608892 Simulated Neutral
-17.90242572172 11.5546565432871 Simulated Neutral
19.2042714123878 -21.6228988391271 Simulated Neutral
34.5690221395621 25.3088481827438 Simulated Neutral
15.4287162546173 -14.2396273855939 Simulated Neutral
-23.5580969245796 -35.113499864356 Simulated Neutral
-24.6906540025788 -9.56085031764645 Simulated Neutral
-19.3295376668482 -30.7716395788107 Simulated Neutral
-31.6305435141272 -0.894189750980517 Simulated Neutral
-27.3366101374244 5.5487211183746 Simulated Neutral
-42.4455604554851 8.74843237025565 Simulated Neutral
37.5796022709865 -7.92173169907722 Simulated Neutral
29.9868058642235 -4.64844513977986 Simulated Neutral
-15.2245915806518 8.29399990853705 Simulated Neutral
40.1431937900436 0.848733002596325 Simulated Neutral
37.0993735731027 -1.37020090047563 Simulated Neutral
-18.73402477054 -8.78704157650358 Simulated Neutral
31.9055048738307 -32.3879017927864 Simulated Neutral
-30.9219852267599 -29.3835482176512 Simulated Neutral
35.55985480222 -0.891133583549851 Simulated Neutral
-30.946385839912 2.22472301883207 Simulated Neutral
26.022300254777 -36.9621401661779 Simulated Neutral
-14.0506345810568 11.8782121389784 Simulated Neutral
-20.3556320319331 -12.2392206794992 Simulated Neutral
-15.0464441603045 11.0599748815899 Simulated Neutral
-19.2742095819256 -3.79941334357087 Simulated Neutral
-24.9359017759955 -9.1283620853356 Simulated Neutral
28.7269332315757 -12.7222640197803 Simulated Neutral
46.7230074019097 -16.6973475461274 Simulated Neutral
21.4113925771018 -1.74285240895572 Simulated Neutral
16.0157028888325 -30.682870002558 Simulated Neutral
-15.9248745241445 2.94499890610172 Simulated Neutral
54.236772040622 3.83193371198888 Simulated Neutral
-20.9577910862832 4.72004602453489 Simulated Neutral
-16.9423708841086 -38.065551830096 Simulated Neutral
-29.4691675210035 5.6250670665916 Simulated Neutral
-18.1873590529967 -0.238251712355704 Simulated Neutral
20.5825239394143 -20.9087304924287 Simulated Neutral
35.7580571235989 -16.6021562745576 Simulated Neutral
-11.9302136275422 -7.57748067575787 Simulated Neutral
-14.5305263462862 9.49631413373922 Simulated Neutral
38.2374366794791 -12.3748095672457 Simulated Neutral
17.502061559452 -7.98390014167956 Simulated Neutral
-38.255944995013 -6.11973231495306 Simulated Neutral
-16.8397988172637 -5.06491240053177 Simulated Neutral
17.9194120790841 -20.8458612580743 Simulated Neutral
-36.191895719206 -16.883755789114 Simulated Neutral
39.6345334416422 -1.3851132891404 Simulated Neutral
42.7938365192825 3.21549813346363 Simulated Neutral
43.2156252468514 -4.12228181214924 Simulated Neutral
-14.4845102269636 9.85297149719645 Simulated Neutral
-24.6058132631548 -35.550573882499 Simulated Neutral
40.0486392026848 10.2864252808779 Simulated Neutral
27.9428741493428 37.3177275938436 Simulated Neutral
-36.1703337280495 -12.6090440677538 Simulated Neutral
30.7797856524513 9.20832666492049 Simulated Neutral
-27.838319762794 -11.7757448891606 Simulated Neutral
-27.1301597544896 -8.08935863296636 Simulated Neutral
-25.1506699109808 -13.381023825534 Simulated Neutral
6.0861453131125 9.64449453467411 Simulated Neutral
29.1885307697278 -32.3080221424791 Simulated Neutral
-44.3821486952932 8.63504788190128 Simulated Neutral
35.42151986245 16.9021521154978 Simulated Neutral
29.812814191855 -0.523310844128315 Simulated Neutral
-15.3641363069483 -30.8344264303208 Simulated Neutral
-10.9271096725138 2.25421239746985 Simulated Neutral
39.6487512665553 -1.3633438364907 Simulated Neutral
32.6557733521574 5.97536775566834 Simulated Neutral
35.524599441203 16.9149888296417 Simulated Neutral
-25.3374868720547 -19.0884121556194 Simulated Neutral
-8.43265817202406 -3.6192102791064 Simulated Neutral
-35.9761763859958 4.49961910283264 Simulated Neutral
-27.1128914735604 6.29582537314528 Simulated Neutral
-12.821606916525 53.0022617596817 Simulated Neutral
-36.225419696773 4.21627528960304 Simulated Neutral
48.6189353852233 -13.9218874450776 Simulated Neutral
43.9618870022195 7.83969939530461 Simulated Neutral
-17.3757740114005 -24.9366176853483 Simulated Neutral
40.9756805822072 -6.35438961587137 Simulated Neutral
20.2978611323567 16.5633552851581 Simulated Neutral
36.7825878158939 -24.0131398442344 Simulated Neutral
54.6177304095947 3.93832950216559 Simulated Neutral
-13.5548930798919 7.00631211864232 Simulated Neutral
15.5148103142178 -14.1634231970706 Simulated Neutral
-19.8170421510263 -27.4317081575824 Simulated Neutral
42.362087547895 -25.1445726604311 Simulated Neutral
33.9263805323378 -14.637380203699 Simulated Neutral
47.6057476037544 -6.23740020761172 Simulated Neutral
-39.7911204150119 -32.2690914611013 Simulated Neutral
20.0920140305649 -31.4176617677615 Simulated Neutral
-37.5680234044128 -19.574147183742 Simulated Neutral
29.7846193159896 -0.512991838217584 Simulated Neutral
-37.2544716191447 -16.2641365039804 Simulated Neutral
33.4644077539416 -2.57422544287882 Simulated Neutral
38.2237205175377 -7.38178510728934 Simulated Neutral
-24.4172600789705 -14.0126044331237 Simulated Neutral
22.0210793849105 -8.79786178978477 Simulated Neutral
-26.3371100543596 -26.7658422501498 Simulated Neutral
35.2509928480181 -3.5437984203322 Simulated Neutral
-20.5621566219481 -24.1177453562497 Simulated Neutral
-19.4006722439589 0.718182067933614 Simulated Neutral
41.024391953087 -6.34379431546215 Simulated Neutral
-10.1718985116803 -9.88258062014619 Simulated Neutral
-36.3962615829516 -6.90234145096527 Simulated Neutral
-14.5484044778578 6.21758696852214 Simulated Neutral
-12.5885871359667 6.18969595497513 Simulated Neutral
2.88079410428582 -57.0945045338878 Simulated Neutral
49.9966352104743 -21.0976630382386 Simulated Neutral
25.5022600823428 -25.423859567288 Simulated Neutral
25.3363866524587 -2.25496822392457 Simulated Neutral
-32.6249981132393 -16.4059604517966 Simulated Neutral
-23.8098831699814 3.8842954870573 Simulated Neutral
27.712992136159 -15.5765406166712 Simulated Neutral
-28.0984545281487 -26.7372920722355 Simulated Neutral
-15.9371119448198 -4.21886924695233 Simulated Neutral
-24.8835108697276 11.6696467043867 Simulated Neutral
-48.2643314802799 -12.8640186209865 Simulated Neutral
21.6406497751783 -22.8043417110375 Simulated Neutral
34.0830583562667 26.0025089786134 Simulated Neutral
-35.0810106886865 1.81395360603302 Simulated Neutral
12.9403199963156 8.59180196360191 Simulated Neutral
27.817831704357 -1.6595126441765 Simulated Neutral
-16.3654993078637 -12.0118971887737 Simulated Neutral
30.7515258205931 9.23391414170791 Simulated Neutral
-11.1923284596315 -12.9914235621009 Simulated Neutral
-32.7063746491247 5.48303201681351 Simulated Neutral
-33.9706805053402 -12.4885889355308 Simulated Neutral
17.4086157608619 -10.7936820137542 Simulated Neutral
22.0550149429906 -47.7266220063034 Simulated Neutral
-17.2475852228195 -13.09260139942 Simulated Neutral
-11.6175374161781 4.18884040405433 Simulated Neutral
3.72637732178941 -57.5491307062338 Simulated Neutral
7.98058755780597 -44.3058970973501 Simulated Neutral
-14.7747316493342 12.4734111922647 Simulated Neutral
32.8901628773458 -3.11164432189415 Simulated Neutral
20.0597559075728 -27.0099937453336 Simulated Neutral
31.5863336996167 3.92519866515704 Simulated Neutral
27.9907336926782 37.0507036506232 Simulated Neutral
25.6071226563242 6.93605034018703 Simulated Neutral
-39.5884775652554 -0.386208383473142 Simulated Neutral
42.6615147657098 11.8603477415928 Simulated Neutral
30.424548162914 -19.7137408407536 Simulated Neutral
-21.5305166080234 -37.7645403322238 Simulated Neutral
35.3458028491163 16.8885566194686 Simulated Neutral
-34.9616572354374 -7.62929316447004 Simulated Neutral
-21.1573706290966 -34.2536804140733 Simulated Neutral
-17.1487654672639 -32.8311779617319 Simulated Neutral
-34.5020462422855 44.3184568212609 Simulated Neutral
23.1122393001415 -16.6649840759445 Simulated Neutral
41.0565533142375 -6.34218293357822 Simulated Neutral
-26.7355545152243 -20.0704779825596 Simulated Neutral
43.1138358527629 20.4727290007894 Simulated Neutral
-23.1807321871307 -5.79538673764387 Simulated Neutral
25.2343458980694 -0.549874989062353 Simulated Neutral
-24.8416581626504 3.55210807695404 Simulated Neutral
-34.5857451861721 -21.0736219213744 Simulated Neutral
-23.1873037503187 3.2020410999167 Simulated Neutral
31.4283501570327 -1.79585948084211 Simulated Neutral
15.4943860353481 -30.7929605424471 Simulated Neutral
31.1631951397204 10.7791072150353 Simulated Neutral
-21.8389800834016 -7.54853691590509 Simulated Neutral
-26.9560786723644 -0.86391083266814 Simulated Neutral
21.9922584746589 25.8233304359824 Simulated Neutral
28.9014736256524 -29.097895881271 Simulated Neutral
-36.5795372389821 -8.75488226615644 Simulated Neutral
21.307510564609 -31.2964330515163 Simulated Neutral
-19.4065154468421 -36.2364570289131 Simulated Neutral
17.86584667371 28.541511925759 Simulated Neutral
15.7070615990405 -17.7767374464548 Simulated Neutral
-24.1032546060854 6.08742786417446 Simulated Neutral
-39.0131111833245 -7.31139424465364 Simulated Neutral
-36.2152806307182 -7.85630106587426 Simulated Neutral
16.2278229205719 27.7046876095468 Simulated Neutral
-29.681661133971 -11.8460483741429 Simulated Neutral
-13.2336843504466 -29.4161754491211 Simulated Neutral
-28.4425760878063 -14.2390745115104 Simulated Neutral
-24.6399164453828 -35.6591528270912 Simulated Neutral
14.6481366567144 6.3905240840145 Simulated Neutral
48.6210720353433 -13.9173690008366 Simulated Neutral
18.6284567771772 -23.4376482428347 Simulated Neutral
-34.083653101504 -17.3158457728087 Simulated Neutral
4.69713910630516 -28.2158582110434 Simulated Neutral
-29.3185294335182 -15.3536613708165 Simulated Neutral
-20.9583936127276 3.35089098374922 Simulated Neutral
29.5529346030952 -1.65955375856109 Simulated Neutral
-26.5804003058759 9.72264881374969 Simulated Neutral
20.5147017314865 -31.3472143912045 Simulated Neutral
-25.2262608167203 0.734079543587956 Simulated Neutral
-42.4243294631341 -34.978722660594 Simulated Neutral
10.9795278874422 30.6458421840385 Simulated Neutral
33.3291865070574 -0.655615632758405 Simulated Neutral
17.9583615916826 27.1775795340873 Simulated Neutral
28.4905984208589 20.6112517759448 Simulated Neutral
-26.9802651962967 4.33355983888164 Simulated Neutral
27.6326489195013 13.3703638812088 Simulated Neutral
-32.1628492449842 1.42517770755968 Simulated Neutral
-13.1045660741374 9.39601357471575 Simulated Neutral
-11.7998444415869 3.93550140081106 Simulated Neutral
-14.818867802014 9.81904964195465 Simulated Neutral
-37.0446891656996 0.545356666504266 Simulated Neutral
-21.1924071882412 4.33215054495594 Simulated Neutral
-21.0798692571593 -22.7372261219678 Simulated Neutral
37.6079776260139 -1.84533878328509 Simulated Neutral
18.4739057663614 -13.4764468980462 Simulated Neutral
23.7025109251228 16.808462918634 Simulated Neutral
21.0563365452075 -30.6603647429563 Simulated Neutral
25.6311720168006 -34.5412956800373 Simulated Neutral
-4.35881774099449 58.7361737536377 Simulated Neutral
-30.4704643949697 -10.8558980016924 Simulated Neutral
33.4267916885417 -12.4978459592038 Simulated Neutral
4.38644382603111 17.9326375626924 Simulated Neutral
6.068624833745 9.63356470592104 Simulated Neutral
27.1982995443326 -13.2307570565252 Simulated Neutral
-13.1691851039283 -20.4304397938358 Simulated Neutral
45.5667033704205 12.908300319618 Simulated Neutral
-27.8729034442366 -13.7316374180449 Simulated Neutral
-17.3346578310058 -0.656784519523758 Simulated Neutral
53.9598978929824 -18.133048042265 Simulated Neutral
-20.621435791092 -0.763082026140969 Simulated Neutral
27.8378335577592 37.798358672251 Simulated Neutral
24.6154437586884 -9.93633149448554 Simulated Neutral
-38.2841041097726 -3.20716257906967 Simulated Neutral
-36.1059462949976 -5.54070625791479 Simulated Neutral
15.3681486966766 -16.2026325398776 Simulated Neutral
41.4443724328967 -0.669455786259463 Simulated Neutral
-38.8847802558301 -5.07961099553097 Simulated Neutral
1.48456290469163 -56.366875919811 Simulated Neutral
-31.5225634350503 -4.15753552418422 Simulated Neutral
19.5282893601368 -18.2712073388632 Simulated Neutral
-23.1231568809962 -3.01270051361214 Simulated Neutral
-31.2602309009957 -18.9196604355076 Simulated Neutral
26.6627081895955 -5.16702359099052 Simulated Neutral
-19.5294946081361 -18.1589213096434 Simulated Neutral
27.9125201416297 -1.67672904345701 Simulated Neutral
-16.024823061672 7.93995137309433 Simulated Neutral
14.8553188874281 -14.3286670024814 Simulated Neutral
29.8026718348341 5.0823687208684 Simulated Neutral
9.09821081884896 -32.8868113484868 Simulated Neutral
-28.8186288087346 -31.9584488899979 Simulated Neutral
32.3286421684901 -16.6949471675863 Simulated Neutral
23.5764681699858 -16.5476001994611 Simulated Neutral
34.8468189279187 24.8848952729487 Simulated Neutral
43.5518009595092 -11.5464432423051 Simulated Neutral
-38.4575182177787 -10.2695408219155 Simulated Neutral
-32.2127505243775 -2.8277504856897 Simulated Neutral
30.0235936604905 9.44341934736748 Simulated Neutral
-33.8564665322181 -1.02139678082455 Simulated Neutral
-24.4503495312154 -34.395113190017 Simulated Neutral
20.555397481422 -31.2787210151965 Simulated Neutral
29.6918882943578 -8.00488222403485 Simulated Neutral
-15.212717553081 4.88134642115432 Simulated Neutral
-22.9548360371083 -28.6064984383594 Simulated Neutral
30.0614429884025 5.69512176290603 Simulated Neutral
52.9491425907902 13.6452309919496 Simulated Neutral
-29.6880408895263 -0.636210184138412 Simulated Neutral
35.2870426629471 -4.09664617976492 Simulated Neutral
-17.7387669532339 -16.9459540700492 Simulated Neutral
28.1787362272121 4.1612081176979 Simulated Neutral
46.2339498454369 -20.0473091074357 Simulated Neutral
-30.7621647832307 -4.16608918851258 Simulated Neutral
-30.3784569370925 -18.4638812982038 Simulated Neutral
21.1710179411749 -23.0748593247913 Simulated Neutral
-28.396383166323 -21.2046909448265 Simulated Neutral
-38.7192685047143 -4.87960714679418 Simulated Neutral
59.8384533535638 0.0422892977058317 Simulated Neutral
-32.20579248235 5.57973451206329 Simulated Neutral
31.7669489100069 -32.0146571042152 Simulated Neutral
-1.22200921185331 56.7909316647901 Simulated Neutral
33.5331325298163 26.7692144822057 Simulated Neutral
-13.6163140578096 2.45569581191931 Simulated Neutral
-23.6905307955775 -1.14787389408018 Simulated Neutral
-32.8888989903424 5.16276247690302 Simulated Neutral
23.1983350276136 -22.1495386781067 Simulated Neutral
17.8099591503121 -7.35567830009251 Simulated Neutral
-20.7357761646915 -0.49292733626681 Simulated Neutral
-27.4377372351479 -8.88281812447251 Simulated Neutral
42.6778307563486 11.8618061750495 Simulated Neutral
-16.6421355174278 -14.1931827574771 Simulated Neutral
-13.6611737032018 -7.46144942716053 Simulated Neutral
32.6892886643552 5.99706194206227 Simulated Neutral
42.0270347943827 -14.3162263806028 Simulated Neutral
10.989918033741 30.5918128622962 Simulated Neutral
26.9452895555538 -21.9734497585863 Simulated Neutral
18.857023480677 27.216212619335 Simulated Neutral
30.4504968452517 -4.60151270291935 Simulated Neutral
-17.9025744854027 12.5870562644396 Simulated Neutral
13.9905006095407 -31.8432648730921 Simulated Neutral
-11.7495395292717 -21.9489147209414 Simulated Neutral
-33.0937047298711 6.12392823618277 Simulated Neutral
32.2155530486929 3.84914204026255 Simulated Neutral
-22.2509401341477 -11.8852580011111 Simulated Neutral
37.0570598183122 1.88347603845346 Simulated Neutral
36.7486298931305 -24.0340007213887 Simulated Neutral
48.950276480218 6.34759227508476 Simulated Neutral
15.8095537743339 -17.6442691619444 Simulated Neutral
-24.652220098042 -2.01869334730676 Simulated Neutral
-12.9289977457712 2.63212783991196 Simulated Neutral
54.2808686101763 -16.9410649898972 Simulated Neutral
17.4664952084691 -8.15074142850531 Simulated Neutral
9.27488447101594 -32.2231720656517 Simulated Neutral
17.6215278607661 -35.2768114119536 Simulated Neutral
-28.2984532199511 -23.1613078677336 Simulated Neutral
-39.6976018191232 -2.97159234597541 Simulated Neutral
18.7354755826015 -22.6454922427279 Simulated Neutral
-21.4050129859371 -34.0739633383779 Simulated Neutral
-28.5284572669685 -5.0533479817764 Simulated Neutral
-19.5471123476738 -15.550463661836 Simulated Neutral
37.3566758281909 6.7610732901424 Simulated Neutral
-36.675983442915 -13.9740024546999 Simulated Neutral
34.5157991106559 -3.67809006744489 Simulated Neutral
31.4183593118793 1.5282794176021 Simulated Neutral
32.8226972342339 -10.6713754351805 Simulated Neutral
23.4609701455642 -16.5810243385444 Simulated Neutral
-16.9285057636948 -11.9255935149164 Simulated Neutral
-40.3044065455081 -32.760573306905 Simulated Neutral
26.426559143395 -6.12094710084723 Simulated Neutral
20.0495349261311 -27.0928770766123 Simulated Neutral
23.7576918110093 -8.58209121277028 Simulated Neutral
-30.5413746476398 -32.3752723833021 Simulated Neutral
11.5824050112821 -23.1756636052875 Simulated Neutral
22.9521196407596 -33.1325696507117 Simulated Neutral
43.2049214082684 -4.12000593013857 Simulated Neutral
-31.4212935995288 3.62509624775414 Simulated Neutral
25.411961520755 12.598036869441 Simulated Neutral
36.3299813039723 5.25510417725916 Simulated Neutral
-25.5078007431639 11.5450432164463 Simulated Neutral
-33.873392345345 -15.0311460131809 Simulated Neutral
-13.5831648647454 5.31208921498496 Simulated Neutral
-21.8405443665065 -7.47843438264237 Simulated Neutral
-15.1683947644712 13.0661043533264 Simulated Neutral
39.9944000461305 -7.57409190742791 Simulated Neutral
9.10884806934098 -32.7051072381411 Simulated Neutral
48.9882845061008 6.29909353517073 Simulated Neutral
42.1367095448343 -14.3152222628437 Simulated Neutral
-48.6645459205023 -16.1403420643685 Simulated Neutral
-22.1535307955464 11.2288813587178 Simulated Neutral
-37.2966043148331 -5.57746589072743 Simulated Neutral
-27.1024507450869 3.99308129378244 Simulated Neutral
-20.8916440743388 -7.13982344681716 Simulated Neutral
25.6699769465621 6.93827429778837 Simulated Neutral
20.7756961726953 16.7040843028006 Simulated Neutral
38.8970984584991 -8.88881466683439 Simulated Neutral
42.1531309468546 -30.329336867882 Simulated Neutral
26.9572120177515 29.1895377788512 Simulated Neutral
-20.0375803986568 -23.6680851456361 Simulated Neutral
20.4902733721576 -20.9605595661502 Simulated Neutral
21.78044229208 20.3961435108159 Simulated Neutral
-36.0912417222014 -4.56119121728265 Simulated Neutral
3.49343091412328 -57.4158589740442 Simulated Neutral
47.731067846008 -20.4194321678667 Simulated Neutral
-32.6452802184122 6.5357054290501 Simulated Neutral
13.4663984300323 -22.2320197094641 Simulated Neutral
-30.8422318617437 0.941715817675997 Simulated Neutral
-31.8925110098991 -0.939663715238298 Simulated Neutral
-16.3697205567458 6.03722771088746 Simulated Neutral
-14.6299440814921 9.88465372919826 Simulated Neutral
-24.7741564362183 -11.1297950987163 Simulated Neutral
34.8367467468744 24.9004931996003 Simulated Neutral
-17.6678450081437 -13.3883033986975 Simulated Neutral
33.0272643702686 4.2962194273078 Simulated Neutral
-19.4647590340205 -23.3081850229583 Simulated Neutral
27.8600373952268 37.7069456948221 Simulated Neutral
35.3685513587489 -15.3715089562061 Simulated Neutral
17.6309751911255 2.8117835113693 Simulated Neutral
-39.9371345547127 -32.4063445759527 Simulated Neutral
-17.3296040505944 -4.96668152527487 Simulated Neutral
-30.2643944300804 -20.085445530211 Simulated Neutral
-30.6841582935722 -4.45927597540104 Simulated Neutral
-46.7060718424807 8.74740898414785 Simulated Neutral
-15.2734390565165 4.85414625605545 Simulated Neutral
-43.1175354633058 -35.8268004487734 Simulated Neutral
28.0913707430635 36.1628630973852 Simulated Neutral
-28.6994951944396 -23.0198599958745 Simulated Neutral
-23.2655647781302 -31.053022702908 Simulated Neutral
16.2444988496268 27.7124636680997 Simulated Neutral
45.5888912169602 12.6778017566881 Simulated Neutral
12.7909532890235 -36.9258881843514 Simulated Neutral
17.6356695914944 27.4578063045891 Simulated Neutral
49.893051903802 -21.0688085662476 Simulated Neutral
23.5817821630629 -20.4459436755821 Simulated Neutral
-26.0939719712315 -31.8308762979093 Simulated Neutral
-55.8233007714509 -10.7626496062034 Simulated Neutral
25.7445211927251 -51.1112662788181 Simulated Neutral
54.3274978385607 -16.4105010022877 Simulated Neutral
37.5546139816167 -3.19731451725627 Simulated Neutral
-47.9932067454515 -13.2494534534212 Simulated Neutral
20.6800119766999 16.6538346737039 Simulated Neutral
-48.7189736109227 -16.1675902347099 Simulated Neutral
-15.4511139151482 -3.87423519143707 Simulated Neutral
-37.5724779116636 -3.64727490736075 Simulated Neutral
39.6566944750036 -12.7809213728743 Simulated Neutral
17.5592285160025 -35.7029056831625 Simulated Neutral
-15.7981387427682 -26.8618946920612 Simulated Neutral
14.3588070710078 -14.3837077208988 Simulated Neutral
35.4109762218239 12.3397299745149 Simulated Neutral
-22.546558866319 -8.64602552785033 Simulated Neutral
14.9211692653337 -14.3171732773006 Simulated Neutral
-14.8665862062127 12.8767346638224 Simulated Neutral
-11.9016654393769 6.92238896033768 Simulated Neutral
10.729442903624 26.1261096763381 Simulated Neutral
-26.6335396977887 2.02479356945294 Simulated Neutral
-14.6784755291299 -1.56688399518208 Simulated Neutral
46.0937703295996 -1.01585214233005 Simulated Neutral
32.6023006345747 -1.43513495623362 Simulated Neutral
-26.999321372381 -30.5391301956995 Simulated Neutral
-21.1641179405886 -12.9385453205918 Simulated Neutral
29.4048584054178 4.85962681319347 Simulated Neutral
35.4044367954423 12.3469848560929 Simulated Neutral
20.7408788302155 14.3509660635583 Simulated Neutral
-12.4229290747275 2.82624730211095 Simulated Neutral
-36.1822938407946 -13.9901349566512 Simulated Neutral
-28.7075475273722 -31.9067435862415 Simulated Neutral
-10.2842660851245 -24.1362858520331 Simulated Neutral
-36.3035548629452 -8.58021770383675 Simulated Neutral
-23.3535535727105 -9.94456640984763 Simulated Neutral
9.00818578836383 -26.4551207106175 Simulated Neutral
-20.5625016465149 -1.37380104280582 Simulated Neutral
-32.562148147921 -17.6906155099051 Simulated Neutral
37.0212512633361 1.87407447469671 Simulated Neutral
-38.9375155124801 -17.8042264835776 Simulated Neutral
20.1169630454261 -26.6520639309923 Simulated Neutral
30.714295727576 -20.2323703231869 Simulated Neutral
24.176399930067 14.6055537725648 Simulated Neutral
-39.5772827912378 -2.76662749365193 Simulated Neutral
-16.5582611572359 -32.4979080916641 Simulated Neutral
55.0199615533518 4.04578025058404 Simulated Neutral
31.0609266432438 4.88354177350204 Simulated Neutral
-17.5344527252464 1.78306687056612 Simulated Neutral
-38.0640103673608 -7.4181709712955 Simulated Neutral
39.6526674130679 -1.36479346795426 Simulated Neutral
-11.8718066985325 -8.19422391396259 Simulated Neutral
-17.5171347213282 -9.15718279550791 Simulated Neutral
26.493121366425 -23.9826900243619 Simulated Neutral
-12.8484626114684 52.7461664063223 Simulated Neutral
-31.1221206904974 -27.7003468936133 Simulated Neutral
12.344555450726 -32.0826371139037 Simulated Neutral
12.9800673767786 -37.0765906849788 Simulated Neutral
41.4309659702257 -9.26427596987637 Simulated Neutral
-21.9934993727272 -24.6703470583376 Simulated Neutral
-33.4313362937158 -3.1516931740086 Simulated Neutral
-26.8490549297413 -35.8116211237446 Simulated Neutral
-30.6891412428753 -21.0397000172157 Simulated Neutral
-33.073277006031 5.92360284763983 Simulated Neutral
54.2197409766458 -17.1957012103511 Simulated Neutral
17.3593134863683 -13.5378863244693 Simulated Neutral
38.7389742252937 -19.4255985262836 Simulated Neutral
-26.6833195516319 1.10259034650295 Simulated Neutral
-28.9848279239908 3.27554285194221 Simulated Neutral
40.8578403324553 -13.0165779406442 Simulated Neutral
27.546609782524 13.7843980986019 Simulated Neutral
21.0311267966477 -30.5141384779359 Simulated Neutral
42.5200336075088 2.76763740608519 Simulated Neutral
-22.6825646284331 4.86490305750639 Simulated Neutral
42.3518669890039 -25.1407478963737 Simulated Neutral
-23.4775506437367 7.84988021336148 Simulated Neutral
42.785039989037 -11.6638315847124 Simulated Neutral
48.6206969059934 -13.9177428575737 Simulated Neutral
-20.1124133516962 4.9139278144161 Simulated Neutral
-28.0176322318254 -7.08371196670858 Simulated Neutral
35.2768857315666 -12.9363916439653 Simulated Neutral
13.3448100674612 -41.9892174038694 Simulated Neutral
37.0767751061921 -29.1919678435072 Simulated Neutral
20.312295435464 -31.4050738771316 Simulated Neutral
46.9343637050482 -26.9673069763516 Simulated Neutral
22.0264411922871 14.0884270141832 Simulated Neutral
15.3622231676965 -29.7312809708633 Simulated Neutral
32.432254207092 8.84058319108274 Simulated Neutral
45.4195186689976 -12.724782325229 Simulated Neutral
21.2975891609877 -39.1368738567995 Simulated Neutral
-31.7026678691978 -9.95137975776748 Simulated Neutral
36.4592179270323 35.8424630454789 Simulated Neutral
14.1397406298247 26.2453537928465 Simulated Neutral
-14.8436395978025 12.7220093441862 Simulated Neutral
21.6569504353116 -47.4655113487208 Simulated Neutral
21.1004881687026 0.650509109165098 Simulated Neutral
32.3701725631389 -16.9073575017792 Simulated Neutral
-23.6497873210736 7.90081510120063 Simulated Neutral
-13.2134152774105 -7.36585236979591 Simulated Neutral
-18.8171049969689 -18.1890377498237 Simulated Neutral
48.2535169964141 23.0630736011389 Simulated Neutral
28.6832801713344 -12.7381945712987 Simulated Neutral
36.1752789221254 -19.9256295064377 Simulated Neutral
-23.5001223842186 11.6133083255107 Simulated Neutral
33.7884196769468 0.591234307695719 Simulated Neutral
-14.2057030081475 7.07892957474158 Simulated Neutral
-20.7843738685455 -3.88939760773095 Simulated Neutral
22.3337663330281 22.3375797793089 Simulated Neutral
40.2029215510865 12.5727098886038 Simulated Neutral
-17.8891499876175 1.3490148006574 Simulated Neutral
-38.963881510151 -12.4194162538822 Simulated Neutral
16.7363609996112 -2.52999191607107 Simulated Neutral
-39.9215344241368 -0.0951334075568774 Simulated Neutral
42.3384921639442 -25.1363356941212 Simulated Neutral
15.4165164697734 -16.0460176565228 Simulated Neutral
36.766179883322 -24.025476706061 Simulated Neutral
20.3281369810597 -46.6302899159137 Simulated Neutral
-42.679983609848 8.74086256655437 Simulated Neutral
-21.2028063841555 4.64466956688344 Simulated Neutral
-22.089282329231 -7.93803669634463 Simulated Neutral
33.831316590505 -24.4162035554399 Simulated Neutral
-29.4887836456118 -15.0811538432412 Simulated Neutral
32.7860483164997 3.24003746239356 Simulated Neutral
-15.6774784402303 -24.094055872355 Simulated Neutral
-23.8775774171367 -24.6498838851597 Simulated Neutral
-20.7569634021325 -4.21206652375483 Simulated Neutral
38.5287497671112 -16.129331880717 Simulated Neutral
-15.1331429345526 11.7283687253272 Simulated Neutral
-34.7712903054894 -5.95748517020665 Simulated Neutral
25.8591326508881 -22.7489424219495 Simulated Neutral
26.842454462398 -22.8495839471483 Simulated Neutral
32.3621427151245 -11.7013718172298 Simulated Neutral
32.1789544583271 -4.80742736338273 Simulated Neutral
10.6869778242991 26.2659969191644 Simulated Neutral
-13.0923243233987 9.4743985487513 Simulated Neutral
-18.9249368784413 -36.2843818897312 Simulated Neutral
25.438499471644 12.6262918366445 Simulated Neutral
-21.396961286197 -14.7041968659998 Simulated Neutral
-36.6239338480014 -18.7595709717151 Simulated Neutral
-25.3451185702742 -13.8202474979033 Simulated Neutral
-13.5594907512773 0.857739438566218 Simulated Neutral
-49.2089215499303 -11.3515457369596 Simulated Neutral
37.5159990663204 4.57593064775635 Simulated Neutral
-35.6764829258581 -0.0908525231826482 Simulated Neutral
-34.0260591917806 4.13872679286303 Simulated Neutral
-19.5674550616161 3.61884597989876 Simulated Neutral
13.5653775061919 -19.0747711970038 Simulated Neutral
-26.6184288882089 9.55252470286576 Simulated Neutral
14.3085583924293 -14.3830436196372 Simulated Neutral
27.214390190686 -4.54413151263154 Simulated Neutral
17.1419568852388 -23.3035740410349 Simulated Neutral
38.2538075123431 -6.14998145974849 Simulated Neutral
29.5830790498715 0.976090351470142 Simulated Neutral
-18.8849760323531 -26.766623295899 Simulated Neutral
-30.06719561938 -23.698914950405 Simulated Neutral
-2.47923208306465 57.4374661147952 Simulated Neutral
40.9520352864499 -6.36447369734773 Simulated Neutral
32.0361246684829 -32.9447127142224 Simulated Neutral
17.1780643017989 -23.3257238556928 Simulated Neutral
-17.9375066865081 10.1007265581185 Simulated Neutral
-36.2110465610321 -2.59692096414214 Simulated Neutral
26.7542574624767 -0.385647722929616 Simulated Neutral
35.3643508458569 -1.21399337161609 Simulated Neutral
-17.2737051802744 -4.96451960767141 Simulated Neutral
-25.1731281879826 -9.57051186700102 Simulated Neutral
-14.817524989482 -5.70183114533037 Simulated Neutral
-24.456400320823 7.68669336214874 Simulated Neutral
-36.8770923989481 -7.57859538396564 Simulated Neutral
-20.7650318047127 10.9954753310889 Simulated Neutral
17.6910448128879 -21.0043832944005 Simulated Neutral
20.357217954367 -35.6193801452664 Simulated Neutral
-23.5761461654135 -19.8445174214928 Simulated Neutral
-26.5832236290561 9.29821270818873 Simulated Neutral
-30.9991262716281 4.24239495969999 Simulated Neutral
19.7808547986697 -46.2693594789578 Simulated Neutral
20.991177427604 -15.210377374014 Simulated Neutral
38.6922088769193 -16.3097153223496 Simulated Neutral
27.8257945980968 -13.0497667542237 Simulated Neutral
24.6926787466751 -11.4831673331957 Simulated Neutral
-23.3974157834365 -0.991632338199682 Simulated Neutral
-24.4898289381158 -2.21402208760026 Simulated Neutral
49.9913095263783 -21.0890924812437 Simulated Neutral
-14.8294093703748 -32.2291442724848 Simulated Neutral
21.0039116982014 -15.1945958041595 Simulated Neutral
4.80187242854152 -28.2426539751652 Simulated Neutral
22.0018102224084 -47.6899074074824 Simulated Neutral
-14.0917168430577 7.46111532840683 Simulated Neutral
47.6001905018442 -0.452230541089171 Simulated Neutral
-36.1274179127541 -4.08567588600079 Simulated Neutral
32.4488932242076 8.83609305810967 Simulated Neutral
-21.647578021207 -18.9554755912494 Simulated Neutral
-13.4727860740552 -8.29480761308923 Simulated Neutral
28.4751356235615 20.5425635498963 Simulated Neutral
34.8469130315983 24.8848824381505 Simulated Neutral
31.0264377318317 1.8114674938474 Simulated Neutral
-10.7782526388152 4.41141282564892 Simulated Neutral
-18.7202983211818 5.56090877499288 Simulated Neutral
26.5267479313685 -5.44968536823148 Simulated Neutral
28.4857998504204 20.5906988368369 Simulated Neutral
46.7384620728802 -16.6953428205849 Simulated Neutral
-16.6106839104649 -10.3360287511135 Simulated Neutral
7.73737107513949 -44.3229984126712 Simulated Neutral
34.0679546082355 8.23777759319369 Simulated Neutral
28.7465284794943 -1.52532480477346 Simulated Neutral
54.8319506035303 3.99617749702512 Simulated Neutral
54.6803514277041 3.95361240427571 Simulated Neutral
35.5994083924081 -6.96553519514197 Simulated Neutral
-17.4265897284254 -4.78381976285615 Simulated Neutral
-20.7791537515747 -3.34349820961846 Simulated Neutral
48.9290849766638 6.37077858258613 Simulated Neutral
-24.9898198103058 -22.2725817446393 Simulated Neutral
-22.7649868227956 -32.9393544761678 Simulated Neutral
-35.5410813199665 2.4633072327548 Simulated Neutral
10.2586128498668 -44.1871660975994 Simulated Neutral
-37.0460476439524 -11.5337881640225 Simulated Neutral
-14.4209503225078 12.4118786355791 Simulated Neutral
27.6206505025021 3.45133049061426 Simulated Neutral
37.7400006110041 2.65528183346464 Simulated Neutral
40.6704549380738 4.70412523305847 Simulated Neutral
27.3244768444052 -29.9447953802983 Simulated Neutral
47.6224241477927 -6.20676224157536 Simulated Neutral
32.4302301554677 -14.8409135140359 Simulated Neutral
35.1078024018985 -11.4078745639408 Simulated Neutral
-12.9987012699001 -28.2650627402709 Simulated Neutral
39.6233223847564 10.7668143574068 Simulated Neutral
42.915853448767 20.6143509917383 Simulated Neutral
-34.0881357087879 -16.6335923138149 Simulated Neutral
32.8560030579129 3.04776408694538 Simulated Neutral
-38.2144728944819 -7.56339376171306 Simulated Neutral
41.5022747839769 -0.586401936346789 Simulated Neutral
-19.3595354829146 3.35893389706962 Simulated Neutral
24.3200649041662 24.0006038696878 Simulated Neutral
-28.7165129077682 -21.868886697121 Simulated Neutral
22.0845273783875 14.0931843245763 Simulated Neutral
-28.3607806845919 -14.9791271869935 Simulated Neutral
-32.4754704798194 5.47693012268171 Simulated Neutral
-28.1297319229179 -15.8816341550664 Simulated Neutral
23.5053948637839 -31.6708264784936 Simulated Neutral
17.818674328634 28.4902326062122 Simulated Neutral
27.5407114677414 13.7959142078176 Simulated Neutral
-36.2503540369302 0.41861227566177 Simulated Neutral
17.6705173532765 -7.68572181130523 Simulated Neutral
-33.1440962111681 -18.4812035797934 Simulated Neutral
52.5531602513202 13.5498364601472 Simulated Neutral
-40.2410064492416 -3.22521780275442 Simulated Neutral
27.5328158559431 13.8084995346759 Simulated Neutral
32.3344571388583 -16.8424280593289 Simulated Neutral
42.7787403494617 20.715037417873 Simulated Neutral
-23.2412726695451 -31.0006975114846 Simulated Neutral
-24.429494317936 11.0013752843586 Simulated Neutral
36.9329070638949 -18.0980169032896 Simulated Neutral
37.8220775097791 -5.5557980344519 Simulated Neutral
6.52014144301126 16.3259762009095 Simulated Neutral
17.844965244662 -10.8991698193354 Simulated Neutral
43.4560479156701 -16.5311754471812 Simulated Neutral
28.7959501030935 -17.9615450279959 Simulated Neutral
32.7395817308828 27.9017907739345 Simulated Neutral
46.771874521278 -16.6496312466474 Simulated Neutral
-27.4638635984402 -3.48631960274254 Simulated Neutral
-28.9997885401301 -15.0453543303009 Simulated Neutral
33.5121685295661 -8.85632130246882 Simulated Neutral
30.6678344559364 -20.8535675251641 Simulated Neutral
48.9326761466681 6.36513491541482 Simulated Neutral
-27.7303853181177 -20.0909870763996 Simulated Neutral
-23.8484846980147 1.71759130551538 Simulated Neutral
47.5909238567421 -0.469023577253023 Simulated Neutral
42.6652049552729 11.8571343189293 Simulated Neutral
29.6367234594132 3.30777649391768 Simulated Neutral
24.1436136008563 14.7239883097853 Simulated Neutral
55.182648636766 4.08179738164024 Simulated Neutral
-17.3577382887054 -4.97552820519901 Simulated Neutral
26.4168343193615 -27.9965742172247 Simulated Neutral
33.5144297401526 -40.279094386999 Simulated Neutral
-18.6192577844137 10.0736945407861 Simulated Neutral
-18.2338529878132 -0.189349612028125 Simulated Neutral
-32.5345721906384 -26.7661956958141 Simulated Neutral
-28.4826708876537 -16.2822630026387 Simulated Neutral
18.1601450199354 -39.9795795337025 Simulated Neutral
-36.031178639606 3.97058530650981 Simulated Neutral
28.0796938003072 36.3933402048199 Simulated Neutral
59.8428632048221 0.0433475236553257 Simulated Neutral
37.2601819308795 -9.64617513113646 Simulated Neutral
-19.346316064646 -34.4080703099714 Simulated Neutral
27.0901685758319 -21.8440019320281 Simulated Neutral
-39.7172193722036 -3.31325745109726 Simulated Neutral
25.4300335681842 -7.85393898956757 Simulated Neutral
45.0069716205094 3.98065017672266 Simulated Neutral
54.2486056012538 -17.0507975718772 Simulated Neutral
-28.4215178426731 3.43578250725831 Simulated Neutral
39.8961683769971 -16.5206457587241 Simulated Neutral
-14.8826716997753 -5.57497379257966 Simulated Neutral
-24.1847808814607 -5.21405866832956 Simulated Neutral
36.2557361858823 -3.57851716349681 Simulated Neutral
-36.8826559027917 0.0328776364513027 Simulated Neutral
-19.888358023769 -2.40109611093907 Simulated Neutral
23.3040618394527 -11.0109934272563 Simulated Neutral
45.0038533430245 4.00491551175288 Simulated Neutral
-15.8564287784724 5.36681959079589 Simulated Neutral
-23.9421029280508 -5.96351654402705 Simulated Neutral
-28.0020410444654 -20.8787722027847 Simulated Neutral
-20.7036911414313 -31.2715335172702 Simulated Neutral
33.4008972382579 -24.4480556574405 Simulated Neutral
-21.0447849808444 10.236064760363 Simulated Neutral
-23.4473687359681 3.52196924978609 Simulated Neutral
-11.8785381278732 2.5666140249498 Simulated Neutral
-28.7043200520206 -14.6705714154165 Simulated Neutral
-19.7977398970404 -8.91712681745342 Simulated Neutral
37.0667120269075 -3.29961491423878 Simulated Neutral
-17.6065096978789 2.47186177433569 Simulated Neutral
-22.5000726785421 -10.9636586251677 Simulated Neutral
22.8330771576251 21.8031977595012 Simulated Neutral
-17.8043981045493 -17.0822651025556 Simulated Neutral
15.8251763386252 -30.6698563630777 Simulated Neutral
-41.9203880382724 8.75256504742608 Simulated Neutral
20.0576895463753 16.7342530542454 Simulated Neutral
28.7353482827594 3.03737255751309 Simulated Neutral
-26.5967452123117 -30.3796506453603 Simulated Neutral
-11.7908932532425 1.13737374884705 Simulated Neutral
31.103513525871 -5.7145826399764 Simulated Neutral
24.9252287441929 -19.890031545463 Simulated Neutral
15.3628293585178 -29.0172420554928 Simulated Neutral
38.8722407039382 0.429074848447955 Simulated Neutral
-24.5985701587218 -17.5265651307035 Simulated Neutral
3.70544393082744 -57.5375788189016 Simulated Neutral
-12.2047691847257 -16.2979524202177 Simulated Neutral
-33.648175201741 -8.71595587456914 Simulated Neutral
40.5410485531907 5.57341568200476 Simulated Neutral
27.0890846989478 -9.94022058233053 Simulated Neutral
-16.2397582070147 -6.04051993057071 Simulated Neutral
15.7726926380053 -30.6897923118535 Simulated Neutral
-22.8509458886326 12.4869112276505 Simulated Neutral
-29.801981781469 -22.0676083064933 Simulated Neutral
-27.0085655979005 6.2768307320282 Simulated Neutral
-14.3809324759202 -2.89426011066137 Simulated Neutral
30.8866121494015 -20.0678598688971 Simulated Neutral
28.7235051785933 -32.767579649196 Simulated Neutral
-8.31783040569957 -2.93864407905516 Simulated Neutral
42.6697731923945 20.7977545478345 Simulated Neutral
-11.1259727757941 -16.5405967725038 Simulated Neutral
-15.740655042803 4.52207968470437 Simulated Neutral
-25.6368251355243 -17.454494936793 Simulated Neutral
-32.9214368008705 -7.24770181741335 Simulated Neutral
-37.6582366760966 -3.51146834064613 Simulated Neutral
14.6518049135506 -14.352726561542 Simulated Neutral
41.3855301768736 32.4022858426318 Simulated Neutral
-4.25949287421826 58.6669410942889 Simulated Neutral
34.9697831214477 24.6621308921711 Simulated Neutral
27.9078283251167 9.40646595208026 Simulated Neutral
-21.8122080245288 11.6565758194216 Simulated Neutral
22.7766993873246 21.7991961246816 Simulated Neutral
-16.3946929999233 6.35982135812698 Simulated Neutral
-39.3233145964542 -0.442559177682419 Simulated Neutral
17.4121844922403 -13.4994994271494 Simulated Neutral
-20.0899339007842 -2.31543237065668 Simulated Neutral
-15.6237097779253 4.68268365406156 Simulated Neutral
-46.4526440510349 8.6584069057156 Simulated Neutral
24.1225022326402 -49.4075089869584 Simulated Neutral
33.3421083105859 -12.5461316697401 Simulated Neutral
20.3553885233715 16.4385603067563 Simulated Neutral
-28.3427975600948 -31.943349805951 Simulated Neutral
19.5609576767201 -18.2994046292489 Simulated Neutral
-19.070239604095 10.9315272819761 Simulated Neutral
-18.8145451953111 -23.5575656124072 Simulated Neutral
27.2978209042504 3.9547561920853 Simulated Neutral
28.8634529628416 -29.1396756547507 Simulated Neutral
15.1169754687308 -14.3094448742837 Simulated Neutral
-13.0434660812356 -20.3577187977312 Simulated Neutral
43.1648714123709 -4.11548317638946 Simulated Neutral
-35.2253707285871 5.03343249308163 Simulated Neutral
-36.0740729149667 1.531022862118 Simulated Neutral
34.9841349529049 -1.76168313215314 Simulated Neutral
-34.5123125022325 5.65450722448164 Simulated Neutral
37.0969868752496 -29.1977290419416 Simulated Neutral
-21.6257792404302 -14.258502034308 Simulated Neutral
-32.1667535807987 -17.2941947729779 Simulated Neutral
-27.0426852786394 -28.7571004469481 Simulated Neutral
-20.1941532435509 11.7250869697476 Simulated Neutral
26.3617316337739 -23.0896231043002 Simulated Neutral
-21.0563309374818 7.4773023955819 Simulated Neutral
26.8707965299345 -23.0144643482312 Simulated Neutral
45.8077428547989 11.9182685381379 Simulated Neutral
39.1394233124209 15.7513011740525 Simulated Neutral
21.169864495156 13.5399856486 Simulated Neutral
54.2855030368661 3.84605232952113 Simulated Neutral
-19.3994964295604 -17.4307701464381 Simulated Neutral
36.201403709483 -2.77960909860983 Simulated Neutral
19.5165480224968 -18.2784022523245 Simulated Neutral
-30.2592444652522 -31.3201026489411 Simulated Neutral
35.2187840797569 3.06674616274945 Simulated Neutral
-24.4521973152254 -2.28470489299153 Simulated Neutral
-24.1197086692337 -6.08321297719019 Simulated Neutral
-20.4362216523914 -0.476186488382318 Simulated Neutral
-26.2362531548611 8.25566001432824 Simulated Neutral
-26.8435810643512 -25.0208134096922 Simulated Neutral
32.4844545129007 -4.75565004639302 Simulated Neutral
15.668894465589 -30.6582204883321 Simulated Neutral
37.1347644490265 -42.2763886430127 Simulated Neutral
-24.6337578619108 3.26649237529853 Simulated Neutral
-15.5536730304049 2.48401359633396 Simulated Neutral
-35.6024575598859 -2.71661739290759 Simulated Neutral
-18.1237643530713 -33.3176375492687 Simulated Neutral
-21.4100059855731 -37.5338420839735 Simulated Neutral
16.0007190216671 -30.679880683209 Simulated Neutral
27.5723913416445 13.6266123363285 Simulated Neutral
59.8691699360583 0.0515576251870218 Simulated Neutral
-42.0146869806038 -34.5313938473662 Simulated Neutral
39.3774968878806 9.80423455237982 Simulated Neutral
-19.2253106059586 1.09915215249381 Simulated Neutral
32.9368341603695 5.42370198058462 Simulated Neutral
-8.44435804870982 -4.96736459143658 Simulated Neutral
-20.0385587064276 -10.7055443053619 Simulated Neutral
26.8132375716422 -24.7110274849246 Simulated Neutral
43.0893109349642 20.4896936084204 Simulated Neutral
20.1135351648226 -27.0592049559868 Simulated Neutral
28.9225245751194 -26.3639153168929 Simulated Neutral
23.2148564331717 -16.591077933098 Simulated Neutral
43.4182046666767 -16.5468385053052 Simulated Neutral
39.8548264018507 -24.9470746846636 Simulated Neutral
-31.6614309563465 -28.7308791289045 Simulated Neutral
22.0901285930569 -8.85992824484079 Simulated Neutral
-12.8654041781436 7.70585530055308 Simulated Neutral
-24.5607887770982 -11.0416522952792 Simulated Neutral
12.7184529470981 -36.931160885931 Simulated Neutral
20.8982781520413 -23.0151234326913 Simulated Neutral
-34.1171195481572 44.8808569214638 Simulated Neutral
-13.200244952354 12.0033346055306 Simulated Neutral
28.0016222441055 -15.3788230590652 Simulated Neutral
10.9783434134781 30.6498461839353 Simulated Neutral
30.4743131466624 -10.7747818284106 Simulated Neutral
20.7822896337191 14.3594329997191 Simulated Neutral
34.0335929329091 2.92880532834828 Simulated Neutral
32.9328025026307 -4.86837470716958 Simulated Neutral
-24.686478124553 -4.71545370926944 Simulated Neutral
28.7446411727929 -12.7175358064349 Simulated Neutral
23.5532220077941 -16.5597952372202 Simulated Neutral
-18.6049936827608 9.17859626788778 Simulated Neutral
-27.1294205123763 -4.98444963267357 Simulated Neutral
-17.5398387301035 -17.0605479545363 Simulated Neutral
-20.7864119961013 -6.77507387760113 Simulated Neutral
-35.7454218624168 -5.73882505073008 Simulated Neutral
-26.7628026134252 -35.7450849106081 Simulated Neutral
-22.23657548322 0.726534214787833 Simulated Neutral
-14.7044299958518 12.7649164435174 Simulated Neutral
-27.5077695755131 1.19111731182603 Simulated Neutral
40.1524549369884 0.840250270570898 Simulated Neutral
41.2534456772638 -36.0567721374035 Simulated Neutral
-0.922691385325146 56.641945024418 Simulated Neutral
-15.0424529201267 -20.6154901863354 Simulated Neutral
28.8873786759127 -26.4349571160024 Simulated Neutral
-11.070477115803 -13.3257700932456 Simulated Neutral
-12.739060701728 6.30850172227476 Simulated Neutral
59.8766770708271 0.0537430878513145 Simulated Neutral
20.8337571711003 13.6257528534833 Simulated Neutral
-14.0062778146642 -7.14787690607906 Simulated Neutral
-14.0580182118078 -23.4070983162292 Simulated Neutral
43.0012358864545 20.5523171971355 Simulated Neutral
24.3165368954898 23.9930736540981 Simulated Neutral
-16.0400866140404 9.52368061809766 Simulated Neutral
39.1740336183219 -21.0245961592714 Simulated Neutral
-11.5360950601797 5.45227906604682 Simulated Neutral
-31.2557411752679 -3.91028711731344 Simulated Neutral
-39.1979470793495 -1.30930591410488 Simulated Neutral
47.6462868935456 -0.352778386932005 Simulated Neutral
52.7563640634042 13.5991345705904 Simulated Neutral
31.0973354759307 -19.0595302855296 Simulated Neutral
-28.9427143474083 -4.39158692239887 Simulated Neutral
-29.6458499248622 0.461477179269763 Simulated Neutral
19.9078349967274 -11.4440146015944 Simulated Neutral
47.6526880713591 -0.340481042993318 Simulated Neutral
20.1168621325369 -26.9895325315623 Simulated Neutral
-32.5502835699627 -17.7870455162244 Simulated Neutral
-30.6877752707779 -22.3409711233767 Simulated Neutral
37.9497758954104 -5.45419096501537 Simulated Neutral
-36.0565419315325 -18.1036963305832 Simulated Neutral
-12.7740843812876 53.751404719118 Simulated Neutral
-25.5079285206114 10.65731622892 Simulated Neutral
-17.7190787093746 -37.9083074545497 Simulated Neutral
-11.2217532315582 4.99103241906893 Simulated Neutral
-13.7702985119522 -7.98897624340796 Simulated Neutral
42.0231557882696 -14.3173661552949 Simulated Neutral
35.5074525449859 16.9130010530854 Simulated Neutral
-23.1645293753151 -3.10682617011176 Simulated Neutral
39.1505809827627 15.7567969620115 Simulated Neutral
34.3181219600418 5.37456174766186 Simulated Neutral
-16.3604385965598 -2.18744759690868 Simulated Neutral
-22.9255775499025 -23.0437653562513 Simulated Neutral
-21.7894468023686 -11.3221707880314 Simulated Neutral
-34.195564007501 -11.7295763072008 Simulated Neutral
-20.6414636446161 10.6423335780561 Simulated Neutral
-20.894616676431 -14.6331820452441 Simulated Neutral
-22.3993149162325 -17.4730272164487 Simulated Neutral
-20.3872068921439 -10.5705943709005 Simulated Neutral
12.4240380492798 -32.0670239558569 Simulated Neutral
-42.8463085824215 -35.4727536700374 Simulated Neutral
40.0038835867494 -16.4632771148389 Simulated Neutral
-20.1346505478291 4.84614323546423 Simulated Neutral
31.2890374502857 5.66172944360421 Simulated Neutral
34.9056718461731 24.7890584021268 Simulated Neutral
24.436816743557 3.23917460955954 Simulated Neutral
-34.3754295391297 -13.3963046497222 Simulated Neutral
55.0160050677917 4.04451902367053 Simulated Neutral
-34.463132339273 6.00555140858729 Simulated Neutral
48.6168223480833 -13.9295828035489 Simulated Neutral
-16.2935525439096 7.91572730908188 Simulated Neutral
-18.0224875639112 -25.1970064419455 Simulated Neutral
39.0705819176351 15.7384769664386 Simulated Neutral
-27.1268191302762 -8.27472268761874 Simulated Neutral
38.8965551605209 -17.1494730082389 Simulated Neutral
-22.1035863315238 9.29108094561481 Simulated Neutral
46.3175157759976 -7.89116979932492 Simulated Neutral
54.377133028408 3.87183461986024 Simulated Neutral
29.6454642281687 6.02574259281599 Simulated Neutral
-40.3884741795745 -32.8453159761905 Simulated Neutral
-22.8118502125637 -11.4957667818111 Simulated Neutral
-27.2062068634505 -8.02496183362172 Simulated Neutral
-20.0300448014222 -21.5091477680012 Simulated Neutral
29.0036037378745 1.1623666713836 Simulated Neutral
-13.7625534043978 -7.70929477693508 Simulated Neutral
-13.9419496931952 10.1055345028793 Simulated Neutral
19.7273169782053 28.9759224899239 Simulated Neutral
-30.9317936700963 -28.5111666411573 Simulated Neutral
19.7803005138278 29.2833303370027 Simulated Neutral
26.9554930704444 29.2055330004684 Simulated Neutral
33.9311993093294 -22.7892912783767 Simulated Neutral
37.1395967888529 35.2021840163289 Simulated Neutral
-18.7460059336542 3.96170598207732 Simulated Neutral
-21.8969175891776 -7.43787942453139 Simulated Neutral
31.1714265301042 -4.6471995698071 Simulated Neutral
13.5356252569772 -23.5843465836725 Simulated Neutral
-14.3128523239665 -8.81824848007968 Simulated Neutral
32.790901222237 -10.6582644131005 Simulated Neutral
-19.8775250437279 9.92376407776957 Simulated Neutral
41.3802987700413 -9.29029409976904 Simulated Neutral
-23.428356941912 1.47306107358956 Simulated Neutral
29.4331288513943 7.11833675080266 Simulated Neutral
-24.9415217540021 4.01333779331114 Simulated Neutral
36.7519354833942 35.5888706738675 Simulated Neutral
17.6390530801964 -7.78117597090294 Simulated Neutral
39.3517947139347 33.1843647581635 Simulated Neutral
-18.281340902811 -13.8030844736396 Simulated Neutral
-38.3893053742499 -17.609608179517 Simulated Neutral
37.7512246998799 34.4613027764796 Simulated Neutral
50.6282291301307 23.873061544495 Simulated Neutral
53.9855317808075 -18.0444775156064 Simulated Neutral
17.8847288900411 -7.18702309687525 Simulated Neutral
29.0256709281038 -25.984997762333 Simulated Neutral
29.3243844198226 -1.30738357081415 Simulated Neutral
-19.1991759768045 11.2560327901867 Simulated Neutral
-19.3934472498596 -20.8738344642044 Simulated Neutral
36.3126995567592 -41.9666819796932 Simulated Neutral
-29.8979560469542 -28.9252448695412 Simulated Neutral
43.8760071636658 7.86360387195047 Simulated Neutral
37.4242280482087 -8.22786844484071 Simulated Neutral
45.4038564708599 13.0819287016304 Simulated Neutral
-14.652434721132 8.23693928401331 Simulated Neutral
-26.7021270954526 6.12777708555493 Simulated Neutral
28.2618086793617 4.8855040512631 Simulated Neutral
-32.9663022598862 -18.2854230576143 Simulated Neutral
22.9671482684395 -16.7287406668794 Simulated Neutral
-11.8567957297929 3.24012482809404 Simulated Neutral
27.5417512925746 13.770342114542 Simulated Neutral
-15.5255161575922 -2.86224085490326 Simulated Neutral
-24.6727162244142 8.57910194873915 Simulated Neutral
-35.0088841166653 -12.8482138234179 Simulated Neutral
50.4696443144637 23.813191989815 Simulated Neutral
-18.7268024322833 11.534829308308 Simulated Neutral
-33.4249554070771 -7.85223351152667 Simulated Neutral
-27.293165383194 -2.19673195254899 Simulated Neutral
37.46261326818 -1.70578560191167 Simulated Neutral
-31.4899942044257 -3.88251996928335 Simulated Neutral
23.5532168726008 -16.55982527624 Simulated Neutral
-18.4332048079597 -0.0452703191956992 Simulated Neutral
-8.46254198157878 -4.49354201256329 Simulated Neutral
36.557229788415 9.60351365091812 Simulated Neutral
24.5977711334019 -8.0289101903825 Simulated Neutral
-31.061644109734 1.01817411128398 Simulated Neutral
-26.1226830251557 -32.3151981687457 Simulated Neutral
32.4643702342627 10.6302746004969 Simulated Neutral
-11.0814144851026 1.23504586379808 Simulated Neutral
4.18712801310493 -27.8492491527678 Simulated Neutral
15.2295692163014 -14.557087293751 Simulated Neutral
47.6355394551055 -6.15405781673723 Simulated Neutral
23.4888838513565 22.2274861551852 Simulated Neutral
27.5212561511138 13.8379187436423 Simulated Neutral
17.898074305126 -7.14520071013172 Simulated Neutral
-31.4771095742027 -14.2256413870423 Simulated Neutral
14.0270609679894 -23.1160167632943 Simulated Neutral
-21.1129942778548 3.94623662383775 Simulated Neutral
-28.774344014919 2.87274844107383 Simulated Neutral
23.7507448681045 16.8489504235956 Simulated Neutral
-27.0897838145117 -6.76365205425033 Simulated Neutral
21.0009359178277 -15.0981405767239 Simulated Neutral
-25.8205606399695 -20.6491042095892 Simulated Neutral
-19.4592814398741 -21.432171842195 Simulated Neutral
-26.8140221288196 -21.419213097426 Simulated Neutral
-17.9458670684611 -8.40327520796445 Simulated Neutral
15.5909812465423 -17.8766007561798 Simulated Neutral
-16.5348575501608 -3.76603933478536 Simulated Neutral
-39.9675930899211 -32.4395080931792 Simulated Neutral
25.6031759828145 -51.0465447908738 Simulated Neutral
-28.1413567536624 -13.8285504951573 Simulated Neutral
-30.6456521661843 -5.46511055375321 Simulated Neutral
-20.7080422712618 -21.9896325176138 Simulated Neutral
-25.3766066775807 -30.3137808732719 Simulated Neutral
38.8956846676435 9.2198885821545 Simulated Neutral
-27.9539145975212 8.00863802999263 Simulated Neutral
34.2209300951974 5.31388749562138 Simulated Neutral
-22.0107365742994 -27.4610437404667 Simulated Neutral
43.6631251698377 -10.8345722638692 Simulated Neutral
41.5590600430554 -17.6455094965349 Simulated Neutral
-28.2723156020631 7.8063312496691 Simulated Neutral
14.7081855875925 27.8816640518217 Simulated Neutral
-14.1082808367357 -8.48882863040549 Simulated Neutral
-17.8578361791812 7.75078294157233 Simulated Neutral
-32.9829900515568 6.40756873082243 Simulated Neutral
-28.4123147548924 -2.63415155431563 Simulated Neutral
6.87214787349867 16.2876454345363 Simulated Neutral
-4.3588139462627 58.7362687895815 Simulated Neutral
31.8572124433673 -3.13377186399939 Simulated Neutral
-15.929696944605 -5.3679494457746 Simulated Neutral
-24.0143985666384 7.86767863097675 Simulated Neutral
-14.7845870853472 12.8073289397849 Simulated Neutral
10.9765613672725 30.6328604873356 Simulated Neutral
47.6211774517491 -6.20395948732003 Simulated Neutral
-14.4517415394338 -20.6649051417231 Simulated Neutral
-16.2543074029744 -1.27744957591996 Simulated Neutral
-19.2810615278025 3.05724556736985 Simulated Neutral
27.8327132735895 37.8170597077042 Simulated Neutral
-38.5245554083251 -3.72725057382798 Simulated Neutral
-14.4913775243677 -18.152702847873 Simulated Neutral
-24.0770716153135 -32.4482289026206 Simulated Neutral
-17.9709681065761 -1.50586017693192 Simulated Neutral
-25.3644630516832 -9.34148725634354 Simulated Neutral
-31.1776617972787 -4.48614485897947 Simulated Neutral
-13.3438357203575 -20.0380814846782 Simulated Neutral
12.3241514722887 -20.366292219157 Simulated Neutral
-24.4017576590291 -18.682946657903 Simulated Neutral
-35.3166655711152 5.32328343955529 Simulated Neutral
-36.2827329791188 2.13305663175604 Simulated Neutral
-28.2830847718267 -13.3796476486953 Simulated Neutral
24.3787604526489 3.30231729245049 Simulated Neutral
30.3073103532332 -10.5996086069681 Simulated Neutral
-36.1158246866918 -20.8935436745322 Simulated Neutral
32.8738816593699 -10.639691799942 Simulated Neutral
23.0967795807906 -7.03887055398988 Simulated Neutral
6.58329994740122 -27.1226027313624 Simulated Neutral
19.5135860991185 -18.2708645816231 Simulated Neutral
23.2458260564415 -10.9801826689198 Simulated Neutral
42.3520770479183 -12.4070916863717 Simulated Neutral
33.4682360078455 -2.24943420273514 Simulated Neutral
-22.290693810838 5.99052315796223 Simulated Neutral
-24.1990601525995 -11.1377589793498 Simulated Neutral
-26.8386331325837 -9.21939479598156 Simulated Neutral
-32.1995526352829 -30.9664074443613 Simulated Neutral
-26.4281650549341 11.7598453523684 Simulated Neutral
-33.2348548807649 -11.7119703689343 Simulated Neutral
-15.7137498824472 -15.2694238603208 Simulated Neutral
-34.7421078402222 0.695991886001912 Simulated Neutral
-14.4001752402296 -14.4401305475541 Simulated Neutral
-33.2636600782561 -2.0396731706345 Simulated Neutral
33.0463496890811 -22.4271463048796 Simulated Neutral
33.5801528791107 -24.4423982728065 Simulated Neutral
-14.7620776045277 12.7295262409304 Simulated Neutral
-11.9710213384048 1.28504266520538 Simulated Neutral
-0.674890180834669 56.504215190661 Simulated Neutral
45.417031402057 13.0880507193988 Simulated Neutral
48.9597769840997 6.33458306449429 Simulated Neutral
-40.026406130114 -3.23318612666937 Simulated Neutral
59.8540689667546 0.0470836878978078 Simulated Neutral
-24.1480424113383 4.43527379765961 Simulated Neutral
39.0836908700507 15.7389383652755 Simulated Neutral
-34.0814857061613 -0.884202287078803 Simulated Neutral
27.5308610590703 13.7927563336594 Simulated Neutral
38.5912863364546 33.6949169231313 Simulated Neutral
-32.9331803233659 -3.44997652939275 Simulated Neutral
30.0013079611362 9.45782520745926 Simulated Neutral
20.1507824833386 19.4648680048534 Simulated Neutral
-18.5816407082042 -22.1858290869778 Simulated Neutral
-29.6148066946976 -12.9660852069261 Simulated Neutral
19.5017385320958 -14.8606407474198 Simulated Neutral
-8.4623784996031 -4.30502803447216 Simulated Neutral
-19.6544170127012 6.52733605117192 Simulated Neutral
59.8485563512133 0.0452123890779467 Simulated Neutral
-27.5047789341318 -20.5825218540781 Simulated Neutral
-38.1795073911016 -6.91875800754408 Simulated Neutral
-38.2929564443188 -12.641900163736 Simulated Neutral
11.0037452880193 30.5050514633953 Simulated Neutral
39.1473123121158 -21.9831576479283 Simulated Neutral
-18.6274848943735 10.3524551578204 Simulated Neutral
-20.1239882069627 11.7943143091913 Simulated Neutral
-15.3531833267542 10.4316777448265 Simulated Neutral
-16.4567694374454 -0.304205400246252 Simulated Neutral
-15.8024647820064 7.74770697414977 Simulated Neutral
-21.9543575880442 -19.1170571745016 Simulated Neutral
31.6432468513688 -0.810898979632885 Simulated Neutral
-20.6126083770571 2.75949855434974 Simulated Neutral
15.2967919959259 -29.7232732948351 Simulated Neutral
-18.6351171239447 10.523569890051 Simulated Neutral
-18.0080021677434 -17.3101697254522 Simulated Neutral
32.1136914842731 -33.0301441690035 Simulated Neutral
44.9910982773024 3.96102081177081 Simulated Neutral
-22.1016165987872 -10.1739163881059 Simulated Neutral
27.3164841415326 0.730615470486 Simulated Neutral
-32.4490405147931 -6.94116049924636 Simulated Neutral
31.4174298512313 3.44169744861446 Simulated Neutral
39.1399953266124 -21.9880970365925 Simulated Neutral
-23.6466808365358 -5.68868912062394 Simulated Neutral
-12.9823649820223 -9.16401199099514 Simulated Neutral
-18.9752007234214 0.568893190884333 Simulated Neutral
19.0347575050818 27.2201584295972 Simulated Neutral
43.2052980600057 -4.11806390967767 Simulated Neutral
-38.3632787741747 -10.8964689257282 Simulated Neutral
-0.604905819987 -28.0868541298457 Simulated Neutral
-25.1445719857072 -4.3358762339796 Simulated Neutral
29.7715204750171 6.70565279209094 Simulated Neutral
-22.9297328957598 -13.5921361042112 Simulated Neutral
-21.498307496351 -5.07682740340719 Simulated Neutral
48.6254131788119 -13.9096519202359 Simulated Neutral
-28.7973395015259 -23.8703797084175 Simulated Neutral
-49.2089215467443 -11.351546587385 Simulated Neutral
27.1356152774391 2.58482951290153 Simulated Neutral
39.121539698367 15.7428503710874 Simulated Neutral
-21.41600854765 -20.9181620418184 Simulated Neutral
22.5555288155639 -24.7588808634335 Simulated Neutral
37.0718192663914 -29.1828004256622 Simulated Neutral
-35.5657525031348 0.873349434285084 Simulated Neutral
32.9257675937803 5.40309664262179 Simulated Neutral
-27.5887229210316 6.16156421072049 Simulated Neutral
33.557700640361 26.7221854843293 Simulated Neutral
-20.3517343039954 -9.73432552178819 Simulated Neutral
-18.9834690466511 2.72993301352782 Simulated Neutral
48.9853890640485 6.30315846350063 Simulated Neutral
54.0404717798914 -17.8340384274904 Simulated Neutral
26.8432884192327 11.5261242814364 Simulated Neutral
41.5085231291484 -17.6425390062594 Simulated Neutral
23.3752933804799 -7.21134829402068 Simulated Neutral
22.99806642814 -16.7274538325709 Simulated Neutral
22.0328305751982 -8.81719025801336 Simulated Neutral
24.3238713327593 24.0105885053326 Simulated Neutral
10.6905700253514 26.388160463743 Simulated Neutral
-28.9430894849331 -13.0037924900908 Simulated Neutral
-29.6853400036408 -11.7880217977996 Simulated Neutral
37.5643323677488 4.47417617362455 Simulated Neutral
-16.091999642436 -26.2414909243068 Simulated Neutral
-30.8218580863455 -14.8320342395276 Simulated Neutral
-14.8617268817273 -20.5831866642536 Simulated Neutral
-25.4727384950212 -10.9482634465905 Simulated Neutral
34.9995085488477 -11.0056724547845 Simulated Neutral
-19.8057897372012 -19.134442694195 Simulated Neutral
-25.4613356138582 6.41395708013968 Simulated Neutral
-11.0923111085006 -13.4132477760233 Simulated Neutral
33.3526426584506 8.56522468166697 Simulated Neutral
-11.9539942225584 8.60264818261414 Simulated Neutral
-27.1157959381969 -29.5160784439089 Simulated Neutral
-16.8720215108121 -13.4631308270279 Simulated Neutral
-15.1801368250285 4.91894132451826 Simulated Neutral
39.3261364754516 9.70927668544718 Simulated Neutral
-15.1415588904275 -3.47344222509489 Simulated Neutral
17.7786267184765 -44.6068703676053 Simulated Neutral
-16.8908559624096 -28.682001497374 Simulated Neutral
-34.0105498859481 -2.34509327673974 Simulated Neutral
40.7728454946362 -22.9517585840107 Simulated Neutral
28.4814939467899 20.5628553984543 Simulated Neutral
41.433485861976 -10.270481198556 Simulated Neutral
32.7452678342445 -4.84742388013797 Simulated Neutral
-24.5550820759744 5.5692070235762 Simulated Neutral
-28.344837363503 10.1972551499959 Simulated Neutral
-31.4923241285177 -13.6286256375274 Simulated Neutral
-35.5450510926267 -17.7514613091332 Simulated Neutral
30.2828432862006 -1.97092792425224 Simulated Neutral
25.458468274223 -20.0433024309476 Simulated Neutral
-12.6069090195185 -29.7287183220356 Simulated Neutral
20.6590537314086 16.6524773913736 Simulated Neutral
35.0338481976855 -11.2849519662968 Simulated Neutral
-8.46318313228588 -4.40374937765172 Simulated Neutral
-11.0212673749691 -11.0042249765904 Simulated Neutral
14.2402525612802 -14.3903317408233 Simulated Neutral
-25.22368730531 -32.304989813031 Simulated Neutral
27.648290512759 -13.1170715669072 Simulated Neutral
39.3249188195607 10.4334231987018 Simulated Neutral
-29.4039001891262 6.67474110901299 Simulated Neutral
-20.4984925907847 5.83739201599009 Simulated Neutral
26.4158124140629 -27.9933903469282 Simulated Neutral
-14.7732926347528 -22.7273071952532 Simulated Neutral
30.2172085319766 -16.5580743545561 Simulated Neutral
-11.5614220692869 4.20729620725212 Simulated Neutral
28.125715970199 -12.9287831751361 Simulated Neutral
-25.6036208492302 -24.6699616505951 Simulated Neutral
-29.7864668526573 -0.321859680131743 Simulated Neutral
-13.5034060549631 -5.8914534101147 Simulated Neutral
19.5307540532656 -18.2983296455831 Simulated Neutral
19.9955164142476 -27.1050363267307 Simulated Neutral
37.739383393438 -12.730090865047 Simulated Neutral
27.5704222712813 4.43292138592785 Simulated Neutral
27.9342865147092 -15.4459188538682 Simulated Neutral
33.0327377315085 4.34068194362977 Simulated Neutral
-15.1857851439083 -6.7632794139328 Simulated Neutral
48.2930238469631 -4.05961378460916 Simulated Neutral
-14.4419895229191 -0.763163381560032 Simulated Neutral
23.5438467746725 -16.5480549769589 Simulated Neutral
26.9318778586666 -21.975928767078 Simulated Neutral
-30.4222553751287 -10.9277759217575 Simulated Neutral
36.2882120136713 -34.9814205700079 Simulated Neutral
20.0382910667102 -27.0919878403201 Simulated Neutral
-18.4915075353344 7.98957474602626 Simulated Neutral
54.4558959138029 3.8935271965554 Simulated Neutral
-32.5920735989423 -29.9384115209569 Simulated Neutral
-22.537232789196 4.31716107346846 Simulated Neutral
-21.0444524260752 -22.4369985047827 Simulated Neutral
42.2745973729599 -8.66488157199131 Simulated Neutral
-31.1860269680613 -6.60855007284875 Simulated Neutral
-19.3081431816708 -18.6202720147312 Simulated Neutral
35.502617023554 -0.907214843709431 Simulated Neutral
-0.913557708894675 -33.785778498772 Simulated Neutral
-1.36271245741906 -53.964335479663 Simulated Neutral
-16.709569094502 -13.576959148541 Simulated Neutral
18.8213534373414 -23.5019543587668 Simulated Neutral
32.7170473526821 5.96394678044888 Simulated Neutral
33.2390396113011 27.1519988304168 Simulated Neutral
-20.7889761894508 3.43103308512387 Simulated Neutral
-24.4505215488561 -11.4155534033594 Simulated Neutral
-14.5539987333148 4.34743445826178 Simulated Neutral
-36.4969641713721 -0.502014318741783 Simulated Neutral
-24.6796061733913 -11.9189705178647 Simulated Neutral
-23.0869602103276 -18.4428926866477 Simulated Neutral
31.1620539911652 10.7981020063383 Simulated Neutral
-38.7857428640375 -1.29244897412203 Simulated Neutral
-17.5754145266692 -37.1600462834963 Simulated Neutral
-20.0108308240321 7.13522013871802 Simulated Neutral
-36.4773376980004 43.0621309783087 Simulated Neutral
39.1270611959366 15.743374499022 Simulated Neutral
-38.7513555118737 -13.0502595434423 Simulated Neutral
-55.8234397599088 -10.762657878008 Simulated Neutral
-19.0672716220856 10.8974884268252 Simulated Neutral
5.57746242599645 -27.7762161962445 Simulated Neutral
54.3440500235355 3.86255493793487 Simulated Neutral
32.4168580314586 28.6451651974018 Simulated Neutral
23.7028617877449 16.8077061042597 Simulated Neutral
43.4544761878669 -23.2177096830323 Simulated Neutral
-42.9749690532895 -35.6316435546931 Simulated Neutral
-32.8251505704829 5.52997030401203 Simulated Neutral
-27.2050657840688 -10.2164734216459 Simulated Neutral
-0.753820149726774 -54.6385611956004 Simulated Neutral
-17.4911340725835 12.0043584397478 Simulated Neutral
-24.6703406878337 -1.40081095025847 Simulated Neutral
19.5557201570453 -18.3359281301036 Simulated Neutral
-35.550294440545 -14.0216194544245 Simulated Neutral
-14.8541945604786 -20.4663778267322 Simulated Neutral
-18.7256167341036 -2.13473761450172 Simulated Neutral
-17.260432928219 -12.7239146125899 Simulated Neutral
-17.9201570487332 -36.8116607047076 Simulated Neutral
-34.6438897163903 -4.10641898799136 Simulated Neutral
-17.3719249167102 3.01605844107604 Simulated Neutral
-22.4818695976108 11.0834020749862 Simulated Neutral
-19.2580991295612 0.059801553745402 Simulated Neutral
-27.3489332924546 -1.50860296731627 Simulated Neutral
42.7045597120608 11.8702672243621 Simulated Neutral
48.2874172869772 23.072309217342 Simulated Neutral
-11.3518933230053 -12.2702928309722 Simulated Neutral
-20.5389087057331 -20.0174409551539 Simulated Neutral
-20.3451129781454 -0.0695114886389881 Simulated Neutral
39.3517950716769 33.1841654727704 Simulated Neutral
-12.2599136453064 0.882590264010611 Simulated Neutral
-10.6882474806692 -17.9528312923848 Simulated Neutral
27.3155072284799 0.725401520657686 Simulated Neutral
-15.9490356643089 -36.4497365834669 Simulated Neutral
-24.4317317111775 9.50813718347177 Simulated Neutral
-31.3377845690797 -6.74801719080468 Simulated Neutral
29.3617078922653 -1.54954677127987 Simulated Neutral
46.8323386324193 -26.8360657249372 Simulated Neutral
-13.6252898107776 7.23166902959262 Simulated Neutral
-21.584612195894 -5.38458837916367 Simulated Neutral
36.4364334829015 -5.50899895435989 Simulated Neutral
22.0289261398164 -8.81234664455277 Simulated Neutral
34.6235991927629 -20.4321461034456 Simulated Neutral
-21.0430816811795 -22.4431482330282 Simulated Neutral
-15.8494072173859 -3.93411009055462 Simulated Neutral
-21.1166036019781 -3.00682180660838 Simulated Neutral
39.0156230969244 -17.0096984212513 Simulated Neutral
41.9047535609953 -11.8909943117735 Simulated Neutral
-31.3457137997407 -9.31325737423668 Simulated Neutral
-32.2409168383311 -7.4052326302264 Simulated Neutral
21.7204887181634 25.7357257165152 Simulated Neutral
-12.5591824549009 -21.1491017310181 Simulated Neutral
-31.5372738999917 -0.912037630624379 Simulated Neutral
-43.0939928098997 8.72049415237991 Simulated Neutral
40.2170872852894 12.5455334427125 Simulated Neutral
-41.4906531522269 8.74452532331164 Simulated Neutral
35.5583473336287 12.181807715811 Simulated Neutral
-32.2977938084533 -2.35516898632052 Simulated Neutral
11.9498296441324 -26.8676545268673 Simulated Neutral
-27.0866991949277 7.18739676619589 Simulated Neutral
-11.8363865221626 1.21954672578223 Simulated Neutral
-34.7917462288437 0.590314356594298 Simulated Neutral
-13.5391383216793 -6.12420590557101 Simulated Neutral
-26.6825343526669 -22.7160435535035 Simulated Neutral
9.10564163499605 -32.6826045373605 Simulated Neutral
30.986663234802 -19.2748589102065 Simulated Neutral
46.8697877254782 -19.3847505623077 Simulated Neutral
-25.838818396491 -24.337758875126 Simulated Neutral
40.1613586895197 0.819218183257621 Simulated Neutral
38.876833235037 -3.47734549009716 Simulated Neutral
-35.4185462619652 -3.26295383616263 Simulated Neutral
29.201144902537 3.38430418667517 Simulated Neutral
-25.846092928639 -21.173128871012 Simulated Neutral
35.6135770449159 0.823490513251856 Simulated Neutral
-25.0511370614056 0.793571978342459 Simulated Neutral
-24.4203804944473 -9.80098861553916 Simulated Neutral
23.0234063603154 -16.7076055249332 Simulated Neutral
-16.7880644710973 -12.2603990488283 Simulated Neutral
-24.5694568957556 11.7966931211713 Simulated Neutral
-12.7661943918787 5.65824418213047 Simulated Neutral
-19.3812522168773 1.59860969116351 Simulated Neutral
36.045696043352 -7.34721265057383 Simulated Neutral
22.4464912310695 0.59727401027964 Simulated Neutral
-27.0858109574169 -20.1793103852333 Simulated Neutral
-4.38843431833665 58.7566919546416 Simulated Neutral
20.7190656912464 -20.8170437769836 Simulated Neutral
39.177670429339 15.559673131586 Simulated Neutral
27.661501957148 13.2275478951035 Simulated Neutral
21.0683067537901 16.7602326682076 Simulated Neutral
36.9059351186706 -9.96341101881586 Simulated Neutral
-33.4752553498912 -18.0881473961108 Simulated Neutral
-27.6406720485259 -1.70801386894508 Simulated Neutral
-16.1400417569798 -3.78446612018817 Simulated Neutral
-11.9827764665037 1.29657952125006 Simulated Neutral
28.7186513867064 -12.7248177036589 Simulated Neutral
38.8576802111801 -8.8979494075887 Simulated Neutral
35.4057154453428 -41.5873822310909 Simulated Neutral
34.6469685480472 25.1878193247036 Simulated Neutral
-27.5861151367957 10.8193101560716 Simulated Neutral
26.4246563206622 -28.0090182551291 Simulated Neutral
-19.912810991401 -11.604216477496 Simulated Neutral
-31.1995160693909 1.60988347861231 Simulated Neutral
47.6127690805891 -6.24249005640159 Simulated Neutral
-15.383370548067 -4.61026161979967 Simulated Neutral
-25.5979635550227 -35.907307557448 Simulated Neutral
-18.2501713662896 3.59147407428408 Simulated Neutral
28.6550506535799 -12.7499532241442 Simulated Neutral
-33.2510320301571 -18.4196739739381 Simulated Neutral
39.9263606083357 3.7408667350218 Simulated Neutral
-19.6522931453264 4.12352956072596 Simulated Neutral
-17.5141196656165 11.8688755695643 Simulated Neutral
-20.6580032467782 -3.44119779128449 Simulated Neutral
-27.0879338599633 -31.5339757144762 Simulated Neutral
-20.2713338511507 6.18775117424652 Simulated Neutral
-30.3873814529467 -0.16525697436292 Simulated Neutral
-31.1518836821818 0.949419430037848 Simulated Neutral
33.1791947118885 8.64697971628605 Simulated Neutral
46.743611849705 -16.6900072368438 Simulated Neutral
43.178175844567 -4.11932566377508 Simulated Neutral
-19.7887851451223 -27.9705357031929 Simulated Neutral
-16.3830562596344 -19.7676433378465 Simulated Neutral
-39.8453320114771 -0.136516185805814 Simulated Neutral
15.9716081157299 2.77172000102238 Simulated Neutral
-22.3247014284517 -27.2414140455864 Simulated Neutral
17.8627994304124 -7.25852169949108 Simulated Neutral
39.1685772375714 -21.0416229733541 Simulated Neutral
15.8092747408005 -22.4433934912599 Simulated Neutral
3.99724752320278 18.4074988120007 Simulated Neutral
49.950111974498 -21.0999405153484 Simulated Neutral
-27.2251155888779 -8.96974410378726 Simulated Neutral
24.165503274625 14.6253897181544 Simulated Neutral
46.2006933922485 -24.3644422777391 Simulated Neutral
-29.0145906248013 6.06736788486248 Simulated Neutral
-26.4227916191145 7.39390350970066 Simulated Neutral
-22.632229428089 -11.3505023387413 Simulated Neutral
19.824564018014 29.407917727305 Simulated Neutral
22.7609233835396 13.8613529497026 Simulated Neutral
-13.4067874990596 -6.40334956600333 Simulated Neutral
-14.7463777007091 -3.6142525620821 Simulated Neutral
-28.9443049292171 -21.9803879442536 Simulated Neutral
-30.4813606789212 -10.8529445783546 Simulated Neutral
-25.6207462450245 10.3786188624093 Simulated Neutral
-36.9838605388942 0.483804263321232 Simulated Neutral
50.0457636304177 23.6598401917782 Simulated Neutral
-1.43091151806755 -53.8886417026447 Simulated Neutral
31.3169576565643 5.97790799349835 Simulated Neutral
34.1322980373173 8.13616593491229 Simulated Neutral
-22.5370593821624 9.23047051889523 Simulated Neutral
-20.6226179992392 -11.5087396760397 Simulated Neutral
20.4422185334001 -35.6834369221867 Simulated Neutral
-19.6341524521689 10.5507760769142 Simulated Neutral
-17.8606851958222 -0.631860341661696 Simulated Neutral
4.89873448296478 -28.3852956948617 Simulated Neutral
45.5322878582918 -12.5712522800651 Simulated Neutral
-34.1773119467673 -19.8438246008122 Simulated Neutral
34.7528170335815 -10.6309700228754 Simulated Neutral
24.3177112483189 23.9958230265264 Simulated Neutral
34.3942997483559 -26.759803010397 Simulated Neutral
20.6524611970583 16.6280785787802 Simulated Neutral
42.3246124191503 -25.1378413064177 Simulated Neutral
-18.856201811738 2.23874625592505 Simulated Neutral
-17.5998012527641 -25.0631622918954 Simulated Neutral
4.07845065156418 -27.7870948958691 Simulated Neutral
-28.644292768966 -4.25594766302713 Simulated Neutral
41.3281073798504 -10.4732979838296 Simulated Neutral
9.11070894905249 -32.8217661915186 Simulated Neutral
-27.3697579451818 -10.2603000906805 Simulated Neutral
-37.8214728460326 -0.321064451358146 Simulated Neutral
22.0601049901468 -8.89689835681871 Simulated Neutral
-21.4540778532336 -13.1703937530732 Simulated Neutral
-31.2149632170095 0.575836909691483 Simulated Neutral
52.9279980657789 13.6401573476116 Simulated Neutral
-35.3960508680721 -0.0752337841594683 Simulated Neutral
-12.8021501953399 53.2816782058548 Simulated Neutral
-22.0818634163688 12.4892054438902 Simulated Neutral
50.7806146492249 23.9346166761571 Simulated Neutral
-15.3133477052086 -33.7165860592403 Simulated Neutral
22.796773515292 21.7920125092699 Simulated Neutral
20.1327327270674 -26.1825832614494 Simulated Neutral
14.8803886367087 -22.4240558643243 Simulated Neutral
-14.7793783605073 4.12649049316193 Simulated Neutral
-32.0887844712908 -2.56747780703507 Simulated Neutral
54.5272461760021 3.91366245237642 Simulated Neutral
-17.414251310998 -26.3752699581135 Simulated Neutral
29.5120947420079 5.05828392118047 Simulated Neutral
-44.6614822794101 8.61109904107037 Simulated Neutral
26.9618646553243 29.1808695275715 Simulated Neutral
-32.429507787319 -2.46945191107355 Simulated Neutral
37.5718297850666 4.47096565133726 Simulated Neutral
-23.4271266104857 -19.0053680637097 Simulated Neutral
-14.5182658578923 -20.3586695040161 Simulated Neutral
-34.4600782884582 -19.037859334904 Simulated Neutral
1.200528407778 -56.1890879065721 Simulated Neutral
26.9555852339417 29.2061102695245 Simulated Neutral
-22.4275821917503 -2.70699794719138 Simulated Neutral
-8.41153563251441 -3.404075458722 Simulated Neutral
-30.2844876763824 -5.17020426371679 Simulated Neutral
-30.7741511001024 -27.6842668507822 Simulated Neutral
36.9904500687822 1.86018600540226 Simulated Neutral
46.990106215257 -19.4310382241349 Simulated Neutral
-24.6332595795007 6.63744377106939 Simulated Neutral
-20.3999191899805 -10.8038164309522 Simulated Neutral
-25.3616610221707 -6.89603312107573 Simulated Neutral
-15.7237051055309 6.70363791463914 Simulated Neutral
13.4014755810456 -19.1715799337245 Simulated Neutral
-19.9922238308534 -14.0601482330703 Simulated Neutral
32.1825016314647 -33.2611670991008 Simulated Neutral
-15.3818222776801 -15.9183784692124 Simulated Neutral
43.9466440392188 7.84339882321146 Simulated Neutral
-15.7939041481261 -13.7769264002685 Simulated Neutral
25.9258234671596 -7.88038382151722 Simulated Neutral
-18.6578965714176 -12.7667009319816 Simulated Neutral
-25.8030269339134 6.43534972130248 Simulated Neutral
-28.0001589804018 3.36637601485062 Simulated Neutral
24.8946887229061 -6.91541120626434 Simulated Neutral
-16.6395963567847 -1.15600341282238 Simulated Neutral
9.09900587589045 -32.939656401927 Simulated Neutral
13.2389568448761 20.8811460151695 Simulated Neutral
17.6368786777655 -7.72467105277979 Simulated Neutral
45.6580813626707 -13.5947415131534 Simulated Neutral
21.4924960584487 20.4893790301308 Simulated Neutral
26.6022224601598 1.94139760728981 Simulated Neutral
26.9615738747719 -4.78799804125117 Simulated Neutral
-21.0746940292596 -37.3345891387315 Simulated Neutral
53.8948397478774 -18.4505326435129 Simulated Neutral
-16.1045895927195 3.26315234099364 Simulated Neutral
-36.3891735959051 -6.90770413753867 Simulated Neutral
17.8494156019665 -10.7938485218658 Simulated Neutral
-18.2316457145705 -21.6544257730342 Simulated Neutral
37.1890174197074 -1.41000166531003 Simulated Neutral
35.5489901365392 -0.896202530414428 Simulated Neutral
-36.0791220605069 -1.95767885884836 Simulated Neutral
54.3314615659027 -16.3883964121393 Simulated Neutral
-17.2196154833452 9.63727600262966 Simulated Neutral
-36.6726569145431 -11.9323037078646 Simulated Neutral
-12.6431043125249 -2.88406789448443 Simulated Neutral
-18.1312432911516 -36.92903499697 Simulated Neutral
32.8507369924411 -13.4375837332548 Simulated Neutral
-30.9122668203184 -17.4084242352806 Simulated Neutral
-26.7713122942536 -20.9377619147194 Simulated Neutral
-17.0922857586958 5.52564058583684 Simulated Neutral
19.8635101595918 29.4132067171188 Simulated Neutral
-13.0643151841022 51.3492094284749 Simulated Neutral
-8.50744870666311 -37.257072953131 Simulated Neutral
27.9510789102894 -10.0188764154924 Simulated Neutral
39.1099330259474 15.7094356124947 Simulated Neutral
-18.7768570746198 0.583147658035193 Simulated Neutral
-15.6618371435619 10.6154668607912 Simulated Neutral
59.7151868376784 0.00797433251472902 Simulated Neutral
-27.7272975959006 -24.6389456913623 Simulated Neutral
26.4281599264574 -27.9848647818869 Simulated Neutral
-26.9536208436089 -3.80460054926554 Simulated Neutral
-31.9542782503881 -16.5743308273734 Simulated Neutral
10.9087988099821 25.0534561935907 Simulated Neutral
-10.9116914630011 -20.5558172450424 Simulated Neutral
-36.7126211140054 -6.87914910361412 Simulated Neutral
-17.1957801620768 5.9634952883909 Simulated Neutral
-27.6650022612465 -20.3373227490857 Simulated Neutral
-15.3705901201716 -33.6848532553142 Simulated Neutral
17.8100892645247 -7.35572630326004 Simulated Neutral
28.8910513940461 -29.075760703596 Simulated Neutral
-17.4094447705739 -0.798060907489152 Simulated Neutral
33.793722516813 0.611083352432374 Simulated Neutral
15.9824787477375 -30.6732563784223 Simulated Neutral
-34.0863901666663 -17.2716278759828 Simulated Neutral
-18.1066057392238 -20.9805384483797 Simulated Neutral
19.7363014480175 29.1241634392251 Simulated Neutral
-34.4133830355381 -20.8705147597764 Simulated Neutral
27.8083531399444 2.01295814387939 Simulated Neutral
-34.6767683925006 -6.16698126588982 Simulated Neutral
-30.1224345751273 -0.379504616807388 Simulated Neutral
-31.7970590700133 -17.2016527425803 Simulated Neutral
-24.2866801438288 -5.09743777033084 Simulated Neutral
15.3929473195731 -16.1583924138044 Simulated Neutral
23.574382606283 -20.4362320901116 Simulated Neutral
29.5089824315399 -5.49415629569651 Simulated Neutral
22.6297133935942 -22.6813644923985 Simulated Neutral
-17.0457322869024 0.702606674163264 Simulated Neutral
32.5892865337797 0.0184417955924941 Simulated Neutral
22.4349465388422 -47.9957790298649 Simulated Neutral
43.1301357761954 20.4620907020836 Simulated Neutral
-34.9756039174676 3.69016745541578 Simulated Neutral
-23.6427485273634 -35.443099800782 Simulated Neutral
-38.501506406333 -10.1515324746218 Simulated Neutral
39.0838652870426 33.3455577595499 Simulated Neutral
39.3046047842583 -5.75044636614562 Simulated Neutral
-18.7370676603397 -8.7788272353092 Simulated Neutral
40.1467917267547 0.839590281078622 Simulated Neutral
-33.6139524912911 3.19593434527212 Simulated Neutral
15.452454298103 -29.5089022769257 Simulated Neutral
-37.5030628942137 -4.12806301539008 Simulated Neutral
35.0469475853897 -15.3182048216624 Simulated Neutral
46.5548233460288 -26.4902778407011 Simulated Neutral
-26.6197069180269 9.62460022651512 Simulated Neutral
-16.8508404962968 11.5911293737984 Simulated Neutral
-31.1617758178957 -2.29701769302238 Simulated Neutral
-19.1997244986949 -7.16567919887856 Simulated Neutral
-38.3103472558328 -3.02427628640278 Simulated Neutral
34.9977484249936 0.358930453454785 Simulated Neutral
19.8242845493498 -11.9671031253957 Simulated Neutral
59.8376161624337 0.0415694406500717 Simulated Neutral
-34.7644917580558 2.16424381068137 Simulated Neutral
-27.5217851496995 5.93539340948974 Simulated Neutral
-30.2174067543256 3.07735682851041 Simulated Neutral
22.0524040954775 14.0967428106918 Simulated Neutral
-14.1931689577129 -6.21880650774611 Simulated Neutral
39.0616575912624 -20.9655231196569 Simulated Neutral
41.641332458352 -11.7630971074099 Simulated Neutral
40.8976656287004 -3.81129649033843 Simulated Neutral
21.7871441010528 -47.5495722057529 Simulated Neutral
-28.3554262561703 -14.9346249390954 Simulated Neutral
24.3461923746066 -6.20276377799336 Simulated Neutral
-10.1135240580935 -29.0171503457513 Simulated Neutral
-32.2689656951533 -30.079365833551 Simulated Neutral
-16.1523141684759 -32.6511589466864 Simulated Neutral
-17.4943774322216 -30.6314642940539 Simulated Neutral
-19.9772750736059 -34.1480601291591 Simulated Neutral
-14.8652846376862 -13.1460064350201 Simulated Neutral
20.0156833990404 -27.084197821449 Simulated Neutral
-22.4033468436555 -10.3381874929283 Simulated Neutral
33.4370840565673 9.30624858179498 Simulated Neutral
41.1523300738941 32.4889478030713 Simulated Neutral
-12.9475772757483 11.1486115193254 Simulated Neutral
-32.8695557288627 -4.63543611519875 Simulated Neutral
-26.9055639066282 2.81791113840697 Simulated Neutral
-24.6670619769424 9.32010997191391 Simulated Neutral
-24.3080868992018 7.68792910202049 Simulated Neutral
41.0345517346065 -6.34771838280777 Simulated Neutral
-25.7617776521104 -4.15579833158199 Simulated Neutral
25.5298853820484 -22.5379107244668 Simulated Neutral
24.1534230099902 14.6695570428651 Simulated Neutral
-19.5918460637001 -16.1427701628131 Simulated Neutral
36.2158512252627 -34.9575877818105 Simulated Neutral
-24.1349943029683 -1.88375254017304 Simulated Neutral
-24.7296635267664 -20.6981567905247 Simulated Neutral
33.7941248302771 0.636082144799191 Simulated Neutral
27.8649494072473 37.6820507491299 Simulated Neutral
29.421471834277 -7.36932710536059 Simulated Neutral
-35.356789559119 1.31657112863527 Simulated Neutral
42.0398939578242 11.6479285344618 Simulated Neutral
-11.7921101057038 7.12219828528062 Simulated Neutral
-12.5042375220018 2.28449755748261 Simulated Neutral
36.1624707937118 -2.80331580321161 Simulated Neutral
-21.8113280519652 -9.80798126143906 Simulated Neutral
-21.5739133802175 -19.1582418665295 Simulated Neutral
45.535564703465 12.9155874010275 Simulated Neutral
-24.3787825733513 -5.08435110049713 Simulated Neutral
-34.2435098434044 0.514075936075293 Simulated Neutral
-35.514195209878 5.63153330739257 Simulated Neutral
-22.1286764368624 -2.44254646139746 Simulated Neutral
-56.310745175083 -6.03713308195414 Simulated Neutral
46.55886632384 -16.7922664818051 Simulated Neutral
20.8036495382721 14.3663963612824 Simulated Neutral
-24.2941229433575 -17.3885919431011 Simulated Neutral
30.5965683327871 12.0652492662255 Simulated Neutral
19.6801630143772 -18.4077119157553 Simulated Neutral
-14.505323772398 8.6352446011924 Simulated Neutral
-18.4528708934125 -1.82615766388759 Simulated Neutral
17.7126822383364 -7.79454063236864 Simulated Neutral
-19.2769351108873 12.584975933686 Simulated Neutral
-22.5471312436757 5.0722090203375 Simulated Neutral
59.832284856754 0.0398934875539763 Simulated Neutral
33.9527666138265 6.39799274855879 Simulated Neutral
-12.5740193679075 -22.9019110187465 Simulated Neutral
-33.032340340195 0.985620230967168 Simulated Neutral
-11.9730919225077 0.89841156225512 Simulated Neutral
28.4273730389389 0.613562317184036 Simulated Neutral
54.46462417752 -16.0257088799783 Simulated Neutral
29.962951299723 3.13657974884825 Simulated Neutral
4.28155263735607 -27.9157278072443 Simulated Neutral
10.9743425938734 30.6668654969502 Simulated Neutral
-26.4845110205902 -33.4992098115181 Simulated Neutral
33.5325334806811 -12.7136493566485 Simulated Neutral
-20.5476822922892 -24.0681539649466 Simulated Neutral
42.5223765519611 -10.7622776252406 Simulated Neutral
-30.5707331110382 0.00882195574081743 Simulated Neutral
46.7284768109405 -26.7056160814275 Simulated Neutral
48.2913242956623 -4.06299248558613 Simulated Neutral
-15.5659243431309 -22.446987365083 Simulated Neutral
-32.7051829064094 5.48066495150903 Simulated Neutral
-31.6593610947968 1.15922364020498 Simulated Neutral
-19.3196471822191 9.0701110130367 Simulated Neutral
29.6436889438001 -0.472869025676249 Simulated Neutral
-36.7426351517743 -14.2723648074236 Simulated Neutral
45.6450349294306 12.9430116217584 Simulated Neutral
36.9277114627013 35.4301404707714 Simulated Neutral
42.0695169738842 21.2573794186947 Simulated Neutral
35.7531678878427 -16.5856261050467 Simulated Neutral
32.2319199491077 3.77843112456379 Simulated Neutral
26.4318770817299 -6.60831355388779 Simulated Neutral
-24.0256380394875 1.87887352540949 Simulated Neutral
31.8387060299818 -3.50592991018698 Simulated Neutral
-25.1665521460854 -21.9719398530086 Simulated Neutral
-56.3138487064752 -13.4106753824384 Simulated Neutral
-21.8290626971084 5.72669547827047 Simulated Neutral
10.944609225618 24.2527426095846 Simulated Neutral
9.22797740604069 -29.8487575153101 Simulated Neutral
27.1726075211028 -35.8091724165964 Simulated Neutral
-13.0701263976665 -7.16457865285079 Simulated Neutral
-13.6724160096785 12.4411908224019 Simulated Neutral
36.2359141194946 -2.76184553615146 Simulated Neutral
15.6740673464606 -17.8171508070695 Simulated Neutral
32.4568916723971 10.6046942432834 Simulated Neutral
-53.0341318906477 -15.2820279688662 Simulated Neutral
-27.2097896044786 -28.4144915796053 Simulated Neutral
36.4675500249561 -26.3861281880716 Simulated Neutral
32.0503085499492 -2.15024957383808 Simulated Neutral
45.0189411717869 3.98891289272105 Simulated Neutral
48.6208952818618 -13.9173392182367 Simulated Neutral
27.6746176172972 -13.1020750810574 Simulated Neutral
-33.5891884714878 -11.828467620359 Simulated Neutral
24.3166088548593 23.9931596927916 Simulated Neutral
46.2000975838069 -24.3431072496519 Simulated Neutral
33.7938375388937 0.592934822841421 Simulated Neutral
22.0760409604889 -8.87268661627171 Simulated Neutral
-34.333365009375 -0.841491779632207 Simulated Neutral
-25.984547637195 -21.087074991884 Simulated Neutral
45.3849256918612 13.1261644267162 Simulated Neutral
21.0816484490325 16.7965428895284 Simulated Neutral
-36.0772532447304 43.199868292534 Simulated Neutral
-33.5462976177003 2.97121464231206 Simulated Neutral
20.6452239647175 16.6423085448636 Simulated Neutral
-38.2242287826188 -18.5204196360149 Simulated Neutral
-34.598677635486 3.09932864678641 Simulated Neutral
-37.065580292147 -14.0195039369892 Simulated Neutral
-37.950496278729 -12.0146357489168 Simulated Neutral
-15.8002031252832 -9.40831774278705 Simulated Neutral
-14.537768222263 0.320902164313646 Simulated Neutral
-39.7827289204361 -0.173315829297893 Simulated Neutral
27.6003234536042 13.494193765417 Simulated Neutral
-22.1061610779177 -6.40845738265715 Simulated Neutral
-10.9163181768996 2.01464518707388 Simulated Neutral
9.09699291038117 -32.9246759615561 Simulated Neutral
-23.0374669645155 -32.9901742702606 Simulated Neutral
-24.7455388728831 11.7394825682438 Simulated Neutral
21.2276271770335 -24.6248011364957 Simulated Neutral
-38.3470052866289 -18.4123678412873 Simulated Neutral
-35.0302514882078 -18.5365414415645 Simulated Neutral
-26.2214934811373 9.92882611362239 Simulated Neutral
25.3649571788369 -25.6300037662473 Simulated Neutral
50.838567800231 23.9596196489321 Simulated Neutral
-43.6732209564664 8.68783712650925 Simulated Neutral
41.0951580936913 32.5110707813765 Simulated Neutral
-24.725344975324 11.7995970961448 Simulated Neutral
33.9759084246456 -22.9687894650384 Simulated Neutral
-25.3765718607321 -24.8775168651566 Simulated Neutral
-15.2914764887399 -19.1063449719545 Simulated Neutral
-14.0335217741123 -13.9782156889789 Simulated Neutral
35.562798738187 12.177262815957 Simulated Neutral
-41.1513159135348 -33.6378724366512 Simulated Neutral
-36.3313507725132 4.18646995043337 Simulated Neutral
-13.6936965887947 -8.61623538085414 Simulated Neutral
-18.6455830380064 3.83800878143137 Simulated Neutral
-16.0415147744274 -5.80192666489618 Simulated Neutral
-27.0738275474694 -8.10213066686626 Simulated Neutral
28.7716915310194 -26.2625479683709 Simulated Neutral
-17.725682280587 -16.0130784492872 Simulated Neutral
-33.8167142089526 -22.4927836880305 Simulated Neutral
-15.4473065073652 -14.9079565239304 Simulated Neutral
27.5179948734902 13.8567916915018 Simulated Neutral
32.881253983744 27.6563528294058 Simulated Neutral
26.7634807977895 5.31965891501123 Simulated Neutral
-36.4088336650084 -1.86445132679486 Simulated Neutral
23.2181482931686 -10.9671549116396 Simulated Neutral
-28.7683442269359 -3.41580497618248 Simulated Neutral
-28.6539401189212 -29.5294058347839 Simulated Neutral
-24.3138879457606 -8.21382929707583 Simulated Neutral
-25.2809597498872 -30.1883369353865 Simulated Neutral
-27.1116675027266 -29.5286573706434 Simulated Neutral
-23.2512074722255 -32.8175030963482 Simulated Neutral
-20.8451912459927 12.2192279161049 Simulated Neutral
-27.5591047783333 -8.95003927228227 Simulated Neutral
30.6005396488375 11.9857081943044 Simulated Neutral
-12.7427510285115 -3.49218641414266 Simulated Neutral
32.745221057267 -35.5056274489681 Simulated Neutral
40.1469940309908 0.85186025578029 Simulated Neutral
-17.4413183191709 -2.04585189237887 Simulated Neutral
32.3780307857968 -16.9534300631236 Simulated Neutral
44.1331094803374 -11.6395588601434 Simulated Neutral
-12.8402948065235 -31.7947296168235 Simulated Neutral
26.959168887125 29.2217928116857 Simulated Neutral
-37.7167958568681 -0.0838518900860518 Simulated Neutral
-12.2849035670697 8.70371496264176 Simulated Neutral
31.4999118662357 3.38506226712057 Simulated Neutral
39.3760051640209 11.0954198839708 Simulated Neutral
33.9863258850374 -22.4162208108152 Simulated Neutral
-22.013409637163 9.09296265061564 Simulated Neutral
-23.6168976921853 7.87786525990103 Simulated Neutral
-28.2454043125463 -23.297176142807 Simulated Neutral
19.9466453132794 -21.2020704555549 Simulated Neutral
-40.5744224737897 -33.0456981455216 Simulated Neutral
27.8650584441104 9.54810859118507 Simulated Neutral
27.1212371590227 -1.19667054164846 Simulated Neutral
-14.0202367170774 -24.1745801488826 Simulated Neutral
41.8807584645429 21.3900202304556 Simulated Neutral
52.6795985840528 13.5802245364188 Simulated Neutral
30.6159769202105 -20.4187224775032 Simulated Neutral
-37.8256531838767 -17.1200363199242 Simulated Neutral
-37.7584080391325 -0.0112961767772329 Simulated Neutral
42.2757242005705 -8.58555894170381 Simulated Neutral
27.5184214102477 13.8418159669511 Simulated Neutral
42.9677649064088 20.5764815634281 Simulated Neutral
-49.2086453052343 -11.3515121984574 Simulated Neutral
-22.0012425515387 -9.28344130517152 Simulated Neutral
29.2657895270221 -20.4772882229007 Simulated Neutral
-31.5476722789276 -31.056221544326 Simulated Neutral
42.6946053717036 11.8564252330904 Simulated Neutral
-12.1577222228307 -6.09470849893746 Simulated Neutral
24.3174992074481 23.9949092347662 Simulated Neutral
29.8395683139382 5.0833849112225 Simulated Neutral
22.7000913617874 -24.8248818113624 Simulated Neutral
-36.2918595236441 -14.1021382407617 Simulated Neutral
-43.9730093078904 8.66649216278938 Simulated Neutral
-23.4059950373798 -23.9282112123202 Simulated Neutral
-2.66608924806302 57.5515180957725 Simulated Neutral
26.9636242889774 29.1791527895727 Simulated Neutral
-18.972123166972 -35.0924657767086 Simulated Neutral
31.4070161015156 -0.28728897991427 Simulated Neutral
32.77403989875 -5.33111991667734 Simulated Neutral
26.8658866272533 -8.79106759746452 Simulated Neutral
34.0776135905578 -28.3658710340647 Simulated Neutral
-24.7342964095632 -2.97807021932327 Simulated Neutral
-22.9677647563217 4.71101295780037 Simulated Neutral
9.11598463325892 -44.2325597083511 Simulated Neutral
26.6815552305978 -7.14807863159617 Simulated Neutral
21.8583709215952 -47.5957175872193 Simulated Neutral
36.7564571631544 -24.0349145073416 Simulated Neutral
-30.8499751426651 -30.8263393054496 Simulated Neutral
-29.0483836390278 -2.86815992378527 Simulated Neutral
-29.8075649690808 -28.9006224423533 Simulated Neutral
-22.1109757400758 -2.25662332519776 Simulated Neutral
30.0281913632264 0.274521529507569 Simulated Neutral
9.20124515420673 -32.2531720534346 Simulated Neutral
53.9995138265396 -17.9785583444128 Simulated Neutral
30.599477437315 11.9612349520915 Simulated Neutral
36.8329430654804 -42.1591243744074 Simulated Neutral
-17.5925979723315 -13.5860284262045 Simulated Neutral
48.389235546246 23.1014944596596 Simulated Neutral
28.0697164075893 36.5217861441356 Simulated Neutral
-20.1972850818876 -27.0970283475921 Simulated Neutral
-12.0722825830962 -17.6191476995785 Simulated Neutral
-37.1121666080098 0.00729882959977529 Simulated Neutral
39.0914821558497 15.7383214596899 Simulated Neutral
42.7327960763047 -12.3047095127465 Simulated Neutral
-39.6901658560136 -32.1793711282536 Simulated Neutral
32.1661260342776 -33.2513674745386 Simulated Neutral
-38.4618740359501 -17.4310272464502 Simulated Neutral
22.046533200626 -8.82433857832206 Simulated Neutral
-27.6317256247285 -1.27555256657043 Simulated Neutral
43.1203317680818 20.4684567717362 Simulated Neutral
-22.3734172914912 -11.5538674624349 Simulated Neutral
30.4851229865518 5.83297599889282 Simulated Neutral
16.4026434010276 32.1704775793298 Simulated Neutral
-21.6732824778336 -20.490245910876 Simulated Neutral
-17.170827098362 -17.2218177735538 Simulated Neutral
31.1226481335252 3.63320480904752 Simulated Neutral
-17.4287628030828 -31.3811653471079 Simulated Neutral
-3.11584170345534 57.8519892299748 Simulated Neutral
53.6015493335813 13.7954132416979 Simulated Neutral
42.4066818577211 -29.265546375094 Simulated Neutral
-24.1310229609487 -35.9088631991584 Simulated Neutral
45.0794885189003 13.3278832870975 Simulated Neutral
27.6643013865304 2.26903302521281 Simulated Neutral
32.0843944236687 -1.74485017173285 Simulated Neutral
-14.5963997201703 9.97697282513338 Simulated Neutral
-18.0874137683379 -8.42134298901148 Simulated Neutral
26.9103503716755 0.228970187863913 Simulated Neutral
-16.2258436076635 -2.26329800236722 Simulated Neutral
42.9851781200848 20.5638613756686 Simulated Neutral
-34.6392516568907 2.09748001357306 Simulated Neutral
30.002993454959 9.45571272276182 Simulated Neutral
15.1604434598248 -14.2508374926297 Simulated Neutral
42.2888320904484 -8.65844819390159 Simulated Neutral
41.4661090177478 -0.641226807773184 Simulated Neutral
-16.7406912908266 -5.28468199286131 Simulated Neutral
-15.0179481756324 4.52162448894041 Simulated Neutral
59.8419983179233 0.0434039991880842 Simulated Neutral
31.0566974828326 -1.47708781492476 Simulated Neutral
26.0588000415675 -6.57617829090568 Simulated Neutral
-19.6465468581043 -2.85387413064613 Simulated Neutral
23.8782228422225 -8.31763464308086 Simulated Neutral
32.387640992283 28.7060587455076 Simulated Neutral
-26.9454964071913 -6.69067467992178 Simulated Neutral
-20.7725877134867 -27.3677573294821 Simulated Neutral
35.0394702039271 7.16273645062523 Simulated Neutral
32.9243264049836 -6.50739005317986 Simulated Neutral
29.0229726328813 1.16240321420431 Simulated Neutral
41.4146405978876 -27.0359788415432 Simulated Neutral
-23.2056551361567 2.3671756007769 Simulated Neutral
26.6616399705399 5.35990988641701 Simulated Neutral
10.8902020990408 -29.9480275151454 Simulated Neutral
27.5845423907763 3.57626994506366 Simulated Neutral
-18.6476407016994 3.70355187728847 Simulated Neutral
-29.126479825409 -5.79271810412554 Simulated Neutral
-22.1253904128942 11.580833835857 Simulated Neutral
42.3888941967657 8.58270969998366 Simulated Neutral
-42.9646203265538 -35.6211673720094 Simulated Neutral
-33.0678263604671 -29.2230883170778 Simulated Neutral
33.186747394329 8.64296336866619 Simulated Neutral
-8.33073283250039 -2.98177364908708 Simulated Neutral
-32.7403228762147 -7.01581967145139 Simulated Neutral
28.7963104335046 -18.0182298149988 Simulated Neutral
22.3522723376201 21.1607327415262 Simulated Neutral
-20.2846822736088 7.32174077702802 Simulated Neutral
50.6729034863472 23.8904419513995 Simulated Neutral
45.3193752069114 -15.7322060345771 Simulated Neutral
-36.4718639664087 -14.1546446432013 Simulated Neutral
28.8314730421073 -4.62376120770732 Simulated Neutral
-12.775241863365 53.7431491631114 Simulated Neutral
-15.7336396560701 -19.4301319343976 Simulated Neutral
34.112225881715 -28.374106212425 Simulated Neutral
49.7671305130865 23.5632419322933 Simulated Neutral
-28.5448050349044 8.0996043827744 Simulated Neutral
32.4877163211802 -11.6261914038455 Simulated Neutral
24.6134227584175 1.8220978306725 Simulated Neutral
-37.1217881036719 42.8840017608547 Simulated Neutral
-32.6303462802734 -8.54813476232176 Simulated Neutral
-24.083047922086 -9.30307787309597 Simulated Neutral
-32.2524694727665 -6.79435944862393 Simulated Neutral
39.0255686485307 -16.9431162943685 Simulated Neutral
18.0995260744328 -8.36427164302359 Simulated Neutral
-56.8698787728941 -14.1322399034429 Simulated Neutral
-36.6973476207853 -6.82640424271561 Simulated Neutral
18.8465592156805 -39.455716462356 Simulated Neutral
35.1609683976133 3.08154890502318 Simulated Neutral
39.7014601539059 -1.33230265968857 Simulated Neutral
32.9969779874769 -28.4960112094127 Simulated Neutral
24.982416494527 -5.77785243498268 Simulated Neutral
35.3908902995842 -41.5807312068974 Simulated Neutral
35.6404069070961 12.0967219591164 Simulated Neutral
17.8298755396027 28.4986315350872 Simulated Neutral
-19.0127568501376 -12.5527160261856 Simulated Neutral
32.7320428435277 -28.5882482946751 Simulated Neutral
19.8280544160941 29.417369819925 Simulated Neutral
32.7861991961864 -2.14973289355669 Simulated Neutral
27.8353983149479 -1.61226111774676 Simulated Neutral
-13.9088382580173 0.863703626767377 Simulated Neutral
23.6328934706303 -16.5281262421772 Simulated Neutral
9.08084303147618 -44.2339715206654 Simulated Neutral
-11.7078819514403 -13.1424108454291 Simulated Neutral
31.4162675046766 1.54390341326257 Simulated Neutral
-11.8382233742089 6.24965561297942 Simulated Neutral
30.7087324672596 -20.0373421422418 Simulated Neutral
-20.1696312539907 -15.3062322456105 Simulated Neutral
-25.6303637775095 -6.49462972681725 Simulated Neutral
-21.5416956841494 -13.5525704284836 Simulated Neutral
-23.1341543785376 12.6105341456442 Simulated Neutral
21.5544720994301 25.6666771695886 Simulated Neutral
40.9659527002876 -6.35203585852532 Simulated Neutral
-17.3826542091124 5.25725776060164 Simulated Neutral
26.956530125942 29.1913001275199 Simulated Neutral
35.4925425198967 16.9110682264465 Simulated Neutral
-12.0390044443008 -6.12935693564703 Simulated Neutral
18.7619090972929 -39.5558306768984 Simulated Neutral
-21.4344143919619 -20.3488898720945 Simulated Neutral
-26.8348423083619 -33.8771386732635 Simulated Neutral
48.6205694438414 -13.9185238157383 Simulated Neutral
26.957529152495 29.2142978273828 Simulated Neutral
-21.5484466630123 -36.1015993968695 Simulated Neutral
-24.9209855120666 10.9132154105043 Simulated Neutral
-32.7596959747068 -8.65443848897874 Simulated Neutral
-12.8313723919193 52.8970748514095 Simulated Neutral
4.22985818344579 18.1981379585658 Simulated Neutral
-17.3840673705997 12.0296072107228 Simulated Neutral
32.7894310826718 -10.6572775170874 Simulated Neutral
-24.5971339797967 -34.352398057529 Simulated Neutral
-26.6841296086209 -8.0003943211236 Simulated Neutral
36.5847983814977 9.60479982150736 Simulated Neutral
13.4486635558942 -22.3484058396213 Simulated Neutral
-37.7184981980855 -12.2488096836868 Simulated Neutral
-19.947947829994 -27.7217396392191 Simulated Neutral
-19.4939022041917 -23.0545832170837 Simulated Neutral
16.8851498420241 6.57205288921452 Simulated Neutral
-35.5907404622161 6.37467840543432 Simulated Neutral
23.7000447582833 -8.43004754368861 Simulated Neutral
-19.4235560752899 -9.32044964593463 Simulated Neutral
-31.3756734949373 -11.1679072394055 Simulated Neutral
-35.1850494640991 -8.87216358795675 Simulated Neutral
33.0487108500166 4.2495949609652 Simulated Neutral
-17.9050409571274 -12.3297770983261 Simulated Neutral
-35.1240915103193 2.29547309698488 Simulated Neutral
23.1100760237335 -7.04407207012672 Simulated Neutral
-27.1243999634589 -26.0445727414301 Simulated Neutral
40.7329252443256 4.4114054915182 Simulated Neutral
-33.5645000293061 -11.8505724944726 Simulated Neutral
36.2086340283283 -2.76179948129986 Simulated Neutral
22.8156723475726 21.7907168929753 Simulated Neutral
-14.6762896526105 2.36257468583033 Simulated Neutral
41.5880301474823 -11.0651376560959 Simulated Neutral
48.9241977044189 6.37786633377267 Simulated Neutral
36.6970552907978 -21.65276413579 Simulated Neutral
21.2338935748072 -31.3877811763997 Simulated Neutral
35.5815448209571 16.9207393332357 Simulated Neutral
-16.1455942835975 6.30079973896267 Simulated Neutral
27.8152544397141 0.477680842715377 Simulated Neutral
-28.9737391824299 -3.90002373196677 Simulated Neutral
52.4817439603719 -1.18153533986564 Simulated Neutral
37.5539725416485 4.53973822672263 Simulated Neutral
-31.2614643708553 1.32767201988019 Simulated Neutral
-27.2596422474759 3.42578660084195 Simulated Neutral
-15.7464268172221 2.71489549972609 Simulated Neutral
-26.8051301384888 -3.0895324301383 Simulated Neutral
20.2822228614913 -35.6372439268121 Simulated Neutral
19.800414113629 -18.5712988364016 Simulated Neutral
19.2080608709826 -18.7527123520309 Simulated Neutral
-37.0994471471569 -14.3255727024775 Simulated Neutral
-30.9952166519067 -24.8117337669352 Simulated Neutral
24.7582905426291 -7.39219126776388 Simulated Neutral
26.6047127811158 1.54360120963456 Simulated Neutral
22.8718237159408 -48.3241992010064 Simulated Neutral
-8.36893481756668 -3.13176225493898 Simulated Neutral
-30.1096150071692 -30.0866371905782 Simulated Neutral
29.8713511045347 -0.735048373146004 Simulated Neutral
-27.1561915296743 3.96266298799698 Simulated Neutral
-12.3824423806331 2.39118936100369 Simulated Neutral
-24.3696081478303 6.72897247987922 Simulated Neutral
37.7451458745442 2.66488205844388 Simulated Neutral
-24.7925174953138 -14.6348464712925 Simulated Neutral
32.4216817401413 -1.55336640196088 Simulated Neutral
-34.4032568247557 -12.5765295478837 Simulated Neutral
-20.8496071878281 -14.2511222088943 Simulated Neutral
-13.1752346502888 -9.49218664481523 Simulated Neutral
-27.0155467168396 -3.07898156729399 Simulated Neutral
-13.0447187050032 11.505197311503 Simulated Neutral
-33.0616418606773 -28.3482251132751 Simulated Neutral
-11.1576727031442 -20.5221088976201 Simulated Neutral
35.1384201192852 -11.3755212573342 Simulated Neutral
-18.8155338140965 -11.7023344064775 Simulated Neutral
-34.3998387764722 -21.1134260847504 Simulated Neutral
-31.8717631842017 -1.0997567347421 Simulated Neutral
33.0634092574363 -1.00522264075554 Simulated Neutral
-17.8299566263181 -12.0926585610506 Simulated Neutral
27.5324234061232 13.7951479892204 Simulated Neutral
28.3776177893967 -14.3420169545503 Simulated Neutral
15.7338549697687 -30.2560532249533 Simulated Neutral
-29.2636775149251 -29.3340869422522 Simulated Neutral
-39.0697519204095 -0.356634350965537 Simulated Neutral
-26.5208436396457 -34.1895727721457 Simulated Neutral
-34.6447624072312 3.14742331792626 Simulated Neutral
-11.261432452592 4.59181363615773 Simulated Neutral
-4.28407339268504 58.6844529760533 Simulated Neutral
-26.9672452026023 -21.0111284663238 Simulated Neutral
36.4408061057431 -25.7362927651332 Simulated Neutral
39.2682493856095 -3.34422747375583 Simulated Neutral
24.754492368219 -10.2634290374354 Simulated Neutral
38.7886762013495 -2.84438390489682 Simulated Neutral
-17.5299204165978 2.69888929387393 Simulated Neutral
-34.3702600112509 -1.84838401864354 Simulated Neutral
19.7597564250646 29.4260721250427 Simulated Neutral
-25.2989825164614 0.510460799384196 Simulated Neutral
53.9113737218966 3.73437195605285 Simulated Neutral
-9.70320284856068 -28.4416774207881 Simulated Neutral
38.6173676245948 -16.7257733424926 Simulated Neutral
31.1831176631052 10.7368224489003 Simulated Neutral
-25.627898280669 -1.31136716001973 Simulated Neutral
40.1260743667313 -27.2018539021632 Simulated Neutral
40.5959979496187 5.45814300177565 Simulated Neutral
42.3930560080252 -3.92450386937468 Simulated Neutral
-35.6500055951557 -2.11634306099082 Simulated Neutral
-31.3671791987553 0.826210481049889 Simulated Neutral
-29.0080693078572 -2.00488304509058 Simulated Neutral
34.4410228402597 25.4692713796349 Simulated Neutral
26.9689660562664 1.50180317694077 Simulated Neutral
30.8671605637648 -10.977985562396 Simulated Neutral
27.4483467716028 -14.011919630873 Simulated Neutral
-28.0138489368653 -1.55648853473752 Simulated Neutral
-23.1369332532628 8.71769801232365 Simulated Neutral
-27.5468613086457 3.11076218065372 Simulated Neutral
14.3746162380639 -14.3962817461179 Simulated Neutral
-24.3408020968543 -1.12988825616071 Simulated Neutral
-15.0424573368615 -1.31537239680409 Simulated Neutral
20.0790288453691 -27.0629133684923 Simulated Neutral
27.4396317906077 4.39377089921293 Simulated Neutral
-26.6152866052094 6.63739323308264 Simulated Neutral
-15.4419805848974 -8.56273880355013 Simulated Neutral
-21.6426741212899 -4.75719817748728 Simulated Neutral
22.3820304542607 -22.7094745274212 Simulated Neutral
-20.6076944158076 -21.2084797616701 Simulated Neutral
-16.5195516915171 4.5399819507631 Simulated Neutral
15.3515417282387 -16.2737376632982 Simulated Neutral
43.2043726356977 -4.11765138160355 Simulated Neutral
-38.0244938120033 -7.03183942412252 Simulated Neutral
-32.3386391198164 -4.10299988890177 Simulated Neutral
45.8202201035613 11.712678758505 Simulated Neutral
-33.7751254124521 -19.0096389101498 Simulated Neutral
-14.9647094439506 11.797872092896 Simulated Neutral
33.6002956525661 -26.1081529161163 Simulated Neutral
-34.6108469196592 3.46540519118674 Simulated Neutral
-19.2789156134626 -36.8739406657574 Simulated Neutral
55.0451610573143 4.05168337680173 Simulated Neutral
-26.8041712299351 -9.69323537531868 Simulated Neutral
22.9160606290943 -33.1077939846349 Simulated Neutral
-13.2687159188261 4.88912005606201 Simulated Neutral
40.1436660233762 0.841696754427673 Simulated Neutral
-33.1722985810755 2.97474429268665 Simulated Neutral
41.4753107242761 -0.660552021696569 Simulated Neutral
-24.4652550821692 -34.5450436482242 Simulated Neutral
-10.9428551992699 1.97025800653457 Simulated Neutral
-16.1946224792913 -8.74594418443832 Simulated Neutral
30.7273128313426 -20.4658269174698 Simulated Neutral
32.9675184903135 27.5189541960089 Simulated Neutral
-34.3427614814779 3.97422882022518 Simulated Neutral
29.332041897933 6.65723949423315 Simulated Neutral
26.9070447361886 0.183385833740973 Simulated Neutral
-24.4902675753776 -20.84835084064 Simulated Neutral
-19.598295857443 -9.44056513223371 Simulated Neutral
24.7500839088914 -7.93662108297727 Simulated Neutral
35.2132902927551 -3.55684312767824 Simulated Neutral
-27.0134379558842 10.800319122994 Simulated Neutral
-18.8637591444621 11.3881610305961 Simulated Neutral
23.7307862624023 -16.5191026626057 Simulated Neutral
-36.8465343786539 -0.127505925261804 Simulated Neutral
-13.7359848054937 1.47964076641537 Simulated Neutral
22.3878058605959 22.2556290837585 Simulated Neutral
30.454959786538 -16.3777361476673 Simulated Neutral
-13.5668355041573 -18.0361451399481 Simulated Neutral
-14.1850270877701 5.35081785188333 Simulated Neutral
-11.0402512022039 -27.6905702461661 Simulated Neutral
-32.1309319295905 -1.36704622955096 Simulated Neutral
-20.3605870830918 -26.3137936336315 Simulated Neutral
35.3544865083839 0.689352188344459 Simulated Neutral
-15.1890035532303 -3.82707857886287 Simulated Neutral
28.0909822727209 1.57653298894342 Simulated Neutral
-19.5677610237067 9.07936576286854 Simulated Neutral
33.2098301103782 27.192240073552 Simulated Neutral
53.2853139818322 13.7242227432234 Simulated Neutral
-17.2024706459972 -12.0035150665722 Simulated Neutral
-30.1586276455961 -23.9751100273455 Simulated Neutral
28.240287678513 -4.16578671539049 Simulated Neutral
-18.848076540543 -21.9879186990853 Simulated Neutral
50.0406686764208 -21.1010178704224 Simulated Neutral
-35.3726896492334 5.94081315802017 Simulated Neutral
37.3182156129873 -8.34864641720685 Simulated Neutral
-15.2985499766584 10.608896097222 Simulated Neutral
35.5374740968017 -0.880812653680947 Simulated Neutral
16.7700739304656 27.5692130324873 Simulated Neutral
-19.9086010739185 12.9350486547795 Simulated Neutral
-32.6680539339081 -15.0920194369642 Simulated Neutral
-30.1363101511069 -24.7279823916247 Simulated Neutral
-28.6044578712809 -7.24399952160842 Simulated Neutral
33.4178871083723 9.34391805912641 Simulated Neutral
43.9279635586455 7.8491837808092 Simulated Neutral
-23.6148553021918 -24.9454148387684 Simulated Neutral
28.3649533566329 -18.5018132104312 Simulated Neutral
46.8420298890271 -26.8510969988117 Simulated Neutral
-35.7186383665258 43.3475971073218 Simulated Neutral
35.2874597999236 -41.5328158048265 Simulated Neutral
30.5965814587061 12.0798433701891 Simulated Neutral
17.3624205286291 -13.5073080727351 Simulated Neutral
19.0109141579809 27.2421425695316 Simulated Neutral
-29.1915414559818 -29.5859545966956 Simulated Neutral
-15.9060773810242 -28.9773379110131 Simulated Neutral
-19.9464343002122 -2.6624598203944 Simulated Neutral
-14.5332868008466 11.5296163867838 Simulated Neutral
22.0375956305299 14.0930769685951 Simulated Neutral
-3.37153742303717 -37.446421955099 Simulated Neutral
-1.54319918733491 -53.7630531891062 Simulated Neutral
12.524534257711 -19.1884345919266 Simulated Neutral
-42.378225432539 -34.9275829922187 Simulated Neutral
26.9574131483067 29.2140527620133 Simulated Neutral
42.3225103978558 -12.4969903530774 Simulated Neutral
17.8826944741651 28.5516921493437 Simulated Neutral
-21.0090570281017 6.97389697789524 Simulated Neutral
-30.4306221657655 -20.6556125176756 Simulated Neutral
-18.6111951987342 4.37395484769926 Simulated Neutral
28.2550884056972 0.221389513145004 Simulated Neutral
27.2624871606314 -39.1127999755508 Simulated Neutral
-29.077225242547 -29.9189710417666 Simulated Neutral
-16.5419379555943 -1.28872848645661 Simulated Neutral
-12.7881040280006 53.5627278476825 Simulated Neutral
21.0126569381672 -15.0836201396547 Simulated Neutral
-19.4698544130259 10.1375802685795 Simulated Neutral
30.1931626797051 -10.5596044723559 Simulated Neutral
37.4698629581955 34.7904274519672 Simulated Neutral
-21.6518253243454 -24.8471447289103 Simulated Neutral
-21.2275614436345 4.38434544640808 Simulated Neutral
-28.4384299790809 3.52337481030479 Simulated Neutral
-13.016357332611 51.5993634501617 Simulated Neutral
-22.6723309245641 -13.0720680368971 Simulated Neutral
-31.821075392657 -14.7244029198935 Simulated Neutral
-22.2169569115901 -10.3112630608367 Simulated Neutral
-15.2566727767879 7.94792788668319 Simulated Neutral
32.3738621656283 -14.8650983796944 Simulated Neutral
46.2013317925598 -24.3536808567091 Simulated Neutral
-14.5895721332966 0.642534585523588 Simulated Neutral
-30.3150923948233 -11.2014694256404 Simulated Neutral
-31.2439295280835 -24.4656751380965 Simulated Neutral
53.3739621943444 13.7445699509766 Simulated Neutral
37.0141275925023 35.344747826294 Simulated Neutral
-30.4902274483558 -24.394716178329 Simulated Neutral
31.1832240906721 10.7448196686808 Simulated Neutral
-32.3372799865664 -28.4955648515354 Simulated Neutral
-35.8998110069364 -17.20802464988 Simulated Neutral
-38.1415290150264 -11.251420874173 Simulated Neutral
-31.387782929835 -15.2000568044284 Simulated Neutral
-35.6673113533856 4.91635109278571 Simulated Neutral
-36.6809882380883 -4.33259702519056 Simulated Neutral
17.7633240031021 -44.589346233131 Simulated Neutral
-24.1656025275717 4.26928737578957 Simulated Neutral
-28.1400747083875 -26.8036742782079 Simulated Neutral
-17.7061404725771 8.40524078520848 Simulated Neutral
39.4142417862992 -5.74373382262991 Simulated Neutral
-29.3571248857975 -15.6465335265244 Simulated Neutral
-17.1360586254823 -17.499479349157 Simulated Neutral
6.52185260899565 -27.1472414554691 Simulated Neutral
45.4919280887585 -12.6199965671752 Simulated Neutral
23.1871714772033 -21.452848133585 Simulated Neutral
48.6222078828152 -13.9148614468809 Simulated Neutral
53.1545555856442 13.6938102065872 Simulated Neutral
19.4672483858616 -18.205566297175 Simulated Neutral
-18.3631205998881 0.598651821206435 Simulated Neutral
26.9555932293995 29.2006054013024 Simulated Neutral
31.9518391018444 -32.5529189657383 Simulated Neutral
27.8799122166474 9.58349337283453 Simulated Neutral
30.5065350960762 7.43418772102026 Simulated Neutral
28.7124899232191 -32.7726626948386 Simulated Neutral
-37.1474284862271 0.47043608164048 Simulated Neutral
35.5318075412662 -41.6450825380974 Simulated Neutral
-29.4547550693668 5.60294302634077 Simulated Neutral
34.6434714622738 -3.25076101331918 Simulated Neutral
35.0538817700144 -3.5420980267573 Simulated Neutral
19.5379088233324 -18.2843540668823 Simulated Neutral
46.7796660089946 -26.7702899528907 Simulated Neutral
36.6717928243108 -25.8924598206547 Simulated Neutral
-28.848412598526 -5.78619782480785 Simulated Neutral
-12.7322804907108 54.0019076595033 Simulated Neutral
23.2161460289917 -10.9663063026475 Simulated Neutral
20.7719521085555 -14.7063731497986 Simulated Neutral
26.2677447162895 -27.3998167308556 Simulated Neutral
-14.7865921175338 -28.437658705833 Simulated Neutral
-31.0511031128172 -24.833724324549 Simulated Neutral
-17.8854434813881 -12.2463717284449 Simulated Neutral
34.7434015639146 -4.10497865582803 Simulated Neutral
-25.6005888859888 -3.343564013329 Simulated Neutral
-33.6149907092486 -8.51753167299655 Simulated Neutral
24.95040155452 0.0753167175955914 Simulated Neutral
23.2912206201493 -11.0195784530566 Simulated Neutral
-15.2929458420477 -15.7389311196484 Simulated Neutral
-20.9022010508629 4.79443857889109 Simulated Neutral
42.3012705919169 -8.53899105074688 Simulated Neutral
22.9107417114877 -33.1023292321902 Simulated Neutral
-15.2294877861435 7.98667987842011 Simulated Neutral
41.0102337669149 -6.35090254477516 Simulated Neutral
19.7367161156312 29.4330675026078 Simulated Neutral
-24.0724304077127 6.24270648946407 Simulated Neutral
4.02696526041622 18.3836196698953 Simulated Neutral
36.1532707932837 -2.80581051921663 Simulated Neutral
-25.4327841028739 -20.0286370734862 Simulated Neutral
-23.6200684661 -19.6318850934651 Simulated Neutral
-21.3185695290235 8.7354099884167 Simulated Neutral
-23.9600392860896 -28.5259769907325 Simulated Neutral
-28.0648735459034 -15.1940843902383 Simulated Neutral
-48.1828742024 -12.9728514352753 Simulated Neutral
-36.8916393978356 -14.6911315078468 Simulated Neutral
-13.7855673408055 -28.6751490984704 Simulated Neutral
27.8144118593277 37.8930856129157 Simulated Neutral
-19.7175903681213 -35.4726690239481 Simulated Neutral
-13.1818778190714 -7.42143888072093 Simulated Neutral
52.4757516325551 -1.18728720472912 Simulated Neutral
-36.4963560053406 -20.6366353352694 Simulated Neutral
-32.3589889871481 -2.78485030442119 Simulated Neutral
32.2395823546107 -6.08843247515259 Simulated Neutral
-27.5076993408877 5.92290730866892 Simulated Neutral
-20.546986645546 9.23684831622652 Simulated Neutral
-19.5421121194927 9.10781425913952 Simulated Neutral
-18.1605772773305 -15.7037486284355 Simulated Neutral
14.8311344894671 4.48707236381545 Simulated Neutral
1.15316488140243 -56.1574147194484 Simulated Neutral
24.6934462394034 -8.48880993385625 Simulated Neutral
-20.2451230483465 -33.6562305201329 Simulated Neutral
-32.6384824178375 -20.2741738841041 Simulated Neutral
-22.2132573656647 -11.7112924094828 Simulated Neutral
31.4110074234282 -0.163722124778113 Simulated Neutral
-28.3552289013851 -14.9783398387534 Simulated Neutral
25.0517058134393 -8.50469678118843 Simulated Neutral
22.0470988693551 14.0968870842052 Simulated Neutral
-20.6440721721986 -4.32936077691028 Simulated Neutral
-21.5996831090752 -37.0088055266073 Simulated Neutral
-21.0263835834972 6.80880573483378 Simulated Neutral
-40.337580472247 -32.8001048835794 Simulated Neutral
-37.9219854740401 -12.3456726046967 Simulated Neutral
-22.3274839636534 -10.5937506207582 Simulated Neutral
21.1087368682928 0.650858814617242 Simulated Neutral
-1.6767323149894 -53.6157756416289 Simulated Neutral
-15.779771321005 4.01577404636019 Simulated Neutral
-8.44613275595423 -4.94120931376656 Simulated Neutral
-43.1458798169993 -35.8926687894286 Simulated Neutral
49.368769703566 23.4286932960808 Simulated Neutral
33.79211216491 0.591471069802895 Simulated Neutral
-20.9432301444905 -22.8952510554081 Simulated Neutral
-24.8954480727506 -9.16103214177572 Simulated Neutral
43.2056975708188 -4.12132495764431 Simulated Neutral
42.6342980659729 11.8491504157042 Simulated Neutral
-21.6992234179677 12.1804946297172 Simulated Neutral
29.6416088380626 3.35569889324656 Simulated Neutral
-34.5294020976381 5.77657643596131 Simulated Neutral
37.5658173322173 4.51565807130968 Simulated Neutral
16.2657202015337 -21.8448019898049 Simulated Neutral
-39.4243215330904 -2.74671659915202 Simulated Neutral
41.5145214167612 -0.63670514711461 Simulated Neutral
-30.1946767052912 -23.9851573117343 Simulated Neutral
23.743242238903 16.840841868567 Simulated Neutral
-8.41488300440781 -3.4308660746102 Simulated Neutral
-21.6394401667349 -22.292585250746 Simulated Neutral
-34.4500916905586 -18.7632771533336 Simulated Neutral
-16.7258784691003 9.56339091182488 Simulated Neutral
19.9134047723746 -11.3977566223276 Simulated Neutral
23.6049355203493 -31.3386764308396 Simulated Neutral
-14.8241700188155 1.19269372120825 Simulated Neutral
24.3160205031251 23.9916929754657 Simulated Neutral
-22.977829793739 -1.96286213270972 Simulated Neutral
-27.0791086186148 -3.18974654738391 Simulated Neutral
8.01252106353657 -44.3036555904145 Simulated Neutral
40.8201895408201 -11.42240679347 Simulated Neutral
-19.3416164990349 12.9611991404201 Simulated Neutral
-21.7990862326393 -0.119473218313563 Simulated Neutral
27.6799572777894 -13.0973022593321 Simulated Neutral
35.8501110713997 -21.4160613575802 Simulated Neutral
-29.0431466088989 -13.6402284888095 Simulated Neutral
54.3901517718795 -16.1966381388149 Simulated Neutral
-42.892807421248 -35.5273066685763 Simulated Neutral
35.8988633135433 -41.8032322482918 Simulated Neutral
32.3783157432162 28.7256765820524 Simulated Neutral
-20.8660486983801 5.10084395556669 Simulated Neutral
35.4457705757114 12.3030891326059 Simulated Neutral
-32.9317245505204 -10.8205357349821 Simulated Neutral
-29.0625325171557 -32.1700976438463 Simulated Neutral
40.1611989989703 0.82972422292937 Simulated Neutral
-17.9873609187067 -17.1621053202375 Simulated Neutral
32.3171535799289 -16.716092276125 Simulated Neutral
-12.6850925312786 0.989858370437866 Simulated Neutral
27.5187034150241 13.8548263587982 Simulated Neutral
-17.7292901659176 -12.4249905784849 Simulated Neutral
30.5952520216114 12.0488123360871 Simulated Neutral
28.9112114246718 -29.0836216886809 Simulated Neutral
-18.3415520224866 -27.3537727554445 Simulated Neutral
37.7769079971999 34.4370021677053 Simulated Neutral
27.1505922959498 -38.9230906135653 Simulated Neutral
-20.5790461970493 -23.0780531735056 Simulated Neutral
-14.219649654635 -7.60551822098949 Simulated Neutral
33.8800200823334 6.42244223253898 Simulated Neutral
-14.8712341723263 12.0872255202984 Simulated Neutral
36.9726371994914 1.85129741093339 Simulated Neutral
-14.7489907232186 1.06336594171368 Simulated Neutral
43.9212691816437 7.84883088078109 Simulated Neutral
3.98468984872512 18.4185253622891 Simulated Neutral
24.1546719503972 14.665753992067 Simulated Neutral
26.9555658750397 29.2006342583926 Simulated Neutral
23.2136486751781 -48.5831995011482 Simulated Neutral
-26.7975817290905 -17.7700348279212 Simulated Neutral
-31.0409090404269 -17.5592873210232 Simulated Neutral
32.5815265416499 -33.7043962068211 Simulated Neutral
-21.1745745957353 -22.1717859584859 Simulated Neutral
41.4662214916043 -27.0312994292836 Simulated Neutral
-25.3513211522307 10.7204846610971 Simulated Neutral
14.9806283905371 -27.7746209330783 Simulated Neutral
-27.3804144788099 3.1372061919378 Simulated Neutral
-13.2244229750134 -14.5325895104288 Simulated Neutral
-34.2619168131159 -9.10616991568186 Simulated Neutral
36.5182033678492 1.91775662774381 Simulated Neutral
1.34467148643346 -56.2803865804243 Simulated Neutral
35.6041671899035 12.1348123804976 Simulated Neutral
26.9613892568411 3.14798804441163 Simulated Neutral
-22.5023191060202 -2.45717454908904 Simulated Neutral
-29.2107379101227 5.79937799394379 Simulated Neutral
-26.3936785863364 -23.0680775450203 Simulated Neutral
-36.045271681981 -17.497750887761 Simulated Neutral
-19.8870675777963 11.6136686555828 Simulated Neutral
49.9627074369669 -21.0881872075599 Simulated Neutral
33.867764163631 2.93997874361762 Simulated Neutral
32.6671569185387 6.0325645115345 Simulated Neutral
34.144675913805 -28.3777458147068 Simulated Neutral
40.4493756869517 -7.95802893547615 Simulated Neutral
-26.9181239779128 -9.73892287427758 Simulated Neutral
39.9287383230369 -14.5736634978308 Simulated Neutral
17.6600681952502 -7.80295191168933 Simulated Neutral
-23.3779486355705 -7.20915652047725 Simulated Neutral
-20.5531557323244 -35.5935787152305 Simulated Neutral
16.4308088355675 32.2182613630329 Simulated Neutral
-9.524967353501 -13.6536895802604 Simulated Neutral
-22.6391982826596 -11.1458667084146 Simulated Neutral
-35.3527267363079 -13.2631955668316 Simulated Neutral
35.9452590740899 -16.1477063731886 Simulated Neutral
-19.9263862693677 -0.239240919117848 Simulated Neutral
1.20063060562086 -56.1889168756866 Simulated Neutral
34.1205702000379 25.9469337458536 Simulated Neutral
12.739840084182 -36.9503675855031 Simulated Neutral
-16.5078982079706 9.16068845303987 Simulated Neutral
-26.3188264421216 -10.8186682887123 Simulated Neutral
-20.0130649522905 -9.14811022448438 Simulated Neutral
-35.8083081575149 -1.86853206296292 Simulated Neutral
40.6290335858433 4.64920121165242 Simulated Neutral
-18.3260925527673 -11.2349813510742 Simulated Neutral
-42.0555058572265 -34.5740028915597 Simulated Neutral
-17.2221312301694 -1.19108661493338 Simulated Neutral
-35.7404898715666 2.32437629080993 Simulated Neutral
-32.9296452545816 -3.44699768903483 Simulated Neutral
-40.9160083844816 -33.3938221515448 Simulated Neutral
-24.4844721803206 10.3509792579761 Simulated Neutral
48.9258400902926 6.37567910189594 Simulated Neutral
23.761912030394 -8.55402881426458 Simulated Neutral
30.6394297769167 -6.00151602546755 Simulated Neutral
41.4372337379325 -17.642592109574 Simulated Neutral
-18.2603591132985 -14.5451147925167 Simulated Neutral
-13.9669912100816 11.5318873899382 Simulated Neutral
-21.9173453725668 9.7313736684395 Simulated Neutral
-33.1058659110992 -8.47866509763744 Simulated Neutral
39.2622637098869 33.2359339775899 Simulated Neutral
-27.96802857028 10.5400602006643 Simulated Neutral
-21.4725701634592 -19.1049361426463 Simulated Neutral
39.9994721247397 -16.4667326618428 Simulated Neutral
23.1782383467255 -16.655411752942 Simulated Neutral
-21.6637645761178 -29.3977498611349 Simulated Neutral
17.4053572566366 -13.5080360889737 Simulated Neutral
37.211632534358 -20.2039778835077 Simulated Neutral
35.1188517273109 -11.3600236022497 Simulated Neutral
45.5484077153737 13.0110478528665 Simulated Neutral
-3.44974010295547 58.0879492140958 Simulated Neutral
40.5192562037024 -20.7811789673697 Simulated Neutral
-12.6822743138354 -34.0942765680575 Simulated Neutral
-27.7465557545921 6.97346234481703 Simulated Neutral
-22.452637496694 -27.3501613649908 Simulated Neutral
-19.8879337415029 -27.7277662112561 Simulated Neutral
-31.0392807061238 -3.30298597027377 Simulated Neutral
-48.4005036579884 -12.6667088414809 Simulated Neutral
-21.8398686150937 9.49635836118575 Simulated Neutral
-8.95894799856906 -13.8275219316769 Simulated Neutral
26.9173902810551 -8.77171375026819 Simulated Neutral
16.8774780986196 8.35852534173544 Simulated Neutral
-19.886242098907 -27.5423668248861 Simulated Neutral
-21.4569794738336 -12.767004573662 Simulated Neutral
-27.7192679823814 3.26290440613986 Simulated Neutral
-24.587964651349 10.0722704781518 Simulated Neutral
-10.7303210479045 4.25782053413361 Simulated Neutral
53.9010030652311 -18.4183420262894 Simulated Neutral
24.8218012865586 -9.63899090766107 Simulated Neutral
-36.3236616926513 -13.0671399882707 Simulated Neutral
-24.4217675171694 -5.56887310545328 Simulated Neutral
5.69085378914338 -27.685663852737 Simulated Neutral
-29.2779134865456 -1.98105680739046 Simulated Neutral
-24.1727962279326 -1.55667897434646 Simulated Neutral
-26.9722991749211 4.18953733215423 Simulated Neutral
-25.3188722423329 -18.9773556561707 Simulated Neutral
-30.2016519233709 -11.161566137018 Simulated Neutral
27.2635511944212 2.86907167642103 Simulated Neutral
10.5198051850109 -23.5113149337334 Simulated Neutral
17.48357922466 -35.7741131313072 Simulated Neutral
11.8942652679352 21.4542452588933 Simulated Neutral
19.5570450786722 -18.3606966800068 Simulated Neutral
-32.3111069953379 -18.8501039938362 Simulated Neutral
-1.66287589350231 -27.7988286042159 Simulated Neutral
39.3460896148438 11.1041927160521 Simulated Neutral
-23.7817217911439 -36.6948333582142 Simulated Neutral
26.9610448502284 29.1820920444475 Simulated Neutral
-12.4266849792938 6.01257450916304 Simulated Neutral
-27.2613035261494 1.11921036759375 Simulated Neutral
-32.2398333242479 -6.76930775563727 Simulated Neutral
42.0178232884949 -14.318853155729 Simulated Neutral
-25.62751298823 -7.35387450169483 Simulated Neutral
-15.194616356185 -15.8069645063083 Simulated Neutral
-0.150214357414109 -28.2963357935963 Simulated Neutral
36.5939836672341 35.7184759149798 Simulated Neutral
48.1724646349005 23.043639338342 Simulated Neutral
31.0592180384203 6.87510543605376 Simulated Neutral
-34.405035511564 -21.111680235679 Simulated Neutral
33.7934322029874 0.64498987447405 Simulated Neutral
25.9935626676483 -13.8285723236742 Simulated Neutral
-14.501438627693 -6.1766209963988 Simulated Neutral
-8.38378662049301 -3.21226848262846 Simulated Neutral
48.2636086116098 23.0658399332199 Simulated Neutral
32.6777879383724 6.06284596791178 Simulated Neutral
38.5019970068043 -10.3430768794096 Simulated Neutral
-12.6970853628119 6.12298927004886 Simulated Neutral
-12.294998907752 -33.5314399533486 Simulated Neutral
-37.6013663003699 -17.8772860832551 Simulated Neutral
39.3800666163026 10.8146046113948 Simulated Neutral
42.2462422197284 -36.1645828791642 Simulated Neutral
43.1964947909082 -4.12175431527562 Simulated Neutral
-29.1115972510528 -29.4200238294349 Simulated Neutral
42.2562014898918 -8.66135098830815 Simulated Neutral
-22.9315670243104 -9.9541280915828 Simulated Neutral
-25.7757242573193 10.3500278031034 Simulated Neutral
27.2069188161046 -34.2407549490423 Simulated Neutral
-33.4724002590124 -4.1267466467074 Simulated Neutral
-20.9251022334436 -6.77275031022064 Simulated Neutral
-13.0261127718439 2.70933233761663 Simulated Neutral
17.6609772123038 -7.6866054804404 Simulated Neutral
-23.5563203041247 -25.8173036044866 Simulated Neutral
-31.4139865691261 -4.42510557991226 Simulated Neutral
-18.0089382913015 -21.0645584446109 Simulated Neutral
35.5786611390244 -21.333220441677 Simulated Neutral
54.2690747326219 3.84149505664914 Simulated Neutral
-19.6369052124778 -16.3699237243462 Simulated Neutral
25.4982320389323 6.93405954556245 Simulated Neutral
-18.5409920476009 -9.4421863725942 Simulated Neutral
-53.0339123557339 -15.2820298633767 Simulated Neutral
20.1965323985084 16.3688678558688 Simulated Neutral
-18.2580179501383 -7.79439848762727 Simulated Neutral
-32.7752799213246 -7.16641652597339 Simulated Neutral
-33.0532886693082 -29.6352531671908 Simulated Neutral
9.10654568118466 -32.990654290922 Simulated Neutral
52.9170673105987 13.6375434142128 Simulated Neutral
-35.3279136335415 5.45219538409272 Simulated Neutral
-30.7035109797652 3.15645841966186 Simulated Neutral
-22.2361922329813 5.81877756712629 Simulated Neutral
48.9342542671921 6.36275281242633 Simulated Neutral
-37.5819791125797 -2.48921313424935 Simulated Neutral
15.2755181067168 -30.5815583285003 Simulated Neutral
-35.1842445855819 5.59887830629475 Simulated Neutral
10.9722808445412 30.6629052320077 Simulated Neutral
36.5289724586254 9.38348852194882 Simulated Neutral
23.3068647215861 -16.5962545539378 Simulated Neutral
-15.4812907765368 3.20929475993854 Simulated Neutral
-32.432282026724 -30.1963068570277 Simulated Neutral
-22.8510991017795 -18.5452126756386 Simulated Neutral
42.044214694124 21.2740780060021 Simulated Neutral
-11.9161112287324 8.41259618195559 Simulated Neutral
9.10950175329877 -32.9974786242565 Simulated Neutral
13.1808872092914 8.62291129862308 Simulated Neutral
-12.7851261408013 53.6119961018033 Simulated Neutral
-17.9895529302861 -21.0696136866428 Simulated Neutral
17.50659813987 -35.7648927048018 Simulated Neutral
16.4037848589152 32.1680281616582 Simulated Neutral
42.3260633000787 21.0553116783733 Simulated Neutral
-18.5807933210121 2.79657349350653 Simulated Neutral
-16.5046465261478 -36.5681060697128 Simulated Neutral
-23.2358710439845 -11.074066984007 Simulated Neutral
46.8347445109537 -26.8391876421823 Simulated Neutral
-26.7823463656231 -21.3970729367718 Simulated Neutral
-13.2282195302032 7.17775955356147 Simulated Neutral
-27.1275705085831 -6.7520350769994 Simulated Neutral
33.1182990537496 27.304486802192 Simulated Neutral
-27.1151258058701 -8.26119000176874 Simulated Neutral
-19.581827672491 -9.20048432354194 Simulated Neutral
23.8940601906979 -0.452711180415334 Simulated Neutral
-30.6460650434407 -2.77831940726315 Simulated Neutral
-18.1134901133617 -0.408877866453367 Simulated Neutral
24.3191740321327 23.9986635420974 Simulated Neutral
20.6373838392334 -31.3963667891069 Simulated Neutral
18.6943185589304 -24.6667162549315 Simulated Neutral
31.4334835952424 3.39684752076788 Simulated Neutral
41.1429042979071 -1.09804694558326 Simulated Neutral
-35.5164343483978 5.90781905947486 Simulated Neutral
17.6442205155405 -7.77911874335359 Simulated Neutral
15.3462451062783 -28.901923130227 Simulated Neutral
27.8739777315092 9.57346465780736 Simulated Neutral
23.2210922455922 -10.9683359795916 Simulated Neutral
27.4127258013607 2.50598074977483 Simulated Neutral
-47.619649610158 -14.5127967856856 Simulated Neutral
-24.9689572513641 -4.63214751562108 Simulated Neutral
-16.4350687479852 -13.6498867089802 Simulated Neutral
-26.8661587215101 -0.801370048349534 Simulated Neutral
-20.620980114848 -0.479279942108525 Simulated Neutral
28.0697468145565 36.5217910279618 Simulated Neutral
-10.5313510295443 4.95994280141234 Simulated Neutral
27.9255913427506 -15.4572894618412 Simulated Neutral
36.2486772495913 -5.28339131574268 Simulated Neutral
-48.9737363608684 -11.7736160375892 Simulated Neutral
40.0226441623356 -16.4506867579991 Simulated Neutral
-12.5665450349153 0.348766925196996 Simulated Neutral
-15.5413393608493 -26.1492787995818 Simulated Neutral
-30.0951998144676 -2.2099992788334 Simulated Neutral
12.2718785484485 -20.3814187209261 Simulated Neutral
27.8693963667836 9.56029336420123 Simulated Neutral
21.0079161915257 -15.190247924317 Simulated Neutral
-29.1367851707296 -5.3636532937203 Simulated Neutral
-37.2081471829078 -1.36881713666831 Simulated Neutral
-15.651329403803 -3.86006848679462 Simulated Neutral
16.4246158534165 32.208300784657 Simulated Neutral
-18.7936107766083 10.886369776929 Simulated Neutral
59.73632161878 0.0146944275870834 Simulated Neutral
-25.7067391420019 -32.3276669473458 Simulated Neutral
32.5908574923108 0.0203497313912889 Simulated Neutral
-38.6778915741675 -13.1723478121381 Simulated Neutral
-25.74981491347 -27.1811533079519 Simulated Neutral
-19.8018566322474 -9.16446288745987 Simulated Neutral
-16.9930262858509 -19.8314935933745 Simulated Neutral
-28.7817334179906 -10.6944846944034 Simulated Neutral
-15.8838243170536 6.16275300644055 Simulated Neutral
-27.4680713716866 3.54588705224409 Simulated Neutral
-25.6761783971523 -4.07709290315493 Simulated Neutral
20.2983023793688 -31.4100736385484 Simulated Neutral
-14.7520137564113 -5.36630712311282 Simulated Neutral
39.3523773502756 33.1842900597494 Simulated Neutral
-15.6590491245844 2.73001166952941 Simulated Neutral
-8.20197779756814 -2.67808560336317 Simulated Neutral
39.2740988732099 -15.8349618315282 Simulated Neutral
-1.28355690935686 -54.053441330918 Simulated Neutral
-27.4000170085747 -4.84368137383765 Simulated Neutral
-27.0807839933756 -9.12191529630656 Simulated Neutral
15.7512057495112 -30.7150983456197 Simulated Neutral
30.2193980293716 -16.5730008898872 Simulated Neutral
28.4827711530125 20.575686366869 Simulated Neutral
-14.6433987711784 10.295651962653 Simulated Neutral
29.9940802704458 9.44137207502737 Simulated Neutral
32.2831457329767 -16.2749179804687 Simulated Neutral
-16.1067453049072 9.07113067884947 Simulated Neutral
-19.9080082676806 12.8066771073692 Simulated Neutral
35.4896109575742 16.9110224547935 Simulated Neutral
-10.6594716797332 3.99468711838034 Simulated Neutral
15.9476300100555 25.1347159577373 Simulated Neutral
30.2251908722878 2.82439280004557 Simulated Neutral
15.360628210419 -14.180746430129 Simulated Neutral
-11.9298383817701 1.17802854231893 Simulated Neutral
27.5347115361609 13.7984533531597 Simulated Neutral
30.0386005877098 0.0741966236114451 Simulated Neutral
43.1494008833697 -4.11174974279763 Simulated Neutral
-13.5327823013414 -19.7710478158426 Simulated Neutral
42.1652703822035 -30.3144994688011 Simulated Neutral
23.2948584554023 -11.003226397766 Simulated Neutral
37.3026297901427 -0.018772215936683 Simulated Neutral
-19.7157488868734 -3.26866901171209 Simulated Neutral
34.918519971332 24.7670565157936 Simulated Neutral
42.8294581420071 20.6771038874978 Simulated Neutral
36.5922082228232 -5.34577775227502 Simulated Neutral
33.1752049761705 -5.46601312238104 Simulated Neutral
-21.5146873791719 -7.2103059695052 Simulated Neutral
28.0665670396005 35.8119128557622 Simulated Neutral
-23.1581571044834 -13.5816746393466 Simulated Neutral
-10.8242788040494 2.69289015943079 Simulated Neutral
-36.7181672242656 -20.2443824130185 Simulated Neutral
41.0019823398471 -6.35181352473412 Simulated Neutral
-13.1648506996784 9.37095066553957 Simulated Neutral
41.5035981034919 -0.5920456764771 Simulated Neutral
-17.4849015528708 -17.4316617634996 Simulated Neutral
24.3669232791416 -14.0098922141629 Simulated Neutral
40.8589575225919 -11.2136141662454 Simulated Neutral
35.2782205703016 -41.5269387552778 Simulated Neutral
-17.1659690609823 3.48774908357585 Simulated Neutral
4.59049083126431 -28.1341719397407 Simulated Neutral
31.7339065200801 -2.94388322795718 Simulated Neutral
20.5453383119332 -31.3815679183456 Simulated Neutral
50.5978203881004 23.8613399736722 Simulated Neutral
-24.1390248450367 -21.8960276034541 Simulated Neutral
-33.0171648313209 6.31575878435611 Simulated Neutral
-37.9982928071985 -17.7858723228673 Simulated Neutral
-17.5502564515958 -21.9427889101774 Simulated Neutral
20.1724076199797 16.6713142117664 Simulated Neutral
-23.8184658637718 -8.44138640150845 Simulated Neutral
-16.3390219189807 -2.13557571117009 Simulated Neutral
-19.5446456441281 0.565821313711511 Simulated Neutral
22.8022473931444 21.7872027545912 Simulated Neutral
-29.8544761652134 -30.1232167250263 Simulated Neutral
-36.6850656558997 0.373771626357068 Simulated Neutral
38.3449591363629 -2.874598230298 Simulated Neutral
33.0895390510135 -22.3755563750039 Simulated Neutral
-10.582371362181 5.63273169735764 Simulated Neutral
20.6955100741044 -31.1295758619148 Simulated Neutral
-21.7393103819989 -13.7358800629974 Simulated Neutral
27.0311363795337 -0.581458237464952 Simulated Neutral
52.4759110470654 -1.18628458465365 Simulated Neutral
26.9377325412368 3.27128189026056 Simulated Neutral
-17.5487255810284 -31.2265343084537 Simulated Neutral
-43.5131898037271 -36.4830021367354 Simulated Neutral
-35.883037151959 4.45588158668243 Simulated Neutral
-31.6982363196372 -17.2159769692233 Simulated Neutral
-20.223510806987 11.0053964885389 Simulated Neutral
-12.786336229226 53.5929642797587 Simulated Neutral
-8.43485689768355 -5.0843856337148 Simulated Neutral
15.4557083935845 -15.7554890875509 Simulated Neutral
-11.8517073928612 7.78112002089338 Simulated Neutral
-30.0936415596165 -0.392808836308441 Simulated Neutral
-12.788085953626 53.5628093901691 Simulated Neutral
-19.8710197813239 -12.2043327441975 Simulated Neutral
23.707845779188 -16.5256377465765 Simulated Neutral
32.6608772277199 -11.4487530049174 Simulated Neutral
42.9318254612546 3.40683344462582 Simulated Neutral
-35.339518826074 5.64453157708852 Simulated Neutral
22.7359413394525 -16.8448814908723 Simulated Neutral
32.5528880431617 -33.6987463786659 Simulated Neutral
10.9236481398016 24.7908853601843 Simulated Neutral
26.746539346483 -24.5582730203557 Simulated Neutral
18.8760864509646 27.2009526667334 Simulated Neutral
-31.5801024488976 -13.6605271839057 Simulated Neutral
45.8051877009483 11.926665936284 Simulated Neutral
-23.4324741218515 1.40493789159459 Simulated Neutral
-26.5913596282616 7.16782627539986 Simulated Neutral
-23.2852011566798 -30.8750198841184 Simulated Neutral
-31.5747618288344 -29.9126054000737 Simulated Neutral
-21.518307171788 -34.3548612445642 Simulated Neutral
-23.5570867680298 1.46740009095129 Simulated Neutral
-10.7424512046617 5.85677149307959 Simulated Neutral
-12.008704888488 -6.4202650350337 Simulated Neutral
12.6936872139842 -36.9151961858245 Simulated Neutral
-12.7105841999256 54.1289978172287 Simulated Neutral
-18.7833481177663 -9.22826143535822 Simulated Neutral
20.3767927508587 -35.6169086430584 Simulated Neutral
25.172725685843 -11.6156441685947 Simulated Neutral
-30.8441529849658 0.941730906811322 Simulated Neutral
-42.6801945920383 8.74086248823764 Simulated Neutral
-27.0651606880592 -6.88249986116831 Simulated Neutral
-26.379817011327 0.910110382916507 Simulated Neutral
-20.3893335343807 -27.639427737772 Simulated Neutral
24.3147512650587 23.9873064359072 Simulated Neutral
-16.1370636153786 1.89716925086549 Simulated Neutral
20.1669995793611 16.2554804894931 Simulated Neutral
-22.3781477416509 -9.30964128917631 Simulated Neutral
-8.35275060945898 -3.05524927361384 Simulated Neutral
-13.2765927364078 -16.869366854196 Simulated Neutral
27.0605639339615 -10.0635805354498 Simulated Neutral
-22.8021656083447 1.46476015960881 Simulated Neutral
42.1232861126084 21.2187458158026 Simulated Neutral
18.8723209439397 26.647188725372 Simulated Neutral
32.1079657928314 -1.88639672124582 Simulated Neutral
-26.2044181864136 7.96332967720793 Simulated Neutral
31.0520173011924 -4.34252984485486 Simulated Neutral
44.0887694519163 -11.6438095313432 Simulated Neutral
-19.5415360631036 -16.6520023230174 Simulated Neutral
-38.520477324753 -7.4298667022779 Simulated Neutral
32.3654814061027 28.7487678069351 Simulated Neutral
-22.1562022328266 2.44717842986326 Simulated Neutral
-55.9006762478245 -12.4145480809103 Simulated Neutral
13.5128860524554 -22.1833132948665 Simulated Neutral
33.2038231563636 8.63540583649566 Simulated Neutral
-25.4256844218828 -7.49202070465359 Simulated Neutral
15.3877126275825 -16.1112712738972 Simulated Neutral
-20.2733994199732 -2.22120287784989 Simulated Neutral
-26.9948830725653 -3.68203248275071 Simulated Neutral
22.7631432486863 -24.9075294211953 Simulated Neutral
10.9859126830116 30.5927463691241 Simulated Neutral
-39.7340033852174 -32.2191150517402 Simulated Neutral
35.3332137668647 -12.934413412972 Simulated Neutral
-17.2759366406891 12.2231494797368 Simulated Neutral
-35.4999192196786 5.91921771112285 Simulated Neutral
36.7712914326669 -24.0213784203017 Simulated Neutral
0.469109235141449 -55.7172507362393 Simulated Neutral
-32.086467707236 1.25389885173277 Simulated Neutral
-25.1718185192623 7.07865613916092 Simulated Neutral
30.6818090459372 -20.7253672651052 Simulated Neutral
30.267833600259 -10.5897608087244 Simulated Neutral
-21.7777450339919 -16.7290449335941 Simulated Neutral
-16.5069879235743 -14.0127314537575 Simulated Neutral
-20.2994145548933 -11.8986885843196 Simulated Neutral
5.01637534030271 -28.5408453724243 Simulated Neutral
-32.4097289817953 -7.23956120017829 Simulated Neutral
-17.9187715571248 -32.5224150641915 Simulated Neutral
20.079831778012 -26.984913782845 Simulated Neutral
17.499131093252 -10.9949807120744 Simulated Neutral
-30.6766465020592 -15.1508053227185 Simulated Neutral
-40.5730323378619 -33.0456697644903 Simulated Neutral
1.98184711114353 -56.6569330196599 Simulated Neutral
-41.0872614979008 -33.5711640804861 Simulated Neutral
24.160247910506 14.6391168406884 Simulated Neutral
-29.1079600722462 -1.39437048475403 Simulated Neutral
-18.2765536335834 -0.379760787272331 Simulated Neutral
-19.8897474966945 -15.9483496473619 Simulated Neutral
-17.3320084781342 -0.980638265171204 Simulated Neutral
28.4820357571885 20.5651017284718 Simulated Neutral
-30.8134848302383 -26.9753813438769 Simulated Neutral
31.7202449321063 0.878386522577155 Simulated Neutral
27.2271493110662 -1.15559914236698 Simulated Neutral
-26.8348520962124 -22.816951154797 Simulated Neutral
32.2207801445682 3.79117892852958 Simulated Neutral
-19.9484175583268 -0.274138352439089 Simulated Neutral
26.4547750552687 -5.52730185221179 Simulated Neutral
34.3971252299585 -6.14180332629398 Simulated Neutral
-19.675645691693 -8.2328233317233 Simulated Neutral
-17.9527930759079 8.21980971959264 Simulated Neutral
-19.7831406951744 9.46469812829168 Simulated Neutral
-18.967831642368 -2.04431399543688 Simulated Neutral
-32.9977919341716 6.20038969603929 Simulated Neutral
-18.3983548542734 6.96952726644407 Simulated Neutral
-29.4766142149612 -16.9060105518822 Simulated Neutral
-19.8064728751188 -27.7135039981254 Simulated Neutral
26.2435147663139 -2.15953975730579 Simulated Neutral
30.0156615663807 9.44974880807334 Simulated Neutral
-26.679682251353 9.17858682777277 Simulated Neutral
3.90286484546543 18.4824841372989 Simulated Neutral
-12.7312584158803 -2.86818758338916 Simulated Neutral
9.85999403583521 -44.2108812834634 Simulated Neutral
-17.6160986421715 -22.7446676910743 Simulated Neutral
40.2080762837844 12.5161349094952 Simulated Neutral
-14.7282444291621 -3.39998367764314 Simulated Neutral
33.5065340113515 -40.2777444845999 Simulated Neutral
22.1189704090051 -8.76656911955637 Simulated Neutral
-33.564697736382 -14.8897955152091 Simulated Neutral
-37.1604129192221 -2.66228140355131 Simulated Neutral
-12.7959826528786 53.3991714674741 Simulated Neutral
54.7975023652388 3.98679689678922 Simulated Neutral
-14.6318252327732 9.8823823679264 Simulated Neutral
-14.0032343805604 9.46003994055873 Simulated Neutral
-31.061883146722 -5.30628971461479 Simulated Neutral
-39.7273426888765 -2.62097433999824 Simulated Neutral
-24.9884291936209 10.5787259550091 Simulated Neutral
35.2355983596739 3.10942226011057 Simulated Neutral
-22.4306731678565 4.42444197518494 Simulated Neutral
6.70835757300442 -27.0593875635922 Simulated Neutral
21.1378084599728 -31.2863840021481 Simulated Neutral
42.1229339628215 -29.371732160427 Simulated Neutral
-14.4912776351138 -37.6838581906626 Simulated Neutral
32.3817052205825 -16.9618705651683 Simulated Neutral
15.3137255259249 -14.1920042007414 Simulated Neutral
-33.5345307371877 -17.854323711201 Simulated Neutral
43.1986969618631 -4.12039487643559 Simulated Neutral
40.1621082299362 0.823590552185022 Simulated Neutral
-33.0977096080259 -8.90470531623317 Simulated Neutral
-24.279499990741 -13.226839224638 Simulated Neutral
30.3351550404428 -4.81215926071412 Simulated Neutral
-31.3566558383166 -17.0068663668443 Simulated Neutral
-13.0600652282433 51.3684064533775 Simulated Neutral
28.4914465479939 20.6141260500751 Simulated Neutral
-22.3687389135796 6.35323892864176 Simulated Neutral
26.4222203718869 -6.14632506077493 Simulated Neutral
-21.1402436067976 4.39550752588581 Simulated Neutral
37.7512587148258 34.4615154159934 Simulated Neutral
-10.5547449416457 5.684865426645 Simulated Neutral
20.2719663194291 16.5165724742902 Simulated Neutral
27.3250579888776 -29.9486600521902 Simulated Neutral
22.640830805539 -16.884062150518 Simulated Neutral
34.1237140047317 25.9479637288854 Simulated Neutral
-19.2404904900441 -15.1366871555904 Simulated Neutral
-32.1593410531864 -31.120246506017 Simulated Neutral
22.2942883616732 22.3901705715189 Simulated Neutral
-22.4557101138507 12.5282128626758 Simulated Neutral
-19.9166138021566 -31.8352355447632 Simulated Neutral
12.8298414354895 -36.9995762801657 Simulated Neutral
-39.128305341117 -1.78661838571064 Simulated Neutral
15.4901080717857 -14.2538737669517 Simulated Neutral
1.71006247306728 -56.5057134058858 Simulated Neutral
-26.3844457126491 -32.2504687966006 Simulated Neutral
23.4029006354055 -16.4291489051101 Simulated Neutral
-15.2787448600857 10.3652877531438 Simulated Neutral
-27.8134355566769 6.83194548146237 Simulated Neutral
-28.8800347295818 -6.02933920314978 Simulated Neutral
23.4896522414916 -16.5680336002282 Simulated Neutral
39.3498093960243 -11.2244289852683 Simulated Neutral
20.1622817748839 -31.4112092229299 Simulated Neutral
-24.7222460005239 7.18550817326843 Simulated Neutral
4.51877638573763 -28.0859372842515 Simulated Neutral
28.47536345768 20.5431396257474 Simulated Neutral
-30.6767638944069 -31.3616379348216 Simulated Neutral
22.2978561634578 21.0660073326546 Simulated Neutral
23.0914947771472 -7.03656258677566 Simulated Neutral
36.6889714683058 -25.8760131384613 Simulated Neutral
-32.9519586001541 5.08520081318748 Simulated Neutral
-25.2218368587175 -4.43733295541478 Simulated Neutral
-24.708112806758 -9.30342922793771 Simulated Neutral
-31.4376937974858 -0.935765430813423 Simulated Neutral
40.7816202901128 -22.9595514977722 Simulated Neutral
-33.5910729689296 -2.7360292570264 Simulated Neutral
-16.4475219473331 -32.5927344445468 Simulated Neutral
16.4004917533738 32.1652397410391 Simulated Neutral
25.994153562884 -6.70300456208051 Simulated Neutral
-17.3410173758362 -4.95266550977831 Simulated Neutral
26.9561869379286 29.1929980877284 Simulated Neutral
-25.4544503750419 0.638635663958931 Simulated Neutral
-19.3760630722915 8.82207927321672 Simulated Neutral
26.6628296400699 2.01937263598619 Simulated Neutral
-29.3602236922746 -12.0495029187645 Simulated Neutral
-12.048905163688 -17.4054693950497 Simulated Neutral
-21.9039573997046 7.5412254585601 Simulated Neutral
45.4416327258775 13.0832345168699 Simulated Neutral
-44.5138134384182 8.6233228287982 Simulated Neutral
52.9279791912642 13.6401857615633 Simulated Neutral
-14.2776716230132 -33.4092029836951 Simulated Neutral
-28.6626039752314 3.06111098607745 Simulated Neutral
-34.7861815550433 3.30309956895599 Simulated Neutral
-29.0039697012608 -13.8245759533921 Simulated Neutral
39.4624158237695 -5.74152597913337 Simulated Neutral
15.2346904862677 -16.4583115742488 Simulated Neutral
33.8591025636225 -2.19742745968355 Simulated Neutral
-12.3228853920788 6.04257303786487 Simulated Neutral
36.2960118279055 3.49588761579462 Simulated Neutral
26.2963604372195 -2.10697178944945 Simulated Neutral
-17.7408090324543 -1.55931576310236 Simulated Neutral
37.0373848603424 1.8789004059286 Simulated Neutral
-39.7339032544373 -32.2190483222483 Simulated Neutral
-8.46007244618315 -4.1860263246813 Simulated Neutral
-13.2158008753163 12.2402673869768 Simulated Neutral
26.9079747706873 11.6351196043748 Simulated Neutral
-31.1596660504192 -2.47017185880507 Simulated Neutral
-14.4127858806998 -18.1305009713757 Simulated Neutral
32.359074468229 28.7627992686939 Simulated Neutral
32.2389313140359 -6.20457457327182 Simulated Neutral
-37.819683964281 -16.9941763975109 Simulated Neutral
48.5007867717564 -18.6018497486998 Simulated Neutral
38.7291008714191 -3.0182378004321 Simulated Neutral
-31.6323839137727 -19.7601740020134 Simulated Neutral
-35.0750432036324 5.61961831579216 Simulated Neutral
-29.1024603299489 6.97916437598566 Simulated Neutral
-26.7521927246007 -31.736530426486 Simulated Neutral
-19.3378662046968 -16.3028843160762 Simulated Neutral
-34.8694207777049 1.19154814412736 Simulated Neutral
44.6291377545009 -13.9203105624795 Simulated Neutral
32.3768788951299 -33.6725756233136 Simulated Neutral
10.1985100561574 -44.1959481524972 Simulated Neutral
-29.4003293587712 7.27703996768781 Simulated Neutral
-26.8202972837305 8.17182388612536 Simulated Neutral
-28.2229621351162 3.15546971709689 Simulated Neutral
27.4064190309577 -34.1962141167171 Simulated Neutral
24.5357514721582 -9.03503984026788 Simulated Neutral
28.4848411390408 20.5826851890957 Simulated Neutral
23.5495688141312 -38.5769844678591 Simulated Neutral
28.4818237212237 20.566291113154 Simulated Neutral
42.6732645528871 11.8606395096249 Simulated Neutral
38.5149577191455 -10.3225417648015 Simulated Neutral
43.213034452757 -4.12138235203164 Simulated Neutral
-11.5892289858766 4.17402438290193 Simulated Neutral
38.8453589866365 -16.4887698184765 Simulated Neutral
-26.0434180389967 -17.2307352377887 Simulated Neutral
-24.9443672872482 3.91063156419727 Simulated Neutral
36.409456332267 3.56688091905815 Simulated Neutral
36.2560702256964 -34.9680862213506 Simulated Neutral
13.9665413620918 -31.8689867874414 Simulated Neutral
34.0186009726846 8.27415964896063 Simulated Neutral
18.4210773000023 -13.5015577677735 Simulated Neutral
32.3270019312206 -16.682597865887 Simulated Neutral
-30.7203502590848 -18.4707747342084 Simulated Neutral
-11.6922007898082 -14.2910655220218 Simulated Neutral
-37.1138297140685 0.619566656465271 Simulated Neutral
-14.043344202249 -4.8413027854746 Simulated Neutral
10.0230182578543 -44.2060321857673 Simulated Neutral
30.9646482296515 -19.785028008876 Simulated Neutral
-15.6044462527361 11.357667982408 Simulated Neutral
21.9780413825264 25.7977003043963 Simulated Neutral
-12.3066051765644 -25.7638368099185 Simulated Neutral
-19.3649764041644 1.69871078993502 Simulated Neutral
-15.7373160418231 -24.5059885638321 Simulated Neutral
-34.654349994245 4.983951046718 Simulated Neutral
-30.2543803885559 -31.1374428204163 Simulated Neutral
17.8613439258025 -7.28163853272906 Simulated Neutral
-28.6227493406933 -23.1742193517192 Simulated Neutral
-14.2407189428312 -10.1732287151781 Simulated Neutral
-26.0045658437488 2.53504910616155 Simulated Neutral
37.2292473878231 35.0926406473205 Simulated Neutral
36.4638675842132 35.8387013684646 Simulated Neutral
22.9023913493455 -33.0884826992881 Simulated Neutral
-16.1431193702203 -30.9305061454743 Simulated Neutral
36.3681894610693 -41.9863300595398 Simulated Neutral
39.6391459796044 33.0659449189131 Simulated Neutral
24.201775504751 14.5405249189634 Simulated Neutral
26.6687393004255 -7.14952869186081 Simulated Neutral
-25.0357210617556 -14.4313853614607 Simulated Neutral
26.955313025223 29.2027144621337 Simulated Neutral
37.5773508564719 4.42409617733414 Simulated Neutral
-27.6529728482356 -15.2456267316078 Simulated Neutral
24.4576296879917 -6.68467702652708 Simulated Neutral
23.3912557017692 -29.3728592295141 Simulated Neutral
-14.5991524429398 -9.84050487343677 Simulated Neutral
-28.793051170221 5.98882637937244 Simulated Neutral
-37.5092644201693 0.478984721000388 Simulated Neutral
43.3017941458086 -16.6059233580418 Simulated Neutral
-17.8809551045505 1.43291330734591 Simulated Neutral
-18.6547418262762 11.5175422220952 Simulated Neutral
-23.5743163891304 -25.785825736099 Simulated Neutral
27.1608239971984 11.9379416369718 Simulated Neutral
24.1645860386148 14.6749422988653 Simulated Neutral
33.3143593958056 8.58188433067983 Simulated Neutral
53.8787966520393 13.8560754007798 Simulated Neutral
-36.2284928780063 -14.3169789829395 Simulated Neutral
-25.5828537997849 -20.639179733663 Simulated Neutral
43.4583069329978 -23.2206973244531 Simulated Neutral
-34.4268046246426 -21.1536123831172 Simulated Neutral
-15.8442628777757 6.10819372244872 Simulated Neutral
40.6732476079548 4.50958750257233 Simulated Neutral
18.0492821055895 -8.32294280376774 Simulated Neutral
35.5479594326847 12.1926830131959 Simulated Neutral
-0.651368386624445 -54.7438187824257 Simulated Neutral
43.205953433252 -4.1196946697408 Simulated Neutral
-26.9939325287146 -7.57446993117453 Simulated Neutral
-28.1487473674797 -26.7936949672554 Simulated Neutral
-35.7021045309159 -13.0562032926704 Simulated Neutral
-27.9932676387914 -1.75309233067295 Simulated Neutral
-24.5660633451292 -25.6643065690043 Simulated Neutral
45.5081140395645 -12.6005349617415 Simulated Neutral
33.6858399891756 26.5535715343101 Simulated Neutral
-13.0473702978847 51.4304010340109 Simulated Neutral
15.4186200011612 -30.7886987494645 Simulated Neutral
-26.0816850847288 -8.32466887590074 Simulated Neutral
-31.8677416047521 -2.99148014066083 Simulated Neutral
-36.8941583143363 -6.43156742996406 Simulated Neutral
48.4984386227892 -18.6037387772628 Simulated Neutral
33.3555051242744 3.4397364452017 Simulated Neutral
-28.0588744886142 -20.274942447908 Simulated Neutral
-29.6468255653646 -30.2188575662231 Simulated Neutral
30.7741732922631 -20.0766606921583 Simulated Neutral
-28.3249942783554 -1.60345651929135 Simulated Neutral
45.6311160248499 12.9599436286859 Simulated Neutral
-23.9470216074505 1.44394777904231 Simulated Neutral
-17.5638636623917 -33.4039027534567 Simulated Neutral
30.3151160563736 6.06032330869544 Simulated Neutral
-11.616483295024 7.90037591849034 Simulated Neutral
-13.1062642993196 0.551927925393207 Simulated Neutral
-20.6279802239038 10.723069787204 Simulated Neutral
-31.1635954259081 4.02201827359958 Simulated Neutral
38.9068453645608 9.22257962510049 Simulated Neutral
20.2753038926759 16.5058401359136 Simulated Neutral
24.1562262041551 14.6507354815831 Simulated Neutral
48.300426506909 -4.0547101297275 Simulated Neutral
-1.38327617728687 -28.0822616485291 Simulated Neutral
34.4199574851202 0.813803822985049 Simulated Neutral
16.2206788317547 -21.838731873603 Simulated Neutral
22.0034063819444 25.7796352944781 Simulated Neutral
-28.8660068374393 -3.08415194321838 Simulated Neutral
52.991659485266 13.6554439660807 Simulated Neutral
-34.188275107011 -8.84025603894617 Simulated Neutral
46.4276420551096 -26.3418907646317 Simulated Neutral
33.6424616581921 26.6176921550493 Simulated Neutral
52.3347535355269 13.4967806679542 Simulated Neutral
-28.6113016419288 -13.9650125831473 Simulated Neutral
15.6487213989715 -18.0956778655291 Simulated Neutral
31.0038063939482 6.97306717951074 Simulated Neutral
-28.2188685999746 8.11571743867588 Simulated Neutral
-30.8496490163988 -28.5603956577915 Simulated Neutral
33.75235875682 -14.572692281221 Simulated Neutral
15.7628008767101 24.8784691020579 Simulated Neutral
-21.5922874070309 -5.36239597761911 Simulated Neutral
-38.4649853955167 -12.2686396140905 Simulated Neutral
22.5606035215372 1.72611636952062 Simulated Neutral
31.5543899115007 -1.84142894383881 Simulated Neutral
26.9584163122456 29.1862474697465 Simulated Neutral
53.1736330857011 13.6983522520728 Simulated Neutral
-15.5897358434051 9.38483761453362 Simulated Neutral
34.9097667114819 -1.54761577368422 Simulated Neutral
-23.874671249044 -15.5209009058348 Simulated Neutral
45.575676121772 12.8189463288017 Simulated Neutral
-31.0483528860331 -24.56618867907 Simulated Neutral
-24.6146708185324 -11.6279122084956 Simulated Neutral
15.8784389012665 -14.2669337585551 Simulated Neutral
52.4745694238221 -1.18873063898802 Simulated Neutral
23.3952341872923 -29.3709216694448 Simulated Neutral
26.9553263303944 29.2027193464072 Simulated Neutral
-20.8361892675554 -1.37248646406406 Simulated Neutral
24.390246139715 3.28844902481621 Simulated Neutral
-11.8519256508917 -6.87658659333333 Simulated Neutral
-21.3059344104101 -7.03913136395098 Simulated Neutral
-14.5030158118257 -1.48497638255599 Simulated Neutral
-22.1903375898888 12.6215682623978 Simulated Neutral
-23.2343150861243 -29.3536029313177 Simulated Neutral
-12.9210425764922 11.1034552409906 Simulated Neutral
-42.9403833304125 -35.5935004558914 Simulated Neutral
17.4513560235397 -10.966477511502 Simulated Neutral
39.1642042511024 -2.6995171623459 Simulated Neutral
-25.6290388707699 10.2271253152616 Simulated Neutral
34.3639390512433 6.24307070682173 Simulated Neutral
34.0249560247047 8.26594390773335 Simulated Neutral
-40.3045717930387 -32.7605000758603 Simulated Neutral
36.5751256966407 6.48243026051877 Simulated Neutral
36.8049522473672 -23.9951316834894 Simulated Neutral
4.78105140340983 -28.1995364415388 Simulated Neutral
-19.5498060756527 -28.3884056874737 Simulated Neutral
32.9133054558637 -6.68081261685984 Simulated Neutral
-16.2187711289496 7.94473831513094 Simulated Neutral
23.1553321472086 -23.7626131035063 Simulated Neutral
26.9120168893118 -8.76080947655012 Simulated Neutral
-30.9431864358913 -29.9264460914591 Simulated Neutral
36.454661383466 -28.9084690849365 Simulated Neutral
-37.3875521495066 -6.76930403352609 Simulated Neutral
33.4485667674089 -2.10744309701421 Simulated Neutral
41.0228061978895 -6.34907451541618 Simulated Neutral
-13.4922336272222 -23.4813368696111 Simulated Neutral
24.2342067587307 -6.19875505776542 Simulated Neutral
31.9151379120326 -4.87183259658603 Simulated Neutral
-21.1817799278555 -3.62083141573109 Simulated Neutral
22.3037393236702 21.0502714311573 Simulated Neutral
31.9040862415402 4.58524124566938 Simulated Neutral
-32.1230830289497 1.31910376890165 Simulated Neutral
-20.8002720336089 10.0704913573348 Simulated Neutral
-19.3560829281997 2.6444426824021 Simulated Neutral
-4.35873786852054 58.7362759409666 Simulated Neutral
-17.7156789350081 -17.170037787447 Simulated Neutral
42.0168129388083 -14.3175334590486 Simulated Neutral
-19.5824762763374 3.75306145154049 Simulated Neutral
-33.5896635143208 4.2850089537078 Simulated Neutral
14.9472741765616 8.40815447232727 Simulated Neutral
-12.7872154402217 53.5783590878606 Simulated Neutral
30.5641009718213 2.69776249119453 Simulated Neutral
-10.4893331823885 -21.3431382562311 Simulated Neutral
-37.5404980356331 -16.8306817617534 Simulated Neutral
-16.1336465510669 1.73079078222037 Simulated Neutral
-32.2602248458984 -8.13526931819993 Simulated Neutral
-39.0461091420851 -4.64272460890255 Simulated Neutral
14.2121189499075 -14.3869842664287 Simulated Neutral
-33.6446688783129 5.10742973607394 Simulated Neutral
-38.3961334189325 -1.27096763591123 Simulated Neutral
37.6346135809923 34.5886100475692 Simulated Neutral
-35.6984589499461 -8.95835623884548 Simulated Neutral
28.7355503963777 -12.7187809538569 Simulated Neutral
28.0841439014734 36.083448860584 Simulated Neutral
-28.2565447173449 -16.8484001572734 Simulated Neutral
-26.9336034378051 -9.38322565758596 Simulated Neutral
-22.3787269247362 -17.9878794165996 Simulated Neutral
34.2047417078794 25.833691411491 Simulated Neutral
-42.3781126154747 -34.9276476546065 Simulated Neutral
-33.6128401174099 -8.51786049870433 Simulated Neutral
-21.8670460319566 -18.4082828350324 Simulated Neutral
29.8348069233191 5.08544367092941 Simulated Neutral
-36.3885072223879 -20.5965397277166 Simulated Neutral
-26.5382705911705 -3.37421129075032 Simulated Neutral
-23.3372829128652 -13.8900611632408 Simulated Neutral
36.778300631043 -24.0172018646085 Simulated Neutral
-30.6104835193586 3.48472264665034 Simulated Neutral
35.1409754039273 -11.3601289691022 Simulated Neutral
-22.3788806048745 -2.16390954166371 Simulated Neutral
-22.2989543566339 12.6359045713571 Simulated Neutral
-48.5068386727496 9.65931146228081 Simulated Neutral
-13.271965365083 -6.39881403093051 Simulated Neutral
40.5432213660329 5.63102257835182 Simulated Neutral
-19.384182790399 -3.44034605733403 Simulated Neutral
-27.4441822026031 -20.7636464952388 Simulated Neutral
14.5552778524841 -14.3756168342819 Simulated Neutral
26.8691065646584 -10.5399149423153 Simulated Neutral
-21.9732275832181 -2.4855480779206 Simulated Neutral
27.2525705935962 2.89418570817661 Simulated Neutral
27.3466546844571 -13.941019931381 Simulated Neutral
-21.6968111158434 -13.3259349722651 Simulated Neutral
24.5996882286772 -9.81083252809804 Simulated Neutral
15.3505592330433 24.7324444587434 Simulated Neutral
-47.7590763475415 -14.8428852452968 Simulated Neutral
34.8470601824314 24.8868178482799 Simulated Neutral
54.6847193578337 3.95711075683163 Simulated Neutral
32.8013192071568 -10.6577233314698 Simulated Neutral
-43.4135170149384 -36.2878484197634 Simulated Neutral
-18.1803978777832 12.7960319903909 Simulated Neutral
-38.2980965769218 -11.4185889317655 Simulated Neutral
27.6798577933357 -13.1129605854313 Simulated Neutral
-25.3217356227244 -18.9807530651157 Simulated Neutral
-19.6688562419937 12.7550277863329 Simulated Neutral
-14.563177260914 -32.3496307143242 Simulated Neutral
17.6271743569134 -35.6181698069677 Simulated Neutral
37.5725151717084 4.47062498862751 Simulated Neutral
-16.7862084176804 -13.4525460237582 Simulated Neutral
-13.976260998618 10.5003393699325 Simulated Neutral
-19.7321376108781 -15.4972909342328 Simulated Neutral
-33.2296873655095 -28.482009415073 Simulated Neutral
40.5251094014115 -11.9650281225655 Simulated Neutral
-27.1652769583637 10.9471598136541 Simulated Neutral
-14.980778680555 10.5794639964954 Simulated Neutral
32.9396959120705 -2.87931799094032 Simulated Neutral
-11.237966626783 4.04316200738347 Simulated Neutral
26.4825881732997 -5.53833042282453 Simulated Neutral
39.9780550337473 -16.4321483033538 Simulated Neutral
41.8858792973949 21.386623023952 Simulated Neutral
-22.7998422918422 11.5088416899305 Simulated Neutral
-33.1056369686916 -6.91358241631716 Simulated Neutral
50.6054764453265 23.8643361191541 Simulated Neutral
-22.1491893541936 12.5664539586712 Simulated Neutral
33.5753594566891 4.83945223733467 Simulated Neutral
36.5564045700659 9.59426054419755 Simulated Neutral
-24.6704752783503 3.11433965761365 Simulated Neutral
48.2275478170989 23.0555835562417 Simulated Neutral
40.4929814467341 -11.9585194406952 Simulated Neutral
-15.7739457252643 -3.77196166586275 Simulated Neutral
-20.1032401858377 2.76924898228452 Simulated Neutral
-23.657483338397 7.80438371771154 Simulated Neutral
33.78985634281 1.44467928883377 Simulated Neutral
53.1449288670872 13.6916012936889 Simulated Neutral
28.0038034716981 -15.3153473386986 Simulated Neutral
19.500759441039 -18.2517297803757 Simulated Neutral
27.9025387513905 0.317699481353998 Simulated Neutral
54.7975479719241 3.98674422652729 Simulated Neutral
5.80727307754378 16.5056238376999 Simulated Neutral
-28.7185964541758 -14.9944527960007 Simulated Neutral
-31.6303693376826 -0.894402115166636 Simulated Neutral
43.161123546177 20.4417250906812 Simulated Neutral
-18.3942182440761 9.66561072451717 Simulated Neutral
-27.6415505487511 -25.0391074537454 Simulated Neutral
-18.7122716704963 -22.0161670612171 Simulated Neutral
-23.1450511532466 -14.0001235927905 Simulated Neutral
-20.4259094873443 -9.96604798753486 Simulated Neutral
-32.4501443299317 -17.5499712329831 Simulated Neutral
-24.8733226026662 0.771097507645605 Simulated Neutral
-24.048756933085 11.130765769006 Simulated Neutral
34.7760165934192 24.9806233090378 Simulated Neutral
-36.6354041462726 -13.6029103267479 Simulated Neutral
23.1790260262079 -10.9505120881971 Simulated Neutral
-19.1777424279258 9.11326127551782 Simulated Neutral
5.22946425745154 -28.6008346917684 Simulated Neutral
-28.8329190381868 -15.4431228368945 Simulated Neutral
35.2193419483468 3.11909100512192 Simulated Neutral
-14.5234141697318 9.75494456592805 Simulated Neutral
-28.2162303310096 6.61447179603924 Simulated Neutral
-20.2911439864455 -10.6911644458733 Simulated Neutral
28.08018696351 36.0322683756786 Simulated Neutral
-20.2997975163815 11.8023768933182 Simulated Neutral
12.9128614769405 -18.4189333035083 Simulated Neutral
32.3756977476531 -33.7318181579948 Simulated Neutral
-13.4841773685865 -17.3583205923472 Simulated Neutral
-25.1539725624075 -14.7840149259645 Simulated Neutral
-13.344360456929 -17.7995781182573 Simulated Neutral
-46.3453378773567 8.62527859048777 Simulated Neutral
39.4567502926547 -5.74185421490816 Simulated Neutral
26.9787954740692 3.17137962170712 Simulated Neutral
24.6973838560952 -10.0311913197752 Simulated Neutral
16.2051726335045 27.699341501839 Simulated Neutral
13.0238346836362 -37.1880892583657 Simulated Neutral
22.8718418199895 -48.3242027974161 Simulated Neutral
28.082106733159 36.3729661079719 Simulated Neutral
-28.7618461872049 5.82405845587428 Simulated Neutral
18.3699050120991 -8.74138916046575 Simulated Neutral
24.7538561332926 -6.40289471503029 Simulated Neutral
-16.0019277266341 -28.5252318407433 Simulated Neutral
-31.5588758592979 -30.4583303735687 Simulated Neutral
-14.2737745614721 -37.1208094506009 Simulated Neutral
26.8449810793165 -38.3832994644141 Simulated Neutral
39.3313153835461 10.4160982288793 Simulated Neutral
-13.7863278870857 2.06860577526655 Simulated Neutral
-28.8481759671516 -24.6462944654064 Simulated Neutral
-28.0813151434353 -11.6471550223884 Simulated Neutral
54.2716152791212 -16.7136750840305 Simulated Neutral
-14.4295969921286 5.44229381662491 Simulated Neutral
-28.9323275332022 -21.2502104226992 Simulated Neutral
-27.8195165922036 -10.9480495331884 Simulated Neutral
-15.0245490818023 12.819592672815 Simulated Neutral
-36.7095462122201 -4.86712035470725 Simulated Neutral
-22.1623855026135 6.5458225542077 Simulated Neutral
47.098673077896 -20.6984319287364 Simulated Neutral
-16.3364877179373 8.89518078763804 Simulated Neutral
12.4084887521011 -2.48879294109783 Simulated Neutral
37.7258509763673 -10.3632585670238 Simulated Neutral
-11.3724031800359 4.29247281882067 Simulated Neutral
-41.3521113704295 -33.8477241795726 Simulated Neutral
-33.2215206246831 -11.4022811573837 Simulated Neutral
34.0307907683724 2.94122339778346 Simulated Neutral
32.2536017838979 -11.7276871730001 Simulated Neutral
-48.5188811370968 -12.495572857712 Simulated Neutral
-37.1019907339349 -1.26181705078036 Simulated Neutral
-26.4566358616265 -23.5290634413461 Simulated Neutral
-17.8617371190571 -33.5875766152455 Simulated Neutral
-17.4762832455669 -32.3426502996873 Simulated Neutral
12.4903281954234 -18.272025580827 Simulated Neutral
-18.6023360784914 2.74870787212864 Simulated Neutral
-21.6065142939623 -37.4843148126806 Simulated Neutral
25.4028726327305 -31.7608196260108 Simulated Neutral
49.965674444117 -21.0735186311859 Simulated Neutral
30.6149729779163 2.67211560672676 Simulated Neutral
15.4496282934363 -15.8884960139407 Simulated Neutral
36.5257932207919 -25.8143940127367 Simulated Neutral
29.7652093030364 2.75656467140827 Simulated Neutral
-24.3665997121203 -9.38142285584291 Simulated Neutral
-21.2562531698892 -16.35649987736 Simulated Neutral
-30.867549456186 -29.8210399647414 Simulated Neutral
-24.0394778520429 -33.2290458314101 Simulated Neutral
30.5904025312014 2.6335423598523 Simulated Neutral
-36.847946211135 -14.3534316260452 Simulated Neutral
-27.6812130317842 -30.2699189466792 Simulated Neutral
-15.0944526847447 -3.04541497477673 Simulated Neutral
42.0277112614909 21.2863452522103 Simulated Neutral
26.8565450352896 0.148917890902016 Simulated Neutral
-30.5983434521639 -24.7517415454191 Simulated Neutral
-16.103302405189 10.1908797886407 Simulated Neutral
-37.7089434605778 -16.7221477589111 Simulated Neutral
45.3468739191873 13.1414555121628 Simulated Neutral
22.9532802180576 -33.2351047094792 Simulated Neutral
-20.0840776224368 3.34133400349287 Simulated Neutral
49.951897381377 -21.0652927930594 Simulated Neutral
-15.974906075308 -28.2372624272373 Simulated Neutral
20.3962400786743 -31.3659191432449 Simulated Neutral
-28.636266860921 -10.5734045748627 Simulated Neutral
48.9389856195955 6.356540025141 Simulated Neutral
44.9988189670839 3.96732343337638 Simulated Neutral
25.9105331120496 -1.39609979981862 Simulated Neutral
26.9585455952875 29.1862430303712 Simulated Neutral
-25.6029244075792 -6.50312359740402 Simulated Neutral
17.3033345023959 -13.5160632503438 Simulated Neutral
10.989434149914 30.5825976726082 Simulated Neutral
31.1356746138224 -7.03210927913982 Simulated Neutral
37.8256461979896 34.3839674183835 Simulated Neutral
23.8057091722865 -14.4384796950288 Simulated Neutral
-26.3547583350777 -35.2199055824178 Simulated Neutral
-13.4775188686505 -7.61506663092516 Simulated Neutral
41.1486900039739 -6.34583640708152 Simulated Neutral
33.7308882163065 -8.62455757751516 Simulated Neutral
-35.5752535152786 5.27710142452291 Simulated Neutral
-32.7678548200246 6.47787161552881 Simulated Neutral
-26.369669135121 -3.17131210609189 Simulated Neutral
-11.7147318452855 -16.6569687930806 Simulated Neutral
36.2677863143795 -28.8264742760639 Simulated Neutral
48.2984366679508 -4.05589782810582 Simulated Neutral
-20.1546095451665 4.92395852993525 Simulated Neutral
-46.4876886547445 8.66822473487749 Simulated Neutral
-22.6366937894377 0.876663386774587 Simulated Neutral
26.8477552587562 11.5563186781491 Simulated Neutral
33.450446181723 9.31150044448374 Simulated Neutral
20.9984281301876 -14.7860960656258 Simulated Neutral
-27.5574010730321 -25.1973181510008 Simulated Neutral
-29.8597237441585 -12.8565060614701 Simulated Neutral
23.3575726651847 -35.912746159879 Simulated Neutral
9.09162074695558 3.06980189674613 Simulated Neutral
-24.4892567906493 6.53267172503865 Simulated Neutral
7.77235520741635 -44.3255740820076 Simulated Neutral
-12.1058564805907 -13.713131029482 Simulated Neutral
33.830079252995 -2.18114741909122 Simulated Neutral
31.9036752624348 6.44608414896203 Simulated Neutral
41.5043810341002 -0.609698131216114 Simulated Neutral
-25.346908734873 -3.1435142969692 Simulated Neutral
-30.2484054955785 -23.9804491244291 Simulated Neutral
40.1487451249369 11.5244702321851 Simulated Neutral
26.4181429005099 -28.0126776204092 Simulated Neutral
37.8346876647676 -10.3521879277619 Simulated Neutral
24.7581887768793 -7.94054308348613 Simulated Neutral
-24.2988443902554 5.80434416144039 Simulated Neutral
26.8980775611418 -29.4806803897668 Simulated Neutral
-38.0976026916472 -17.457275424732 Simulated Neutral
-24.7601109786368 10.8555371933465 Simulated Neutral
40.1604829497483 0.800451938924708 Simulated Neutral
28.7191917267113 -12.7269012504914 Simulated Neutral
30.0119223274423 9.45298583336141 Simulated Neutral
-22.5088910140305 -1.90469609819647 Simulated Neutral
-21.8586873645967 -17.381680659327 Simulated Neutral
19.871394668713 29.4129516662893 Simulated Neutral
-25.5003658039349 -24.8289228093906 Simulated Neutral
-29.7375174988858 -29.0375576926702 Simulated Neutral
-20.7446519298084 -11.0885717291124 Simulated Neutral
-17.9891137851984 8.07577221683921 Simulated Neutral
-14.6928312903862 -0.563841432741411 Simulated Neutral
54.2811789906609 -16.9411547097048 Simulated Neutral
-22.7244806067717 -3.3650550227231 Simulated Neutral
23.7785165077596 -5.99779162958261 Simulated Neutral
35.7635139743869 -6.61756826723952 Simulated Neutral
37.5102149361729 -8.05277574163808 Simulated Neutral
29.8052962028926 6.6376777886017 Simulated Neutral
26.3597476194052 -1.63739769351902 Simulated Neutral
-26.9120841707875 -8.24845275398095 Simulated Neutral
-13.9041273802991 5.55788920088909 Simulated Neutral
-24.7972985533883 11.586647132049 Simulated Neutral
12.7509208520152 -36.9521522124926 Simulated Neutral
-17.7288742889373 2.61367690971215 Simulated Neutral
-36.3729411679597 -2.68847470891677 Simulated Neutral
-23.9478345729777 1.31326385163627 Simulated Neutral
-1.63959446923731 -53.6567201163291 Simulated Neutral
-28.9922298657809 -0.310981042746593 Simulated Neutral
-21.6243275796949 12.743037529419 Simulated Neutral
-20.1322264836755 3.18298051731653 Simulated Neutral
30.576418707809 -20.4349894895169 Simulated Neutral
16.0356417806814 -26.3673014901206 Simulated Neutral
39.3358090051719 -5.74319242991509 Simulated Neutral
4.16015482701546 -27.833298148605 Simulated Neutral
-26.5402779985182 -7.69662805453431 Simulated Neutral
52.6151515847858 13.5647344206415 Simulated Neutral
-30.232204423226 -32.553702647825 Simulated Neutral
-21.8081955270862 -20.2426191496253 Simulated Neutral
-18.2217650172521 9.73360058879498 Simulated Neutral
-8.680843976836 -13.4213358476506 Simulated Neutral
46.5258381171777 -6.0460147010504 Simulated Neutral
-29.425477185392 -1.27786340914677 Simulated Neutral
52.4638509657633 -1.20488949974054 Simulated Neutral
-8.44736735758835 -4.92166062736742 Simulated Neutral
-25.0339455750101 -4.43023092076714 Simulated Neutral
39.6887169287241 -1.41936324937625 Simulated Neutral
11.9178716041483 -32.0808000998547 Simulated Neutral
49.7166920589132 23.5461498217522 Simulated Neutral
-16.0821570802064 -1.1626977985973 Simulated Neutral
40.1943551163233 11.5702557001944 Simulated Neutral
-28.9162582782403 5.79451541370403 Simulated Neutral
33.1783775647555 27.2281446494739 Simulated Neutral
-19.2084052816529 -9.35896123343852 Simulated Neutral
-35.9870679703973 -0.150519029495946 Simulated Neutral
-14.5509558857052 9.32193646661788 Simulated Neutral
-26.0766966717457 -33.0676714874651 Simulated Neutral
-37.5137709045966 -16.5979255949897 Simulated Neutral
-21.7581684885572 8.94986257564616 Simulated Neutral
32.9315369605554 27.5767322422101 Simulated Neutral
20.2281313761932 -31.407919254045 Simulated Neutral
23.3358614682502 -11.0256814805123 Simulated Neutral
36.4001803052267 3.56263853093134 Simulated Neutral
-20.0447267647689 2.27278118452487 Simulated Neutral
-20.588722269702 -1.82910380804574 Simulated Neutral
24.3146333663999 23.9888121362198 Simulated Neutral
53.1136325355437 13.6842381739066 Simulated Neutral
36.4033708296765 -5.5189194907357 Simulated Neutral
-13.6892019597711 -19.7202285153088 Simulated Neutral
-33.8893010857002 -16.7409165603858 Simulated Neutral
31.2191861371301 -3.59335512086811 Simulated Neutral
0.889339447565617 -55.9996789963772 Simulated Neutral
30.5993329667164 12.0007362330602 Simulated Neutral
28.4827063290955 20.5757218004634 Simulated Neutral
15.6699454744542 4.82003171472765 Simulated Neutral
-27.8506257342809 -24.2558337161452 Simulated Neutral
16.377044022702 23.9071242507284 Simulated Neutral
3.01830119964924 -57.1613771562548 Simulated Neutral
42.0599097046962 21.2641642767357 Simulated Neutral
-13.952354912866 11.9935910930642 Simulated Neutral
21.9845878809005 25.8557241446491 Simulated Neutral
48.4673342841363 -18.6232112251143 Simulated Neutral
18.8062756496742 -23.0347834915134 Simulated Neutral
-20.7028979749928 10.5060010915508 Simulated Neutral
33.2533443128611 8.60950364842989 Simulated Neutral
-27.3061911291571 -25.5925948985197 Simulated Neutral
23.715076996355 16.8190281153465 Simulated Neutral
-32.234257171808 -8.52659449880679 Simulated Neutral
-22.1894277645413 -20.1705332898629 Simulated Neutral
47.6290002352749 -6.19167807196412 Simulated Neutral
42.9229891411854 20.6091922830257 Simulated Neutral
-15.2813363117745 -5.44587433773599 Simulated Neutral
40.5223432555652 -7.9800549806022 Simulated Neutral
49.3687698652204 23.4286934916484 Simulated Neutral
29.1775320794936 -0.777066199840717 Simulated Neutral
23.7490628754772 16.848989130163 Simulated Neutral
-18.7294336260388 2.48684475673583 Simulated Neutral
-28.1304728146368 1.22699306505948 Simulated Neutral
36.5631054216811 9.59644926969389 Simulated Neutral
-21.9341475929093 11.868497342572 Simulated Neutral
26.8674229224707 11.5822739322431 Simulated Neutral
12.7464977030849 -36.9552227055878 Simulated Neutral
-21.0189604813271 -4.13346910549641 Simulated Neutral
36.8551569013161 -19.0491937607367 Simulated Neutral
-32.0460260826918 -2.60819881795062 Simulated Neutral
42.661099427651 2.99307799629978 Simulated Neutral
-13.8316480900692 -0.340120075786348 Simulated Neutral
39.412664359106 10.8352363662497 Simulated Neutral
38.3047322492447 33.9197662983027 Simulated Neutral
-28.9866481076006 -3.8975871614828 Simulated Neutral
17.6452193960806 -7.7608926870798 Simulated Neutral
-16.6654961010846 5.82757977904516 Simulated Neutral
16.2217990889015 27.7032653490319 Simulated Neutral
-30.1403243319964 -4.71394088553336 Simulated Neutral
-33.3826441512478 -4.35896661907236 Simulated Neutral
-39.0746716171321 -7.23691895856794 Simulated Neutral
-22.7163442297761 -29.2122633562846 Simulated Neutral
23.7319846865068 16.8329648503613 Simulated Neutral
-33.6990722418074 -9.46123316862549 Simulated Neutral
-29.3160790461426 7.28463451037837 Simulated Neutral
21.9907886134733 25.8172061655253 Simulated Neutral
30.1409565334566 -10.5462560676506 Simulated Neutral
17.3945495687153 2.54841912046027 Simulated Neutral
33.3040246514018 27.0656441565736 Simulated Neutral
40.3752845111932 -13.1436332810411 Simulated Neutral
-18.9700484668312 8.2970186589072 Simulated Neutral
39.2309135533489 -15.8438813083833 Simulated Neutral
43.9151913122115 7.85318636610535 Simulated Neutral
-19.8406401836472 2.3173621960884 Simulated Neutral
37.9476868091606 34.2594059008648 Simulated Neutral
-36.6368655314738 0.105817718487024 Simulated Neutral
-32.2284058107586 -19.0594390944146 Simulated Neutral
49.9686167592299 23.6327876372479 Simulated Neutral
33.801647117191 1.41132887990074 Simulated Neutral
-25.5206666536476 6.45820700152703 Simulated Neutral
42.6978786354248 20.776630019278 Simulated Neutral
-17.451387179321 -25.0641055744294 Simulated Neutral
34.2145096924506 -6.6087557394853 Simulated Neutral
14.4100778274859 -22.4752500142862 Simulated Neutral
-34.630157453344 -19.3063276540655 Simulated Neutral
16.401631926136 32.1678056625311 Simulated Neutral
40.1590747120244 -12.9774552386809 Simulated Neutral
-38.4772821335454 -1.58868180023129 Simulated Neutral
26.9557969495281 29.2082575884284 Simulated Neutral
-35.6919797256413 6.81991168498812 Simulated Neutral
48.3012055651362 -4.05377096540616 Simulated Neutral
29.9987855357384 1.2158044475392 Simulated Neutral
40.1919655236714 12.5368630123341 Simulated Neutral
-32.3825620789104 5.89901713195438 Simulated Neutral
17.40030530907 -10.7655065850666 Simulated Neutral
-32.977325162811 -29.0417481308243 Simulated Neutral
32.2849050808309 -16.3450781063942 Simulated Neutral
40.4171014141798 -7.94151446059578 Simulated Neutral
-17.2470851243364 9.11331987153704 Simulated Neutral
27.3367152059694 1.49941009117494 Simulated Neutral
38.9440883587817 9.22742701593908 Simulated Neutral
29.9900854173174 0.255156110861733 Simulated Neutral
48.6171178668384 -13.9290308788117 Simulated Neutral
-20.2936549436778 2.51625085619771 Simulated Neutral
19.5256743090449 -18.3237698238598 Simulated Neutral
37.0223659210255 -29.174986406295 Simulated Neutral
23.2914296837497 -11.0017263709159 Simulated Neutral
-41.3521021845143 -33.8477358741695 Simulated Neutral
-17.3984014819401 12.0928988334115 Simulated Neutral
25.7664503061034 -22.481419655762 Simulated Neutral
17.6071524326596 -35.6181449135238 Simulated Neutral
31.4418447800714 3.50637635059624 Simulated Neutral
-19.1971562901588 5.99333858884985 Simulated Neutral
-15.6136986995869 -15.3422725700051 Simulated Neutral
-42.3780931946798 -34.9278007178788 Simulated Neutral
34.8937351381304 24.812890569847 Simulated Neutral
-25.9817953695509 -6.62213388104908 Simulated Neutral
-32.9419834002764 -27.8075696483728 Simulated Neutral
-30.5988406119957 -26.8512320550435 Simulated Neutral
12.7215695145495 -36.9172403975853 Simulated Neutral
-16.239283867017 -5.97208149876539 Simulated Neutral
-35.6945575196101 5.95523993487262 Simulated Neutral
-33.7882891612683 -21.0678133503863 Simulated Neutral
48.9555385415287 6.3404346218626 Simulated Neutral
-13.5910822204977 -18.3346143270683 Simulated Neutral
-22.1483756189705 5.65103776730098 Simulated Neutral
-28.1821482308097 6.98408325739442 Simulated Neutral
-29.1204984273867 -1.84425016542779 Simulated Neutral
-20.5979677432625 4.70274726099341 Simulated Neutral
-14.4658650864758 -5.99851064564268 Simulated Neutral
-23.7547998581067 -32.8200761944868 Simulated Neutral
-25.7092695067892 -21.231531262802 Simulated Neutral
-26.524488995932 9.60806345168129 Simulated Neutral
-26.5499591713768 -6.76926820494375 Simulated Neutral
10.9963577923781 30.5645128910773 Simulated Neutral
45.3303849297607 13.1627811199959 Simulated Neutral
30.0604624454236 5.08931259839207 Simulated Neutral
-4.19189335751751 58.6191384001605 Simulated Neutral
-37.4489178370004 -4.15674724975311 Simulated Neutral
16.8803470190142 6.58625059114083 Simulated Neutral
-28.6859243375833 3.16806237636015 Simulated Neutral
-25.2468902672762 -9.04835541827744 Simulated Neutral
-31.3666719469916 -7.38580342377837 Simulated Neutral
-37.1517027068922 -11.273684463504 Simulated Neutral
23.4708032666961 22.2079328259586 Simulated Neutral
-28.285296349244 -11.4393898629829 Simulated Neutral
-25.8494979610858 2.53067542891158 Simulated Neutral
-31.626243368543 -2.79812522867481 Simulated Neutral
-34.6792770559932 -19.3320083504549 Simulated Neutral
15.3059413361612 -14.2777844133011 Simulated Neutral
27.0867535889543 -38.811569781986 Simulated Neutral
-40.2495809910351 -32.7049099040009 Simulated Neutral
33.1245526298373 -24.2154734665134 Simulated Neutral
38.2372484453152 -7.42954184051287 Simulated Neutral
-13.2739956775715 12.1336650026735 Simulated Neutral
13.9815492737307 -31.8471321275949 Simulated Neutral
-23.0011880168205 -25.4568184087302 Simulated Neutral
43.6940801424928 -10.8437762869099 Simulated Neutral
32.8951750149637 -13.395470423053 Simulated Neutral
33.0194781534998 4.33720268885896 Simulated Neutral
27.5430886378922 13.790017554281 Simulated Neutral
12.5025742166744 -18.2467333208098 Simulated Neutral
-24.0310827663416 -29.1965805257757 Simulated Neutral
19.5854009035193 -18.3471434785611 Simulated Neutral
9.27073736050211 2.13984924640569 Simulated Neutral
-15.6587289388499 7.63749745952009 Simulated Neutral
-34.466853661104 -12.6614653875197 Simulated Neutral
-15.1939458150568 -4.97405411563108 Simulated Neutral
-23.3796477723651 -7.20872181568813 Simulated Neutral
41.4889284274328 -17.6503590700392 Simulated Neutral
-33.1755125484939 -4.36696485690967 Simulated Neutral
-14.7806445070271 5.28159892000242 Simulated Neutral
-38.1102164702558 -2.52503614944086 Simulated Neutral
31.1297171594733 -6.81930184643246 Simulated Neutral
36.7083294988918 -25.8947426892998 Simulated Neutral
38.9808752834217 -17.1016451294896 Simulated Neutral
-10.8774109262945 3.98037476532497 Simulated Neutral
17.3814534329833 -13.5059633675306 Simulated Neutral
24.3180598908092 23.9955982030541 Simulated Neutral
-27.3083820010367 2.90446066356223 Simulated Neutral
-30.8894644736686 -10.9611282816199 Simulated Neutral
-18.1927610398541 -32.6269195987704 Simulated Neutral
20.126254310574 -25.8698755426317 Simulated Neutral
-17.9873909841649 6.78306405689072 Simulated Neutral
28.0887466682493 36.1102473041405 Simulated Neutral
22.1135420471541 2.7663508690956 Simulated Neutral
-20.2003553841278 9.07548744006812 Simulated Neutral
19.4145860404013 -18.5847277323832 Simulated Neutral
-28.9489980626781 -21.8625850871451 Simulated Neutral
35.2545040228868 3.09991715632302 Simulated Neutral
-22.5864761426314 4.25674736216284 Simulated Neutral
-19.2404787438727 9.10377009815262 Simulated Neutral
38.6646766210291 9.87886559743204 Simulated Neutral
27.5430735016784 13.7648372494277 Simulated Neutral
28.8326865057441 -18.0049315415051 Simulated Neutral
28.865926625121 2.23344663271541 Simulated Neutral
-19.5990550761757 2.94387255147846 Simulated Neutral
-27.8186557415534 2.36335338693503 Simulated Neutral
16.8827366501937 6.58436325943197 Simulated Neutral
28.7056565590326 -12.7297416212404 Simulated Neutral
3.77668003597681 -57.5762430456817 Simulated Neutral
-25.6735395522271 -17.5624766714248 Simulated Neutral
-18.3162070526747 9.26791656626845 Simulated Neutral
17.8265107324636 -7.31362639892022 Simulated Neutral
-31.1257779246617 0.866259778955986 Simulated Neutral
37.0635977243719 -29.195494983803 Simulated Neutral
-20.1602989279923 -10.398054632411 Simulated Neutral
-23.5182129320275 -0.806546629692993 Simulated Neutral
-13.219974627914 12.2824159885575 Simulated Neutral
23.5664429694532 -16.5540648710999 Simulated Neutral
-36.0315343460048 -0.566847063639936 Simulated Neutral
-15.1246284178279 -33.645883572611 Simulated Neutral
-13.1663313630863 7.06668781018761 Simulated Neutral
-29.8903694478838 -0.168556621786755 Simulated Neutral
36.2879629602627 -6.93761959255123 Simulated Neutral
-38.1944755211748 -18.409982761602 Simulated Neutral
-20.2871894054798 3.2359848684132 Simulated Neutral
28.7805887834691 -32.7860752016651 Simulated Neutral
40.1430215593407 0.851008039073903 Simulated Neutral
-53.0342263807365 -15.282046474186 Simulated Neutral
-28.0753684925815 7.37250234331653 Simulated Neutral
24.6956257390271 -11.7821794540322 Simulated Neutral
-36.1562489882855 -0.559448037521503 Simulated Neutral
-30.6555700214356 -3.19921046298607 Simulated Neutral
-28.2841260257794 -27.0801958320181 Simulated Neutral
16.4035735888426 32.1743539524434 Simulated Neutral
12.6960967410792 -36.9188295672052 Simulated Neutral
26.1391004071067 -1.5050212074398 Simulated Neutral
22.8125408813241 21.7922951136105 Simulated Neutral
-14.5400253355562 -23.3284754897033 Simulated Neutral
26.1544176288706 -26.9096712485059 Simulated Neutral
44.5583362333113 -9.00478709414105 Simulated Neutral
-36.5957014806806 -20.4513790495501 Simulated Neutral
26.6774790707643 -7.13996847383049 Simulated Neutral
22.8718612049721 -48.3241487559462 Simulated Neutral
12.8555435048025 -36.7208745364412 Simulated Neutral
17.8734096497302 -7.20636271368487 Simulated Neutral
-19.5229042496599 9.33805886175372 Simulated Neutral
33.4869563132682 -40.2561858732348 Simulated Neutral
-12.3062519316432 7.79719950185477 Simulated Neutral
27.0630410620967 -24.8431472349575 Simulated Neutral
-20.3178167584503 -2.65957292991255 Simulated Neutral
-24.2164683706102 -1.31197074447716 Simulated Neutral
-11.855599621746 -13.2121719666351 Simulated Neutral
-30.1997698074476 -11.1619735837549 Simulated Neutral
23.2977261507069 -11.0643997081059 Simulated Neutral
-25.2104677277546 -34.8436934824935 Simulated Neutral
-21.5493992568223 -5.85202185102573 Simulated Neutral
-36.5937104978949 -20.658020937996 Simulated Neutral
-29.6011941838659 -11.471350926451 Simulated Neutral
39.0993624968814 15.7233930709312 Simulated Neutral
30.4181104202468 -0.973299009640042 Simulated Neutral
32.0848093046726 -2.02924353921763 Simulated Neutral
-38.725079603012 -3.90496597524748 Simulated Neutral
25.7962499603009 -36.5881435767128 Simulated Neutral
-20.7925427288192 -22.5512312569493 Simulated Neutral
39.0927009994728 15.7361669952937 Simulated Neutral
-22.3159096653257 -8.82136755084993 Simulated Neutral
26.8469773303836 -22.0376740152819 Simulated Neutral
28.2556027255292 4.83030169645917 Simulated Neutral
34.6456182936864 2.89272882439622 Simulated Neutral
-17.167626757533 -1.37356611657362 Simulated Neutral
28.9022849897537 -29.1124105117589 Simulated Neutral
-20.0241418801118 11.8533778032867 Simulated Neutral
-21.6085982266383 -13.1233156398952 Simulated Neutral
-22.0962652104041 8.87308983248677 Simulated Neutral
38.9252356985169 9.22746183659921 Simulated Neutral
53.9026099362278 -18.4080874568603 Simulated Neutral
33.5118146908026 -8.84307403493978 Simulated Neutral
26.6266717305144 -0.563496700337941 Simulated Neutral
-37.4559574621843 -11.1606945565217 Simulated Neutral
22.0345657887119 -8.80957676426893 Simulated Neutral
23.0347282126635 -16.6408971215532 Simulated Neutral
-36.0682369054378 -12.834421050511 Simulated Neutral
22.1819282951415 -8.76027908354268 Simulated Neutral
52.4719855815686 -1.19374319619812 Simulated Neutral
-31.7663992903453 -20.1135274188643 Simulated Neutral
12.815715434872 8.33963386230652 Simulated Neutral
33.6848130920416 26.5551501488599 Simulated Neutral
-15.1801840814715 7.67394714773852 Simulated Neutral
-21.6615287342494 -13.3231318126244 Simulated Neutral
29.6551134998795 5.98752269051308 Simulated Neutral
-16.9255867251406 2.8585665471397 Simulated Neutral
-16.0737784434228 6.23365585219761 Simulated Neutral
40.2063661755545 11.5754879119894 Simulated Neutral
30.240155447917 -1.98825946104283 Simulated Neutral
43.1949323917349 -4.12241768274982 Simulated Neutral
21.7714830868209 25.7306317982397 Simulated Neutral
-25.6687300636276 6.17043744609481 Simulated Neutral
-39.4712606705859 -0.586995879942813 Simulated Neutral
-34.6090401230752 1.92273508607896 Simulated Neutral
-16.3246309183433 9.99163369125801 Simulated Neutral
-21.6219279794713 -24.7765431127638 Simulated Neutral
36.4403067943666 -25.7937627548564 Simulated Neutral
-15.4107681924406 -24.5782286126307 Simulated Neutral
28.6462388621153 -12.7503123424393 Simulated Neutral
27.0582783554512 -10.0351583922916 Simulated Neutral
27.1965302381168 -13.2389226191196 Simulated Neutral
54.1878416163978 3.81810515539589 Simulated Neutral
-18.5922987428681 2.3961468404209 Simulated Neutral
26.247752075448 -6.33882283569575 Simulated Neutral
-24.3948930367104 -1.41479233392941 Simulated Neutral
-27.4282081695406 -30.1719351006296 Simulated Neutral
-25.5879804859479 -8.46308312928422 Simulated Neutral
-23.1579720752817 -3.27718152122552 Simulated Neutral
-20.7782592339705 5.8027273004318 Simulated Neutral
-19.4287361647143 4.0405628695036 Simulated Neutral
-23.4320630940753 -7.21944478529611 Simulated Neutral
-31.6198529575615 -28.3904193149885 Simulated Neutral
-26.5256240442298 -34.6871255627789 Simulated Neutral
37.0360539422287 -29.1877977717617 Simulated Neutral
-14.9857084262978 9.49447766126147 Simulated Neutral
-39.0094333261029 -13.3551793577833 Simulated Neutral
-28.4375235631872 4.520669083325 Simulated Neutral
9.11177962970279 -33.0410306309454 Simulated Neutral
23.8214705852089 -8.4954566465115 Simulated Neutral
-31.2755497295811 -27.8810585863228 Simulated Neutral
-12.9445037470858 6.00225654838211 Simulated Neutral
-43.3029571381598 -36.1320897242264 Simulated Neutral
15.7306363480651 -18.3711317073082 Simulated Neutral
20.7673680814302 14.355618511156 Simulated Neutral
37.7817929541239 -20.4516655988782 Simulated Neutral
-32.9571570655069 6.11286140198573 Simulated Neutral
40.6749669648487 -21.1555627885233 Simulated Neutral
27.074892606816 -9.9546158478146 Simulated Neutral
-12.2723458964344 7.23226755304766 Simulated Neutral
-4.38848448194266 58.7566738947283 Simulated Neutral
40.2379676942509 12.5298554329997 Simulated Neutral
42.3400339689983 -25.1375301624002 Simulated Neutral
-8.4234367385903 -3.5196314861234 Simulated Neutral
-30.1966018191416 -11.1719427994507 Simulated Neutral
41.4964749025193 32.3676518987896 Simulated Neutral
46.9433258817433 -26.9783126594017 Simulated Neutral
31.6797178700496 2.91865045681631 Simulated Neutral
25.9715496972694 -13.7375388805316 Simulated Neutral
-19.4912181112556 1.58052157833046 Simulated Neutral
28.3935908422267 5.22334195409332 Simulated Neutral
-8.98185305830172 -13.5396716409511 Simulated Neutral
-25.5104446519724 -1.35621022611852 Simulated Neutral
23.5385259345198 -16.5570416267991 Simulated Neutral
28.850994947038 -18.0409256793758 Simulated Neutral
-31.0347068715048 -15.4979113403717 Simulated Neutral
-20.023226309703 10.0435501474026 Simulated Neutral
-14.6738382257067 -4.92825457608676 Simulated Neutral
28.8210951315949 -1.63995321057657 Simulated Neutral
-8.44292036944362 -3.77167718699519 Simulated Neutral
-31.4567448266616 1.6874436095704 Simulated Neutral
-21.8868932539488 0.930673022904117 Simulated Neutral
-20.4722849358823 11.9045932913543 Simulated Neutral
26.8725066753964 -9.81085914052595 Simulated Neutral
28.0707810008838 1.10459953773011 Simulated Neutral
-15.5485135751714 -5.71884108696872 Simulated Neutral
-11.0509883232851 1.4670858485025 Simulated Neutral
16.6172792594537 -3.5318140217461 Simulated Neutral
-21.7481644696743 12.3596356397153 Simulated Neutral
-36.7483611096844 -7.05242870560526 Simulated Neutral
41.6322342111177 -11.8351314675406 Simulated Neutral
-25.855415085731 -6.58465773728043 Simulated Neutral
-26.7671280287453 7.33988992857358 Simulated Neutral
-17.7707431453884 -16.2799945430353 Simulated Neutral
-38.4274861342818 -10.2403865264315 Simulated Neutral
32.855600317857 -5.66791895690304 Simulated Neutral
-42.0550818319067 -34.5741506541324 Simulated Neutral
-15.6766394221298 5.19391006468943 Simulated Neutral
-36.1024935261941 -4.58100158432947 Simulated Neutral
-12.4234471463648 2.11708426339253 Simulated Neutral
32.4332534552273 -14.8671595761743 Simulated Neutral
27.0403442064203 -38.7291073187989 Simulated Neutral
-37.5065048162773 -16.6999690556811 Simulated Neutral
-25.8302264060354 10.2963433182678 Simulated Neutral
20.468927456254 -46.720655903618 Simulated Neutral
-20.4261657344719 -4.37595336008207 Simulated Neutral
-17.6918027051294 8.67263653258537 Simulated Neutral
-32.3522166257846 2.31191958244408 Simulated Neutral
-43.094012772774 8.72049629530521 Simulated Neutral
-12.8304487946012 1.0011646783954 Simulated Neutral
39.1822355606324 -15.8875768899685 Simulated Neutral
31.8014496379977 -5.34723807949996 Simulated Neutral
-37.5581677665689 0.556614022925402 Simulated Neutral
36.8040830592271 -13.77347548632 Simulated Neutral
42.310647671133 -8.6622265230112 Simulated Neutral
-23.6002051128627 -31.1019385462195 Simulated Neutral
-18.5846855787322 -25.0666042387979 Simulated Neutral
38.9113459810408 -8.88283994026181 Simulated Neutral
-34.4149746455203 -12.6541217770111 Simulated Neutral
-28.8515659547929 -4.23020772051179 Simulated Neutral
17.7815371934502 -44.6099704867062 Simulated Neutral
45.5493528550832 12.9981473231975 Simulated Neutral
-30.7731567164582 -24.6304974171272 Simulated Neutral
27.5433886888247 13.7795768061973 Simulated Neutral
39.0838880232073 15.7369064939321 Simulated Neutral
30.6119740492504 1.08167192556869 Simulated Neutral
20.1048103150601 -27.0876609159142 Simulated Neutral
-23.7617258012338 -34.9623227037276 Simulated Neutral
24.7367480322012 -11.495260345243 Simulated Neutral
-17.9442265550695 8.24682765132047 Simulated Neutral
25.5685070291273 -51.0252248303877 Simulated Neutral
28.6006825953895 3.42259434344457 Simulated Neutral
-19.8015842965649 -22.4937483506219 Simulated Neutral
-28.0395418177391 4.95008241381223 Simulated Neutral
-14.6545017828852 11.2048507852063 Simulated Neutral
-31.760937388509 -3.22242744273799 Simulated Neutral
21.0114588527168 -15.1871135935347 Simulated Neutral
21.1172299226573 16.7788605444347 Simulated Neutral
23.7306023763348 16.831656039565 Simulated Neutral
-39.8798225070068 -0.153929150129422 Simulated Neutral
-29.1047992216474 -7.05656979343537 Simulated Neutral
43.1612605634903 -4.12067869405788 Simulated Neutral
-35.2450922058423 -13.0344063540897 Simulated Neutral
36.1800316077102 3.3828225471506 Simulated Neutral
-29.073537726347 6.43042611699426 Simulated Neutral
-8.41961302771165 -5.19190210555436 Simulated Neutral
-23.4851120348623 1.3807643140353 Simulated Neutral
32.564577351002 -1.0414338010168 Simulated Neutral
28.9912506753408 -26.0961170377474 Simulated Neutral
2.48940201341643 -56.9104536925322 Simulated Neutral
-19.2913876787992 -15.3501734046218 Simulated Neutral
-23.433531389653 -7.2035949703006 Simulated Neutral
27.1285402154494 -4.82480442896877 Simulated Neutral
22.6641483248753 -24.7494731724461 Simulated Neutral
48.7225475063086 23.2076294095844 Simulated Neutral
41.0729299596757 -6.34314406535394 Simulated Neutral
14.4634524328395 -14.3720881407488 Simulated Neutral
-34.6669410116052 -19.1876879738623 Simulated Neutral
-28.6860542945526 3.06264128508167 Simulated Neutral
-18.4337935231985 -23.1129773997304 Simulated Neutral
-27.8267917535727 8.24662245130546 Simulated Neutral
30.2411462978246 -20.3988685944321 Simulated Neutral
23.2874660130434 1.96029857634654 Simulated Neutral
47.6976554693309 -20.351235965682 Simulated Neutral
40.8367653670218 -3.76164782000082 Simulated Neutral
-12.0223750575406 -6.78307642864424 Simulated Neutral
28.9587014343217 -26.1556717987412 Simulated Neutral
-35.9347491586244 -17.355986113586 Simulated Neutral
39.3167922233352 -7.59021229975213 Simulated Neutral
-16.4344572679051 -14.599907881617 Simulated Neutral
0.409213191027779 -55.6753859948228 Simulated Neutral
-20.2809988756499 -20.8063998144114 Simulated Neutral
-36.8319694801021 -11.295264305056 Simulated Neutral
35.540907801145 16.9165752915793 Simulated Neutral
34.9210388117094 -1.78787630703957 Simulated Neutral
31.1667509343022 10.768362263123 Simulated Neutral
30.2192814625976 -16.5454218811967 Simulated Neutral
28.2182387651567 0.549265566475851 Simulated Neutral
-28.507757005278 -10.4639247607274 Simulated Neutral
36.9448789538508 1.83396742402272 Simulated Neutral
-34.8802331165288 1.84428339123516 Simulated Neutral
-25.4774697244193 -18.7613135510569 Simulated Neutral
-25.176162677919 11.0781267761493 Simulated Neutral
33.9787277121069 8.29321834403627 Simulated Neutral
21.3090694879495 -39.1223592113882 Simulated Neutral
-31.4140456238464 -6.93295544012786 Simulated Neutral
-28.4736337516461 7.43721977882084 Simulated Neutral
42.0258795146826 -14.3182381068839 Simulated Neutral
43.4648105134508 -16.5295272607513 Simulated Neutral
28.7188426119282 -12.7255355159121 Simulated Neutral
-25.689743133023 -8.86045702204381 Simulated Neutral
-30.8950792640024 2.38054332774175 Simulated Neutral
-12.6776479332425 0.754826156362375 Simulated Neutral
-19.0792060491715 8.73977343510355 Simulated Neutral
10.9907584198233 30.5487923096965 Simulated Neutral
-18.3005723986482 -12.7830680155996 Simulated Neutral
-13.2787113662752 5.92893475822429 Simulated Neutral
-31.6315518323641 -1.16846615546014 Simulated Neutral
-24.4582177966897 0.631493178931466 Simulated Neutral
-12.4744649128079 2.96688034376108 Simulated Neutral
18.4949654127768 -12.2702214741599 Simulated Neutral
26.9557033036581 29.1997893572222 Simulated Neutral
-14.1843593385036 12.2696761983463 Simulated Neutral
-4.38843766793194 58.7566093436432 Simulated Neutral
9.3242806867188 -29.4565686021407 Simulated Neutral
20.7528742622008 -20.8295265873377 Simulated Neutral
8.97793302818487 -44.2387271322653 Simulated Neutral
-22.950619343975 -37.1449055680171 Simulated Neutral
-20.3778177627594 4.16261745566112 Simulated Neutral
-25.9546012084372 11.51559726386 Simulated Neutral
-28.091589412591 -13.4782264151456 Simulated Neutral
-18.7398399064991 -18.1322226309178 Simulated Neutral
28.7203152947735 -12.7248811328349 Simulated Neutral
36.3852972314437 35.9113364375546 Simulated Neutral
-25.5722250825571 -3.9522796062993 Simulated Neutral
32.3436204950872 -16.8461495563901 Simulated Neutral
-23.146448946018 -1.64775966141099 Simulated Neutral
-14.4682531091173 -31.0882777669328 Simulated Neutral
17.7913220139438 -7.83359118985626 Simulated Neutral
12.4459269635067 -2.38956084988624 Simulated Neutral
-27.3636586825571 -15.5416187652435 Simulated Neutral
40.5682442604854 -11.593915159303 Simulated Neutral
40.1625983295909 0.828774539985021 Simulated Neutral
-36.2991066549678 -16.9789319215906 Simulated Neutral
-8.37300141878877 -3.1507490673183 Simulated Neutral
-36.670418939212 2.04469669567543 Simulated Neutral
29.790170247529 6.6693155227331 Simulated Neutral
34.0820296131352 26.0040242154424 Simulated Neutral
-41.2691155685351 -33.7620090881918 Simulated Neutral
-30.5729634318683 -3.98027930836842 Simulated Neutral
18.504948964308 -21.8159390201736 Simulated Neutral
-31.3857904597357 -6.83188628576266 Simulated Neutral
-32.4509588377956 -18.5655699912006 Simulated Neutral
-20.2096812283893 -19.4854498982227 Simulated Neutral
32.2470787419901 28.9379689912148 Simulated Neutral
26.8343620615619 -38.3667406051894 Simulated Neutral
8.2008897286049 -38.8375225337754 Simulated Neutral
24.4246894962282 -9.80399713078564 Simulated Neutral
46.1983045799647 -24.3619677211709 Simulated Neutral
29.226674085622 -8.21321181175802 Simulated Neutral
-17.4141369304832 8.01827558413226 Simulated Neutral
-33.9138899305893 -16.5874822552051 Simulated Neutral
52.4757815160259 -1.18647044011388 Simulated Neutral
-25.8641751648871 11.7141047229271 Simulated Neutral
22.5382423046053 -33.9212983605491 Simulated Neutral
-48.9737363620741 -11.7736164124794 Simulated Neutral
-15.4165694326171 2.34889995937291 Simulated Neutral
-20.3080360709602 -11.8905980653162 Simulated Neutral
-31.3267049832191 -10.750723213022 Simulated Neutral
29.5919194240136 1.00041138181371 Simulated Neutral
22.8442130330682 21.8066309096852 Simulated Neutral
-20.7126753527698 -6.56386382180751 Simulated Neutral
-34.2156886220291 -21.3338162983646 Simulated Neutral
17.3992789360172 -10.7681660102026 Simulated Neutral
41.5266805885218 -17.6473158253266 Simulated Neutral
-24.4390227997256 -19.5856806726552 Simulated Neutral
22.0024671752947 25.7968217357117 Simulated Neutral
21.0999387783404 -47.1182453854322 Simulated Neutral
34.374744468323 0.835150275951964 Simulated Neutral
-15.296720603612 2.07661261078039 Simulated Neutral
22.7367773578806 -33.7376018620136 Simulated Neutral
-31.3806017675911 -17.450907624235 Simulated Neutral
-29.9657910177323 -22.2115689864917 Simulated Neutral
-32.4889355814269 -27.1184237856211 Simulated Neutral
20.3902384025578 16.4376737477363 Simulated Neutral
-0.753823828006728 -54.6386506707647 Simulated Neutral
-14.0462929324493 -0.538840100619511 Simulated Neutral
9.26828247156395 -32.2056254731133 Simulated Neutral
-19.5025108237094 7.58046136768578 Simulated Neutral
-16.7834033408938 -13.2134546301406 Simulated Neutral
39.0720212680307 15.736162015512 Simulated Neutral
-20.022954627343 -23.0871994653755 Simulated Neutral
27.5293823614063 13.80189343719 Simulated Neutral
34.4989225048636 -7.97401293648182 Simulated Neutral
12.474511641622 18.8654487270803 Simulated Neutral
-12.8530686185703 -3.04093370417093 Simulated Neutral
-37.9057853856696 -0.223398771296889 Simulated Neutral
54.2825728831067 -16.5700845363704 Simulated Neutral
41.3879229675288 -0.778986966062663 Simulated Neutral
-37.9798403966886 -15.2869501627081 Simulated Neutral
36.8961135404002 35.4595237646118 Simulated Neutral
32.5442993468874 -24.2739376310669 Simulated Neutral
-29.1156419089756 -30.7091691647137 Simulated Neutral
-20.1730199622034 -22.1133841242267 Simulated Neutral
-20.8685978709295 -22.5859460241886 Simulated Neutral
-36.6151559618502 -20.4792996363138 Simulated Neutral
35.3626660954355 5.73462600368806 Simulated Neutral
-14.8594750519631 12.8912704078748 Simulated Neutral
47.3176000112005 -7.27714868781403 Simulated Neutral
28.9577337720811 -29.0317051652043 Simulated Neutral
20.0654194826351 -46.4559799905453 Simulated Neutral
-13.0282034605849 -1.54184077689219 Simulated Neutral
54.2119288829392 3.82482492800102 Simulated Neutral
44.9918253384567 4.00467929706128 Simulated Neutral
-24.0087577011158 6.66495535828761 Simulated Neutral
-28.6925142066339 -11.3619224473007 Simulated Neutral
34.8548014625595 -21.6227842252323 Simulated Neutral
24.1064553483283 -8.13049887595163 Simulated Neutral
-25.7649276680133 -25.5555982994609 Simulated Neutral
45.4501783141561 13.0784429582402 Simulated Neutral
-21.3167651009982 -18.7316633669594 Simulated Neutral
-37.8141575575019 0.40270285981766 Simulated Neutral
52.6445895732747 13.5721874097972 Simulated Neutral
-13.5409609584786 2.32815250519693 Simulated Neutral
-15.8372209499491 -30.1692906146456 Simulated Neutral
37.1041094078291 -29.1940238636494 Simulated Neutral
33.5756756151887 5.0017036794369 Simulated Neutral
23.3874709283075 -31.9422768798302 Simulated Neutral
-21.9490200283357 -19.6745725075316 Simulated Neutral
37.5837729338305 4.43943200033968 Simulated Neutral
-25.8983523118313 -17.0620586784455 Simulated Neutral
21.9973520886787 25.8191530433732 Simulated Neutral
48.6156216931967 -13.9342572430187 Simulated Neutral
-14.4791343461261 10.6926056488301 Simulated Neutral
26.0626503254845 -31.5240267322148 Simulated Neutral
-18.5225525521148 10.5969266427862 Simulated Neutral
-29.8428165393595 -17.1471499289425 Simulated Neutral
47.5843784889492 -0.483664618488839 Simulated Neutral
59.8297639489271 0.0389669883399383 Simulated Neutral
-27.1970087613416 -8.23592414827143 Simulated Neutral
-12.2239895331766 -5.54597086433916 Simulated Neutral
-26.33858053573 5.98232060338633 Simulated Neutral
25.3721384119719 -31.75695690547 Simulated Neutral
45.5963608203903 12.9819810438223 Simulated Neutral
8.88619724190631 -31.160970484946 Simulated Neutral
43.9488626458635 7.84264993370249 Simulated Neutral
-21.5155482597813 -0.350592731126731 Simulated Neutral
-18.0073975620045 -21.0281417701615 Simulated Neutral
37.0491183411036 1.88164045043859 Simulated Neutral
-0.712850551304348 56.5267469302643 Simulated Neutral
37.4210148228354 -20.3785067599865 Simulated Neutral
14.0403993884148 -31.8487709700807 Simulated Neutral
-37.7362388052805 -7.31849308255851 Simulated Neutral
-12.2183417913966 -20.7285772425216 Simulated Neutral
-8.44380944229007 -4.97566021223869 Simulated Neutral
12.4105912742558 -32.0650632686303 Simulated Neutral
48.469862893167 -18.6202332011148 Simulated Neutral
-39.1447924324204 -4.07636533349883 Simulated Neutral
-0.63609069206106 -28.2791401066352 Simulated Neutral
-24.009500985119 -25.7035768805945 Simulated Neutral
36.4424679010427 -5.5468783040252 Simulated Neutral
33.8022121276755 -12.2568952634847 Simulated Neutral
27.8776253098128 9.58052871908947 Simulated Neutral
41.0622755763785 -1.22480636652592 Simulated Neutral
21.2681196006454 -22.8941331958933 Simulated Neutral
38.8640017269204 -15.8017655941806 Simulated Neutral
42.6921123328434 11.8663019036311 Simulated Neutral
35.4664690274513 16.9082429492284 Simulated Neutral
-8.43752139934987 -5.05541414709204 Simulated Neutral
-17.9226351523759 8.38804161732656 Simulated Neutral
36.7754536718481 -24.0233201215948 Simulated Neutral
23.5604502431417 -11.3911392516426 Simulated Neutral
-48.729838477437 -12.1756321288173 Simulated Neutral
-13.0503263943668 51.4156146732592 Simulated Neutral
-30.1107524778761 -0.794801322234647 Simulated Neutral
-37.830734079119 -3.03739920923635 Simulated Neutral
-22.6848836064758 4.91540880980119 Simulated Neutral
13.9047132806308 -31.7740359577291 Simulated Neutral
28.4812893872713 20.5686493507706 Simulated Neutral
-17.9105224495662 -10.4889187743641 Simulated Neutral
-17.7341649680423 12.877690158949 Simulated Neutral
-16.6867730748787 -5.08690959590215 Simulated Neutral
7.8584486915469 -44.3160796025317 Simulated Neutral
-18.4457601592045 -16.0303201566518 Simulated Neutral
-25.7224406724933 -8.2169322195688 Simulated Neutral
-20.5150797470643 -23.1186173203272 Simulated Neutral
26.077276433566 -26.4783065217509 Simulated Neutral
-19.2732347224936 7.90247380786338 Simulated Neutral
48.6237233964258 -13.9132704739578 Simulated Neutral
33.0993306580375 27.3401505531248 Simulated Neutral
-32.4365261290533 -15.4944819926366 Simulated Neutral
-20.0896111928453 8.08121821537362 Simulated Neutral
-30.701252221342 3.48790428949537 Simulated Neutral
32.2561834983543 -33.8399455659225 Simulated Neutral
45.5051072542999 13.0363247207039 Simulated Neutral
-12.7454106959304 53.9519608435546 Simulated Neutral
20.4932539081461 -46.736041611205 Simulated Neutral
-27.985247532719 -26.9814603464142 Simulated Neutral
38.1663161076268 -6.13007166534041 Simulated Neutral
49.528765025564 23.4824826662914 Simulated Neutral
32.6776362034211 6.00962605520527 Simulated Neutral
-8.40510583441114 -3.35128298054941 Simulated Neutral
22.3571716081515 21.1699379292321 Simulated Neutral
-36.1349331478884 -0.164951097548992 Simulated Neutral
34.4652913499318 -7.99543719140077 Simulated Neutral
31.645320682933 -3.73280641852369 Simulated Neutral
33.8210972291493 -14.6562656678263 Simulated Neutral
52.4717926550467 -1.19483429766682 Simulated Neutral
-0.473618330236899 -26.6264736336858 Simulated Neutral
-27.7498264476065 8.12223789627687 Simulated Neutral
-36.7101863762955 -7.51402192828115 Simulated Neutral
-34.9732718417006 -12.7987006888509 Simulated Neutral
-32.2521151705173 -19.3206855013146 Simulated Neutral
-26.7854140006393 7.38912563392609 Simulated Neutral
-23.2859752535174 -29.2549992322333 Simulated Neutral
-14.906530089956 -37.5772355013516 Simulated Neutral
33.5127585665136 3.48220573162129 Simulated Neutral
-22.5614176147371 -2.12802047552618 Simulated Neutral
-24.2538484829825 -20.6553326873287 Simulated Neutral
34.637865624644 -3.83207081655734 Simulated Neutral
31.0458107120208 4.11899372765631 Simulated Neutral
-11.8623395491978 -13.8221618642951 Simulated Neutral
-25.6173716960001 -3.58480181277044 Simulated Neutral
17.4741916851174 2.56763208829594 Simulated Neutral
30.798743314219 -20.3168645172746 Simulated Neutral
-31.4201172717089 -5.85672482302492 Simulated Neutral
-25.0425089166294 -16.3694149747901 Simulated Neutral
15.7280571773041 24.8969014053169 Simulated Neutral
42.7027168462013 3.08775729154719 Simulated Neutral
-15.396571081007 8.51012866261769 Simulated Neutral
17.8779914899748 28.5445123584301 Simulated Neutral
-15.5250699824154 -14.9733867953189 Simulated Neutral
-21.4894257523952 -14.7466746762424 Simulated Neutral
-28.1263942040439 -15.8728127205342 Simulated Neutral
44.6200185625061 3.15595321796522 Simulated Neutral
-18.7918999177331 -1.9966665808914 Simulated Neutral
19.9225837227634 -12.277499918533 Simulated Neutral
-40.3410379595562 -32.7971456065759 Simulated Neutral
-1.43085738309001 -53.8884252681498 Simulated Neutral
-38.2490357289362 -2.57316302691698 Simulated Neutral
30.9367665310884 -5.89123279244228 Simulated Neutral
-41.055170425555 8.71841808987829 Simulated Neutral
-3.41067923629116 -33.1950321067525 Simulated Neutral
-23.1866528361947 -19.0134528795979 Simulated Neutral
-12.9722585652448 9.22860200321976 Simulated Neutral
18.0431346848192 -40.0274532969143 Simulated Neutral
-16.2761546993264 -27.2132720125625 Simulated Neutral
-22.9564143150983 5.77462482238841 Simulated Neutral
-21.4782853633385 9.64400948398772 Simulated Neutral
-41.1784714018253 -33.6697776015698 Simulated Neutral
-20.7147997245978 7.39951808926126 Simulated Neutral
17.8287587457777 28.5113008859658 Simulated Neutral
-19.5225960942606 8.9163157997899 Simulated Neutral
40.2013563243745 12.5518053635815 Simulated Neutral
-16.1512360307647 -6.26363245071805 Simulated Neutral
37.6197157702552 -5.71950220696996 Simulated Neutral
-30.9193471535328 -29.6466529741466 Simulated Neutral
42.6376836918799 2.96533891688421 Simulated Neutral
16.4027724441262 32.1653360096366 Simulated Neutral
-12.1322375307277 0.457849434005527 Simulated Neutral
-30.9454687012888 -29.8670386300858 Simulated Neutral
29.0338317464776 -8.27501496565882 Simulated Neutral
-20.0486108393784 -2.31717047216663 Simulated Neutral
37.7809721548472 -13.1396570316337 Simulated Neutral
26.1054284702438 -24.8309269197006 Simulated Neutral
-14.0989822954333 -37.2692815403862 Simulated Neutral
4.82494980198695 -28.3375140550612 Simulated Neutral
-13.5383760514835 -0.100985835532992 Simulated Neutral
-20.7530215705556 3.7859518684688 Simulated Neutral
-17.109659966589 -1.37454692920786 Simulated Neutral
-45.9278429667482 8.55002797934237 Simulated Neutral
28.0107720025199 -32.599789931792 Simulated Neutral
-16.0779312311118 7.29009589784005 Simulated Neutral
-24.4121000360576 1.07938924296379 Simulated Neutral
-25.9780969336992 -20.8708113152186 Simulated Neutral
48.480597347212 -18.6132931456961 Simulated Neutral
-35.8229364802571 -13.0811555893432 Simulated Neutral
-27.6376615548108 -25.0466196189805 Simulated Neutral
49.9990126140179 -21.0916164701975 Simulated Neutral
-24.5320098779809 -1.35893758193213 Simulated Neutral
-27.3719625767786 -31.0375925281574 Simulated Neutral
-16.2912097875851 -28.1707710561649 Simulated Neutral
29.8049716224085 -0.911239336179124 Simulated Neutral
45.0323206650925 3.97478465417666 Simulated Neutral
-35.9197556987373 -18.5256454383959 Simulated Neutral
-21.5232105663681 9.68124112690439 Simulated Neutral
-23.9804366107731 -5.44943922467336 Simulated Neutral
-24.1665923442596 -5.30937196891421 Simulated Neutral
16.3935226612101 23.9444254596685 Simulated Neutral
38.969005346337 -17.085063508751 Simulated Neutral
36.1177902691167 -8.33992537170059 Simulated Neutral
33.1920814195931 8.64186701688772 Simulated Neutral
-23.4054856365298 4.70471767188589 Simulated Neutral
-30.6726240515597 -3.86550436174972 Simulated Neutral
-19.1742385148646 1.87623727441025 Simulated Neutral
49.4038683152324 -21.1968662859332 Simulated Neutral
-33.7812005120556 -19.0125756918585 Simulated Neutral
-21.1294494088929 -22.6949469636661 Simulated Neutral
-20.6276070278247 12.0812416800737 Simulated Neutral
28.7098837175157 3.35043288699179 Simulated Neutral
-15.40711908987 -24.5755199802501 Simulated Neutral
-13.9199694645041 5.60797103414501 Simulated Neutral
-14.41608465542 11.7769530461875 Simulated Neutral
27.5213214913887 13.8383219480581 Simulated Neutral
-16.2974889376265 -17.6454028384083 Simulated Neutral
35.4181608064562 5.69207636051069 Simulated Neutral
17.818242252553 -7.34836368102065 Simulated Neutral
-18.9434370625971 -37.2496095998499 Simulated Neutral
25.6064974285434 -8.11576433474611 Simulated Neutral
-22.4878092679212 4.36663899838064 Simulated Neutral
12.4918642334257 -18.2736298693419 Simulated Neutral
-20.4425812914181 5.2806380915562 Simulated Neutral
-35.2639006865462 -9.28758796889933 Simulated Neutral
23.1863596955407 -21.4686509985719 Simulated Neutral
-17.6483309632796 -30.7195016848194 Simulated Neutral
-22.9295236047169 3.52347612669533 Simulated Neutral
-31.3007891986097 -14.1260581573815 Simulated Neutral
-38.877785886877 -13.427349741499 Simulated Neutral
21.2478290028929 -31.214950944489 Simulated Neutral
-25.2628037920513 -35.8423848246806 Simulated Neutral
26.7095771595097 -0.879147661981289 Simulated Neutral
27.3525704980965 -0.160915091017503 Simulated Neutral
33.7004460282529 9.29020086431628 Simulated Neutral
33.8119298404442 26.3786994825686 Simulated Neutral
46.9506802269611 -26.9875868043689 Simulated Neutral
50.750791593884 23.9220521783123 Simulated Neutral
-12.7971776218312 53.3777045018225 Simulated Neutral
-35.9748675415437 -1.6158325592786 Simulated Neutral
45.2296467261721 -1.2755886688452 Simulated Neutral
38.6252607354893 33.6653678061624 Simulated Neutral
35.3975357495151 16.8984522145381 Simulated Neutral
-23.0119838456292 -25.4538322102652 Simulated Neutral
33.4220762387166 -2.2610352878517 Simulated Neutral
-41.1513600686802 -33.6378380369405 Simulated Neutral
46.9549971931848 -26.9936876262831 Simulated Neutral
-39.8073278003495 -32.2835031748419 Simulated Neutral
5.14333700987079 -28.348885295374 Simulated Neutral
48.428105886749 23.1131766972961 Simulated Neutral
-12.7971645180325 53.3777231529219 Simulated Neutral
-28.0906896697911 -23.2153684418477 Simulated Neutral
-31.0835352493668 1.43040273128844 Simulated Neutral
-13.989629988961 10.1077373815661 Simulated Neutral
-16.2850956320922 7.23218565810658 Simulated Neutral
17.5129235535465 -35.7634056458389 Simulated Neutral
-36.2381728047768 -19.4151779951209 Simulated Neutral
33.2593466876833 8.60696611512157 Simulated Neutral
42.9265383855336 3.44890323519249 Simulated Neutral
-16.6338944571898 -19.7593375788058 Simulated Neutral
-12.6030475975249 5.79280114318534 Simulated Neutral
-33.3631915341863 1.02452660685764 Simulated Neutral
52.4727344484028 -1.19321574836572 Simulated Neutral
-30.1352475308452 -4.24056878303254 Simulated Neutral
15.9535960504255 -30.6453870213358 Simulated Neutral
27.544777251766 13.7958253579991 Simulated Neutral
32.3141324333012 3.79060998109235 Simulated Neutral
26.73191814886 -0.880821685339801 Simulated Neutral
27.2951053118153 -29.9860673170152 Simulated Neutral
32.8008887030447 -13.3562684717878 Simulated Neutral
-18.1056940533646 10.3166105780253 Simulated Neutral
-8.37315764804688 -3.15074447717525 Simulated Neutral
30.5169791574022 7.40639830321209 Simulated Neutral
28.1661544874113 1.48405917826732 Simulated Neutral
41.4276848871949 -9.24285104311893 Simulated Neutral
48.1520803613315 23.0395965749939 Simulated Neutral
-15.7836772192502 11.8667759770189 Simulated Neutral
40.1529466705903 0.841271771055555 Simulated Neutral
-32.7990258613372 -26.6665460521042 Simulated Neutral
-12.1358163949313 -9.96099131405417 Simulated Neutral
32.2305520998224 -6.13001283296502 Simulated Neutral
15.9315952110388 -30.6985855843341 Simulated Neutral
-31.3936698863271 -15.1913094516108 Simulated Neutral
21.6580695119589 -24.7288693508734 Simulated Neutral
-39.3024696350531 -1.16337910266374 Simulated Neutral
-35.5859594482947 4.65739211786797 Simulated Neutral
16.403089524126 32.1715621077077 Simulated Neutral
30.8131857759243 -19.8646722163196 Simulated Neutral
-15.7231273443441 -28.0259078353927 Simulated Neutral
-24.3740903405604 1.51581276866947 Simulated Neutral
40.2000165024176 12.5334255896099 Simulated Neutral
-24.742144859311 8.28560483049985 Simulated Neutral
26.4649787509827 -5.5824471741311 Simulated Neutral
15.5038322961961 8.34046396786267 Simulated Neutral
34.5569497673611 -7.91860161393773 Simulated Neutral
40.192372144339 12.5773746303615 Simulated Neutral
33.5500774601433 -0.817308842837101 Simulated Neutral
42.9851515594074 20.5638613258813 Simulated Neutral
-35.8667875063437 -16.0666021609624 Simulated Neutral
-31.1498862943886 1.83032422697538 Simulated Neutral
-20.0771829767138 -34.3205421722011 Simulated Neutral
-13.799961536806 11.8343496946495 Simulated Neutral
24.415074951077 -1.61990352583689 Simulated Neutral
-26.7356843619973 10.690649219738 Simulated Neutral
15.8455031870105 -30.7038247547566 Simulated Neutral
-23.9924696971758 -36.2470736418887 Simulated Neutral
52.4734548917398 -1.19113390796293 Simulated Neutral
-15.072300580473 -3.50319570385281 Simulated Neutral
26.8850164858413 1.97805751419109 Simulated Neutral
-29.0730189083872 -22.6262477353361 Simulated Neutral
-16.3201232488561 -8.10984424097486 Simulated Neutral
-17.6976389426092 6.07193486310971 Simulated Neutral
-26.0607499985368 -21.5778300342417 Simulated Neutral
26.3803464040436 -28.1374260023414 Simulated Neutral
-23.2889099509704 3.36735370028886 Simulated Neutral
42.6913540541759 11.8660566564934 Simulated Neutral
16.3454594299318 -21.198752313493 Simulated Neutral
-12.0073725889893 8.07039654013753 Simulated Neutral
20.3362432157792 16.4359637200985 Simulated Neutral
-42.8461849530292 -35.4727540247968 Simulated Neutral
-24.1246279950218 -5.4646808698391 Simulated Neutral
-15.3542331341662 -5.36870193919452 Simulated Neutral
39.098992917229 15.7377336533767 Simulated Neutral
-47.8366295298477 9.33477554413155 Simulated Neutral
-21.2933926158322 -12.0525471790019 Simulated Neutral
34.6803279931334 -10.4727023741566 Simulated Neutral
-43.5078185752581 -36.470659255372 Simulated Neutral
13.0648927914528 -32.0057978153167 Simulated Neutral
-26.451570545761 -5.48296579683617 Simulated Neutral
24.7312020081081 -11.8453116842145 Simulated Neutral
-18.8300216095013 -10.1173033139446 Simulated Neutral
30.225202187702 2.86329973130605 Simulated Neutral
-33.8662679265711 -22.3501063407772 Simulated Neutral
-24.5617458226296 5.56195870061964 Simulated Neutral
24.9206796058022 -5.74483320634564 Simulated Neutral
37.2059874869416 -1.41095363699452 Simulated Neutral
-22.2248798908212 -6.67081236738087 Simulated Neutral
-14.6679405085288 12.5397557920381 Simulated Neutral
-21.3694181608188 6.70157496390581 Simulated Neutral
0.238617171458609 -55.5498461837687 Simulated Neutral
40.1877670443205 12.599899572988 Simulated Neutral
35.5491724514929 12.1911476577486 Simulated Neutral
-21.3069646799833 7.66435759048017 Simulated Neutral
41.4967982854358 32.3677800511879 Simulated Neutral
-33.8112837892648 -5.1590006417685 Simulated Neutral
19.8010873260335 29.413822878691 Simulated Neutral
-15.4803516462341 1.26543129049543 Simulated Neutral
-8.27513931601095 -2.81845774462015 Simulated Neutral
-42.4455614329261 8.74843210396691 Simulated Neutral
-21.7739133892975 5.40842748345645 Simulated Neutral
-22.7843691878053 1.02123099018232 Simulated Neutral
-17.0114361297951 4.88009427941253 Simulated Neutral
12.9187614979928 -36.2843180830971 Simulated Neutral
-27.6046253670991 7.95098753624088 Simulated Neutral
-26.105576545448 0.831000525311057 Simulated Neutral
20.998773210425 -14.9603866957756 Simulated Neutral
33.2385279688656 8.61847886229961 Simulated Neutral
-11.3964875216486 -12.5020296522186 Simulated Neutral
17.8326047251254 -7.29924682413655 Simulated Neutral
-24.1865405272669 6.14606807358698 Simulated Neutral
-19.7871958130735 12.834914048901 Simulated Neutral
20.6951008738959 -20.8488780135231 Simulated Neutral
29.8358019424572 -0.522457092260078 Simulated Neutral
-12.7797738721668 2.26790774031758 Simulated Neutral
29.4509220247102 -20.3696684532945 Simulated Neutral
-13.2995435717263 8.5313914487701 Simulated Neutral
-30.618830828066 -24.1780013694011 Simulated Neutral
-13.8636116929238 -6.46382358325317 Simulated Neutral
-27.1689028076894 3.79529528231453 Simulated Neutral
-39.4765975015266 -0.211446900449159 Simulated Neutral
-7.63554441609959 -26.4398221310226 Simulated Neutral
-19.8164212207785 12.8161902429263 Simulated Neutral
-25.5737970207317 -20.607359994029 Simulated Neutral
27.527248359484 13.8129825586396 Simulated Neutral
35.3924470439941 -0.759384391874045 Simulated Neutral
-25.4084706335043 -16.4669824082526 Simulated Neutral
28.483855579639 20.5780135649702 Simulated Neutral
28.3790304336946 -14.3002435350893 Simulated Neutral
-16.9486506982406 -19.7190371065764 Simulated Neutral
-17.9648705878673 -11.9624738434081 Simulated Neutral
-38.5630929859102 -11.9748358632036 Simulated Neutral
40.1408847777965 0.852384400148667 Simulated Neutral
-35.7613956508917 -5.5756656847084 Simulated Neutral
17.7495476796285 -7.61311969742013 Simulated Neutral
10.9280196058585 24.6852578958574 Simulated Neutral
-28.7244961933467 -0.188261540480579 Simulated Neutral
30.7856057809095 9.18177556931792 Simulated Neutral
-38.8488962422799 -13.4044736131171 Simulated Neutral
-38.32190351022 -10.9700883543538 Simulated Neutral
23.3531372788639 15.661004106038 Simulated Neutral
-20.8876452270677 6.11877105038841 Simulated Neutral
42.5719616261346 -29.1915309407046 Simulated Neutral
19.6985283814772 29.4411168698912 Simulated Neutral
26.701145565786 -9.86422172645062 Simulated Neutral
19.8011944255796 29.3318049198512 Simulated Neutral
35.4100765563408 -5.64879514616747 Simulated Neutral
-32.0717416447194 -7.36134907868923 Simulated Neutral
-17.2852393927834 9.78009668478535 Simulated Neutral
-14.0188894016215 -19.9394704020578 Simulated Neutral
25.4103011399324 -31.7502755544469 Simulated Neutral
29.9472468039671 3.10365866081328 Simulated Neutral
14.1549508417964 23.2729785670018 Simulated Neutral
31.4377989153282 3.40167464166478 Simulated Neutral
28.4842694157583 20.5803793103118 Simulated Neutral
40.6503240261515 -12.070100259154 Simulated Neutral
14.4911732583151 28.03005815686 Simulated Neutral
-25.3191520883578 0.374611439584877 Simulated Neutral
22.2298565158531 -36.3578487032659 Simulated Neutral
-22.5888452604039 -10.2024218228608 Simulated Neutral
28.4757534869615 20.546052172012 Simulated Neutral
54.880238210497 4.00887461216499 Simulated Neutral
-16.5338299583121 10.8356372623771 Simulated Neutral
42.6710856148381 11.8590410578371 Simulated Neutral
26.8802382644093 0.230069883009602 Simulated Neutral
-35.366072533803 -6.00068210941761 Simulated Neutral
-29.9664691284387 -11.2917307684619 Simulated Neutral
29.5350672836755 -1.49363112865945 Simulated Neutral
-29.7762685656581 -10.8094753931821 Simulated Neutral
-24.4747180889519 -20.9441761420703 Simulated Neutral
-29.6151363510142 -23.039475540541 Simulated Neutral
-11.5765747709663 -7.47741894215523 Simulated Neutral
-13.8638733127054 11.8329630740324 Simulated Neutral
-27.9805393821158 -2.2124788273402 Simulated Neutral
-15.5819938037565 7.30034476427931 Simulated Neutral
27.5550730068069 4.47478658346602 Simulated Neutral
-34.2348258558409 -5.3810794902268 Simulated Neutral
21.2810458198321 -24.6660650599834 Simulated Neutral
4.82490707833334 -28.3375659102135 Simulated Neutral
-53.0362112916923 -15.2824244367965 Simulated Neutral
-15.7767083322032 -15.4950114333006 Simulated Neutral
5.01889375149777 -28.5264645515086 Simulated Neutral
32.3664035529287 -16.9026186166641 Simulated Neutral
-21.4653055298551 -13.8982348527043 Simulated Neutral
33.7321981696863 -26.7805896676717 Simulated Neutral
-12.8236477436725 -5.25135783050925 Simulated Neutral
-24.6204376276142 -2.29655552170988 Simulated Neutral
-18.8135285564019 -3.76129080718307 Simulated Neutral
15.4030652289696 5.65840240493538 Simulated Neutral
32.2705407823354 -16.2290600192692 Simulated Neutral
-35.4475052571306 1.85164319349841 Simulated Neutral
40.6417361703425 -20.6665770154574 Simulated Neutral
19.3534253166337 -21.5501473806733 Simulated Neutral
45.6778740967467 12.941240791685 Simulated Neutral
31.4584420989032 3.48703437376133 Simulated Neutral
-20.3713161219085 11.0526392458128 Simulated Neutral
28.1951365627021 -12.9028289097388 Simulated Neutral
20.1851847188308 -46.5366563317102 Simulated Neutral
23.187148766143 -21.4550219758534 Simulated Neutral
-22.7245989799848 -37.0073195420446 Simulated Neutral
-24.7726275997601 9.19409367190121 Simulated Neutral
-15.4374796341302 -5.90379399378529 Simulated Neutral
24.2906906114147 -6.24164089137803 Simulated Neutral
50.4696378600861 23.8133031679261 Simulated Neutral
31.4040945308058 -0.30145014296946 Simulated Neutral
-34.7656966340974 2.16395444432888 Simulated Neutral
-22.8228167264113 11.6391079531488 Simulated Neutral
-0.0575710200569281 -55.304689106588 Simulated Neutral
18.6180131473231 -39.7472059084053 Simulated Neutral
36.4514484072921 -18.5643164987852 Simulated Neutral
20.7051046100415 -20.8106615370436 Simulated Neutral
-31.8928070203704 -10.7868634686853 Simulated Neutral
36.5553776825908 9.50962965641498 Simulated Neutral
-13.1126836422504 6.13257676648531 Simulated Neutral
-26.5259781490344 -21.297733611585 Simulated Neutral
17.4006099313107 -10.7674325490977 Simulated Neutral
32.3910071435532 -14.8584410281648 Simulated Neutral
-31.5264222117889 -26.8751067374815 Simulated Neutral
-21.7985648018263 11.7549768006846 Simulated Neutral
38.2362417207672 -3.17275101510731 Simulated Neutral
43.2063307716967 -4.12034839685179 Simulated Neutral
42.7203936454228 3.10176215103474 Simulated Neutral
21.0036386174703 -15.1666355138435 Simulated Neutral
-18.2979439814137 10.6829947717245 Simulated Neutral
27.5457780393551 13.753667246368 Simulated Neutral
-14.667631392968 -1.43242568962044 Simulated Neutral
-17.4695913695531 -22.9144541027763 Simulated Neutral
39.0802489043974 15.7386366743148 Simulated Neutral
-18.1159350559027 -1.79284513193992 Simulated Neutral
31.1660808568624 10.7814724950135 Simulated Neutral
46.8985305188449 -26.9240253801961 Simulated Neutral
-37.0854038579163 -16.2054816036144 Simulated Neutral
-32.7435184860965 -16.2291881687997 Simulated Neutral
-15.182039933703 8.55902041274465 Simulated Neutral
-13.8028423215582 1.65511180636867 Simulated Neutral
-28.9578754976575 5.76633155893836 Simulated Neutral
-25.5261619153591 6.9770985895731 Simulated Neutral
-15.9860504840264 6.63352767406911 Simulated Neutral
-25.477950067668 -8.82683499105977 Simulated Neutral
-14.1720659336588 2.13504443032978 Simulated Neutral
-0.678862096906145 56.5065783298923 Simulated Neutral
31.0072484372407 -19.2309799545755 Simulated Neutral
33.1266797382345 4.32596021089399 Simulated Neutral
23.4965592532969 -16.565964413046 Simulated Neutral
-28.8730916064511 -21.0729833978666 Simulated Neutral
42.807426151779 -22.1798983801083 Simulated Neutral
-22.2665708476078 6.52406226745027 Simulated Neutral
28.5847996597029 1.70802778587089 Simulated Neutral
42.1663752289794 -30.3266637378531 Simulated Neutral
-34.8232677407963 43.939919357203 Simulated Neutral
-17.2775341696221 -2.6601750064915 Simulated Neutral
22.9382230513318 -33.2060794014196 Simulated Neutral
38.6503069012472 -8.91612972275268 Simulated Neutral
33.9617729460496 26.163301132199 Simulated Neutral
26.1565334967417 -26.9113819597961 Simulated Neutral
-31.4771151066818 -10.7882717186148 Simulated Neutral
9.1518184076234 -44.2313115260372 Simulated Neutral
39.1849813124282 -21.0107399364946 Simulated Neutral
-16.3647829736337 -13.5535301828553 Simulated Neutral
-26.47421088365 3.70510144888936 Simulated Neutral
39.1602759698782 -15.9812078314449 Simulated Neutral
-23.4324203845817 -2.8685591621366 Simulated Neutral
6.88891651352071 -26.9665066968743 Simulated Neutral
27.9617568938417 -10.0024802002106 Simulated Neutral
-27.4789770541087 6.01101318587309 Simulated Neutral
-12.7715956145217 -1.48080412108897 Simulated Neutral
-13.2493706252489 9.51395042584835 Simulated Neutral
30.9098462884049 2.33830182839226 Simulated Neutral
-14.8348662219738 -22.9053200280347 Simulated Neutral
-26.4375497251904 5.94626423090293 Simulated Neutral
-40.1123825986183 -3.73203204635719 Simulated Neutral
-26.0029047658291 -21.9530526612107 Simulated Neutral
-28.4632871565208 -20.7356614212308 Simulated Neutral
-32.9029853487845 -28.0450646781567 Simulated Neutral
24.3219221578843 24.005368011667 Simulated Neutral
28.8413133790966 -32.6869004238338 Simulated Neutral
-32.8510158587285 -3.66308185770434 Simulated Neutral
-28.4041849191001 1.84016783499866 Simulated Neutral
-19.8543573563529 3.22175946678021 Simulated Neutral
-17.4103719186087 5.01917835245267 Simulated Neutral
22.8109299973165 21.7898047810976 Simulated Neutral
41.4718079480776 -22.023028526326 Simulated Neutral
16.4227277607692 32.2034719829669 Simulated Neutral
27.4702022843532 -15.7462992771986 Simulated Neutral
-32.0382171738029 -8.25847569250553 Simulated Neutral
33.7850054745078 0.592034614492334 Simulated Neutral
-13.1194180282437 -8.99587299570773 Simulated Neutral
-37.0496498325433 -9.42296772857199 Simulated Neutral
33.3033465752407 27.0655019876835 Simulated Neutral
-17.5755136737144 -15.2581223273652 Simulated Neutral
-14.5742052738411 10.6158171105376 Simulated Neutral
-37.9379246405438 -17.9960851505453 Simulated Neutral
-37.1576600184605 -18.8827441818426 Simulated Neutral
31.6512679349351 -0.834711289191587 Simulated Neutral
32.9469116617696 5.39538260837861 Simulated Neutral
-26.7454740262071 -20.8298048127827 Simulated Neutral
-28.7570737969262 -7.00781790240429 Simulated Neutral
-22.1557292970713 10.8771002072824 Simulated Neutral
8.77535194639652 11.2933592641267 Simulated Neutral
38.1183451508539 34.0840086468594 Simulated Neutral
-17.4073956845247 8.92902984151569 Simulated Neutral
-12.3586205497 0.325633989441763 Simulated Neutral
26.3179614539529 -1.57593364780852 Simulated Neutral
33.1353414213479 4.28055830457295 Simulated Neutral
10.6892171883109 26.3629763328747 Simulated Neutral
-27.2142542612201 -21.8374340390559 Simulated Neutral
-18.5880474552627 -36.3190099522001 Simulated Neutral
-37.2725942632282 -14.9088383791447 Simulated Neutral
-16.2441780277508 -5.9799658087418 Simulated Neutral
-27.9182433203525 -15.2101330178126 Simulated Neutral
23.3667935197385 -16.5382255972438 Simulated Neutral
22.9209193890801 -33.1451154420493 Simulated Neutral
29.9693325811085 3.16950251189105 Simulated Neutral
-35.1863152000802 -6.09649192346139 Simulated Neutral
-37.116550512143 -20.0885887437946 Simulated Neutral
44.4567111062828 -9.18332991793767 Simulated Neutral
-17.2451027149059 0.0560440691314277 Simulated Neutral
-22.7318029579991 1.81478136378911 Simulated Neutral
42.3468675421623 8.52289920230713 Simulated Neutral
26.7773756932078 3.37687919779989 Simulated Neutral
32.1289908866019 -28.751495833259 Simulated Neutral
35.5293927616525 12.213016173039 Simulated Neutral
32.7985814775718 -0.990871241743904 Simulated Neutral
-32.6453584094156 -4.66218240114027 Simulated Neutral
31.7259577816449 0.757991281567897 Simulated Neutral
37.2549346435533 -8.37230653281069 Simulated Neutral
36.9336495780002 1.81584909705379 Simulated Neutral
-32.8713056696581 6.01373151654426 Simulated Neutral
45.4442384335735 -9.7621596379493 Simulated Neutral
-29.9636153180674 -12.3611270555235 Simulated Neutral
-8.45766069301744 -4.09507504424465 Simulated Neutral
42.9496385419865 20.589907813088 Simulated Neutral
-28.0740930822364 2.64689924009124 Simulated Neutral
-21.9585427851062 -20.0850349201441 Simulated Neutral
-21.0504735147467 4.03644833906269 Simulated Neutral
-26.0934815730968 -33.0049546357669 Simulated Neutral
-35.3120211925607 6.23595620794032 Simulated Neutral
-34.8600174760446 2.24842793110244 Simulated Neutral
38.1566845567246 -6.1281129722049 Simulated Neutral
-26.6980835360238 -12.1097504722615 Simulated Neutral
45.0956083527854 -15.193871689083 Simulated Neutral
-19.6816443649536 1.7132552292189 Simulated Neutral
-14.7201138955171 11.2171723464279 Simulated Neutral
39.1042108981916 15.7060198224329 Simulated Neutral
35.4911129677841 16.9107128809032 Simulated Neutral
-16.4480876500048 3.1153476492149 Simulated Neutral
-26.8825312864029 -2.96496778428263 Simulated Neutral
5.19808954793383 -28.7046585923624 Simulated Neutral
-32.1327793158934 -3.16455664618709 Simulated Neutral
-38.6505200200042 -1.84760235570011 Simulated Neutral
14.0278526048377 -23.1096606009484 Simulated Neutral
-30.6786111634612 -10.9155251856307 Simulated Neutral
-25.7859284793077 10.291898420146 Simulated Neutral
-23.7109655500506 -11.1285996236937 Simulated Neutral
-0.847718467955696 -54.5383631620667 Simulated Neutral
-29.3607069767937 -29.2266316918776 Simulated Neutral
-38.7694352120364 -2.93197054019377 Simulated Neutral
39.2051986591661 -15.9995020373936 Simulated Neutral
-34.2877895332269 -22.343080938839 Simulated Neutral
-18.3075759998461 -16.1790046178244 Simulated Neutral
42.1515495746508 -30.3315533850685 Simulated Neutral
43.9312953884623 7.84738674384059 Simulated Neutral
-29.8745123747133 -17.2614579979698 Simulated Neutral
-28.8008047460645 -6.64148983423517 Simulated Neutral
31.1731726994241 10.7597733563678 Simulated Neutral
-36.2828043851582 -5.80388996654013 Simulated Neutral
-26.6903518211021 -0.717309487418858 Simulated Neutral
-29.0504734424634 -15.5394935128597 Simulated Neutral
-24.8461124185634 7.08292137336414 Simulated Neutral
-32.4194645583008 -2.46853918658817 Simulated Neutral
39.9796034483038 3.73738303342144 Simulated Neutral
18.5866387637856 -12.2525984302292 Simulated Neutral
-13.3569841123829 5.51874541585929 Simulated Neutral
25.4737940867763 -2.44586750663048 Simulated Neutral
-48.3519314299979 9.55674193682233 Simulated Neutral
-39.6747669745858 -32.1671530780998 Simulated Neutral
17.6305834725058 -44.3995054501491 Simulated Neutral
-44.5136048056424 8.62331728142233 Simulated Neutral
-29.3580808903012 7.21018224842432 Simulated Neutral
49.4985856262514 23.4725536672311 Simulated Neutral
-27.0953482688015 -14.8544395236246 Simulated Neutral
24.1520346007032 14.6710915249425 Simulated Neutral
23.7265659271222 -8.5069599160333 Simulated Neutral
-13.3404243488531 8.72972496434944 Simulated Neutral
35.2622996921582 -12.9403717678265 Simulated Neutral
37.1063473990353 -1.38688800651879 Simulated Neutral
-27.1250322692699 -3.04670138450934 Simulated Neutral
54.0880419234341 -17.677799226291 Simulated Neutral
-22.5540958646246 11.0715885785936 Simulated Neutral
17.4853763522098 -13.4944614564483 Simulated Neutral
24.3975756345218 -9.7850563626804 Simulated Neutral
35.6485643143925 -16.98637456739 Simulated Neutral
-27.9901093040573 -19.8908018311552 Simulated Neutral
-25.5965012649067 -35.9079986836223 Simulated Neutral
24.371657196278 3.31071231305485 Simulated Neutral
31.2739233948931 5.76487894288842 Simulated Neutral
11.9223996152215 -32.071726526799 Simulated Neutral
-32.1898570286714 -20.3447881150949 Simulated Neutral
-34.3337986316066 3.5643791478317 Simulated Neutral
-10.6877266275757 -11.1695542969821 Simulated Neutral
12.7282399726375 -36.9370003507252 Simulated Neutral
40.0811559992273 -27.0047930326781 Simulated Neutral
38.8685575983933 -11.371403578382 Simulated Neutral
23.7299445142388 -15.7191767193105 Simulated Neutral
32.6728985591241 6.0530802650193 Simulated Neutral
23.2760190188114 -10.994604943954 Simulated Neutral
-24.1181297407175 -21.9140922215166 Simulated Neutral
4.37028528761001 17.9511228052438 Simulated Neutral
38.779737051094 -8.91653220702127 Simulated Neutral
-20.3666135003648 -0.591762832872892 Simulated Neutral
23.7563855625282 16.855413850374 Simulated Neutral
14.2970687049493 -14.3959703042669 Simulated Neutral
-37.1196795302647 -15.9812943489546 Simulated Neutral
44.9948496456074 4.01383541606714 Simulated Neutral
-38.4453231371282 -11.7525888438292 Simulated Neutral
-43.0025212258544 -35.6717039345083 Simulated Neutral
-35.8223969259182 -8.80302855852518 Simulated Neutral
-33.1635976684881 -29.2151587728908 Simulated Neutral
-24.1148082623194 1.4528120093781 Simulated Neutral
-9.13128927624054 -18.0855889633558 Simulated Neutral
-32.0997285751601 0.328971131016954 Simulated Neutral
42.4388133701242 20.9698792212353 Simulated Neutral
49.74190484981 23.5547647523838 Simulated Neutral
41.0537410361346 -1.24307905257696 Simulated Neutral
16.8770590368832 8.35476226270523 Simulated Neutral
-11.4253499726165 1.07771078573312 Simulated Neutral
-29.7989034276685 0.0684564485274563 Simulated Neutral
40.1540128562107 0.832632155627625 Simulated Neutral
34.8329626146873 -5.9153903855473 Simulated Neutral
-29.1554167617895 -32.8257933438107 Simulated Neutral
-33.32040850335 -21.4260487075809 Simulated Neutral
-8.46162289249252 -4.57680669568135 Simulated Neutral
-24.5475195995353 11.7454089799492 Simulated Neutral
40.5465221723396 5.5899051445976 Simulated Neutral
34.5312164653475 -7.93941980102872 Simulated Neutral
22.8013244242036 21.7941719146361 Simulated Neutral
31.43357429387 -0.279220231484125 Simulated Neutral
-21.4643800076891 12.1336403176111 Simulated Neutral
22.7281081334493 13.8810609341759 Simulated Neutral
-34.5746841676504 1.40869975970807 Simulated Neutral
-34.6258186294426 -18.7216448317634 Simulated Neutral
-31.3183187681954 -10.5133459133698 Simulated Neutral
-31.6449487272778 7.17985335969087 Simulated Neutral
22.0534484575639 -8.85567622755663 Simulated Neutral
42.8361563042543 -11.6745648261836 Simulated Neutral
-28.9727990477053 -11.7605367503424 Simulated Neutral
-25.159884355441 -4.54062001729438 Simulated Neutral
16.1617379905436 -30.6664418556324 Simulated Neutral
-22.9490420057049 -3.80583850965476 Simulated Neutral
23.3876772258135 -29.3613201225542 Simulated Neutral
-19.7376440167024 -8.29607287244039 Simulated Neutral
59.8382400018144 0.0424127088037234 Simulated Neutral
-10.8886469903519 5.11343566641962 Simulated Neutral
39.0893952095139 15.7367680659869 Simulated Neutral
32.292157258343 -16.3466121232985 Simulated Neutral
-28.7906300597838 -31.8750042390717 Simulated Neutral
52.3584460773114 13.502559095914 Simulated Neutral
32.4180097111227 -1.35248727165414 Simulated Neutral
-24.1252460891404 1.4598495503588 Simulated Neutral
29.1613342650156 -20.541392350127 Simulated Neutral
-3.35491022933472 58.0206648237252 Simulated Neutral
24.1509815253248 14.6804999142858 Simulated Neutral
5.84738777006027 12.4654486448802 Simulated Neutral
45.2510146379461 -1.27240544871317 Simulated Neutral
28.214675612182 4.2621842429655 Simulated Neutral
45.0172975679891 3.99172378225195 Simulated Neutral
25.2534457832915 -50.7565060538579 Simulated Neutral
34.6471800644016 25.187737765518 Simulated Neutral
-18.2190251437329 7.98824579422411 Simulated Neutral
11.064830177268 30.4166611627592 Simulated Neutral
21.0046956002582 -15.1846191345286 Simulated Neutral
-18.9258486386527 -18.096040318325 Simulated Neutral
17.7324089519045 -44.5527114888935 Simulated Neutral
32.7998634237044 -10.6604086059927 Simulated Neutral
-15.4210748989264 10.2118152473749 Simulated Neutral
24.01448869726 -0.44422635510684 Simulated Neutral
26.8515812519592 11.5479618905195 Simulated Neutral
23.730938754303 16.832123223523 Simulated Neutral
27.9266334597459 9.40187922051741 Simulated Neutral
35.3980714529165 5.64777244932732 Simulated Neutral
-14.2949739919818 2.72670391306791 Simulated Neutral
-22.8123247025484 1.55789868924368 Simulated Neutral
28.6704639936332 -12.7408956514776 Simulated Neutral
38.6538812797704 -7.40039908968067 Simulated Neutral
-22.7643623059691 -11.3152104041297 Simulated Neutral
-22.2950796572037 9.60664367197548 Simulated Neutral
28.8468595847408 -26.7808509782514 Simulated Neutral
-15.6549282624784 9.8397339024817 Simulated Neutral
32.3123398482998 -16.4920659248339 Simulated Neutral
28.9093045444771 -26.4639271910633 Simulated Neutral
-23.8832327128201 -1.39145558641492 Simulated Neutral
-33.3314732261857 -8.15113844478188 Simulated Neutral
-33.4742101909657 45.9899310753352 Simulated Neutral
-12.2437842358827 3.09459598735428 Simulated Neutral
-28.1040530240472 -26.7351374405272 Simulated Neutral
40.0526603825163 -16.4362783579777 Simulated Neutral
-20.7083216503161 2.85484930256713 Simulated Neutral
36.2276650676201 3.41145625589476 Simulated Neutral
-15.4969525133217 3.11269862436888 Simulated Neutral
-33.4811472486001 -1.72889793780074 Simulated Neutral
42.929897843646 3.40351173564403 Simulated Neutral
-21.9520913280062 0.276229010579616 Simulated Neutral
-13.4069967419256 8.18348170130472 Simulated Neutral
-29.7148285152153 -10.8024270239528 Simulated Neutral
-22.2403281090487 -24.6110690290022 Simulated Neutral
54.4645510442276 -16.0257084388541 Simulated Neutral
-31.4344159139233 -3.91797049161527 Simulated Neutral
-25.7837592762155 10.329315038233 Simulated Neutral
-20.341346595897 9.76685735951752 Simulated Neutral
47.7100711770489 -20.3725105008038 Simulated Neutral
28.4852747885292 20.5854647220051 Simulated Neutral
-21.5030977760011 8.04471649432565 Simulated Neutral
-27.0454148747911 -20.0312350385437 Simulated Neutral
46.1258082442352 -1.00762400499183 Simulated Neutral
-24.5450610500271 -11.712756300953 Simulated Neutral
-20.2042336550083 -20.3847433069785 Simulated Neutral
-11.6191872709235 -14.1619952913925 Simulated Neutral
-25.9959477922164 -21.0923431938731 Simulated Neutral
-38.5406959709873 -8.1781129384416 Simulated Neutral
49.2299881645438 23.380148182542 Simulated Neutral
-30.2505623136427 -28.9163054360366 Simulated Neutral
-29.8209959326507 -0.420974343784115 Simulated Neutral
-21.5797497937161 9.77026162157635 Simulated Neutral
36.5556087364903 9.59852794883998 Simulated Neutral
-26.7283406118189 -12.076152988495 Simulated Neutral
-12.4754494674044 -16.5810296873015 Simulated Neutral
-28.5691343543409 -2.13805073017862 Simulated Neutral
42.9436469973625 3.42095229829923 Simulated Neutral
43.939769636839 7.84576148312302 Simulated Neutral
22.9219571884547 -33.1315397264471 Simulated Neutral
-30.3236910560575 -17.5008097218736 Simulated Neutral
-23.3482714998914 -25.9366898371285 Simulated Neutral
-34.4506879423846 5.77414456081927 Simulated Neutral
48.0505526829795 -18.8847618640668 Simulated Neutral
-14.6673233765342 10.3538164956415 Simulated Neutral
30.2675396143304 -1.99777760506332 Simulated Neutral
46.2904316101072 -16.9005096923096 Simulated Neutral
24.5206156715209 -13.9033550062759 Simulated Neutral
35.4769879389324 12.2701762825459 Simulated Neutral
-26.6424384863253 9.61969170441274 Simulated Neutral
17.4191975993979 -8.06894888895219 Simulated Neutral
50.0085868378358 -21.0955259002967 Simulated Neutral
-26.2188203468083 9.89664522581066 Simulated Neutral
-28.4866149368177 2.03213945139674 Simulated Neutral
33.5528123555523 0.311243047401935 Simulated Neutral
41.1959202168259 -32.1534129680341 Simulated Neutral
-27.970588589298 -4.08888772829026 Simulated Neutral
38.8551432397369 0.422011795176788 Simulated Neutral
28.4991871139151 20.6478605005346 Simulated Neutral
36.7736841131308 -24.0229358378092 Simulated Neutral
39.2035765470826 10.7929256660509 Simulated Neutral
-19.8007776608361 -27.3026909453172 Simulated Neutral
-20.8311182020734 -6.595256022799 Simulated Neutral
-28.9392495742474 -32.2428290766057 Simulated Neutral
-17.0974603928476 -19.9504555046801 Simulated Neutral
-28.6907080734319 -23.0389796991878 Simulated Neutral
41.0094954373326 -6.35079928767545 Simulated Neutral
41.4088593359432 -21.9350250867707 Simulated Neutral
-26.1990340122153 -28.0296322233413 Simulated Neutral
40.1482894525519 0.844784029730804 Simulated Neutral
-14.3541356858626 -5.64744515598012 Simulated Neutral
53.9504083411403 3.74669421161347 Simulated Neutral
45.2519678302433 13.2144511935378 Simulated Neutral
37.0640070368634 35.2937090975091 Simulated Neutral
17.0280365126057 7.16821998659077 Simulated Neutral
-32.4352535676722 -6.91122259466146 Simulated Neutral
48.9172349235317 6.39053620331248 Simulated Neutral
13.7436966853835 -22.0375118212806 Simulated Neutral
33.3077513164033 -12.5637772297429 Simulated Neutral
42.7382111245302 20.7467533287275 Simulated Neutral
30.0693454147279 -20.1120801019681 Simulated Neutral
-8.45802387860297 -4.6884318696701 Simulated Neutral
48.5000760465454 -18.6024588896833 Simulated Neutral
-28.9323348621029 -4.1495804423266 Simulated Neutral
16.4005500631696 32.165238531013 Simulated Neutral
-39.2635464031317 -1.30318073783657 Simulated Neutral
24.6297351981138 1.79507443149175 Simulated Neutral
8.51320094873659 -37.9093814599137 Simulated Neutral
54.2204013219175 3.82717452625587 Simulated Neutral
-12.8309278641342 -20.742801022262 Simulated Neutral
-21.0006457653592 5.23762174237362 Simulated Neutral
-37.1460182584934 -7.77358086100781 Simulated Neutral
-0.941629471935486 -54.4357241077453 Simulated Neutral
21.9991047710465 25.8312818412986 Simulated Neutral
-37.9058119822292 -3.00748855681613 Simulated Neutral
32.8034262614006 27.7753229381714 Simulated Neutral
-21.8528799709015 -18.5313221611726 Simulated Neutral
-37.8138461408233 -16.1318697796177 Simulated Neutral
9.11009614154907 -32.8148170435364 Simulated Neutral
16.4052247890548 32.1704426004329 Simulated Neutral
-33.1340777241021 -4.57763734623581 Simulated Neutral
-19.4596477742739 5.21548427001236 Simulated Neutral
15.7009972354462 -30.3330843148903 Simulated Neutral
-16.7628304529808 -19.7300302248895 Simulated Neutral
-22.5941822205313 -10.2009426952693 Simulated Neutral
9.10371370999511 3.07069054032838 Simulated Neutral
6.49364550220836 -27.1619249613087 Simulated Neutral
-31.4791439113879 -13.699205435252 Simulated Neutral
38.6447336414296 -16.1864854175143 Simulated Neutral
-13.5909836159568 -1.88903447074101 Simulated Neutral
39.4646785713922 -14.4097792317837 Simulated Neutral
-23.5579909546856 2.42198747915188 Simulated Neutral
32.8929908666832 3.00158859095696 Simulated Neutral
-17.1534993642104 -4.92702856563156 Simulated Neutral
-15.1928534340658 -2.95588752916474 Simulated Neutral
-26.848714128417 -8.89307959208781 Simulated Neutral
-21.8707438925235 -4.7139972208251 Simulated Neutral
-38.036109616745 -16.8518085451378 Simulated Neutral
-28.3158031142933 6.35039584873291 Simulated Neutral
40.5488356141554 -7.97605557935121 Simulated Neutral
-21.7887552883365 -13.4889187266035 Simulated Neutral
-18.2699116936157 -38.183634669263 Simulated Neutral
-30.3808682670156 3.93655466109217 Simulated Neutral
-38.4492896568797 -10.6536128645174 Simulated Neutral
-4.35882741702793 58.7363940862945 Simulated Neutral
-14.4117578089337 6.01327351676666 Simulated Neutral
37.1629224807919 -9.69484519500124 Simulated Neutral
-28.4100063924651 -7.2700448455536 Simulated Neutral
-13.9875697144632 10.3716423582056 Simulated Neutral
38.942643880729 0.149829791381262 Simulated Neutral
9.14650493529578 -32.2497321619503 Simulated Neutral
-21.8057664995531 -13.5703147432385 Simulated Neutral
-26.2907171082288 9.90263604255272 Simulated Neutral
40.8828237802388 -3.81781182264356 Simulated Neutral
-25.1432569943013 -29.4717914431547 Simulated Neutral
25.9719379294653 -34.9071987795964 Simulated Neutral
-26.6498263208541 9.32905584328327 Simulated Neutral
18.0587094430686 -40.0210971426731 Simulated Neutral
-36.0197707978304 -17.6428261665287 Simulated Neutral
54.4172207345478 -16.1300135676206 Simulated Neutral
-14.6097139216072 10.4507726443344 Simulated Neutral
-28.5715380406796 -6.79589248253577 Simulated Neutral
48.3001041458336 -4.0552530231555 Simulated Neutral
42.5208768799683 2.72539069629987 Simulated Neutral
48.2946829417251 -4.05657535324213 Simulated Neutral
-33.9717408587248 -2.66494803497342 Simulated Neutral
42.9524851235278 3.45518852317285 Simulated Neutral
-29.359730346873 -15.6490672289055 Simulated Neutral
-14.1546426129679 3.63842024142483 Simulated Neutral
-26.6543365312387 -5.68019799711851 Simulated Neutral
20.9145555759584 -31.3406683247589 Simulated Neutral
-25.3453405461787 4.36612380761814 Simulated Neutral
-19.8847931318455 -20.7064435802884 Simulated Neutral
15.8523321852067 -30.6808814714745 Simulated Neutral
23.7223975254142 -8.4587671558349 Simulated Neutral
-26.5162746326173 9.03516721429383 Simulated Neutral
-28.7459650298856 -23.743364753358 Simulated Neutral
21.9993963041937 25.8015727434956 Simulated Neutral
47.6217631498434 -6.20147036160963 Simulated Neutral
-22.0171158951871 -17.6178192704782 Simulated Neutral
-26.4216375770865 -9.04751740769715 Simulated Neutral
38.3025978850955 -11.8078177166632 Simulated Neutral
-19.983165302147 -9.86543573393778 Simulated Neutral
-14.8965268251432 -5.45485437143146 Simulated Neutral
30.5067544834887 -4.60796275765657 Simulated Neutral
-20.6599101617277 -0.888133103504265 Simulated Neutral
-26.8011473123321 7.39946367588732 Simulated Neutral
23.7941473031225 -8.56582210111386 Simulated Neutral
27.3205710829854 -29.941743065458 Simulated Neutral
-19.2264579660594 3.34799927960688 Simulated Neutral
-31.1723448338475 1.55481825418744 Simulated Neutral
-19.9093415607685 -3.33996433631551 Simulated Neutral
-22.6952365834282 -19.9479640160337 Simulated Neutral
-20.7697971823647 5.66213256183179 Simulated Neutral
15.4125707351813 -15.9064468546737 Simulated Neutral
18.1819188806977 -10.7010067571207 Simulated Neutral
-28.3525774670086 -13.8839872262107 Simulated Neutral
-28.4916998904047 -15.0632390118178 Simulated Neutral
-34.493284937215 3.14335643469919 Simulated Neutral
-12.2725097574137 2.81464216761779 Simulated Neutral
-1.56690366145148 56.9647664512109 Simulated Neutral
-27.6746521577875 0.970387796821228 Simulated Neutral
9.37530664262973 44.3520348354995 Simulated Positive
6.39533213515512 34.263089828401 Simulated Positive
-5.5081827591918 20.499002538542 Simulated Positive
9.41863747077687 43.0921166466229 Simulated Positive
0.968020813974946 7.23783493224238 Simulated Positive
-12.8167704503184 33.5060719069602 Simulated Positive
-14.9341829040252 23.9641497118855 Simulated Positive
-5.78180845339342 20.0397849784751 Simulated Positive
-15.2876346756288 19.5838678659614 Simulated Positive
2.13207855089189 34.4420277568229 Simulated Positive
-8.47958637596683 41.0034281220586 Simulated Positive
-30.6954690599957 24.2356318114644 Simulated Positive
-1.72215904027904 18.8587365032494 Simulated Positive
-52.0302823019298 17.8711174626476 Simulated Positive
-26.2738761064111 42.500117872951 Simulated Positive
14.0165112449112 41.3085958161869 Simulated Positive
1.9788254200975 28.3795370336076 Simulated Positive
13.7389068677659 43.7031084673902 Simulated Positive
-46.211374376735 34.1847548448265 Simulated Positive
16.3036154366273 39.6669184471849 Simulated Positive
-32.3985684161985 27.8985643306817 Simulated Positive
1.86788713099481 27.1286379008626 Simulated Positive
6.10049577529611 24.3546448987155 Simulated Positive
-9.485410371637 23.2222396506374 Simulated Positive
-8.50407850325056 -57.5547935357688 Simulated Positive
-5.79629578191401 19.8506509430642 Simulated Positive
-12.2366998750825 19.3260180043636 Simulated Positive
3.38672760906431 13.5499808065517 Simulated Positive
-5.83479960880762 32.3260646981337 Simulated Positive
-17.8501434285571 -48.8699845899094 Simulated Positive
15.1745339041388 41.0481732222501 Simulated Positive
-49.3075707959968 18.269986477089 Simulated Positive
1.79863681831714 28.4979627526386 Simulated Positive
8.89620356818882 19.5300004014971 Simulated Positive
13.3736635246024 47.4242215840688 Simulated Positive
-16.6156176849154 30.5253671863836 Simulated Positive
17.3798536963468 -44.0315613151751 Simulated Positive
3.45347143232196 13.5915547474576 Simulated Positive
-7.09789036999588 6.34822801196893 Simulated Positive
-6.39750355113807 34.3469325931507 Simulated Positive
-23.5511784315292 44.6991066251208 Simulated Positive
-7.10235373091905 6.34065038298116 Simulated Positive
-13.5077618094991 35.6463203019518 Simulated Positive
-41.8070786200385 34.2052626674943 Simulated Positive
6.03838535967196 26.1167331373543 Simulated Positive
-25.6120563536922 -43.5979697787156 Simulated Positive
-7.98542190894005 36.353843762333 Simulated Positive
8.08817886583421 24.4189862429929 Simulated Positive
0.371087636185748 23.8627902182518 Simulated Positive
-2.56251732475615 5.44605105041095 Simulated Positive
19.0090382825982 42.9816849311566 Simulated Positive
-3.38809869547305 4.40032402647063 Simulated Positive
10.2796985647659 -53.4199622361112 Simulated Positive
13.6429172945403 43.0604293304781 Simulated Positive
-26.6946902647814 30.2245652905705 Simulated Positive
-32.0382740336917 17.7356497021115 Simulated Positive
3.80038778690243 33.2404499822313 Simulated Positive
-9.16500055444751 -54.5341697326349 Simulated Positive
-1.4517554052442 11.6687997806455 Simulated Positive
2.18989016848371 41.3202333528375 Simulated Positive
14.1541537519286 13.511301143553 Simulated Positive
-9.97211157830593 36.2573838988578 Simulated Positive
-5.44537085797571 18.702506647927 Simulated Positive
-8.20956874139346 33.1668892631433 Simulated Positive
-5.42377674761209 18.6231277995022 Simulated Positive
0.912442365189947 7.28111266546558 Simulated Positive
-9.15305724018802 21.992905832139 Simulated Positive
-24.3494358039878 -42.0850205352362 Simulated Positive
-35.6120455140154 16.5510404722831 Simulated Positive
-14.7361578924656 33.0990119743323 Simulated Positive
-23.7317584209081 19.6870838062055 Simulated Positive
-45.5098673889096 18.8126050477442 Simulated Positive
-43.9908558133981 34.4404539794229 Simulated Positive
-1.74592834006472 18.9119259901566 Simulated Positive
-30.441483461442 21.6151989099585 Simulated Positive
-21.3818847735837 25.064309748572 Simulated Positive
-10.3263042381749 13.4196722315959 Simulated Positive
8.90540667850532 19.5129163691202 Simulated Positive
-28.5441161719886 41.3906045296161 Simulated Positive
7.9241491162141 36.6767144739623 Simulated Positive
-3.48726330011635 27.9164456584098 Simulated Positive
-23.6147722255105 30.357794010533 Simulated Positive
-11.8068539169476 33.3626056821965 Simulated Positive
-32.3999635333689 27.8994800479473 Simulated Positive
19.0267747853192 -2.93810024790855 Simulated Positive
-13.778946893816 30.5819871182372 Simulated Positive
-17.9896022881814 35.6796876299349 Simulated Positive
-4.92568233150239 42.5187500014111 Simulated Positive
-32.3991544526151 27.8989825746141 Simulated Positive
1.25681796361805 25.0951649748717 Simulated Positive
17.7916138281765 45.440027889621 Simulated Positive
-5.69522501471376 1.61609420589614 Simulated Positive
8.14633100925589 24.379322469509 Simulated Positive
-3.38725657767475 4.40040036377625 Simulated Positive
-41.8072475495794 34.2052836638061 Simulated Positive
16.0656528058617 39.1079677560525 Simulated Positive
-4.01299283551073 4.52134870146142 Simulated Positive
11.1199557502237 -35.4478339800506 Simulated Positive
-18.7349220222455 25.1189614247748 Simulated Positive
-3.61288283460085 11.3351444777685 Simulated Positive
-22.1283097703542 17.0488150234258 Simulated Positive
-6.2546085948399 23.931756468352 Simulated Positive
12.9674710880931 -50.1698279309254 Simulated Positive
-8.47847176098511 31.4185610098939 Simulated Positive
16.4437921838292 40.88743789546 Simulated Positive
-39.3854912874732 33.2179161706057 Simulated Positive
1.3856656393787 22.631662638494 Simulated Positive
-24.7784733505677 20.5177758105428 Simulated Positive
-3.87978938854722 34.1021383035593 Simulated Positive
-23.5510357227764 44.6992300773275 Simulated Positive
19.6757033331473 47.2852965047858 Simulated Positive
5.23801607553143 39.5392784345148 Simulated Positive
56.7817847533797 -8.60859444607447 Simulated Positive
18.4275702936182 45.7732320203819 Simulated Positive
0.6107079656127 36.0502788211357 Simulated Positive
11.9194111197416 -51.6932886306012 Simulated Positive
1.01369605016421 40.170988152731 Simulated Positive
-11.3121597076718 23.1226318770927 Simulated Positive
-26.117882590973 42.5916207757537 Simulated Positive
-16.231577253403 27.0143310180528 Simulated Positive
-31.6188065973503 36.8070744133645 Simulated Positive
-22.271110030293 35.1705712033981 Simulated Positive
-53.7077337153001 17.6038117095484 Simulated Positive
-46.2115437170687 34.1849514208811 Simulated Positive
-29.7660146464534 17.9004547609942 Simulated Positive
-3.46951895432992 27.830832374443 Simulated Positive
-17.1220214748938 -47.5322363653727 Simulated Positive
0.228419457716397 41.8528872893618 Simulated Positive
-43.4533681488871 25.5899348436109 Simulated Positive
-43.5566672421178 25.5535431669762 Simulated Positive
-6.08051608753417 34.3270878180957 Simulated Positive
19.0169496791545 43.5170986467814 Simulated Positive
12.339755222481 43.4198110296582 Simulated Positive
-3.44590073807628 27.6938101750998 Simulated Positive
-11.2958319833699 23.1419471033022 Simulated Positive
1.49213491835049 13.8925361245637 Simulated Positive
-26.1593768614167 19.6489848254808 Simulated Positive
-27.3059773204586 41.9342098477911 Simulated Positive
-38.8501596250815 14.1821333894746 Simulated Positive
-9.01599457859142 -54.9364121792225 Simulated Positive
-30.1206238649284 20.0960485655325 Simulated Positive
10.9494793363899 -52.828827869226 Simulated Positive
-27.6436197913105 19.1359344415176 Simulated Positive
-1.953474758218 3.15153758567273 Simulated Positive
-6.5492116800247 32.0014097748107 Simulated Positive
9.73209269022035 37.9906251617794 Simulated Positive
-21.0269890772484 19.3281160859751 Simulated Positive
-11.488047863655 36.2112212483594 Simulated Positive
11.4364941146085 40.7900569665613 Simulated Positive
12.8734979076107 47.3809936893902 Simulated Positive
-17.5919528109181 31.2979765568155 Simulated Positive
-37.3784155101079 32.7779120853607 Simulated Positive
10.9076851737985 -29.9526124827718 Simulated Positive
12.9469094231185 47.3453797230285 Simulated Positive
-26.2739918377426 42.5001215843587 Simulated Positive
-10.9677573559148 -50.8724031098506 Simulated Positive
-3.52047262617032 28.1207939437908 Simulated Positive
13.8263622913571 42.3545515546391 Simulated Positive
-23.7791739740738 15.8601654513373 Simulated Positive
11.0456090929292 42.7472000477084 Simulated Positive
0.923995323806991 7.23579231848543 Simulated Positive
-10.3448692819459 18.6535026335785 Simulated Positive
-10.2124547972835 39.5767364146665 Simulated Positive
0.906386727871599 7.22975183673066 Simulated Positive
-10.0460125468058 -52.5763157638968 Simulated Positive
-31.2077573052782 14.4252452758742 Simulated Positive
15.6355663693005 39.1476129511396 Simulated Positive
-23.2017691839667 18.0052054062456 Simulated Positive
-10.0734531363781 36.4132454107406 Simulated Positive
-28.9135316564802 25.8530933337758 Simulated Positive
-38.8241025939292 33.0646527860449 Simulated Positive
-18.6553776913934 29.8008791532805 Simulated Positive
-44.1993284162982 18.9566843645091 Simulated Positive
-39.6378045584769 33.3064052486451 Simulated Positive
12.9369403697702 -50.2168382713106 Simulated Positive
1.14590733081268 20.1757493635958 Simulated Positive
-19.4863435378921 31.0913126278189 Simulated Positive
-3.38138031242248 44.3560904965161 Simulated Positive
3.80139818953541 43.490423756704 Simulated Positive
-10.7278126114192 -51.2947275861591 Simulated Positive
-41.2754688521497 34.014718995839 Simulated Positive
-39.1121567474839 14.5659822241683 Simulated Positive
11.2863196227954 -25.6439021999919 Simulated Positive
-10.7902758730614 40.7613018031268 Simulated Positive
-42.1557840569971 26.0566251248231 Simulated Positive
1.93453645011783 28.3591029711011 Simulated Positive
6.02069608848551 25.2240738060605 Simulated Positive
-16.7766368307347 28.0926912937878 Simulated Positive
6.78382337615707 15.2941823066538 Simulated Positive
-49.4479046828943 18.2496373772652 Simulated Positive
-32.3989616420534 27.8988914637038 Simulated Positive
-26.2142144210222 32.5794193216415 Simulated Positive
-35.4502844422662 21.3000954838509 Simulated Positive
5.23722174105557 39.5524571950658 Simulated Positive
-13.3299477088005 40.9663176636022 Simulated Positive
-11.4875610740337 36.2103649062236 Simulated Positive
56.5997494161382 -7.85591017520939 Simulated Positive
-15.3961146965193 32.8438293284563 Simulated Positive
10.3202504742189 -53.3989007115369 Simulated Positive
-9.01554926545709 -54.9364942295499 Simulated Positive
-25.119659014566 -42.9390709032026 Simulated Positive
-1.42851375135068 11.6927294122446 Simulated Positive
20.6783319415998 45.6941159451601 Simulated Positive
-5.09265686281241 1.56532477219684 Simulated Positive
-3.48415238250868 27.8997571631201 Simulated Positive
14.7263028839953 55.496946865635 Simulated Positive
12.8962667219781 -50.2769635221345 Simulated Positive
-15.270351655546 39.7581330540087 Simulated Positive
-9.55700461807548 38.9976591083085 Simulated Positive
0.772854677142657 40.0692024203052 Simulated Positive
-32.6053901950781 20.9762093887276 Simulated Positive
-32.1912225649304 12.1908184476407 Simulated Positive
4.43628499174927 40.7969977591769 Simulated Positive
2.43090184206495 21.5283209102353 Simulated Positive
-49.6823172326673 18.2157634975909 Simulated Positive
2.84680560323569 21.3114963394809 Simulated Positive
-35.4889788858814 32.9386968360623 Simulated Positive
21.944756447273 47.7888541835048 Simulated Positive
-6.25096620902864 23.9184217430526 Simulated Positive
9.16355440577537 40.8659621726598 Simulated Positive
7.93148830066673 10.7156683885144 Simulated Positive
-17.6054316357511 31.2912135642811 Simulated Positive
-1.4094664692158 5.4481769522481 Simulated Positive
1.9075205213622 28.3587962683696 Simulated Positive
2.12122815671869 28.3462754132843 Simulated Positive
2.66681912085461 21.4273493768613 Simulated Positive
-13.9363864805463 33.7190250981233 Simulated Positive
-31.3701239408215 37.3103825806716 Simulated Positive
-5.35104466350443 43.30960203466 Simulated Positive
-34.2043439402289 16.0604711432841 Simulated Positive
-24.0335275877772 34.7704520803698 Simulated Positive
8.7333225045119 16.0992063964774 Simulated Positive
-16.8212794149123 27.2501076927117 Simulated Positive
11.9008999138126 39.1077691126458 Simulated Positive
16.6831703573458 44.3173787888109 Simulated Positive
6.15710900972118 36.3057240751548 Simulated Positive
-26.2739490922651 42.500313326884 Simulated Positive
19.5314820130857 46.1779162722702 Simulated Positive
-39.3856479851375 33.2180725145757 Simulated Positive
-32.5242021736001 35.2060414162408 Simulated Positive
-7.63955199199349 26.436700814638 Simulated Positive
-23.7626138259545 19.6979398255377 Simulated Positive
3.65018155174282 33.1694976649863 Simulated Positive
-19.9992787074977 32.3077116091 Simulated Positive
-13.1697531904726 20.0667000723857 Simulated Positive
-30.6314927870806 15.9215895664918 Simulated Positive
-51.1863541696365 26.8629056331959 Simulated Positive
-8.68137960932284 20.3601904523537 Simulated Positive
11.8981352640195 39.0891822713935 Simulated Positive
-35.6174057935486 16.5539474657733 Simulated Positive
-27.8062034128713 41.6892511923375 Simulated Positive
32.1104137457355 -48.5933813736977 Simulated Positive
-23.5509789111267 44.6993791866967 Simulated Positive
-17.3242218305603 -47.9057170407105 Simulated Positive
-9.71436274281577 14.3503961321363 Simulated Positive
-1.09409236334239 7.78665876105471 Simulated Positive
-16.6517544205608 40.0335481241779 Simulated Positive
-1.0442667514652 7.63484346752082 Simulated Positive
-15.4090990192414 21.9344999211344 Simulated Positive
-21.147927743783 26.0279047007442 Simulated Positive
-10.1027877389626 13.7964198542897 Simulated Positive
-35.4498644487303 21.2990224695344 Simulated Positive
-5.35898077585485 42.5605089806899 Simulated Positive
-35.8754078519497 26.6093276256572 Simulated Positive
-9.20200307090515 21.9211733429722 Simulated Positive
11.3042492761114 -52.4331300412527 Simulated Positive
57.0096354397781 -7.96682711565474 Simulated Positive
-17.0359524340817 -47.3746559713255 Simulated Positive
-27.8944364666962 41.6533191573927 Simulated Positive
-19.9454888134815 33.4829604197944 Simulated Positive
-51.2244800766205 17.9917239277213 Simulated Positive
-35.4502911874798 21.2991481612775 Simulated Positive
2.14029752560018 28.325293845859 Simulated Positive
-25.5688024521379 -43.7355836006707 Simulated Positive
-28.0917089016634 23.2939790269506 Simulated Positive
-3.67506451812988 16.9474841254196 Simulated Positive
8.62561506945599 22.0544824207875 Simulated Positive
-46.2113742608616 34.1847548263203 Simulated Positive
-17.1220015472553 -47.5322645040975 Simulated Positive
-2.44787062981946 14.2192594391933 Simulated Positive
-8.45345578448021 32.3912155193585 Simulated Positive
-2.17990812912938 35.0085765719207 Simulated Positive
-47.8620507081678 33.941544357197 Simulated Positive
-21.1479486460373 26.0298099308264 Simulated Positive
-26.5830409178851 29.4705688251213 Simulated Positive
-16.0896990925516 40.8510129167558 Simulated Positive
0.135179160529338 8.70400980875776 Simulated Positive
-17.8502502231775 -48.8700181294132 Simulated Positive
-35.4507861581224 21.2996216215687 Simulated Positive
-15.0542520751145 23.7677511267128 Simulated Positive
18.7699274796514 47.4011821908833 Simulated Positive
1.76720528634439 28.5163721023079 Simulated Positive
-33.736690954421 11.9037197723505 Simulated Positive
-3.83536736471416 43.3145337313168 Simulated Positive
-51.1864081984132 26.8629605108289 Simulated Positive
-5.34101850038416 36.3908628374449 Simulated Positive
14.1593455290575 46.5358688472018 Simulated Positive
-18.357023789769 -49.7377495795489 Simulated Positive
-25.1378662913095 16.8278611640784 Simulated Positive
-13.7685512958512 33.710194985516 Simulated Positive
-21.5100801090392 23.8463609373115 Simulated Positive
-3.47228493304778 27.8395602318448 Simulated Positive
-44.1066209457616 18.9663088454416 Simulated Positive
-9.74413294161073 -53.2060666903396 Simulated Positive
-20.087082351701 32.3415788630995 Simulated Positive
-43.9905589307018 34.4405168491218 Simulated Positive
-4.7084142706501 41.0328631749733 Simulated Positive
17.5788697454065 55.9797076678666 Simulated Positive
-5.74776964258468 1.62019013039494 Simulated Positive
-4.47218013388592 17.6931173652958 Simulated Positive
-1.95822646340105 3.14238609696399 Simulated Positive
-7.10261359121703 6.34040948696216 Simulated Positive
1.07424084080104 42.7153796670297 Simulated Positive
-25.2728688921378 -42.9430521993492 Simulated Positive
46.0900483852213 -11.7883337350354 Simulated Positive
5.78853770555132 41.1554316756725 Simulated Positive
-35.4500978138242 21.3000466082258 Simulated Positive
13.401428069058 55.3017955356817 Simulated Positive
1.12900641803306 36.6413812450253 Simulated Positive
-21.525131442264 23.8961069603868 Simulated Positive
21.0492899187218 47.6183160311489 Simulated Positive
-1.13960249203157 41.6774285265044 Simulated Positive
-6.74130908775398 1.69697380112448 Simulated Positive
10.4003804261746 -53.3396141673037 Simulated Positive
0.489494137496318 10.3785307832601 Simulated Positive
-3.66811201636485 10.575963620817 Simulated Positive
-7.91607496456708 26.643107666363 Simulated Positive
-29.6367151457439 17.9097890444397 Simulated Positive
-8.90685735392863 22.2129935906533 Simulated Positive
-27.1668680421617 26.2032619991833 Simulated Positive
-16.6625523180746 31.9293651703243 Simulated Positive
-26.1178733558747 42.591672497214 Simulated Positive
-3.45586961866629 27.7489681478725 Simulated Positive
-11.2888282282395 23.1231118770868 Simulated Positive
1.64360073865985 22.2895563270806 Simulated Positive
5.88032220410051 36.0994050102509 Simulated Positive
-52.0300644856052 17.8708090808749 Simulated Positive
4.50027368040981 -48.7834359172978 Simulated Positive
6.03509907435554 26.2661046883738 Simulated Positive
14.1069529389012 43.4161335482832 Simulated Positive
-24.9776596382625 26.807191457237 Simulated Positive
-5.23423530351792 21.0377981920348 Simulated Positive
-39.0736366425766 14.4984976771736 Simulated Positive
-27.6116721694857 26.7865656517053 Simulated Positive
-24.9782115877808 26.7974066974837 Simulated Positive
56.7846869105769 -8.57738268277891 Simulated Positive
-35.8768223697852 26.6089727397706 Simulated Positive
-18.6610779859994 29.7989736094408 Simulated Positive
-5.42789508915227 18.5959377213938 Simulated Positive
7.60677569920671 37.9409340167427 Simulated Positive
-4.79085411569958 12.2024285989311 Simulated Positive
-32.037157031264 17.7352601292379 Simulated Positive
-3.38478310835649 38.915183703586 Simulated Positive
-13.224215557292 20.1024806821688 Simulated Positive
-5.29624557141835 36.581884812443 Simulated Positive
19.4269951536225 45.6483630346667 Simulated Positive
-22.1881652672925 17.1818793155842 Simulated Positive
-11.0151872745618 19.1308861095433 Simulated Positive
-6.08033205912628 34.3271540927169 Simulated Positive
-24.9228619906514 27.7756345829749 Simulated Positive
20.5067285890145 45.3303879298274 Simulated Positive
5.9813231472269 24.8029252461514 Simulated Positive
-39.0963672151094 14.5405880003497 Simulated Positive
-5.52949487955386 5.27658856192287 Simulated Positive
-26.7661643580323 42.2196954543331 Simulated Positive
-5.63100422767724 20.2198168705139 Simulated Positive
0.52891948171949 37.0700373151898 Simulated Positive
-52.9649499739233 17.7237990910391 Simulated Positive
-28.621621817284 20.7757215484077 Simulated Positive
-32.1002452510059 35.9033477035764 Simulated Positive
4.50213216930214 -48.7828228922828 Simulated Positive
15.8961617395458 38.7120815344 Simulated Positive
-23.6236152032186 23.649715122295 Simulated Positive
-15.9144987704704 34.77353282523 Simulated Positive
-5.8597739745087 11.2900690521633 Simulated Positive
-29.8724293017267 24.7990044789841 Simulated Positive
-15.0446233287444 37.7748140807356 Simulated Positive
-9.45999508917365 -53.8237212855368 Simulated Positive
-2.03334893831753 35.8601981858677 Simulated Positive
-23.78619873542 19.7053284048876 Simulated Positive
-47.8620503363048 33.9415078512492 Simulated Positive
12.8397504101118 -50.3728972373847 Simulated Positive
-35.4507982730209 21.2990450389738 Simulated Positive
-23.9530677959955 33.0536641479229 Simulated Positive
10.2765642666706 12.4330896600364 Simulated Positive
12.3531707760563 41.4940089972277 Simulated Positive
8.57573678958161 22.397162969918 Simulated Positive
-24.9156671454026 43.476832517099 Simulated Positive
2.83370394299004 21.2948941921586 Simulated Positive
11.7094151713099 45.4524062979037 Simulated Positive
-7.10107866419156 6.34192533723067 Simulated Positive
13.8933714254219 13.4597677649911 Simulated Positive
9.66277843721635 43.3300088482172 Simulated Positive
-1.95776442174061 3.13998182574513 Simulated Positive
21.4146237148279 47.8613115095419 Simulated Positive
-37.0868848316986 32.7611362095062 Simulated Positive
8.59629226007203 22.2456161077063 Simulated Positive
32.1102709655355 -48.5936450851425 Simulated Positive
-21.1483619705198 26.021778355233 Simulated Positive
-12.5507623466939 31.7285673297023 Simulated Positive
-0.890444626369806 8.9344876476167 Simulated Positive
56.6376995339679 -7.86178488129849 Simulated Positive
8.20933220866127 -38.768279581544 Simulated Positive
8.86732588229868 19.6120762455025 Simulated Positive
-8.60600265764875 -56.4089616436899 Simulated Positive
-35.6013747692251 16.5424215145444 Simulated Positive
-32.034139089237 17.7337881415081 Simulated Positive
-28.3497954674537 17.1461651467102 Simulated Positive
-10.5241355953908 24.2635511028498 Simulated Positive
-16.4052611437945 27.8048570350491 Simulated Positive
15.2119125742254 45.258487487457 Simulated Positive
20.6575940356555 46.8025873589965 Simulated Positive
-31.2076360152101 14.4434894774306 Simulated Positive
15.831867053906 40.6876353294394 Simulated Positive
6.11046792180883 32.0932347718428 Simulated Positive
6.47623816617267 34.2573561484134 Simulated Positive
21.7072747542668 47.7730429801166 Simulated Positive
5.84523902443666 44.6632938817323 Simulated Positive
-24.9241848944202 27.7724532785755 Simulated Positive
-21.5174115618306 23.8940623292776 Simulated Positive
3.88706560959348 13.7585893180323 Simulated Positive
-18.6625810817902 29.7975627075443 Simulated Positive
0.941929789007276 7.24724386277157 Simulated Positive
-3.81921081592107 44.4620953706375 Simulated Positive
32.1103423995291 -48.5939344014328 Simulated Positive
-2.10006981361076 10.7937992040635 Simulated Positive
-8.51800757550075 34.2881678424326 Simulated Positive
-3.81257981473207 43.3081700116052 Simulated Positive
3.76960665420361 35.0139191266978 Simulated Positive
8.98354937069992 38.7296913313088 Simulated Positive
-8.5040472455126 -57.5548108330493 Simulated Positive
-1.9579500475316 3.14373106270836 Simulated Positive
-9.42558677805284 22.9436454445935 Simulated Positive
-16.668696557212 31.9149381638339 Simulated Positive
-17.035975521244 -47.3746254910042 Simulated Positive
-27.029131060795 26.0410586313028 Simulated Positive
7.06849151657025 43.0228481634715 Simulated Positive
11.0429017857267 43.0684337702232 Simulated Positive
-27.6115195832166 26.7889641697288 Simulated Positive
-6.08190035891264 34.326796206325 Simulated Positive
-24.5775199878477 23.4360379847607 Simulated Positive
-3.44231248265451 27.6728534457035 Simulated Positive
-35.3960656604122 32.9632406474844 Simulated Positive
-32.9373196956176 34.6488985069273 Simulated Positive
6.37270548724617 25.4514785871433 Simulated Positive
-12.9418157733732 28.5651269690257 Simulated Positive
1.17909802698653 37.0760608345563 Simulated Positive
-28.1512008381854 41.5457122792919 Simulated Positive
-11.3877585059367 33.4490738667334 Simulated Positive
0.757584091773642 40.1724640198871 Simulated Positive
5.3826226719149 39.3049445201694 Simulated Positive
-12.3763079787924 19.0616346039294 Simulated Positive
-27.305981449522 41.9342103137682 Simulated Positive
-24.9229985508174 27.7733711762485 Simulated Positive
13.7302124589456 47.0101436011169 Simulated Positive
-43.1354852309683 25.7027658847106 Simulated Positive
-7.26549026863739 36.805530063107 Simulated Positive
1.91449660855513 27.5052280126828 Simulated Positive
4.93539549732367 39.8487645963612 Simulated Positive
14.3659972368539 55.4396735752234 Simulated Positive
-8.0199852816217 26.7245449522943 Simulated Positive
2.18819764632732 41.320521107324 Simulated Positive
-10.5205108871248 24.2738260092037 Simulated Positive
-10.1436003244004 30.6305638984153 Simulated Positive
5.8106700141931 38.1474110925751 Simulated Positive
20.0954108858778 44.3099963345648 Simulated Positive
-23.9236426272079 34.8515594319339 Simulated Positive
-11.6182586225143 37.9153954194626 Simulated Positive
-8.44253941734964 -59.0285534694644 Simulated Positive
14.2375474735043 43.148806816113 Simulated Positive
2.42712936288631 36.1356577063987 Simulated Positive
12.5403446371698 55.1780881193816 Simulated Positive
-18.473073212969 -49.9298347190549 Simulated Positive
1.06029476281709 24.9363803263868 Simulated Positive
-6.57480053400095 1.68240064143758 Simulated Positive
-14.8984485107461 41.6128679211723 Simulated Positive
-56.3124235968805 -6.04452188396269 Simulated Positive
8.79471455087062 39.2428749805113 Simulated Positive
6.09697282348712 34.0681167643163 Simulated Positive
-9.74413123255764 -53.2062234635659 Simulated Positive
2.66593350911546 21.3905663528015 Simulated Positive
0.292134757225558 23.8805864745494 Simulated Positive
-43.0981631038371 19.0686092224539 Simulated Positive
-47.8616842456332 33.9414757692393 Simulated Positive
-24.4779490078591 23.4237463209838 Simulated Positive
19.565061021197 47.2468473136042 Simulated Positive
-26.2741535055369 42.5006681180343 Simulated Positive
-9.84611708991192 36.6215775400917 Simulated Positive
-17.8422512622292 37.5517679891101 Simulated Positive
-7.77311290655556 26.53780045512 Simulated Positive
-33.7027436893799 11.9054607213384 Simulated Positive
-6.25309661685922 23.9261362339157 Simulated Positive
1.10869093797376 21.7552752846828 Simulated Positive
-42.947746647668 19.0835896290575 Simulated Positive
1.01737975949478 35.573364266407 Simulated Positive
-7.9848810931207 26.6947838768101 Simulated Positive
-31.5105965908548 20.719899040918 Simulated Positive
-25.9586207532614 17.4897017526791 Simulated Positive
-7.80441910205512 11.4856806561865 Simulated Positive
-35.61802808013 16.5540611717583 Simulated Positive
-3.33703415020838 37.3902983529643 Simulated Positive
-30.8579035066352 17.5520805234412 Simulated Positive
-14.9884324029929 40.795251091761 Simulated Positive
15.8154113338482 38.6589834182644 Simulated Positive
-18.3570353479285 -49.7378974577749 Simulated Positive
-1.38842652126124 11.5165217344996 Simulated Positive
-23.5773885846846 15.9112410490857 Simulated Positive
8.18302287351353 -38.8071233514045 Simulated Positive
10.0746848385352 -23.3041447949395 Simulated Positive
-33.0199009535923 46.7874965132376 Simulated Positive
-10.7279630581281 20.8497857629148 Simulated Positive
-10.1913711739976 -52.2851733802044 Simulated Positive
2.54297864854281 13.318670453938 Simulated Positive
6.29835253952225 41.1541395000322 Simulated Positive
6.23061814735825 40.9306946748304 Simulated Positive
-2.71803357576702 14.014390103738 Simulated Positive
-24.6716885510358 18.4125201407593 Simulated Positive
-2.98933369415439 17.6206090435488 Simulated Positive
1.40282210388892 13.93712881624 Simulated Positive
-25.7477004710733 42.8033831591254 Simulated Positive
-4.15249817401881 22.7933618254463 Simulated Positive
-26.2137531646459 32.5810281489205 Simulated Positive
0.336614233690486 34.9262560884276 Simulated Positive
-13.6971438193664 20.0524750977584 Simulated Positive
-32.0352429862575 17.734048869797 Simulated Positive
-1.902630444293 19.7239728738103 Simulated Positive
-8.60586583047002 -56.4261375437487 Simulated Positive
-31.2075107856939 14.4464625095246 Simulated Positive
-16.494337754894 36.0415888943206 Simulated Positive
-1.07719232268309 41.8669739162135 Simulated Positive
-23.5383860632772 23.0202984420345 Simulated Positive
8.33438204186861 39.1450496182472 Simulated Positive
-7.10270445439121 6.34016991415503 Simulated Positive
7.7392992598065 37.9204224472229 Simulated Positive
-13.4046724718045 39.3523397598163 Simulated Positive
-30.8648737193238 17.553249445926 Simulated Positive
-14.6844396817569 41.5063407982354 Simulated Positive
-46.2111161136769 34.1847528943022 Simulated Positive
-6.55271834282454 1.68065985856406 Simulated Positive
-17.1260526131807 38.9887539757098 Simulated Positive
-47.8616608584671 33.9414652147502 Simulated Positive
3.96092211077854 35.1261893130359 Simulated Positive
-8.15066224475088 22.706239281948 Simulated Positive
-22.1398651270472 29.3610738512627 Simulated Positive
-8.11372028892661 26.7991555336441 Simulated Positive
15.6349975173158 39.1441377736429 Simulated Positive
-7.77042661019632 11.4691823478191 Simulated Positive
56.6376995339679 -7.86178488129849 Simulated Positive
-25.7474181014076 42.8039950613177 Simulated Positive
15.1054573304913 46.3886127946693 Simulated Positive
3.09556886899861 37.369004978078 Simulated Positive
1.21057600668064 25.0340245890949 Simulated Positive
-19.6783056753681 24.3205476677947 Simulated Positive
-8.44252255159412 -59.028490268669 Simulated Positive
-5.22525150802944 41.3012267074102 Simulated Positive
-21.148294924188 26.022497656426 Simulated Positive
2.99076707193065 34.7193965143343 Simulated Positive
18.0141486533629 43.946193902165 Simulated Positive
-26.6963310273316 30.2272638348752 Simulated Positive
10.4616829091567 -53.2875869317436 Simulated Positive
2.1199108803783 39.7196056599422 Simulated Positive
7.82856789891427 21.5020470696962 Simulated Positive
57.1293463605095 -8.40887236125044 Simulated Positive
15.4669574829338 41.3871030656314 Simulated Positive
8.11869533597813 24.4429093688395 Simulated Positive
-9.79495294946624 36.6461079358407 Simulated Positive
8.50692887400883 23.0862856275702 Simulated Positive
-6.09198911110006 1.64638036812383 Simulated Positive
-24.7361682488909 -43.199214494841 Simulated Positive
-18.5846756851911 38.7440405109353 Simulated Positive
-10.3824716326389 33.9756984958471 Simulated Positive
-21.3495995199814 29.834358273419 Simulated Positive
-27.3184192667289 17.0141422183077 Simulated Positive
16.8750220410533 39.8916429477034 Simulated Positive
-25.7346474513034 16.6642333874328 Simulated Positive
-15.5042632611188 22.4899342403572 Simulated Positive
-9.09065127748926 15.1776778998543 Simulated Positive
-11.0558492834651 -50.7198865867786 Simulated Positive
6.56510821256806 -33.784301512043 Simulated Positive
11.3060866607712 -25.5568882916203 Simulated Positive
-32.6062669204584 20.9765291104274 Simulated Positive
-27.3982400428615 17.9998305126291 Simulated Positive
-18.6391127412341 29.7912130904092 Simulated Positive
56.3565980363377 -8.26109423073468 Simulated Positive
1.76451285436911 28.5210307129069 Simulated Positive
7.26079889284034 42.0376300902321 Simulated Positive
-12.5516007716057 31.7296761729236 Simulated Positive
0.0628226109264794 8.84195575095809 Simulated Positive
-8.44252892126057 -59.0285486061127 Simulated Positive
-28.6049007236272 23.4166036907376 Simulated Positive
-8.79406062743966 -55.6795745703114 Simulated Positive
-1.97775433532549 12.295768890633 Simulated Positive
6.01704299064992 26.4839465599149 Simulated Positive
-43.4215248745867 25.6011814925961 Simulated Positive
17.8722197856378 44.2498447541354 Simulated Positive
56.3535596027817 -8.27571288424148 Simulated Positive
-21.4254606944671 24.9918450475359 Simulated Positive
13.2036933456993 47.369227637161 Simulated Positive
2.98332973155675 34.7123313006385 Simulated Positive
-8.14293037259553 34.7545619234975 Simulated Positive
8.59647616012031 21.9077489245389 Simulated Positive
-24.1427839252684 36.0845914414902 Simulated Positive
0.24467318188491 41.9134732220027 Simulated Positive
-0.610853817970559 24.4979062025347 Simulated Positive
-1.05125799659506 37.4293567783622 Simulated Positive
-30.8931702651917 16.1265264023401 Simulated Positive
8.77680543016465 19.8203483755294 Simulated Positive
-49.6820672706961 18.2157709502409 Simulated Positive
-14.8818115486073 35.4059875147686 Simulated Positive
-29.998841025556 20.11589591893 Simulated Positive
-1.65724639822227 5.91803029262863 Simulated Positive
-46.2082688210616 34.1874191588389 Simulated Positive
-42.119316770138 26.0697588675026 Simulated Positive
-23.5515485983503 44.6990446307196 Simulated Positive
17.7237598484458 -44.5558298778549 Simulated Positive
-0.844715256312941 40.4620946810561 Simulated Positive
-41.7318257067631 26.2124748688629 Simulated Positive
2.44325387657974 36.1213944024874 Simulated Positive
-24.3562394218798 16.1330891206228 Simulated Positive
-25.3672193915813 18.8150491605539 Simulated Positive
-16.0523172932599 29.5521470624567 Simulated Positive
-36.9202148841781 32.7625932485834 Simulated Positive
-49.3072795212433 18.269863324683 Simulated Positive
15.6040786515841 44.8026534444591 Simulated Positive
-2.53294957517967 5.52681851418674 Simulated Positive
-6.23784323476359 23.8997541603513 Simulated Positive
-15.4858835915328 21.5552017986891 Simulated Positive
8.17573938532575 21.1430331846188 Simulated Positive
-0.167071319031083 39.1043772963566 Simulated Positive
-12.1006069281471 38.3310826146565 Simulated Positive
-10.5267186508845 24.2616115761161 Simulated Positive
-10.7063547453131 40.3866995507921 Simulated Positive
11.4416137192848 47.4544819892035 Simulated Positive
0.469347742168381 39.7630698410564 Simulated Positive
-14.6545000083735 19.6554286853599 Simulated Positive
-44.723454702984 18.9008807678288 Simulated Positive
7.41023238514199 34.5431760110453 Simulated Positive
12.6487729785906 55.1938053142741 Simulated Positive
-34.4641564505954 33.3606209978805 Simulated Positive
-23.8691888905989 36.0426470898128 Simulated Positive
-31.4346132211446 37.1705213918401 Simulated Positive
-23.8066311647248 33.0599025164926 Simulated Positive
10.4194139867599 12.5223408718896 Simulated Positive
-8.50405420123584 -57.554819113516 Simulated Positive
-46.2118920906696 34.1847829702256 Simulated Positive
8.65656706656175 24.2250405527519 Simulated Positive
-10.3467536262827 33.9687801148444 Simulated Positive
0.441083567741113 10.3544141775593 Simulated Positive
-18.2502909295935 -49.562074512385 Simulated Positive
1.35762885446224 13.966166366759 Simulated Positive
-31.2074676249129 14.4469760746421 Simulated Positive
-4.06959110165867 8.85145472863499 Simulated Positive
-12.520228381083 18.787489001455 Simulated Positive
4.73555022392196 38.0201292654808 Simulated Positive
-11.9189303263825 36.3783231258486 Simulated Positive
-14.9631010066738 19.5414905279593 Simulated Positive
-4.07213937700239 8.85375899180498 Simulated Positive
-25.7476348007716 42.8038299585481 Simulated Positive
-6.75197506130692 1.69731380692693 Simulated Positive
-47.8573407251437 18.4792304457492 Simulated Positive
6.09052229821788 25.87428245479 Simulated Positive
0.445000735135786 10.3604284310697 Simulated Positive
-41.7888617961175 26.1912149948872 Simulated Positive
-28.8984531308414 41.2472363419558 Simulated Positive
-32.7907381061162 34.8301696195882 Simulated Positive
-33.7454260535354 11.9027085235191 Simulated Positive
-41.9935250058148 26.115839589719 Simulated Positive
-1.48707958373373 18.4154183451419 Simulated Positive
0.783851089660607 42.6182159680328 Simulated Positive
-4.99354100076228 43.7290011879479 Simulated Positive
-42.8571496784208 19.0927284400822 Simulated Positive
-32.1807109031907 12.192712025071 Simulated Positive
-2.58088342214441 44.1922565086047 Simulated Positive
-46.211374376735 34.1847548448265 Simulated Positive
8.34173521598318 23.8168507646647 Simulated Positive
-9.1650089283695 -54.5342608268288 Simulated Positive
-19.9458080229111 33.4834145348153 Simulated Positive
13.7244341397568 40.3449124846971 Simulated Positive
-56.3106307162999 -6.03714767882363 Simulated Positive
-36.2568126167057 32.8077241123855 Simulated Positive
-2.69839823046982 44.1746624597199 Simulated Positive
-11.6178964464449 37.9182752334459 Simulated Positive
1.31397485869122 43.5778422209385 Simulated Positive
18.0379632571745 56.0599761929209 Simulated Positive
-27.4053391013931 18.001154943969 Simulated Positive
-32.3745294578406 27.8875496589304 Simulated Positive
10.8018288574586 44.0446379362483 Simulated Positive
11.9192668053778 -51.6933872114673 Simulated Positive
1.54931901808169 13.8701295890071 Simulated Positive
-13.9595687279567 20.8016051877238 Simulated Positive
-34.2186055015541 16.0661216111914 Simulated Positive
-3.36316602895504 40.0663528997858 Simulated Positive
11.3815244705751 -22.9362784184049 Simulated Positive
-28.3580830380249 24.9392337276228 Simulated Positive
-30.9071939117752 15.7844327939045 Simulated Positive
-18.4047506986693 -49.8169275539755 Simulated Positive
-8.88214796576423 -55.3669228195157 Simulated Positive
-22.6130387834995 29.1629878904053 Simulated Positive
12.4307978820623 -50.9830611200556 Simulated Positive
1.02691035280965 7.21914781463226 Simulated Positive
9.90767027986771 41.9224950884838 Simulated Positive
10.9523309103388 -30.2383974146815 Simulated Positive
11.9036856222733 39.5479423805604 Simulated Positive
-8.44267732449219 -59.0358800749226 Simulated Positive
-24.1617766701169 26.2394761465881 Simulated Positive
-39.1135237092711 14.5679218102098 Simulated Positive
-39.385975837019 33.2180399062489 Simulated Positive
-19.345964637223 -51.3751672434892 Simulated Positive
-47.8616858737688 33.9414995969342 Simulated Positive
4.99375005866988 31.8853802163361 Simulated Positive
4.62700115425099 36.5700153248339 Simulated Positive
-3.49687362407693 17.1423373158918 Simulated Positive
-16.607213099977 30.5268998892014 Simulated Positive
-10.3226058011638 18.8800680245567 Simulated Positive
42.440769648319 -36.1899056232667 Simulated Positive
-28.915174533984 25.8529338539968 Simulated Positive
-8.44254238079653 -59.0285577116526 Simulated Positive
5.3051311446969 32.0280554076984 Simulated Positive
-43.9905620099988 34.4405232779526 Simulated Positive
20.4216755288789 46.0673383569662 Simulated Positive
1.78893081411131 28.5043352761368 Simulated Positive
-7.9769701832295 26.69128456049 Simulated Positive
9.80632103005158 41.0153543116658 Simulated Positive
18.4081531834844 44.0757605793018 Simulated Positive
-8.79274944098598 22.3135434898197 Simulated Positive
-24.726984903029 -43.2134110157024 Simulated Positive
-0.571572579675963 24.5060959620434 Simulated Positive
-6.55271834291947 1.68065984657159 Simulated Positive
-12.5555728487027 20.9602216005946 Simulated Positive
-17.6005380112338 35.118439656093 Simulated Positive
11.7179171974595 38.6787029443897 Simulated Positive
-17.8501211326746 -48.870149447368 Simulated Positive
-39.1096158428105 14.5620873728734 Simulated Positive
6.69202967415303 37.9987104666032 Simulated Positive
-11.8083581699375 33.3501941060038 Simulated Positive
-1.84120337934579 6.34405400526919 Simulated Positive
4.65719707783962 36.3428032753104 Simulated Positive
12.6487689974811 55.1938133697474 Simulated Positive
-9.10810850474151 15.1550496574796 Simulated Positive
-34.6874814510985 44.0931118702309 Simulated Positive
-10.1494111129865 13.724861233679 Simulated Positive
-30.7663819612286 22.7312053677876 Simulated Positive
11.5158999859252 -52.188090894785 Simulated Positive
-4.06560536487143 8.86400303134774 Simulated Positive
9.24270636852528 38.2002174379821 Simulated Positive
-16.981577022174 -47.2748648844531 Simulated Positive
-19.40056102715 -51.4662100936606 Simulated Positive
0.418771916397932 37.7970538115111 Simulated Positive
6.48650557541244 -33.9402569947877 Simulated Positive
11.0446445377249 45.3741664458479 Simulated Positive
-15.2914270374874 19.5843065682032 Simulated Positive
17.555441805525 42.0352634918852 Simulated Positive
-51.1862228323439 26.8628855738711 Simulated Positive
-14.9091367629097 22.3406215199676 Simulated Positive
-14.8933086125976 35.873840113564 Simulated Positive
1.97003235514081 36.6778391548398 Simulated Positive
-26.6968187384972 30.2277058564077 Simulated Positive
-20.3076963112589 22.334431599409 Simulated Positive
11.8720365329708 38.8694796904485 Simulated Positive
-41.8069507792736 34.2050709363696 Simulated Positive
56.9923714594942 -7.95183289417261 Simulated Positive
-22.9396012119143 21.4377133288444 Simulated Positive
-36.480671805777 32.7850349719263 Simulated Positive
-24.7814612438881 -43.5668451066762 Simulated Positive
-42.5042503390618 19.1285094300906 Simulated Positive
56.3532998013749 -8.22039047709152 Simulated Positive
-35.603239284877 32.9110865496694 Simulated Positive
2.10635017204325 28.3007363321004 Simulated Positive
-7.24107361909117 36.8043651878038 Simulated Positive
2.60654618277011 43.4657978791837 Simulated Positive
-41.4428703848842 26.3176406245083 Simulated Positive
-31.2579677011942 18.7671480319852 Simulated Positive
-28.965144898315 23.6443919597025 Simulated Positive
-23.7485262099024 15.8752312873329 Simulated Positive
56.9690760076631 -7.92895851556698 Simulated Positive
8.17271057370541 -38.8166569473422 Simulated Positive
2.07477119848478 28.3468659276065 Simulated Positive
-21.5235582765022 22.6435239364134 Simulated Positive
-30.5896941067432 22.5188444244927 Simulated Positive
2.00601047137499 28.2924244044936 Simulated Positive
-23.1349753880409 19.3073232956138 Simulated Positive
-52.0299976022367 17.8708183178719 Simulated Positive
-17.6083743488517 37.157128868099 Simulated Positive
-33.7423159796831 11.9028463714444 Simulated Positive
-49.4478047888418 18.2496260775227 Simulated Positive
11.7822236093499 -51.8614861525512 Simulated Positive
11.7821908332057 -51.8614029597413 Simulated Positive
13.9423592307166 55.3780240190274 Simulated Positive
1.04607423272486 35.569133539221 Simulated Positive
-23.5521918113094 44.6987551440253 Simulated Positive
-26.8107012771744 19.7632761501593 Simulated Positive
13.7944191367226 55.3565698182584 Simulated Positive
10.0153535622666 12.2449542872202 Simulated Positive
-11.0114513953252 40.6309963121828 Simulated Positive
-51.1862455957289 26.8631528936271 Simulated Positive
-26.6936887344307 30.2218348295735 Simulated Positive
2.15274234007501 13.5624419133755 Simulated Positive
-39.1162635502003 14.57117092118 Simulated Positive
-26.6822618769849 24.1049715417342 Simulated Positive
-23.6956979942552 19.7904143619868 Simulated Positive
8.70923953050807 39.4337117160838 Simulated Positive
-31.4431597156411 27.4156996188237 Simulated Positive
-32.4946549226746 35.2523484119152 Simulated Positive
-31.2074505102634 14.4425281577437 Simulated Positive
-1.95654581672072 3.14702795668924 Simulated Positive
-8.17809094570238 34.4630314497726 Simulated Positive
8.25711478555396 14.3376144920884 Simulated Positive
14.2271593756226 55.418869260979 Simulated Positive
-15.1596873052737 22.1103854792938 Simulated Positive
1.4240214300061 35.3547257335917 Simulated Positive
-23.848036851897 35.1834343821939 Simulated Positive
-9.74976615557081 36.0634428703856 Simulated Positive
0.466859888937429 39.7329143507635 Simulated Positive
-9.18328346180284 15.0545201296958 Simulated Positive
-6.61348462653111 1.68519059981027 Simulated Positive
-2.15512137641025 35.0298375292339 Simulated Positive
-1.77022797124824 19.1066849318053 Simulated Positive
-26.2087849307871 17.4748868122083 Simulated Positive
10.4899431327887 -53.2610935836521 Simulated Positive
11.4569522343269 47.4403874147641 Simulated Positive
-47.4514485223828 18.5401522438989 Simulated Positive
14.1252498048289 13.5037964986179 Simulated Positive
-30.1253213303731 21.0541961901542 Simulated Positive
-27.4258349904857 41.8736231388419 Simulated Positive
-3.36690574767483 40.0456883511497 Simulated Positive
2.99448760154758 34.7643638101939 Simulated Positive
-5.37993148373 22.8963098003559 Simulated Positive
1.8542283613223 28.420095954733 Simulated Positive
-12.2648112543116 20.4442181601568 Simulated Positive
-14.4176878936054 32.9373144108744 Simulated Positive
-9.93851634947887 14.0377804465117 Simulated Positive
-25.0661230361503 16.8271487170308 Simulated Positive
12.3556963078334 41.5028602256614 Simulated Positive
8.29374661650889 35.0922069776874 Simulated Positive
-35.6128974654101 16.5518891083466 Simulated Positive
12.3433304279186 41.4590857254484 Simulated Positive
-46.7400423432451 18.6475964137688 Simulated Positive
-10.2043908365292 39.5652224014193 Simulated Positive
-23.7172485706602 24.0815025034026 Simulated Positive
-21.2331960639152 19.2266438851592 Simulated Positive
-10.5286545964014 24.2616488850718 Simulated Positive
1.81613492237766 28.4703357406659 Simulated Positive
-23.2604481093513 31.3506073094662 Simulated Positive
47.9894920397293 -27.7376230780986 Simulated Positive
-11.9314023759471 29.7269499580492 Simulated Positive
8.65767817712112 16.0722712071557 Simulated Positive
-3.5698888336665 17.1584155709637 Simulated Positive
6.04311535620963 25.9379645035352 Simulated Positive
-25.2508072215647 24.3498602437398 Simulated Positive
1.04200459723218 35.5701242398429 Simulated Positive
-3.84105559331829 34.5164693005817 Simulated Positive
-6.70720588320769 1.68846397130424 Simulated Positive
-17.6782900802684 -48.5545408797092 Simulated Positive
2.57978538144195 35.8222339569983 Simulated Positive
12.7970516749819 47.2159055050338 Simulated Positive
-44.2486952881352 18.9514655403704 Simulated Positive
-35.8768720335719 26.6092542642141 Simulated Positive
-10.2447214716999 -52.1845043353534 Simulated Positive
-2.99622763467599 17.6712680540476 Simulated Positive
21.8377766564599 47.7816527955174 Simulated Positive
-15.2893646318866 39.7072327934631 Simulated Positive
-13.7225431373234 38.6244871976351 Simulated Positive
-1.83461913235631 38.9684689496309 Simulated Positive
1.40445101093632 25.2507119081772 Simulated Positive
-43.4373636502249 25.5955096673038 Simulated Positive
2.69485489440799 13.4679618117264 Simulated Positive
6.02057028676849 26.4386161259742 Simulated Positive
-4.36773431245887 6.65364824937618 Simulated Positive
-35.8760647478518 26.6087924354017 Simulated Positive
-8.45264248505082 23.1981013362574 Simulated Positive
-23.9006056682522 34.0753394111509 Simulated Positive
8.60691164277978 22.3402965438449 Simulated Positive
2.97600021862949 21.2799504205815 Simulated Positive
-32.0375095152664 17.7353878673629 Simulated Positive
8.9167966277196 23.7568862187128 Simulated Positive
8.25484806592593 15.8499899917702 Simulated Positive
7.98404438017051 21.3491568712703 Simulated Positive
0.946418636770157 7.2484583537703 Simulated Positive
18.950519241692 41.6068092478746 Simulated Positive
17.0617756121571 44.4252849600396 Simulated Positive
-15.5722921943946 33.3211515725073 Simulated Positive
5.09861293202772 33.7264021463145 Simulated Positive
0.979431076123842 24.9034403653425 Simulated Positive
-33.7391384207599 11.9031635642312 Simulated Positive
1.9037880973908 27.4284666809433 Simulated Positive
-56.3143732586267 -6.05160551164904 Simulated Positive
-25.4856650785537 22.7119675310397 Simulated Positive
4.16174326531859 32.9504429337887 Simulated Positive
-7.99890796956127 26.7069345712625 Simulated Positive
-16.7012583526722 31.6549446930161 Simulated Positive
56.3565980363377 -8.26109423073468 Simulated Positive
17.4070678647932 55.9485196026023 Simulated Positive
7.93149658041291 36.6733982903828 Simulated Positive
16.7429133376338 45.0159397442757 Simulated Positive
-47.8566454458797 18.4790889102523 Simulated Positive
16.1687601057675 55.734614067324 Simulated Positive
7.98669768719228 36.7637757141654 Simulated Positive
-23.5521515130235 44.6988865189865 Simulated Positive
-3.38806690816818 4.40034629618412 Simulated Positive
-25.2628016812694 -43.7955175459242 Simulated Positive
56.6205406120681 -8.57472559585882 Simulated Positive
-1.79117115952354 19.0678689469334 Simulated Positive
-21.1484161359728 26.0288710110224 Simulated Positive
-56.3150427466589 -6.05437249578415 Simulated Positive
0.203486454121962 37.4164053657173 Simulated Positive
6.40077216051197 34.1546111700669 Simulated Positive
-26.695154221474 30.22545266861 Simulated Positive
10.4256003200096 42.9101952174956 Simulated Positive
-5.46431864885388 18.7421557617961 Simulated Positive
32.1100178497072 -48.5940453468924 Simulated Positive
-23.1268391255014 21.5283421668715 Simulated Positive
16.6271081202337 55.8147117053461 Simulated Positive
-9.16196389517422 38.58942592879 Simulated Positive
6.91098084676087 36.5178750879327 Simulated Positive
47.9892731463666 -27.7374268985163 Simulated Positive
0.725614195262826 35.6516468630975 Simulated Positive
-22.1667556917237 17.0458425651477 Simulated Positive
56.3566011258746 -8.26111595949517 Simulated Positive
1.26692538909686 43.3201244992819 Simulated Positive
-19.4816919068004 31.0819739313837 Simulated Positive
-29.874024807247 24.797234564817 Simulated Positive
-39.1115475961674 14.5650615940769 Simulated Positive
-35.4570605094573 21.3007445159744 Simulated Positive
-35.6187051493057 16.5539859611466 Simulated Positive
-46.2536650495519 18.7162891429744 Simulated Positive
-43.0808174432579 19.0702310095617 Simulated Positive
-0.299564753660173 42.6959013039021 Simulated Positive
-4.33944765797228 43.3398003293802 Simulated Positive
1.87080616514319 27.1350032151486 Simulated Positive
-14.2073722035 41.664008939241 Simulated Positive
19.9787861344689 45.4757339145719 Simulated Positive
-9.24531548199572 40.2090299175321 Simulated Positive
-41.8069448507032 34.2051771395429 Simulated Positive
-23.3652073118971 33.4384265815287 Simulated Positive
-33.7280837353841 11.904001031944 Simulated Positive
-32.280519305024 35.5942296150556 Simulated Positive
-11.5759237084626 19.9184241801779 Simulated Positive
9.29782628649082 22.9010688404296 Simulated Positive
-2.49215526708902 42.5184299621068 Simulated Positive
15.8902947604906 55.6888588730821 Simulated Positive
7.98552115410519 10.7537480179611 Simulated Positive
6.20355774145054 25.5167693423229 Simulated Positive
-34.1928761841694 16.0717720172814 Simulated Positive
-41.27551717661 34.0144704421369 Simulated Positive
32.11005659297 -48.5940374375574 Simulated Positive
-41.5037453584543 26.2922131662325 Simulated Positive
-3.87287070402242 10.1183103584177 Simulated Positive
11.899723477007 38.2592642536209 Simulated Positive
-10.6310472864085 34.1429015616729 Simulated Positive
10.4799207042697 44.6266656971977 Simulated Positive
-23.3654570346154 18.795937137504 Simulated Positive
-8.04412121487251 19.1641531857241 Simulated Positive
-23.8516959109175 35.2191078491548 Simulated Positive
-2.48703427838848 14.190052767729 Simulated Positive
-30.5929707835608 22.5199557210072 Simulated Positive
-41.8072208472297 34.2052002397745 Simulated Positive
-14.2213272140221 19.6861595486375 Simulated Positive
-41.6901483274516 26.2278609388083 Simulated Positive
-56.3124199684587 -6.04742386031669 Simulated Positive
-30.615481843917 17.5239198481953 Simulated Positive
12.5678853307979 40.7648155549838 Simulated Positive
10.7578618725295 46.8459483198717 Simulated Positive
-23.5514248924805 44.6991574277462 Simulated Positive
-31.2075087877749 14.4467636220967 Simulated Positive
-1.48516951329678 11.4646795936452 Simulated Positive
-46.2114425943226 34.1847366672001 Simulated Positive
-24.9229813442277 27.7744038864878 Simulated Positive
56.3585799694232 -8.26179041993163 Simulated Positive
10.197973666587 -53.4704489673153 Simulated Positive
-1.45834598454031 5.56597694184819 Simulated Positive
-3.84665931824851 36.2304874230478 Simulated Positive
-13.76859958696 33.716328570172 Simulated Positive
-33.732668901832 11.9037441119968 Simulated Positive
-4.0403442638073 8.88536768750399 Simulated Positive
1.80949833900138 42.5319844031454 Simulated Positive
-17.5768479258685 31.3062265693746 Simulated Positive
-18.5848380630078 38.7442925674478 Simulated Positive
8.83948344148371 20.4631648927133 Simulated Positive
4.13248934618854 39.508639466294 Simulated Positive
-19.2785532064918 -51.2632076365287 Simulated Positive
-3.87224920595194 10.1747620890565 Simulated Positive
17.8855667131642 45.3890944217596 Simulated Positive
3.08084676483951 38.9277386708769 Simulated Positive
-20.3598946464564 35.5859502612632 Simulated Positive
-8.79407928809804 -55.6775817984279 Simulated Positive
-22.1463757679631 29.3575578319198 Simulated Positive
5.89389613158368 -45.820602301657 Simulated Positive
3.94402750290574 35.1027347348488 Simulated Positive
-2.1731701494829 23.4138060832198 Simulated Positive
-5.6269339410597 32.3380212958341 Simulated Positive
-27.4356588776952 16.9459491135558 Simulated Positive
-5.52606528582015 5.28234685232458 Simulated Positive
1.93159632031172 28.3741082532206 Simulated Positive
57.0901224070525 -8.03685567781232 Simulated Positive
5.85401553488432 32.1137222810872 Simulated Positive
32.1098298703761 -48.5944085970606 Simulated Positive
56.7799579774238 -8.57746871671731 Simulated Positive
-15.2724853290679 33.1344445890539 Simulated Positive
-9.39903504796939 -53.9628169064294 Simulated Positive
32.1100231220524 -48.5940683870134 Simulated Positive
-33.7375947523729 11.9035754539054 Simulated Positive
10.3579433458914 12.4857156450147 Simulated Positive
-9.44815446879023 14.704123157675 Simulated Positive
0.393103098762275 23.8452989257294 Simulated Positive
-32.3965278181384 27.8973998235176 Simulated Positive
-23.811188361943 19.9317541009957 Simulated Positive
-22.9783418347587 24.7914265891152 Simulated Positive
-46.7400126718911 18.6476040173988 Simulated Positive
-25.1960739370073 24.9242498037129 Simulated Positive
1.03861609559892 7.21539385339813 Simulated Positive
-31.006301834483 14.2037032289653 Simulated Positive
-26.8120525089007 19.9036573296341 Simulated Positive
-25.7450629103119 16.6677761906308 Simulated Positive
2.76060600730519 21.3703697366666 Simulated Positive
-23.2781576370634 31.2657392822427 Simulated Positive
-12.104402741181 38.3373269565687 Simulated Positive
-13.7754786531932 30.5833318323319 Simulated Positive
3.98381111283581 40.5302582632604 Simulated Positive
-42.4323892712886 25.9528230903664 Simulated Positive
-3.04201406967054 18.0079764317364 Simulated Positive
-23.3834847497466 23.1451545457279 Simulated Positive
-5.29279899842934 34.2848111903026 Simulated Positive
-1.04794727745664 7.6547050707002 Simulated Positive
-51.2245145516846 17.9916935849234 Simulated Positive
13.5093058924994 47.4317248006614 Simulated Positive
-1.93555867949881 3.16817241173783 Simulated Positive
-35.875240055286 26.6037109017101 Simulated Positive
-41.8013110646145 26.1862390894723 Simulated Positive
-13.7791764702046 30.5816094144971 Simulated Positive
-4.30028584221386 12.9237556794243 Simulated Positive
-27.612217212248 26.7872495850439 Simulated Positive
-30.9650058765299 21.8321098015894 Simulated Positive
-39.0992621088354 14.5450748508934 Simulated Positive
11.7333555936763 -23.916048951573 Simulated Positive
-31.795344863959 36.4589454364524 Simulated Positive
-41.8072327103396 34.205242593819 Simulated Positive
8.39474330347317 23.814182725997 Simulated Positive
0.786824293745812 40.066133923254 Simulated Positive
8.18608663799676 38.4573502589837 Simulated Positive
6.40893880213935 38.1615119629554 Simulated Positive
6.32736959428647 34.3183569497645 Simulated Positive
-10.0870298037814 30.7438863523286 Simulated Positive
-4.52276254647064 32.5945742192594 Simulated Positive
12.5358555654934 16.2483080247782 Simulated Positive
-13.7788235894468 30.5830533876778 Simulated Positive
-25.6334720820081 -43.3486007864173 Simulated Positive
1.33704904308632 13.9677138952021 Simulated Positive
-4.06586758411718 8.86471146998236 Simulated Positive
16.7651649348806 44.8334058745724 Simulated Positive
-32.1703270508131 12.1944308562643 Simulated Positive
11.4382198675652 38.7965448441227 Simulated Positive
16.1954474638871 45.8586464545003 Simulated Positive
-21.775299530686 34.0022830166886 Simulated Positive
-47.8667767720529 33.9459149065464 Simulated Positive
9.47176689206416 42.5018232541941 Simulated Positive
-5.48934443511656 13.1817700056449 Simulated Positive
-10.2122433938725 -52.2452930397511 Simulated Positive
-39.1115460194172 14.5650624761251 Simulated Positive
-15.3114164553815 33.105231078557 Simulated Positive
-23.9543226452682 44.3383162779421 Simulated Positive
-7.10212768318183 6.34065173688144 Simulated Positive
-10.089371674983 30.7209028141859 Simulated Positive
-23.8007293327412 33.6410818458548 Simulated Positive
-46.2115932363652 34.1849339373433 Simulated Positive
-25.2595645234995 -43.8139937022411 Simulated Positive
-1.13903149960341 8.0402202394247 Simulated Positive
12.5293445147763 40.9139076152636 Simulated Positive
-9.52249608868333 38.5241305479389 Simulated Positive
-47.8616885183188 33.9415234544561 Simulated Positive
14.3660070605433 55.439678704852 Simulated Positive
-8.88213534831299 -55.3666317413178 Simulated Positive
-3.63487987469662 41.3706464068239 Simulated Positive
-8.4508885081759 23.1960631942648 Simulated Positive
-9.55833059478947 39.0117576980679 Simulated Positive
-6.55435564616523 31.9992032257488 Simulated Positive
-8.64052464861446 20.5680109322461 Simulated Positive
-35.876690286626 26.609460126164 Simulated Positive
15.8431685773291 40.5510572584723 Simulated Positive
6.13486643544379 9.66034297739299 Simulated Positive
-8.45428362980763 32.4252546976005 Simulated Positive
-29.6350510433807 17.9116608455187 Simulated Positive
-26.2144687445834 32.5795762522176 Simulated Positive
14.3640184859166 55.4397248234498 Simulated Positive
-51.1862237971626 26.8628503717841 Simulated Positive
6.02080153836246 25.2545758462128 Simulated Positive
-8.88213695385126 -55.366665607044 Simulated Positive
56.3565980363377 -8.26109423073468 Simulated Positive
1.37690075700853 22.6182936413517 Simulated Positive
-6.64637606349151 1.68752287540936 Simulated Positive
-5.34043394068116 22.8868066067223 Simulated Positive
-11.838008618053 36.1206389190368 Simulated Positive
-35.1168831584356 33.0534697817364 Simulated Positive
7.37478837476818 42.8151131499185 Simulated Positive
12.4267090756751 16.2752613485832 Simulated Positive
1.35638857228336 22.6621652388513 Simulated Positive
-21.1466562601108 26.0205157667638 Simulated Positive
-31.4801381593219 37.0774213761235 Simulated Positive
13.3090285803127 47.4207539741573 Simulated Positive
-22.3484095443331 17.3092579823976 Simulated Positive
-3.56180484555764 36.8403133586105 Simulated Positive
-4.24060098554591 13.4383457668585 Simulated Positive
-17.1218278038139 -47.5324607187686 Simulated Positive
-8.07379546351713 26.7680115308153 Simulated Positive
-46.5391002180449 18.6766051118198 Simulated Positive
0.465171779004983 10.3664087323851 Simulated Positive
-22.6001592365932 17.3735688648121 Simulated Positive
-8.50420483609592 -57.5563147029473 Simulated Positive
-48.3971418388537 18.401410376793 Simulated Positive
-6.52826965207894 1.67881243419897 Simulated Positive
-52.964779403506 17.7235658089952 Simulated Positive
16.9905827343258 55.8768055059863 Simulated Positive
-8.11747252877402 26.8026841703964 Simulated Positive
11.4350572111176 40.789270083826 Simulated Positive
-11.9017121424656 29.719997802081 Simulated Positive
-6.83526176460295 38.8107647903005 Simulated Positive
-10.5230282729414 24.266724261909 Simulated Positive
-23.7580310373679 35.6443766238412 Simulated Positive
-10.7563720950641 41.2716574859074 Simulated Positive
-1.22107003540851 37.4724377260211 Simulated Positive
-12.3744717622053 37.7258903402982 Simulated Positive
-47.8567180148094 18.4792353533163 Simulated Positive
-5.04896573632637 1.56112843450122 Simulated Positive
-13.2218419259974 20.1229930004482 Simulated Positive
-13.7912370143637 41.4980415858647 Simulated Positive
1.48358531363848 43.9857989482448 Simulated Positive
4.35020545865623 39.3504144919489 Simulated Positive
1.97275871607275 28.2113641786296 Simulated Positive
17.877575816532 42.4761964651689 Simulated Positive
20.405053204993 44.6816488139186 Simulated Positive
56.9690760076648 -7.9289585155702 Simulated Positive
-9.34025823921285 21.852272222123 Simulated Positive
-7.86449859087939 26.603101476486 Simulated Positive
-36.2569519453073 32.807592956886 Simulated Positive
32.1103326404004 -48.5940322398632 Simulated Positive
18.0396271647433 42.7982221630051 Simulated Positive
-22.5944483422892 29.173077741823 Simulated Positive
10.4431389099398 12.5360074180444 Simulated Positive
-29.8721588952381 24.7990410871577 Simulated Positive
-6.48623577554162 1.67554985707026 Simulated Positive
-3.59614165657484 10.6445838156674 Simulated Positive
-10.2385684692074 13.5824693725083 Simulated Positive
1.46938913337828 22.4910512041508 Simulated Positive
-11.4879137713508 36.2119664267716 Simulated Positive
-10.8309399010868 -51.1074010679756 Simulated Positive
9.42783862982902 41.7221151013783 Simulated Positive
-23.746184832413 19.8836525342356 Simulated Positive
-22.6341203010396 29.1343091505807 Simulated Positive
-23.3619055742005 33.4284188960579 Simulated Positive
2.02913409486557 13.6274484159048 Simulated Positive
-32.8249056891152 34.7906153659634 Simulated Positive
1.98379292801851 41.4562312858377 Simulated Positive
-8.46179258941013 34.2525042532168 Simulated Positive
12.430736387815 -50.9830717821566 Simulated Positive
6.04559206921025 26.1354877867092 Simulated Positive
-43.9925601634774 34.4421694014235 Simulated Positive
12.6683878516415 -50.633278140273 Simulated Positive
-13.7239505719878 20.0577812764467 Simulated Positive
-43.990558920763 34.4405234714473 Simulated Positive
-17.375005271863 38.9838882616927 Simulated Positive
12.4403637691839 16.2706543811348 Simulated Positive
-45.1201087819404 18.8574778092741 Simulated Positive
-10.3333556437827 13.4001932311859 Simulated Positive
-23.9290627806665 35.1544842875837 Simulated Positive
6.14690082004874 25.7270489462516 Simulated Positive
-5.20288138266863 13.9063350811264 Simulated Positive
2.3213184067042 13.6000872638185 Simulated Positive
1.96566301271216 28.2024006277074 Simulated Positive
56.7817847533796 -8.60859444607447 Simulated Positive
-45.6189096983895 18.7992667603691 Simulated Positive
-32.1856768792685 12.1917327990053 Simulated Positive
-8.50405788728015 -57.5548085884697 Simulated Positive
-43.7601415651219 25.4822476533655 Simulated Positive
8.59911168075068 21.8377332919501 Simulated Positive
-12.400201096566 33.4973848585941 Simulated Positive
-24.9229152915134 27.7739782618822 Simulated Positive
58.062245598844 -8.7655181492909 Simulated Positive
-23.1215165028674 21.5332127102714 Simulated Positive
-8.19724774131865 32.181494527662 Simulated Positive
-15.0174245396168 34.8926201037997 Simulated Positive
17.541238348398 41.9858488184998 Simulated Positive
18.47834605892 43.3066721162862 Simulated Positive
37.9727355545385 -43.1398065568355 Simulated Positive
-51.0780946181176 27.3854069692979 Simulated Positive
-18.4047282803181 -49.8169644078337 Simulated Positive
-28.7766179437305 23.6546399353776 Simulated Positive
-26.2133170507736 32.5821548998712 Simulated Positive
-25.2268219376807 24.8987429545547 Simulated Positive
-35.8777567102885 26.6088427875306 Simulated Positive
4.51086034175197 43.3994227934316 Simulated Positive
-49.682118375 18.2157647749259 Simulated Positive
-5.53262421014561 1.6031127605759 Simulated Positive
-35.6123562751104 16.5525037496977 Simulated Positive
-21.3816351006233 25.0654997631204 Simulated Positive
-11.2866475598189 23.1321560307731 Simulated Positive
-24.1823117264183 35.9215980077918 Simulated Positive
-26.213237297758 32.5820374873459 Simulated Positive
56.3516433821867 -8.23512847983006 Simulated Positive
12.9747098884823 -50.1551168285393 Simulated Positive
-11.4869541874474 36.2078470856928 Simulated Positive
3.81331471765363 39.6042028237861 Simulated Positive
3.48205833005484 43.6685609977624 Simulated Positive
-23.9318962395146 35.1570031472461 Simulated Positive
6.17875004863122 9.68665927367414 Simulated Positive
-39.0575595628168 14.4710919921207 Simulated Positive
6.50657204910646 -33.917529223476 Simulated Positive
8.32024121100455 37.1258263677149 Simulated Positive
22.0012839729078 47.8513346333979 Simulated Positive
19.4592894745963 43.2170052024138 Simulated Positive
2.59883861493372 13.5130265637754 Simulated Positive
57.1025688356734 -8.04515091331044 Simulated Positive
-29.8722202625385 24.7990476185672 Simulated Positive
-55.9478469491026 -12.5784044549237 Simulated Positive
-31.0501510008149 23.3257160294127 Simulated Positive
-8.07661631171352 34.4142411197662 Simulated Positive
-33.733583577408 11.9036357134531 Simulated Positive
-14.91362589451 35.3289489080577 Simulated Positive
-33.7440844641333 11.9042457406646 Simulated Positive
-25.4649530050303 -42.9938968916248 Simulated Positive
-42.5788004285297 19.120946137993 Simulated Positive
-6.50137026454849 1.67669152462127 Simulated Positive
12.9215044563907 44.8727337851288 Simulated Positive
0.948080839321226 7.22387841140837 Simulated Positive
-5.90686311533504 11.2610610085353 Simulated Positive
5.98545740030177 24.8508398746199 Simulated Positive
-26.3329567898977 19.8419828169085 Simulated Positive
37.9716178122072 -43.1356206079209 Simulated Positive
0.317487553676996 37.6635380233278 Simulated Positive
6.04070916191313 26.1234170604004 Simulated Positive
-2.50333738222523 38.7513960133939 Simulated Positive
-2.90585996089431 13.8848633426775 Simulated Positive
-5.34240473893179 36.3907336810067 Simulated Positive
1.87186717318628 28.3974283438955 Simulated Positive
-5.33702906956978 4.62315195599365 Simulated Positive
-56.3113073316829 -6.03637632051725 Simulated Positive
-1.36071486466662 18.1923137265999 Simulated Positive
-31.2581073109058 18.7665112419343 Simulated Positive
-27.965486458966 41.6220657891048 Simulated Positive
-26.2072845069483 17.4970412870733 Simulated Positive
-6.76097056730642 31.9745666738774 Simulated Positive
-26.2130619830155 32.5822673753313 Simulated Positive
6.06149493500709 24.4571279444746 Simulated Positive
-31.687426371839 20.7272822829046 Simulated Positive
-32.3116207274487 35.5504569379502 Simulated Positive
-16.8019857796095 27.2230325439688 Simulated Positive
-27.3213919848686 17.0179511935069 Simulated Positive
-42.8586767294634 25.801810331846 Simulated Positive
-4.74840529460982 43.2503898752664 Simulated Positive
17.6770942314418 42.1376349002453 Simulated Positive
-25.7808328433899 16.6822980726463 Simulated Positive
-8.11760843084317 26.8026461460795 Simulated Positive
0.480827119140469 10.3730707385102 Simulated Positive
-35.8779720065037 26.6095390678192 Simulated Positive
-14.0784645122982 21.528316109094 Simulated Positive
10.8966113916579 42.0982805989023 Simulated Positive
-4.07025103277144 8.8246379610982 Simulated Positive
-11.9004312252663 36.3509735966652 Simulated Positive
-10.3753305261333 -51.9404169631011 Simulated Positive
-23.5511921567027 44.6993377185443 Simulated Positive
1.2792642662817 42.6976986973429 Simulated Positive
-43.3177897314262 25.6379908879552 Simulated Positive
15.2149536593081 41.514041439523 Simulated Positive
-2.69049853455684 41.5283958056922 Simulated Positive
-17.3574613097944 34.6400711741503 Simulated Positive
7.59724692173321 21.7224402789843 Simulated Positive
-24.8378285123157 20.6143890661663 Simulated Positive
-10.6328332999815 34.1649631409624 Simulated Positive
1.11600521240646 14.0762601952619 Simulated Positive
8.03422106767315 24.5247079993277 Simulated Positive
1.85253765357893 34.4979039087489 Simulated Positive
13.2031515271045 41.886095337725 Simulated Positive
-14.9129820423049 35.3283685167595 Simulated Positive
-10.2080706381917 13.632225748292 Simulated Positive
-15.313283532772 37.7979309048815 Simulated Positive
-3.45267527780164 21.480313701357 Simulated Positive
13.5569284357931 42.7322776702582 Simulated Positive
1.25450487833103 20.1183028376075 Simulated Positive
17.8676400776534 42.4736799098135 Simulated Positive
8.80556708466021 19.7519808364395 Simulated Positive
-21.3501649406187 29.834445021642 Simulated Positive
-8.50405594073382 -57.5547666348247 Simulated Positive
-11.6172113388143 37.9240098826298 Simulated Positive
10.6251089469544 40.7714614393958 Simulated Positive
1.8636566326265 28.4597755517663 Simulated Positive
-22.5495993747012 32.0849485497081 Simulated Positive
6.50833422426064 38.0131668105114 Simulated Positive
-5.3423882814199 36.3908111366622 Simulated Positive
5.89519973628197 36.119089030872 Simulated Positive
12.4345692006879 42.4552385555004 Simulated Positive
14.2271634726077 55.4186027462584 Simulated Positive
6.1933053589049 15.0196317017506 Simulated Positive
-7.80064934055315 11.4833395782279 Simulated Positive
18.9716427376055 47.0676951693708 Simulated Positive
-1.02860394518105 41.7560250146386 Simulated Positive
-13.7286673473365 33.6873602944401 Simulated Positive
12.9712662604428 -50.1732797093373 Simulated Positive
-20.7977615812735 22.0546306126725 Simulated Positive
-51.1863654848209 26.8628462958364 Simulated Positive
4.49884260622786 -48.7845973103192 Simulated Positive
-7.62360807911039 11.5583322004389 Simulated Positive
7.11938683582775 42.5405624804132 Simulated Positive
-26.6544044811809 24.1521778247397 Simulated Positive
-54.3246657493987 17.4970406373599 Simulated Positive
-14.230809921218 38.3379211989432 Simulated Positive
5.86595686983024 32.114965972074 Simulated Positive
-8.61654812397633 20.6441092913694 Simulated Positive
-35.4500615035931 21.2998504059118 Simulated Positive
3.4449737336519 43.6427545750266 Simulated Positive
-1.63243268447243 42.8840649812176 Simulated Positive
-37.3782798950834 32.7777705549691 Simulated Positive
-53.7077660752751 17.6038077447035 Simulated Positive
-13.0029231894913 28.5495277214188 Simulated Positive
-24.922819222372 27.774004719848 Simulated Positive
-17.8501338945107 -48.8700209515703 Simulated Positive
-3.29540705349197 26.843719929427 Simulated Positive
-35.4494081520387 21.2986518184379 Simulated Positive
11.368068697454 -35.295738508311 Simulated Positive
-19.9481012603605 33.4784228420785 Simulated Positive
-0.300128831595218 42.6953618002025 Simulated Positive
-25.5068147562392 42.9469980674029 Simulated Positive
-5.27295175481399 34.2869740463689 Simulated Positive
1.10622496803571 14.080836738634 Simulated Positive
-28.7961391089562 41.2902840937 Simulated Positive
-22.1485599032439 17.1114270604566 Simulated Positive
2.79406190976228 21.3547068024763 Simulated Positive
-51.2245495215755 17.9917247965405 Simulated Positive
-8.44640627696975 23.2127028537467 Simulated Positive
56.5994029283139 -7.8409886095903 Simulated Positive
-35.876616264997 26.6090886809803 Simulated Positive
-32.1947636630613 35.7274667796967 Simulated Positive
12.3069702111027 43.4626448532502 Simulated Positive
-24.8245061319667 -43.6921521463404 Simulated Positive
1.9163748704001 27.4062530049601 Simulated Positive
56.5368999299835 -7.88071608309286 Simulated Positive
-33.9240604894851 33.7092410608218 Simulated Positive
18.0802762223646 56.0676456366292 Simulated Positive
-13.7716493216624 30.5841883906511 Simulated Positive
-3.39973514396048 38.9513884432686 Simulated Positive
-9.90551415405935 40.0017815052068 Simulated Positive
-30.9779547491585 19.6538137042507 Simulated Positive
13.9114893786215 40.293803298462 Simulated Positive
10.6883954306967 46.5870113586601 Simulated Positive
-15.476575244022 26.8046441523227 Simulated Positive
-11.3852700818222 33.4506895046367 Simulated Positive
-14.4685837991464 19.6941438148742 Simulated Positive
-0.520447853550058 34.861265840113 Simulated Positive
-4.15952636573193 12.6745108701237 Simulated Positive
-2.07425993558681 37.5596979440084 Simulated Positive
-5.28444818714366 36.5869197508128 Simulated Positive
1.32637789962122 13.9734798114583 Simulated Positive
57.1285151100289 -8.41154657023042 Simulated Positive
-2.47878750965897 42.6584235308654 Simulated Positive
9.05380109137868 11.5160479386305 Simulated Positive
-31.2582279140042 18.7678290018189 Simulated Positive
-5.41792003291695 20.70824370191 Simulated Positive
-5.72505247679444 20.1713720407924 Simulated Positive
3.35216780808744 13.5330639221756 Simulated Positive
10.5123566000674 43.1951971460015 Simulated Positive
-7.68303270593931 11.5319928662504 Simulated Positive
8.1270518938523 38.6829296330364 Simulated Positive
13.7355065057229 44.0694393143885 Simulated Positive
33.4807308213473 -40.2702968118151 Simulated Positive
-7.35001462568426 39.062336396371 Simulated Positive
57.1285151100289 -8.41154657023042 Simulated Positive
-27.0115582107132 24.1642544425152 Simulated Positive
-11.2204221411313 22.6503456500428 Simulated Positive
-21.8887399843814 22.6530767701419 Simulated Positive
6.43909866990912 12.8475445867744 Simulated Positive
18.6978503083319 45.7638479919792 Simulated Positive
8.19674241160133 -38.7919739213474 Simulated Positive
-12.9972107000386 35.8532699142156 Simulated Positive
0.990491004900275 37.1962421337285 Simulated Positive
-54.1189390546133 17.5346015477663 Simulated Positive
6.2970643074814 15.0674726281107 Simulated Positive
2.0669177241748 28.2950153773622 Simulated Positive
-15.7647551583934 32.8303874659267 Simulated Positive
-51.2245651376224 17.9917254667298 Simulated Positive
-35.4491999294205 21.2983329393715 Simulated Positive
-6.758273472816 36.8791094409297 Simulated Positive
-53.7076609144528 17.6037642419364 Simulated Positive
-9.5039688970364 14.6323332010183 Simulated Positive
-26.3304829490136 24.0407346885342 Simulated Positive
-27.6110224816586 26.7858540366913 Simulated Positive
-3.49337201322701 27.9676268928289 Simulated Positive
16.2367793238187 41.0064984238881 Simulated Positive
-23.5510310700321 44.6993019292814 Simulated Positive
-7.10451646795797 6.33967406986251 Simulated Positive
-3.57076777623032 10.6676491601381 Simulated Positive
-3.65509087498409 17.2055857455769 Simulated Positive
-51.1860856231142 26.8628699504359 Simulated Positive
-9.25619204761108 -54.3059653078793 Simulated Positive
-26.6953960836958 30.2255063526225 Simulated Positive
-23.7636252077003 -42.7419082529325 Simulated Positive
-29.35658323774 23.6001567878752 Simulated Positive
-35.4493581833191 21.2995699810746 Simulated Positive
57.129346360508 -8.40887236125369 Simulated Positive
15.2714638396039 38.8229358664665 Simulated Positive
-18.2878374735437 30.5844700741682 Simulated Positive
-3.90771426510461 9.01571157751501 Simulated Positive
-7.23365805760434 19.0867691288744 Simulated Positive
57.1285109894016 -8.41155681674756 Simulated Positive
12.2028906073198 -24.5953278950803 Simulated Positive
1.93789858267222 28.4145026143929 Simulated Positive
-2.68564325877684 42.7630887764895 Simulated Positive
-8.44315361194288 34.3319684140062 Simulated Positive
-15.6974556656138 34.9382555429299 Simulated Positive
-16.936962220757 40.4302157723069 Simulated Positive
-7.09386463239054 6.36034960226101 Simulated Positive
6.03494733632415 25.6541038542349 Simulated Positive
6.14533092291519 9.66641206278948 Simulated Positive
-8.32350335078393 31.2260807902767 Simulated Positive
-4.93062954903462 42.2190852416478 Simulated Positive
-25.1866037656933 24.8998369621848 Simulated Positive
-5.4016559857154 43.4091175407577 Simulated Positive
-24.3816775314757 34.7730833263712 Simulated Positive
11.3010097414437 41.7698215418643 Simulated Positive
12.6487216170095 55.1939999585313 Simulated Positive
-0.301973343837293 42.6936573977683 Simulated Positive
-8.44251276295001 -59.0285573201556 Simulated Positive
6.69423530678318 37.9992233386181 Simulated Positive
-5.65361232096689 34.3639360412214 Simulated Positive
16.3239949389461 55.760772406781 Simulated Positive
-23.7402629525014 19.7063713242011 Simulated Positive
-29.6336752530038 17.9051652564867 Simulated Positive
6.51047641264521 -33.9130269916505 Simulated Positive
-32.0365601661629 17.7343455665032 Simulated Positive
-33.7391582811346 11.9032137470544 Simulated Positive
-37.0871028830317 32.761036493175 Simulated Positive
-7.74192686868153 18.7355661384139 Simulated Positive
-4.70607578341725 41.0325525780446 Simulated Positive
9.51389383391118 43.0050816326685 Simulated Positive
-10.6392916794212 18.6209610636519 Simulated Positive
-9.05145938025666 15.2294792907508 Simulated Positive
-2.14443855827068 35.038310347548 Simulated Positive
-51.1864990506147 26.8628427330877 Simulated Positive
13.010358277357 55.2465909396549 Simulated Positive
-15.4749070085334 26.804687731207 Simulated Positive
-20.2529137119092 23.7332710934489 Simulated Positive
19.2001089893965 41.9708730310431 Simulated Positive
10.2520907365967 -53.4352685328086 Simulated Positive
-10.9151532978787 -50.9649451964121 Simulated Positive
-4.70406679588294 41.0325859431512 Simulated Positive
0.824197835592042 7.3909262221467 Simulated Positive
-14.3455595086362 20.6997052931635 Simulated Positive
-1.39842040082766 11.5059855535418 Simulated Positive
5.16533421056593 40.9297766431093 Simulated Positive
-43.6722590728261 25.5128950536711 Simulated Positive
6.50590553232759 32.0024593058861 Simulated Positive
-11.2228200294535 22.6709420796336 Simulated Positive
14.0886551680571 13.4960285209767 Simulated Positive
-4.07026990072199 8.83175390088411 Simulated Positive
-52.9644349932906 17.723551685502 Simulated Positive
14.6767523697891 44.9298695683997 Simulated Positive
1.026910338714 7.21914721057778 Simulated Positive
1.66110036572574 13.8337570452849 Simulated Positive
8.8458542929115 20.437694110983 Simulated Positive
-8.08002347560145 41.196295907785 Simulated Positive
-1.73469586714567 18.8407556150555 Simulated Positive
-43.7310658601796 19.0048429335121 Simulated Positive
-1.61924773765096 18.551724285295 Simulated Positive
-39.113949069352 14.5684227385695 Simulated Positive
8.90250894486498 38.5999697470171 Simulated Positive
11.8148109659128 16.4687389437182 Simulated Positive
0.635221375866955 35.3975365318549 Simulated Positive
-14.5252448768471 21.8392763370863 Simulated Positive
-45.7436873137923 18.7835545595321 Simulated Positive
56.3565980363377 -8.26109423073468 Simulated Positive
-3.34842635824631 27.1377456992064 Simulated Positive
-8.64650413816459 20.5344028823569 Simulated Positive
1.88003287114124 27.2488668716274 Simulated Positive
1.44970272977082 25.2884845490709 Simulated Positive
10.0797569621292 -23.2951985662275 Simulated Positive
-21.346903385255 29.8359289926456 Simulated Positive
12.8962515656321 -50.2770463857118 Simulated Positive
-35.449388490643 21.298573949837 Simulated Positive
-20.0639573551373 32.4048960760745 Simulated Positive
-17.324236405275 -47.9057757338233 Simulated Positive
9.23621384727479 38.1952499563697 Simulated Positive
-19.4735712167877 31.0767851317013 Simulated Positive
5.89275420457428 -45.8147067082833 Simulated Positive
-54.3246475746605 17.4970547623662 Simulated Positive
-49.1257309994357 18.2961154202786 Simulated Positive
19.6705739291094 47.2836621585199 Simulated Positive
-0.800223356403247 42.5590747784719 Simulated Positive
-21.5236770573999 23.8654382483769 Simulated Positive
-2.4418944502695 24.1196640196293 Simulated Positive
-30.906299442973 15.7840696294976 Simulated Positive
8.43939827696327 43.4762965409581 Simulated Positive
17.4854994872828 55.9636510660428 Simulated Positive
-45.1852530657063 18.8502619897598 Simulated Positive
-55.8228541504696 -10.7625105950513 Simulated Positive
1.08400749639967 21.6673123733346 Simulated Positive
-5.5308588127479 5.2742968487994 Simulated Positive
-5.29060883855645 36.5882540544656 Simulated Positive
-53.7076376813462 17.6037962020833 Simulated Positive
12.5255835246297 41.2129571791822 Simulated Positive
1.13965941144859 20.2557990828715 Simulated Positive
-22.5479167316059 32.0860166556983 Simulated Positive
-7.23254725369374 36.81026277208 Simulated Positive
8.82222580444386 19.7197120778823 Simulated Positive
-7.10259012846953 6.34016247831527 Simulated Positive
-7.87020323402928 26.6087923537655 Simulated Positive
-9.3869869155984 21.8244674749706 Simulated Positive
-47.4516991019616 18.5403202538048 Simulated Positive
6.05108480785774 39.1160510017984 Simulated Positive
6.96290966650657 10.1426169276586 Simulated Positive
-5.25467728500022 11.3473457544733 Simulated Positive
-3.72976502147632 10.5012056437562 Simulated Positive
-12.554784492966 31.7327211945439 Simulated Positive
1.84744551607234 39.4639677095663 Simulated Positive
16.9520287798311 44.6425113188278 Simulated Positive
-19.3645967806461 -51.4062761245649 Simulated Positive
-45.6798944089113 18.7916422762974 Simulated Positive
10.9648442849262 46.3342493342781 Simulated Positive
-19.2457788306176 -51.2090097796595 Simulated Positive
-9.49990232197114 37.1680658368945 Simulated Positive
-28.1738182561048 23.3006857167076 Simulated Positive
-21.3024758315093 22.7826609304464 Simulated Positive
32.1101029100611 -48.5940967225755 Simulated Positive
-19.3154924445455 -51.3246389416564 Simulated Positive
10.1350391460159 12.3340771194795 Simulated Positive
-2.00833766267796 22.7167641496942 Simulated Positive
-30.7683052046286 22.7367678228658 Simulated Positive
-9.49920212816454 37.1677746575505 Simulated Positive
-8.61793668458625 20.6831578679177 Simulated Positive
-16.80209383725 32.8394586117481 Simulated Positive
1.41832508101256 25.270755616653 Simulated Positive
-10.5211751883833 24.2732837890522 Simulated Positive
0.926011141614984 7.24333536113821 Simulated Positive
17.0247943053602 39.7472753376842 Simulated Positive
-9.91756504087799 30.7406784871831 Simulated Positive
-1.95672397352815 3.1457969932491 Simulated Positive
2.08597923483653 28.0979513278948 Simulated Positive
-6.18097953764046 1.65311103057577 Simulated Positive
0.59625993326827 37.5184533886108 Simulated Positive
7.34118870138772 38.6496874609789 Simulated Positive
-54.3287698779217 17.4971517452288 Simulated Positive
-32.6031208403218 20.9760665315987 Simulated Positive
13.042680535158 44.8289330801312 Simulated Positive
21.7811182017608 47.8520423142952 Simulated Positive
14.2271636819883 55.4186027620012 Simulated Positive
19.3052052988394 43.1813146925338 Simulated Positive
-23.7724171140414 19.6890263537992 Simulated Positive
-26.3100640204862 24.0551137853617 Simulated Positive
7.48265805386224 36.96186672094 Simulated Positive
-43.1736718796647 19.0610393848675 Simulated Positive
-19.8003978512272 34.1186963799629 Simulated Positive
56.6376995339679 -7.86178488129849 Simulated Positive
-42.8931012121143 19.0890308366893 Simulated Positive
-17.1675118283046 34.3922599872748 Simulated Positive
-39.113507243795 14.5679183841225 Simulated Positive
6.42171120631692 41.6513921904962 Simulated Positive
-17.9976788726007 -49.1353296871193 Simulated Positive
2.65771852392086 35.9328569595817 Simulated Positive
-22.2346007557621 17.163643307427 Simulated Positive
-26.7698313846828 23.4291343810057 Simulated Positive
-14.9540553478535 37.5101762029816 Simulated Positive
-21.8145761374333 28.6178968537752 Simulated Positive
12.3727062201848 45.1315905388123 Simulated Positive
2.98925530625956 34.7191134959195 Simulated Positive
10.1429274264352 44.30974385618 Simulated Positive
-51.1862337396905 26.8628959745988 Simulated Positive
-37.3783077654635 32.777709343982 Simulated Positive
-6.83560035630439 38.8121164615895 Simulated Positive
12.5793698019781 55.184330093331 Simulated Positive
1.56490461955277 22.3750345363591 Simulated Positive
-15.2702659547329 39.7559266780651 Simulated Positive
-35.8774339048583 26.6090067119343 Simulated Positive
-22.9445393057551 21.4555538068454 Simulated Positive
-3.51896846580957 17.1553691492553 Simulated Positive
-46.9826113850044 18.6118040194569 Simulated Positive
-14.6984735826254 21.5331435124769 Simulated Positive
-3.15519489393713 37.4487167569166 Simulated Positive
-29.8678870545663 24.7999947251327 Simulated Positive
-31.5958035938276 27.4896321452431 Simulated Positive
-31.2076784074419 14.4458192802742 Simulated Positive
-23.1348538634626 34.9190925355916 Simulated Positive
-32.3954203968 27.8967831585428 Simulated Positive
-35.875420318011 26.6088571233499 Simulated Positive
-4.31769334378274 22.6686191329531 Simulated Positive
-15.434065440353 21.4454229696594 Simulated Positive
-13.2969293563295 41.0762248390733 Simulated Positive
-9.89193994683226 -52.8909973995446 Simulated Positive
-35.8773692608488 26.6093388165245 Simulated Positive
-7.77322922508791 11.4800546758141 Simulated Positive
-9.4209550724411 33.7831115193749 Simulated Positive
-31.1574155278838 23.9955395854794 Simulated Positive
13.0089459463803 47.7737122726334 Simulated Positive
-23.3611588529842 33.4256992655613 Simulated Positive
-14.8789712093632 28.184426273711 Simulated Positive
-5.18264733030771 21.1251956313439 Simulated Positive
8.36401772411163 14.4283434583795 Simulated Positive
-33.1560343922329 46.5585572529359 Simulated Positive
-49.6823249115434 18.2157720942908 Simulated Positive
-15.2891887507104 19.5842165592807 Simulated Positive
-1.82891191421662 38.9898686876607 Simulated Positive
13.7790711510463 42.6703148507426 Simulated Positive
-23.8987857814326 35.7009809710093 Simulated Positive
-10.784741714307 -51.1880860019887 Simulated Positive
-2.04128340698384 10.845968826106 Simulated Positive
-5.41595036046521 18.5720513835741 Simulated Positive
-49.8466649842529 18.191926467756 Simulated Positive
19.7145858693094 45.695595879361 Simulated Positive
15.8900192596523 39.1322805441853 Simulated Positive
-0.813706282329729 41.7093721039539 Simulated Positive
-10.5628703562349 34.1691951204089 Simulated Positive
-8.13296445256823 19.310331246651 Simulated Positive
-17.3732316350973 38.9861039258315 Simulated Positive
0.374520911719456 37.8585481302264 Simulated Positive
-4.57580373441334 44.3484578798251 Simulated Positive
-5.03022143621038 39.0356472332002 Simulated Positive
-2.94947283846546 17.5307434127445 Simulated Positive
-4.18630714801801 22.7753986997261 Simulated Positive
56.7562510973332 -8.58591922002609 Simulated Positive
-46.2115289057482 34.1847646154781 Simulated Positive
-33.744928220569 11.902500205574 Simulated Positive
6.02514717497594 26.3896158583848 Simulated Positive
5.83445764344631 32.1159591366722 Simulated Positive
-5.19779391356296 1.5757558323347 Simulated Positive
-19.8731250194278 35.9995397029054 Simulated Positive
-39.6377996698892 33.3064053253115 Simulated Positive
17.8776805119752 42.4768143646214 Simulated Positive
-22.549233152364 32.0855234829942 Simulated Positive
10.59365365369 -53.1730145166805 Simulated Positive
11.2621525035085 41.7996906131127 Simulated Positive
-8.3148658839336 40.5817782050329 Simulated Positive
-12.923881283198 31.9924356407305 Simulated Positive
-21.5139401672734 23.8200663029627 Simulated Positive
-9.05420753234604 32.0224820631391 Simulated Positive
-24.9187124130516 26.6046714215712 Simulated Positive
-51.1864243405344 26.8630597159779 Simulated Positive
-41.2755008012139 34.0146824005463 Simulated Positive
-55.8353753819266 -12.1000444207908 Simulated Positive
9.79215594829869 15.2152899989516 Simulated Positive
-41.6258151390379 26.2502230906636 Simulated Positive
-9.75202125368894 36.7113153433838 Simulated Positive
1.42663281420923 35.3546441323883 Simulated Positive
14.2331459599233 43.7696344281915 Simulated Positive
-10.442374853922 19.9549027264746 Simulated Positive
-8.00364183625516 39.2836993281279 Simulated Positive
19.8711705740528 47.2069287438326 Simulated Positive
-19.7292910493161 24.2838525384571 Simulated Positive
-26.6948409861946 30.216377659718 Simulated Positive
-2.19152418806666 23.6006241165593 Simulated Positive
-56.2157932156848 -8.86493051085917 Simulated Positive
-16.7403122357143 39.968915407793 Simulated Positive
-28.7872326335732 22.9848510243875 Simulated Positive
5.98626331254812 43.5179760711434 Simulated Positive
-9.28865744438145 14.9150343041558 Simulated Positive
-24.9231816412837 27.7756923284814 Simulated Positive
5.57071796409879 32.0912161100425 Simulated Positive
-5.3372175772563 4.6210608298401 Simulated Positive
-16.1849279679956 26.9462243169788 Simulated Positive
-33.0206616234275 46.7868760283215 Simulated Positive
-17.8422479499296 37.552503336289 Simulated Positive
16.594015209631 39.8291306246107 Simulated Positive
11.5761509164528 38.7938612912863 Simulated Positive
-22.5506568885436 32.0838834680776 Simulated Positive
-25.2595645234995 -43.8139937022411 Simulated Positive
-22.5500014117806 32.0843395953511 Simulated Positive
-17.6057871109358 37.1604121760801 Simulated Positive
-3.62962724398855 41.3594664873374 Simulated Positive
13.9547102674909 13.4718151305391 Simulated Positive
-3.11375236307352 17.7202357482528 Simulated Positive
32.1100826619249 -48.5941088815744 Simulated Positive
-1.50259871833471 21.9922716275546 Simulated Positive
17.9323433953106 43.8416895074835 Simulated Positive
-8.44250994864471 -59.0286260161697 Simulated Positive
-24.8264899728497 20.5983383824641 Simulated Positive
-1.13321993450395 41.6739267434433 Simulated Positive
-3.4207351381225 27.5537228482151 Simulated Positive
2.09916206607997 28.1571207965469 Simulated Positive
-26.6948587315326 30.2250347284803 Simulated Positive
-22.2685445686209 35.1733486997746 Simulated Positive
-16.0601586939678 29.6099252944069 Simulated Positive
-22.9082971184958 31.1310376693949 Simulated Positive
-42.8581146944456 19.0927315822047 Simulated Positive
6.003583185385 24.6255321690496 Simulated Positive
12.7694887562537 55.2118704264408 Simulated Positive
-4.17510224384908 22.7795087272431 Simulated Positive
-34.7890625995482 33.1886354800769 Simulated Positive
-21.5116030454698 23.8322871358841 Simulated Positive
-27.63691403728 41.7710926616729 Simulated Positive
-17.9132263099412 25.5342722923721 Simulated Positive
-17.8427550947828 37.5536274502808 Simulated Positive
-6.76053773919762 36.8757342271633 Simulated Positive
4.78803482350807 41.0474932485355 Simulated Positive
-25.5067794754984 42.9470019078211 Simulated Positive
-4.37477033337612 32.6464643355918 Simulated Positive
-3.83993673751928 36.2272719123788 Simulated Positive
8.73471623511671 38.6841924760781 Simulated Positive
17.8549965819678 46.480271678383 Simulated Positive
-4.9846803076304 5.90750416029379 Simulated Positive
11.4366074394693 13.0018269433365 Simulated Positive
-6.08066929716844 34.3270252339607 Simulated Positive
-16.8579517777371 27.2869679743263 Simulated Positive
8.18659319434332 38.4582077576023 Simulated Positive
-9.7324721294004 36.6731845047022 Simulated Positive
19.6605400172645 42.5482650191297 Simulated Positive
4.53888119002192 33.5490382888819 Simulated Positive
-32.6050508023729 20.9765310154512 Simulated Positive
-21.3834270253542 25.0507341584669 Simulated Positive
14.1313547942827 43.8786948179647 Simulated Positive
-16.9445732431687 40.4135518167209 Simulated Positive
9.28973041832407 22.960349943634 Simulated Positive
2.41092101189599 36.1709094068911 Simulated Positive
-5.07626478152435 34.2886583693458 Simulated Positive
-23.580930464128 23.9520512413544 Simulated Positive
-54.3247222666937 17.4970242785048 Simulated Positive
15.8902926754831 55.6892010422459 Simulated Positive
1.33043339039706 20.1123291002895 Simulated Positive
-8.43447160450311 23.2089144760827 Simulated Positive
-39.1154175689776 14.5702196954832 Simulated Positive
-19.7267225634677 24.2848769308711 Simulated Positive
-24.5245915549503 16.1885794639375 Simulated Positive
-6.71303617307107 1.6891000164659 Simulated Positive
-31.5318418112065 27.4572573499854 Simulated Positive
0.136798430816792 37.6630342266712 Simulated Positive
-3.91383984448919 9.94776170221542 Simulated Positive
-19.9482571892819 33.4908344600193 Simulated Positive
-7.97687008780737 26.6911436449072 Simulated Positive
-3.70501601479731 11.0656951419274 Simulated Positive
11.3712533346406 -35.8048835400729 Simulated Positive
-41.9307292277038 26.138816401005 Simulated Positive
-22.5505173334627 32.0832546182977 Simulated Positive
-1.85609325277874 19.4351537264942 Simulated Positive
0.34686049595386 23.8733343646026 Simulated Positive
-43.3736535623422 25.6178866590525 Simulated Positive
1.96608702350241 36.678453081135 Simulated Positive
13.6477115356976 13.4341009876985 Simulated Positive
-24.922999673738 27.7729560041801 Simulated Positive
1.00507394020377 14.131081483442 Simulated Positive
-6.45463424217455 1.67333724703147 Simulated Positive
-53.7078350615743 17.6038250310697 Simulated Positive
-31.407801814718 37.2250226864256 Simulated Positive
6.36794556205026 39.7695494436305 Simulated Positive
-18.2728166519983 30.6064764482086 Simulated Positive
-39.0956146656355 14.5369577800995 Simulated Positive
-24.1558741929141 26.2476471457589 Simulated Positive
-2.69061227152157 41.5286673147069 Simulated Positive
42.4470307512585 -36.1905883226566 Simulated Positive
-7.23691439385699 36.8091048449517 Simulated Positive
4.12041902665752 39.5178952992054 Simulated Positive
-17.9085032629668 -48.9750877384139 Simulated Positive
-33.4739563280517 45.9852145607289 Simulated Positive
-5.06206449869938 34.2651514650121 Simulated Positive
-3.88000079469309 34.1022173237315 Simulated Positive
-41.8069577279649 34.205003561079 Simulated Positive
-27.6106189821038 26.7854017985405 Simulated Positive
-10.1706995471441 -52.3260495384844 Simulated Positive
-10.5338714889443 24.2451719791046 Simulated Positive
-22.1729050914913 17.9912607859275 Simulated Positive
-8.45058157762504 32.3884326267534 Simulated Positive
19.2859982895899 45.7971164651602 Simulated Positive
-42.1193182138311 26.0699399816357 Simulated Positive
0.893544512747854 7.32963154122798 Simulated Positive
-0.648662111042551 24.5126998888172 Simulated Positive
-24.8474213286883 20.6143346614709 Simulated Positive
-2.03885085428201 10.8529878340088 Simulated Positive
6.29155630974382 40.0055517631251 Simulated Positive
-6.56105347436402 40.4196392154188 Simulated Positive
6.07828797888463 9.62600762823932 Simulated Positive
-10.2751328842618 13.5225766940688 Simulated Positive
-9.50495544130209 37.1695446065296 Simulated Positive
-5.81871633534056 20.0209907642224 Simulated Positive
-30.8931967819899 16.1269885703246 Simulated Positive
-25.5189121931869 42.9571747660082 Simulated Positive
-43.9908565259223 34.4404541669022 Simulated Positive
-31.6072498486336 36.8312109814406 Simulated Positive
6.03470711472464 26.2738971451171 Simulated Positive
12.7612222682747 -50.4946685965175 Simulated Positive
17.5938377176799 55.9823132242022 Simulated Positive
-45.3034167116351 18.8370551621764 Simulated Positive
11.379362029887 37.9349520956519 Simulated Positive
-41.8069438195683 34.2051691594603 Simulated Positive
9.41918725638667 43.091555613564 Simulated Positive
-34.2002350444232 16.064037605442 Simulated Positive
-7.09676470243521 6.35077610260291 Simulated Positive
6.94586481647262 36.3518070613057 Simulated Positive
-22.1553634625647 17.1008220181519 Simulated Positive
-41.2754598188582 34.01467860792 Simulated Positive
-53.7078750524852 17.6038058316039 Simulated Positive
-35.3959504906916 32.9633649536188 Simulated Positive
15.8419188605358 40.5530937565813 Simulated Positive
-14.2419812722429 21.5010667658622 Simulated Positive
-9.43327264479225 23.2291882687483 Simulated Positive
0.465508169510519 37.6988394997506 Simulated Positive
-9.09609766559436 -54.7178071220574 Simulated Positive
-5.02827955509291 39.0285678666999 Simulated Positive
9.78832061560835 44.3166460155227 Simulated Positive
17.8778240487672 42.4786200045173 Simulated Positive
3.26615269965429 43.381954416584 Simulated Positive
5.32600336590501 39.2310689409775 Simulated Positive
2.07737785833703 28.2826459551227 Simulated Positive
-42.5542805624703 25.9106844349918 Simulated Positive
10.3191778925974 39.3276849523459 Simulated Positive
-13.7138103378686 33.6843436247358 Simulated Positive
14.7980404996263 45.668912837392 Simulated Positive
-9.03209561209895 15.2545192595325 Simulated Positive
-13.2969900459045 41.0760153805179 Simulated Positive
-14.97070086772 37.5206065167801 Simulated Positive
15.3874657773844 45.1430112354665 Simulated Positive
-15.2892549083829 19.5840827964086 Simulated Positive
-32.8632150247393 34.7465449963545 Simulated Positive
2.425221140931 36.1482015772134 Simulated Positive
-31.881897276193 36.2892186198656 Simulated Positive
-10.6461367617598 34.1582628659179 Simulated Positive
-46.0645667972776 18.7416612996169 Simulated Positive
-49.6823409794928 18.2157724614549 Simulated Positive
-6.00980738202565 23.5742106936975 Simulated Positive
-1.43636104124018 11.6840472284121 Simulated Positive
11.5752597668297 38.80387022671 Simulated Positive
-11.2174806595193 22.6515931729364 Simulated Positive
-1.89639833035495 19.632250526861 Simulated Positive
10.687027698086 46.5858827463764 Simulated Positive
1.34447431864889 22.6802586882043 Simulated Positive
-3.24724719478477 21.9233339396028 Simulated Positive
15.2135825164227 47.226238569492 Simulated Positive
9.85170176185356 44.2869790201425 Simulated Positive
-27.6740608268433 41.7536677236297 Simulated Positive
6.36390607357766 39.7766258377567 Simulated Positive
-2.69050160873643 41.528877249745 Simulated Positive
-15.2121115566969 33.0862042050082 Simulated Positive
-4.44275212573012 43.5962361832115 Simulated Positive
8.14301089734488 -38.8409177540706 Simulated Positive
-29.7799726831967 17.3888428836404 Simulated Positive
-56.0623578472327 -9.71463604287879 Simulated Positive
-11.9201908702331 20.0887216886873 Simulated Positive
9.13377326330149 37.8115526588617 Simulated Positive
-25.9591086923699 32.6262484741363 Simulated Positive
-43.9908462017039 34.4405164727732 Simulated Positive
-8.4425369326042 -59.028564405785 Simulated Positive
17.3799029085976 40.2235031349066 Simulated Positive
-23.7367656075791 19.7564991646601 Simulated Positive
-21.5398879735687 23.8451575881569 Simulated Positive
-6.75194403445727 1.69735363230577 Simulated Positive
4.05666756339772 13.8452057207358 Simulated Positive
-25.7477606028073 42.8043105355394 Simulated Positive
-7.73694161751261 18.7646171523662 Simulated Positive
-1.75995131942075 18.9551305834898 Simulated Positive
-32.3959766108126 27.8971424957066 Simulated Positive
-1.25125552670432 37.4195455410536 Simulated Positive
1.44504566803037 25.3056649803029 Simulated Positive
-4.24480792201342 13.4554811416732 Simulated Positive
-26.3949234014224 24.5012272334071 Simulated Positive
12.528553445479 16.2494214011216 Simulated Positive
-8.01141242893566 36.3337083706217 Simulated Positive
2.55787033167469 21.303813160034 Simulated Positive
9.63907902647018 -27.2878479340871 Simulated Positive
-22.324041758173 28.8294253616844 Simulated Positive
-43.3047689758557 19.0479005898181 Simulated Positive
-43.2565742464892 25.6596813438752 Simulated Positive
11.6896801707676 39.8369050610436 Simulated Positive
-1.88746927745001 19.5748938803146 Simulated Positive
1.82119311339501 26.8494807620502 Simulated Positive
-13.9239963343745 41.4923256874485 Simulated Positive
-46.7397532119188 18.6476007929069 Simulated Positive
15.2476501320668 42.0300153375189 Simulated Positive
14.3660026945339 55.4396966045191 Simulated Positive
56.537025756487 -7.88025023863965 Simulated Positive
-26.0293275488429 23.5383331592153 Simulated Positive
14.9133533852803 40.0277942708424 Simulated Positive
10.6161029123347 40.7734161320436 Simulated Positive
-24.9157593520781 43.4763954342853 Simulated Positive
11.9365717939031 -41.7625944363373 Simulated Positive
-19.8001722713439 34.1212914186418 Simulated Positive
21.8122890897261 47.8156052802829 Simulated Positive
-7.27610774458276 26.1330844366511 Simulated Positive
-11.2965135070821 23.1170965556882 Simulated Positive
-5.12575329841152 41.4356891218838 Simulated Positive
-30.0764857969048 19.9007788356927 Simulated Positive
-17.6374327726334 35.1591730401285 Simulated Positive
-13.4511502337153 39.485822247998 Simulated Positive
-39.3843203766915 33.2180565025976 Simulated Positive
12.971277647586 -50.1733244839114 Simulated Positive
-15.4744078249897 26.8058758310477 Simulated Positive
12.8403008002196 43.5757779376029 Simulated Positive
-34.2477732213999 16.0680555639188 Simulated Positive
10.3193233919658 12.4611811780861 Simulated Positive
-28.6887209716215 41.3336493253167 Simulated Positive
-0.613192516583508 24.5004346272196 Simulated Positive
-10.0342065614555 40.1556150934302 Simulated Positive
0.577078574947871 36.12241657385 Simulated Positive
-1.46773907433494 11.4761487316673 Simulated Positive
4.68977186966938 37.9837730740534 Simulated Positive
5.46741202353284 36.0558240511669 Simulated Positive
-5.32101151359346 20.8820930218956 Simulated Positive
17.2140608562087 55.9144921597772 Simulated Positive
-15.0050209251301 23.853061843718 Simulated Positive
-43.4710688499672 25.5836121462553 Simulated Positive
-47.8616706655 33.9415114272663 Simulated Positive
32.1100820759592 -48.5943857239858 Simulated Positive
-26.6935523260421 30.2220782384048 Simulated Positive
-8.44254438753042 -59.0285163483099 Simulated Positive
5.1673220811844 43.3243147543153 Simulated Positive
-51.1863493000703 26.8628775417115 Simulated Positive
-23.3612715546359 33.4272148764902 Simulated Positive
-47.5424305112643 18.5266151889019 Simulated Positive
-13.9495929864099 20.7992934501688 Simulated Positive
-8.02197085748594 36.3493584268092 Simulated Positive
-9.68935780864273 14.3840186986197 Simulated Positive
1.81812722458898 13.7534117666615 Simulated Positive
-17.9921019811589 35.6829747920762 Simulated Positive
-27.424915323771 16.9479333534282 Simulated Positive
-0.0092511789299577 36.8658995027598 Simulated Positive
-3.48852748597908 27.9253530888146 Simulated Positive
-45.3562099232973 18.830910595828 Simulated Positive
-51.1862824315077 26.8631084713556 Simulated Positive
-39.1124686210996 14.5664922137355 Simulated Positive
-42.9787240985736 19.0805126064825 Simulated Positive
-11.8105820571891 33.3863737812521 Simulated Positive
-39.1012631377719 14.5483647883763 Simulated Positive
-28.9141813974784 25.8534433584261 Simulated Positive
-22.1519617510146 17.1464267593357 Simulated Positive
21.6378027942249 47.9168568220233 Simulated Positive
-46.211530083387 34.184746304507 Simulated Positive
-33.3505377429469 34.2033273941155 Simulated Positive
-16.3076373314688 27.1148032052129 Simulated Positive
-5.11494658301652 43.6947971242478 Simulated Positive
8.74044324866677 16.1061235796256 Simulated Positive
-8.20866786128463 34.3516522271259 Simulated Positive
1.51290108552083 25.4136103710206 Simulated Positive
-34.8760397056332 33.144773237208 Simulated Positive
-51.1864573480546 26.8629871110737 Simulated Positive
9.3765241022274 41.6917679765587 Simulated Positive
-1.82844264175023 19.2478313656311 Simulated Positive
-5.57171590323655 20.3873536522745 Simulated Positive
16.700296208371 40.8521068466402 Simulated Positive
-8.46119107468934 32.4201787727878 Simulated Positive
5.98996090834626 25.0563266076769 Simulated Positive
0.781598410977224 40.0520336227781 Simulated Positive
56.5853984211601 -7.86602859145109 Simulated Positive
-35.8766571576152 26.6086503925386 Simulated Positive
3.09987079718818 43.8326006918426 Simulated Positive
-41.8559861169672 26.1666117855306 Simulated Positive
-33.7292623400197 11.9040189118977 Simulated Positive
-39.6376733519486 33.3062533169426 Simulated Positive
-14.8923954401972 35.3490864924711 Simulated Positive
-15.2892528396804 19.5840826462535 Simulated Positive
7.01979561553794 22.4666677385841 Simulated Positive
-17.5377167130733 31.3669497324051 Simulated Positive
-1.87950905931433 19.4637296629908 Simulated Positive
-12.8532713014435 18.9117686782843 Simulated Positive
2.62956572918339 13.5172277829945 Simulated Positive
-22.6239463230382 35.5505029587981 Simulated Positive
0.777782021856725 20.2351772857369 Simulated Positive
-3.05718829179492 18.5392183961533 Simulated Positive
-9.09609423780533 -54.7175931061584 Simulated Positive
2.08951706919033 21.8413897862014 Simulated Positive
8.26772029022558 21.0061915214469 Simulated Positive
-33.6901797596256 33.8972512353942 Simulated Positive
-42.1557856747569 26.0565367185185 Simulated Positive
-5.13458542720372 39.5426103261906 Simulated Positive
-19.7998709913637 34.1225398720048 Simulated Positive
-25.0917226687381 34.0745710421434 Simulated Positive
56.764076411057 -7.82608981554088 Simulated Positive
9.05209610664885 37.446610352238 Simulated Positive
-3.36471159386019 40.0542518173311 Simulated Positive
-17.1219808710965 -47.5324752684454 Simulated Positive
2.70793910904119 43.6402509697896 Simulated Positive
1.93253061080432 27.3881629463372 Simulated Positive
4.35026726581679 39.350432727265 Simulated Positive
-15.8612921641307 38.9518892352554 Simulated Positive
1.37009859687005 43.3613783152172 Simulated Positive
6.31104534788509 41.1506619951842 Simulated Positive
-18.6616554805112 29.7985680570088 Simulated Positive
-1.95776811411759 3.14193607876831 Simulated Positive
-26.2136543935895 32.5813597670598 Simulated Positive
1.60517264679664 41.59962395137 Simulated Positive
-1.33126830512169 35.1159972650274 Simulated Positive
17.5491932734933 55.9743271705543 Simulated Positive
-11.3114462210855 19.1548165519547 Simulated Positive
-8.08059603004451 22.7399459702201 Simulated Positive
-0.513289523168073 38.5374176075176 Simulated Positive
1.26390158575532 22.8968472854432 Simulated Positive
16.1687606472445 55.734640111351 Simulated Positive
-23.7113879064389 19.7862703830013 Simulated Positive
-19.4814993225533 31.0817560226158 Simulated Positive
0.784792103273485 42.6325562775866 Simulated Positive
-12.5761611730672 38.6150291062062 Simulated Positive
-6.21206141836098 23.8430822609648 Simulated Positive
-1.48815727584042 5.59964461483835 Simulated Positive
-33.2940905868673 34.2614839494566 Simulated Positive
-7.6634429106246 26.4564206149712 Simulated Positive
-23.8589099698923 15.8533185962421 Simulated Positive
-27.7652801333602 19.6282223619093 Simulated Positive
-22.2163051999275 35.2128002199618 Simulated Positive
-16.3114706883776 28.4936569868378 Simulated Positive
-5.30148492762407 1.58463739200257 Simulated Positive
-18.6619194444405 29.796789898105 Simulated Positive
-25.4458316981276 -42.9674476659038 Simulated Positive
19.5606062444535 47.2472390245444 Simulated Positive
-51.1862520650565 26.8630557147287 Simulated Positive
-16.6624797746072 31.8519845938709 Simulated Positive
-13.8563652363805 33.9310174221519 Simulated Positive
-16.0565212701419 29.5895029173091 Simulated Positive
-14.8995769846758 35.3370815236602 Simulated Positive
2.89411926369539 21.2992523781117 Simulated Positive
10.9098675099068 46.8092894728551 Simulated Positive
12.4452840531012 43.158584140025 Simulated Positive
-32.605425297202 20.9762269539579 Simulated Positive
-2.9529793485765 44.074351087705 Simulated Positive
4.31506562152025 43.0278283459239 Simulated Positive
-29.0726087882141 21.0938411018581 Simulated Positive
-0.0139936333526966 9.47649777855662 Simulated Positive
-14.6702419710441 41.1050692683063 Simulated Positive
-5.53175252640768 5.27298590493753 Simulated Positive
-5.06329391837837 34.2923938010549 Simulated Positive
-18.7492817600696 25.1099971710643 Simulated Positive
-12.9172143296986 31.9840953369128 Simulated Positive
4.91877378753021 39.865218157578 Simulated Positive
-15.7654546660314 41.0823619443084 Simulated Positive
11.3042551184348 -52.4332705736396 Simulated Positive
-43.2782320760851 25.6512213548057 Simulated Positive
4.37687586328109 43.3533279925939 Simulated Positive
-5.13359610239759 39.5857403808699 Simulated Positive
9.62330271623976 -27.3433842690471 Simulated Positive
13.755346688605 47.3325615358367 Simulated Positive
6.34915123497854 44.1251871240768 Simulated Positive
-33.5147513944628 34.0490410054913 Simulated Positive
-35.6177355509958 16.5540180186731 Simulated Positive
-11.9072038386338 29.7214627593069 Simulated Positive
-27.4735161450371 41.8499036147158 Simulated Positive
1.01558929262707 7.22197138926987 Simulated Positive
-25.0711219546551 34.0936081502994 Simulated Positive
2.01367727549768 28.3429120986566 Simulated Positive
42.3967551501971 -25.171709753645 Simulated Positive
-22.145907129513 17.0996270496566 Simulated Positive
-39.3854977112942 33.2180631754292 Simulated Positive
-17.1219195991146 -47.5325092443799 Simulated Positive
-19.2457772028826 -51.2090176626739 Simulated Positive
-1.25269994583764 40.3476957304634 Simulated Positive
4.13805943562437 39.5054730060173 Simulated Positive
0.403898680321397 37.6817519765152 Simulated Positive
-3.32949667321036 37.3728978537031 Simulated Positive
-4.3784911891514 32.6451092376236 Simulated Positive
-43.6655612352926 25.515313512121 Simulated Positive
6.0145103446894 25.4063299086608 Simulated Positive
-31.8266747568021 36.3760825758573 Simulated Positive
-5.38840781422575 20.7526164234919 Simulated Positive
17.1417084963319 41.1830711850852 Simulated Positive
8.87992333759389 40.6918910589993 Simulated Positive
-9.78468964930953 14.2540246490972 Simulated Positive
-14.7638980642102 40.1327146386989 Simulated Positive
-1.53357624711459 5.67966754105642 Simulated Positive
-11.0024683813186 -50.8131774971881 Simulated Positive
-43.6375513279207 25.5252207292737 Simulated Positive
56.6377198298716 -7.86174253503491 Simulated Positive
-47.6312561684525 18.5133770911089 Simulated Positive
-18.6574681001373 29.7996561409384 Simulated Positive
-43.0134415307856 19.0770245062284 Simulated Positive
20.5774748681575 45.9060701765805 Simulated Positive
5.98957641846275 44.9314184329753 Simulated Positive
-16.0352085520733 38.3740037767095 Simulated Positive
-37.0867454660481 32.7611216929273 Simulated Positive
-13.194812854073 36.45842469027 Simulated Positive
-33.0203866794756 46.7867508540575 Simulated Positive
3.77066429587332 35.0146303289138 Simulated Positive
7.8041684970146 36.7006431230499 Simulated Positive
-23.0092449138943 24.7674416921457 Simulated Positive
7.58561858015951 42.6992620627148 Simulated Positive
-23.5519844281679 44.6989202536735 Simulated Positive
-11.6816928486729 33.5669583500953 Simulated Positive
21.7795678425506 47.7474794687962 Simulated Positive
-43.9908557625268 34.4404880134148 Simulated Positive
5.89300950453114 -45.8162653003288 Simulated Positive
-51.186495280117 26.8630717136429 Simulated Positive
-43.0796668833541 25.7223765013376 Simulated Positive
-41.8071577185994 34.2052491128012 Simulated Positive
13.0115706460748 55.2467041288419 Simulated Positive
-0.206998650136764 35.1713653143537 Simulated Positive
-15.6245499558183 20.247241322307 Simulated Positive
56.3565920474646 -8.26105209795873 Simulated Positive
-19.8607555208789 36.0079158182466 Simulated Positive
46.3674218866626 -11.9464451486174 Simulated Positive
-10.568592753291 41.1939465554688 Simulated Positive
12.8753783238757 42.622513540894 Simulated Positive
2.03550057771908 28.1948043465817 Simulated Positive
-31.2074477081125 14.4467551329537 Simulated Positive
19.0976324509412 44.0619733106206 Simulated Positive
-16.9336210570804 40.433519025512 Simulated Positive
-5.1941518623733 13.8938830158854 Simulated Positive
5.01292777603335 43.1454240050113 Simulated Positive
-30.5697153593131 22.4980472551304 Simulated Positive
-25.5290238619093 -43.6401601408415 Simulated Positive
56.9986709898518 -7.95577018438024 Simulated Positive
-28.9215295492118 41.2318539248109 Simulated Positive
-26.2129646130909 32.5823669123571 Simulated Positive
-17.1547102115088 34.4873330374036 Simulated Positive
9.0619211871057 37.4525553577671 Simulated Positive
-17.7485744872025 39.6656972943241 Simulated Positive
-7.16077004341188 37.1288017945136 Simulated Positive
19.2303645614571 45.8408483504113 Simulated Positive
-22.5553180725544 32.0814064559389 Simulated Positive
-8.1176893836888 26.8030576251031 Simulated Positive
-7.96136521613539 26.6785840096473 Simulated Positive
-47.861705875341 33.9415019680573 Simulated Positive
-7.88647915767033 26.6215772070388 Simulated Positive
-5.2906342632405 36.5786863653551 Simulated Positive
6.29276343910503 41.1505212584356 Simulated Positive
-31.5508802318234 36.943240352712 Simulated Positive
16.5588263191568 44.1708731152007 Simulated Positive
-30.5762881317768 22.5053245161472 Simulated Positive
-51.1862793583545 26.8630854413139 Simulated Positive
8.80127474709412 20.5520030786597 Simulated Positive
1.81757289269209 42.5339557735249 Simulated Positive
11.3103202706924 -25.5347561516831 Simulated Positive
-10.4469953689784 33.9879708909532 Simulated Positive
4.49853346553459 -48.7848470487848 Simulated Positive
-1.64566357210173 18.7392427730602 Simulated Positive
-6.23265463679584 23.8800570435581 Simulated Positive
19.5419619943696 47.3474561090939 Simulated Positive
-7.49974476365519 19.1140617731869 Simulated Positive
-14.3245564956406 21.7961604065012 Simulated Positive
-8.71828863890601 20.3619121846825 Simulated Positive
18.2274795354594 43.6753420762694 Simulated Positive
-21.7631198271432 22.6958198477799 Simulated Positive
-1.10759151652928 8.36892386573444 Simulated Positive
-3.13267121989171 40.495406494107 Simulated Positive
-1.24856936632528 42.4637029322202 Simulated Positive
4.79793516017798 41.0448023222809 Simulated Positive
-5.24306549437563 22.8475717670399 Simulated Positive
-38.8226236802051 33.0670587650882 Simulated Positive
-33.1560838848415 46.5595393178485 Simulated Positive
0.946447012944852 43.6124995582178 Simulated Positive
-3.88040401244296 34.1013564315527 Simulated Positive
-35.6183901696856 16.5541420488891 Simulated Positive
-15.2761204209103 19.5814189343835 Simulated Positive
13.403604929151 55.3017699224507 Simulated Positive
16.8591285695064 40.7146967822187 Simulated Positive
-8.88213765866655 -55.3666947094126 Simulated Positive
-16.6631987586982 31.9188801095269 Simulated Positive
2.68093364687435 13.5063746711071 Simulated Positive
-1.02388734450853 41.7542848086409 Simulated Positive
-11.4868598755614 36.2077576342491 Simulated Positive
-4.39157126283704 32.6513673898671 Simulated Positive
[truncated: 708,024 more chars]
