# Supplementary material for: Interacting evolutionary pressures drive mutation dynamics and health outcomes in aging blood
Source: Nat Commun. 2021 Aug 13;12:4921. doi: 10.1038/s41467-021-25172-8 (PMC8363714; doi:10.1038/s41467-021-25172-8)
Supplement: Supplementary file 4 — Source Data [file 41467_2021_25172_MOESM4_ESM.zip › SourceData/supplementaryFigure11.txt]

Desc GeneName developed_AML Driver freq Total prop
Combination ASXL1 Control Driver 7 7 1
Combination ASXL1 PreLeukemia Driver 13 13 1
Combination BCOR Control Driver 7 7 1
Combination BCOR PreLeukemia Driver 4 4 1
Combination CBFB PreLeukemia Driver 1 1 1
Combination CEBPA Control Driver 4 9 0.444444444444444
Combination CEBPA PreLeukemia Driver 2 2 1
Combination CHD4 Control Driver 2 2 1
Combination CHD4 PreLeukemia Driver 2 3 0.666666666666667
Combination CUL1 Control Driver 1 1 1
Combination DIS3 Control Driver 1 1 1
Combination DNMT3A Control Driver 93 107 0.869158878504673
Combination DNMT3A PreLeukemia Driver 43 46 0.934782608695652
Combination EGFR Control Driver 9 14 0.642857142857143
Combination EGFR PreLeukemia Driver 4 4 1
Combination EZH2 Control Driver 2 6 0.333333333333333
Combination EZH2 PreLeukemia Driver 1 2 0.5
Combination FLT3 Control Driver 2 8 0.25
Combination FLT3 PreLeukemia Driver 1 1 1
Combination IDH1 Control Driver 1 5 0.2
Combination IDH1 PreLeukemia Driver 3 3 1
Combination IDH2 Control Driver 14 15 0.933333333333333
Combination IDH2 PreLeukemia Driver 6 6 1
Combination KDM6A Control Driver 6 7 0.857142857142857
Combination KDM6A PreLeukemia Driver 2 2 1
Combination KIT Control Driver 1 2 0.5
Combination KRAS Control Driver 4 5 0.8
Combination MED12 Control Driver 18 21 0.857142857142857
Combination MED12 PreLeukemia Driver 6 7 0.857142857142857
Combination NF1 Control Driver 11 19 0.578947368421053
Combination NF1 PreLeukemia Driver 3 5 0.6
Combination NPM1 Control Driver 6 8 0.75
Combination NPM1 PreLeukemia Driver 2 2 1
Combination NRAS Control Driver 5 5 1
Combination NRAS PreLeukemia Driver 1 1 1
Combination PHF6 PreLeukemia Driver 1 1 1
Combination PRPF8 Control Driver 7 7 1
Combination PRPF8 PreLeukemia Driver 1 1 1
Combination PTPN11 Control Driver 2 2 1
Combination PTPN11 PreLeukemia Driver 1 1 1
Combination RAD21 Control Driver 2 3 0.666666666666667
Combination RUNX1 Control Driver 17 17 1
Combination RUNX1 PreLeukemia Driver 3 3 1
Combination STAG2 Control Driver 14 15 0.933333333333333
Combination STAG2 PreLeukemia Driver 2 2 1
Combination TET2 Control Driver 31 36 0.861111111111111
Combination TET2 PreLeukemia Driver 20 23 0.869565217391304
Combination THRAP3 PreLeukemia Driver 2 2 1
Combination TP53 Control Driver 1 1 1
Combination TP53 PreLeukemia Driver 7 9 0.777777777777778
Combination WT1 Control Driver 2 2 1
Neutral CBFB Control Driver 1 1 1
Neutral CEBPA Control Driver 3 9 0.333333333333333
Neutral DNMT3A Control Driver 1 107 0.00934579439252336
Neutral EGFR Control Driver 3 14 0.214285714285714
Neutral EZH2 Control Driver 3 6 0.5
Neutral FLT3 Control Driver 6 8 0.75
Neutral IDH1 Control Driver 4 5 0.8
Neutral KDM6A Control Driver 1 7 0.142857142857143
Neutral MED12 Control Driver 2 21 0.0952380952380952
Neutral NF1 Control Driver 6 19 0.315789473684211
Neutral NPM1 Control Driver 1 8 0.125
Neutral THRAP3 Control Driver 1 1 1
Positive CEBPA Control Driver 2 9 0.222222222222222
Positive CHD4 PreLeukemia Driver 1 3 0.333333333333333
Positive DNMT3A Control Driver 13 107 0.121495327102804
Positive DNMT3A PreLeukemia Driver 3 46 0.0652173913043478
Positive EGFR Control Driver 2 14 0.142857142857143
Positive EZH2 Control Driver 1 6 0.166666666666667
Positive EZH2 PreLeukemia Driver 1 2 0.5
Positive IDH2 Control Driver 1 15 0.0666666666666667
Positive KIT Control Driver 1 2 0.5
Positive KIT PreLeukemia Driver 1 1 1
Positive KRAS Control Driver 1 5 0.2
Positive MED12 Control Driver 1 21 0.0476190476190476
Positive MED12 PreLeukemia Driver 1 7 0.142857142857143
Positive NF1 Control Driver 2 19 0.105263157894737
Positive NF1 PreLeukemia Driver 2 5 0.4
Positive NPM1 Control Driver 1 8 0.125
Positive PHF6 Control Driver 1 1 1
Positive RAD21 Control Driver 1 3 0.333333333333333
Positive STAG2 Control Driver 1 15 0.0666666666666667
Positive TET2 Control Driver 5 36 0.138888888888889
Positive TET2 PreLeukemia Driver 3 23 0.130434782608696
Positive TP53 PreLeukemia Driver 2 9 0.222222222222222
