# Supplementary material for: Interacting evolutionary pressures drive mutation dynamics and health outcomes in aging blood
Source: Nat Commun. 2021 Aug 13;12:4921. doi: 10.1038/s41467-021-25172-8 (PMC8363714; doi:10.1038/s41467-021-25172-8)
Supplement: Supplementary file 4 — Source Data [file 41467_2021_25172_MOESM4_ESM.zip › SourceData/supplementaryFigure5.txt]

Pred Desc mutRate probBeneficial meanGammaP meanGammaD nbNonSynAllSNPs correct EffectiveDel
Neutral Neutral 1e-05 0 0 0 36 Correct 0
Negative Negative 1e-06 0 0.01 0 0 Correct 0
Neutral Neutral 1e-05 0 0 0 32 Correct 0
Neutral Neutral 1e-06 0 0 0 4 Correct 0
Negative Neutral 1e-06 0 0 0 1 Incorrect 0
Negative Neutral 1e-05 0 0 0 26 Incorrect 0
Negative Neutral 1e-06 0 0 0 2 Incorrect 0
Neutral Neutral 1e-06 0 0 0 4 Correct 0
Neutral Neutral 1e-06 0 0 0 4 Correct 0
Neutral Neutral 1e-05 0 0 0 41 Correct 0
Neutral Neutral 1e-05 0 0 0 37 Correct 0
Neutral Neutral 1e-06 0 0 0 6 Correct 0
Neutral Neutral 1e-06 0 0 0 9 Correct 0
Negative Negative 1e-05 0 0.025 0 18 Correct 0.45
Negative Negative 1e-05 0 0.01 0 10 Correct 0.1
Negative Negative 1e-06 0 0.01 0 1 Correct 0.01
Neutral Neutral 1e-05 0 0 0 45 Correct 0
Neutral Neutral 1e-06 0 0 0 4 Correct 0
Neutral Neutral 1e-06 0 0 0 5 Correct 0
Neutral Neutral 1e-06 0 0 0 5 Correct 0
Neutral Neutral 1e-05 0 0 0 49 Correct 0
Negative Negative 1e-05 0 0.01 0 12 Correct 0.12
Neutral Neutral 1e-06 0 0 0 5 Correct 0
Negative Neutral 1e-06 0 0 0 0 Incorrect 0
Neutral Neutral 1e-06 0 0 0 6 Correct 0
Neutral Neutral 1e-06 0 0 0 4 Correct 0
Negative Negative 1e-05 0 0.01 0 6 Correct 0.06
Neutral Neutral 1e-05 0 0 0 45 Correct 0
Neutral Negative 1e-06 0 0.01 0 3 Incorrect 0.03
Neutral Neutral 1e-05 0 0 0 45 Correct 0
Neutral Neutral 1e-06 0 0 0 4 Correct 0
Neutral Neutral 1e-05 0 0 0 33 Correct 0
Neutral Neutral 1e-06 0 0 0 7 Correct 0
Neutral Neutral 1e-06 0 0 0 5 Correct 0
Neutral Neutral 1e-06 0 0 0 5 Correct 0
Neutral Neutral 1e-05 0 0 0 31 Correct 0
Neutral Neutral 1e-06 0 0 0 4 Correct 0
Neutral Negative 1e-06 0 0.01 0 2 Incorrect 0.02
Neutral Neutral 1e-06 0 0 0 4 Correct 0
Neutral Neutral 1e-06 0 0 0 7 Correct 0
Neutral Neutral 1e-05 0 0 0 28 Correct 0
Negative Negative 1e-06 0 0.01 0 0 Correct 0
Neutral Neutral 1e-06 0 0 0 6 Correct 0
Negative Neutral 1e-06 0 0 0 4 Incorrect 0
Neutral Neutral 1e-06 0 0 0 6 Correct 0
Neutral Neutral 1e-05 0 0 0 31 Correct 0
Negative Negative 1e-06 0 0.02 0 2 Correct 0.04
Negative Neutral 1e-06 0 0 0 2 Incorrect 0
Negative Neutral 1e-05 0 0 0 22 Incorrect 0
Negative Neutral 1e-06 0 0 0 4 Incorrect 0
Negative Negative 1e-05 0 0.01 0 17 Correct 0.17
Neutral Neutral 1e-05 0 0 0 44 Correct 0
Negative Negative 1e-06 0 0.01 0 1 Correct 0.01
Negative Negative 1e-05 0 0.01 0 19 Correct 0.19
Negative Neutral 1e-06 0 0 0 2 Incorrect 0
Negative Negative 1e-05 0 0.0333 0 20 Correct 0.666
Neutral Neutral 1e-05 0 0 0 42 Correct 0
Neutral Neutral 1e-05 0 0 0 41 Correct 0
Negative Neutral 1e-06 0 0 0 2 Incorrect 0
Negative Negative 1e-05 0 0.01 0 14 Correct 0.14
Neutral Neutral 1e-05 0 0 0 30 Correct 0
Negative Negative 1e-06 0 0.01 0 2 Correct 0.02
Negative Negative 1e-05 0 0.01 0 21 Correct 0.21
Negative Neutral 1e-06 0 0 0 1 Incorrect 0
Neutral Neutral 1e-06 0 0 0 4 Correct 0
Negative Neutral 1e-05 0 0 0 24 Incorrect 0
Neutral Neutral 1e-05 0 0 0 31 Correct 0
Neutral Neutral 1e-05 0 0 0 39 Correct 0
Negative Neutral 1e-05 0 0 0 19 Incorrect 0
Negative Negative 1e-06 0 0.0333 0 0 Correct 0
Neutral Neutral 1e-05 0 0 0 37 Correct 0
Negative Negative 1e-06 0 0.01 0 0 Correct 0
Neutral Neutral 1e-06 0 0 0 3 Correct 0
Negative Negative 1e-05 0 0.02 0 21 Correct 0.42
Negative Neutral 1e-06 0 0 0 2 Incorrect 0
Neutral Neutral 1e-06 0 0 0 3 Correct 0
Negative Neutral 1e-05 0 0 0 25 Incorrect 0
Negative Neutral 1e-05 0 0 0 26 Incorrect 0
Negative Neutral 1e-06 0 0 0 2 Incorrect 0
Negative Neutral 1e-05 0 0 0 24 Incorrect 0
Negative Neutral 1e-06 0 0 0 2 Incorrect 0
Negative Neutral 1e-06 0 0 0 1 Incorrect 0
Neutral Neutral 1e-05 0 0 0 44 Correct 0
Negative Negative 1e-06 0 0.01 0 0 Correct 0
Negative Neutral 1e-06 0 0 0 1 Incorrect 0
Negative Neutral 1e-06 0 0 0 1 Incorrect 0
Neutral Neutral 1e-06 0 0 0 4 Correct 0
Neutral Neutral 1e-05 0 0 0 37 Correct 0
Neutral Neutral 1e-05 0 0 0 39 Correct 0
Neutral Neutral 1e-06 0 0 0 3 Correct 0
Negative Neutral 1e-06 0 0 0 2 Incorrect 0
Neutral Neutral 1e-05 0 0 0 51 Correct 0
Neutral Neutral 1e-05 0 0 0 45 Correct 0
Negative Neutral 1e-06 0 0 0 2 Incorrect 0
Neutral Neutral 1e-06 0 0 0 6 Correct 0
Neutral Neutral 1e-06 0 0 0 4 Correct 0
Negative Neutral 1e-05 0 0 0 23 Incorrect 0
Negative Neutral 1e-06 0 0 0 2 Incorrect 0
Neutral Neutral 1e-06 0 0 0 5 Correct 0
Negative Neutral 1e-06 0 0 0 1 Incorrect 0
Negative Neutral 1e-06 0 0 0 1 Incorrect 0
Negative Neutral 1e-05 0 0 0 26 Incorrect 0
Neutral Neutral 1e-06 0 0 0 6 Correct 0
Neutral Neutral 1e-05 0 0 0 31 Correct 0
Neutral Neutral 1e-05 0 0 0 41 Correct 0
Neutral Neutral 1e-05 0 0 0 34 Correct 0
Negative Neutral 1e-06 0 0 0 0 Incorrect 0
Negative Neutral 1e-06 0 0 0 1 Incorrect 0
Negative Negative 1e-05 0 0.01 0 29 Correct 0.29
Neutral Negative 1e-05 0 0.01 0 32 Incorrect 0.32
Neutral Neutral 1e-06 0 0 0 4 Correct 0
Neutral Neutral 1e-06 0 0 0 3 Correct 0
Negative Neutral 1e-06 0 0 0 2 Incorrect 0
Neutral Neutral 1e-06 0 0 0 7 Correct 0
Neutral Neutral 1e-06 0 0 0 6 Correct 0
Negative Negative 1e-05 0 0.05 0 17 Correct 0.85
Neutral Neutral 1e-05 0 0 0 36 Correct 0
Neutral Neutral 1e-05 0 0 0 46 Correct 0
Neutral Neutral 1e-06 0 0 0 4 Correct 0
Neutral Neutral 1e-06 0 0 0 3 Correct 0
Negative Neutral 1e-06 0 0 0 0 Incorrect 0
Neutral Neutral 1e-06 0 0 0 6 Correct 0
Negative Negative 1e-06 0 0.01 0 1 Correct 0.01
Neutral Neutral 1e-06 0 0 0 4 Correct 0
Neutral Neutral 1e-06 0 0 0 4 Correct 0
Negative Negative 1e-05 0 0.01 0 12 Correct 0.12
Neutral Neutral 1e-05 0 0 0 50 Correct 0
Neutral Neutral 1e-06 0 0 0 3 Correct 0
Neutral Neutral 1e-06 0 0 0 4 Correct 0
Negative Negative 1e-05 0 0.01 0 26 Correct 0.26
Neutral Neutral 1e-06 0 0 0 2 Correct 0
Neutral Neutral 1e-05 0 0 0 39 Correct 0
Neutral Neutral 1e-05 0 0 0 54 Correct 0
Negative Negative 1e-06 0 0.01 0 1 Correct 0.01
Neutral Neutral 1e-06 0 0 0 4 Correct 0
Neutral Neutral 1e-06 0 0 0 7 Correct 0
Neutral Neutral 1e-05 0 0 0 33 Correct 0
Negative Negative 1e-06 0 0.01 0 1 Correct 0.01
Negative Negative 1e-05 0 0.025 0 19 Correct 0.475
Neutral Neutral 1e-05 0 0 0 36 Correct 0
Neutral Neutral 1e-05 0 0 0 41 Correct 0
Negative Negative 1e-06 0 0.01 0 0 Correct 0
Neutral Negative 1e-05 0 0.01 0 31 Incorrect 0.31
Neutral Neutral 1e-05 0 0 0 25 Correct 0
Neutral Neutral 1e-05 0 0 0 45 Correct 0
Neutral Neutral 1e-05 0 0 0 46 Correct 0
Neutral Neutral 1e-05 0 0 0 45 Correct 0
Neutral Neutral 1e-06 0 0 0 4 Correct 0
Neutral Neutral 1e-06 0 0 0 8 Correct 0
Negative Negative 1e-06 0 0.01 0 0 Correct 0
Neutral Neutral 1e-05 0 0 0 33 Correct 0
Neutral Neutral 1e-05 0 0 0 34 Correct 0
Neutral Neutral 1e-05 0 0 0 25 Correct 0
Neutral Neutral 1e-05 0 0 0 27 Correct 0
Negative Neutral 1e-06 0 0 0 1 Incorrect 0
Neutral Negative 1e-06 0 0.025 0 4 Incorrect 0.1
Neutral Neutral 1e-05 0 0 0 46 Correct 0
Neutral Neutral 1e-05 0 0 0 40 Correct 0
Negative Neutral 1e-06 0 0 0 2 Incorrect 0
Neutral Neutral 1e-06 0 0 0 3 Correct 0
Neutral Neutral 1e-05 0 0 0 31 Correct 0
Neutral Neutral 1e-06 0 0 0 4 Correct 0
Neutral Neutral 1e-05 0 0 0 40 Correct 0
Negative Negative 1e-05 0 0.01 0 25 Correct 0.25
Negative Negative 1e-05 0 0.01 0 11 Correct 0.11
Neutral Neutral 1e-05 0 0 0 33 Correct 0
Neutral Neutral 1e-06 0 0 0 4 Correct 0
Negative Negative 1e-06 0 0.025 0 1 Correct 0.025
Neutral Neutral 1e-05 0 0 0 38 Correct 0
Negative Negative 1e-05 0 0.01 0 16 Correct 0.16
Neutral Neutral 1e-05 0 0 0 33 Correct 0
Neutral Neutral 1e-06 0 0 0 5 Correct 0
Negative Neutral 1e-06 0 0 0 3 Incorrect 0
Neutral Neutral 1e-06 0 0 0 7 Correct 0
Neutral Neutral 1e-06 0 0 0 4 Correct 0
Negative Negative 1e-05 0 0.05 0 9 Correct 0.45
Neutral Neutral 1e-06 0 0 0 3 Correct 0
Neutral Neutral 1e-06 0 0 0 8 Correct 0
Negative Neutral 1e-06 0 0 0 2 Incorrect 0
Neutral Neutral 1e-06 0 0 0 3 Correct 0
Neutral Neutral 1e-06 0 0 0 4 Correct 0
Neutral Neutral 1e-06 0 0 0 8 Correct 0
Neutral Neutral 1e-06 0 0 0 5 Correct 0
Neutral Neutral 1e-06 0 0 0 8 Correct 0
Neutral Neutral 1e-05 0 0 0 47 Correct 0
Negative Negative 1e-06 0 0.01 0 0 Correct 0
Neutral Neutral 1e-06 0 0 0 4 Correct 0
Negative Negative 1e-06 0 0.025 0 0 Correct 0
Neutral Neutral 1e-05 0 0 0 48 Correct 0
Negative Neutral 1e-06 0 0 0 2 Incorrect 0
Neutral Neutral 1e-06 0 0 0 3 Correct 0
Negative Neutral 1e-06 0 0 0 1 Incorrect 0
Negative Negative 1e-05 0 0.01 0 12 Correct 0.12
Negative Neutral 1e-06 0 0 0 2 Incorrect 0
Negative Neutral 1e-05 0 0 0 28 Incorrect 0
Neutral Neutral 1e-05 0 0 0 38 Correct 0
Negative Negative 1e-06 0 0.01 0 0 Correct 0
Neutral Neutral 1e-05 0 0 0 35 Correct 0
Negative Negative 1e-06 0 0.01 0 0 Correct 0
Negative Negative 1e-05 0 0.01 0 13 Correct 0.13
Neutral Neutral 1e-05 0 0 0 37 Correct 0
Neutral Neutral 1e-05 0 0 0 35 Correct 0
Neutral Neutral 1e-05 0 0 0 41 Correct 0
Neutral Neutral 1e-05 0 0 0 38 Correct 0
Neutral Neutral 1e-05 0 0 0 33 Correct 0
Negative Neutral 1e-05 0 0 0 23 Incorrect 0
Negative Negative 1e-05 0 0.01 0 23 Correct 0.23
Neutral Neutral 1e-05 0 0 0 48 Correct 0
Negative Neutral 1e-05 0 0 0 25 Incorrect 0
Negative Negative 1e-06 0 0.01 0 1 Correct 0.01
Neutral Neutral 1e-06 0 0 0 7 Correct 0
Negative Negative 1e-06 0 0.01 0 0 Correct 0
Neutral Neutral 1e-05 0 0 0 33 Correct 0
Negative Negative 1e-05 0 0.02 0 17 Correct 0.34
Neutral Negative 1e-06 0 0.05 0 4 Incorrect 0.2
Neutral Negative 1e-06 0 0.01 0 3 Incorrect 0.03
Neutral Neutral 1e-05 0 0 0 43 Correct 0
Neutral Neutral 1e-05 0 0 0 50 Correct 0
Negative Neutral 1e-06 0 0 0 2 Incorrect 0
Negative Neutral 1e-06 0 0 0 3 Incorrect 0
Neutral Negative 1e-06 0 0.01 0 6 Incorrect 0.06
Negative Negative 1e-06 0 0.0333 0 2 Correct 0.0666
Negative Negative 1e-05 0 0.05 0 15 Correct 0.75
Neutral Neutral 1e-06 0 0 0 11 Correct 0
Neutral Neutral 1e-05 0 0 0 42 Correct 0
Negative Negative 1e-06 0 0.01 0 2 Correct 0.02
Negative Negative 1e-05 0 0.01 0 6 Correct 0.06
Neutral Neutral 1e-05 0 0 0 34 Correct 0
Neutral Neutral 1e-06 0 0 0 3 Correct 0
Negative Negative 1e-06 0 0.01 0 1 Correct 0.01
Neutral Neutral 1e-05 0 0 0 38 Correct 0
Neutral Neutral 1e-05 0 0 0 50 Correct 0
Neutral Neutral 1e-05 0 0 0 40 Correct 0
Negative Negative 1e-06 0 0.01 0 1 Correct 0.01
Negative Neutral 1e-06 0 0 0 2 Incorrect 0
Neutral Neutral 1e-06 0 0 0 3 Correct 0
Negative Negative 1e-06 0 0.01 0 2 Correct 0.02
Neutral Neutral 1e-06 0 0 0 4 Correct 0
Negative Neutral 1e-06 0 0 0 2 Incorrect 0
Negative Negative 1e-06 0 0.01 0 0 Correct 0
Neutral Neutral 1e-05 0 0 0 40 Correct 0
Neutral Neutral 1e-05 0 0 0 36 Correct 0
Neutral Neutral 1e-06 0 0 0 3 Correct 0
Negative Neutral 1e-06 0 0 0 2 Incorrect 0
Negative Negative 1e-06 0 0.02 0 1 Correct 0.02
Negative Negative 1e-06 0 0.01 0 1 Correct 0.01
Neutral Neutral 1e-05 0 0 0 30 Correct 0
Neutral Neutral 1e-06 0 0 0 6 Correct 0
Neutral Neutral 1e-06 0 0 0 2 Correct 0
Neutral Neutral 1e-06 0 0 0 3 Correct 0
Neutral Neutral 1e-06 0 0 0 7 Correct 0
Negative Negative 1e-06 0 0.01 0 2 Correct 0.02
Negative Negative 1e-06 0 0.0333 0 1 Correct 0.0333
Neutral Neutral 1e-05 0 0 0 33 Correct 0
Negative Negative 1e-06 0 0.01 0 1 Correct 0.01
Neutral Neutral 1e-05 0 0 0 45 Correct 0
Negative Negative 1e-05 0 0.01 0 6 Correct 0.06
Negative Neutral 1e-05 0 0 0 23 Incorrect 0
Neutral Neutral 1e-05 0 0 0 54 Correct 0
Neutral Neutral 1e-05 0 0 0 41 Correct 0
Neutral Neutral 1e-05 0 0 0 46 Correct 0
Negative Neutral 1e-05 0 0 0 29 Incorrect 0
Neutral Neutral 1e-06 0 0 0 5 Correct 0
Negative Negative 1e-06 0 0.01 0 1 Correct 0.01
Neutral Neutral 1e-06 0 0 0 5 Correct 0
Neutral Neutral 1e-06 0 0 0 5 Correct 0
Negative Negative 1e-06 0 0.01 0 3 Correct 0.03
Neutral Neutral 1e-05 0 0 0 35 Correct 0
Neutral Negative 1e-05 0 0.01 0 30 Incorrect 0.3
Negative Neutral 1e-05 0 0 0 23 Incorrect 0
Neutral Neutral 1e-06 0 0 0 6 Correct 0
Neutral Neutral 1e-06 0 0 0 4 Correct 0
Negative Negative 1e-06 0 0.01 0 1 Correct 0.01
Neutral Neutral 1e-06 0 0 0 8 Correct 0
Neutral Neutral 1e-06 0 0 0 4 Correct 0
Neutral Neutral 1e-06 0 0 0 4 Correct 0
Negative Negative 1e-06 0 0.05 0 1 Correct 0.05
Negative Negative 1e-05 0 0.01 0 12 Correct 0.12
Negative Neutral 1e-06 0 0 0 3 Incorrect 0
Neutral Neutral 1e-05 0 0 0 32 Correct 0
Neutral Neutral 1e-06 0 0 0 7 Correct 0
Neutral Neutral 1e-05 0 0 0 34 Correct 0
Neutral Neutral 1e-06 0 0 0 6 Correct 0
Negative Negative 1e-06 0 0.01 0 0 Correct 0
Negative Negative 1e-06 0 0.01 0 0 Correct 0
Neutral Neutral 1e-05 0 0 0 37 Correct 0
Neutral Negative 1e-06 0 0.01 0 6 Incorrect 0.06
Negative Negative 1e-05 0 0.01 0 9 Correct 0.09
Negative Neutral 1e-06 0 0 0 1 Incorrect 0
Negative Negative 1e-06 0 0.01 0 0 Correct 0
Negative Negative 1e-05 0 0.01 0 7 Correct 0.07
Negative Negative 1e-06 0 0.01 0 2 Correct 0.02
Neutral Neutral 1e-06 0 0 0 5 Correct 0
Neutral Neutral 1e-05 0 0 0 39 Correct 0
Negative Negative 1e-06 0 0.01 0 0 Correct 0
Neutral Neutral 1e-05 0 0 0 41 Correct 0
Neutral Negative 1e-05 0 0.01 0 32 Incorrect 0.32
Negative Neutral 1e-06 0 0 0 3 Incorrect 0
Negative Negative 1e-05 0 0.01 0 10 Correct 0.1
Neutral Neutral 1e-06 0 0 0 5 Correct 0
Neutral Neutral 1e-06 0 0 0 7 Correct 0
Negative Neutral 1e-05 0 0 0 25 Incorrect 0
Neutral Neutral 1e-05 0 0 0 42 Correct 0
Negative Negative 1e-06 0 0.02 0 1 Correct 0.02
Neutral Neutral 1e-06 0 0 0 3 Correct 0
Negative Negative 1e-05 0 0.01 0 24 Correct 0.24
Negative Negative 1e-06 0 0.01 0 1 Correct 0.01
Neutral Neutral 1e-05 0 0 0 43 Correct 0
Negative Negative 1e-05 0 0.025 0 14 Correct 0.35
Neutral Neutral 1e-06 0 0 0 3 Correct 0
Neutral Neutral 1e-06 0 0 0 3 Correct 0
Negative Negative 1e-05 0 0.02 0 20 Correct 0.4
Negative Neutral 1e-06 0 0 0 2 Incorrect 0
Negative Negative 1e-05 0 0.01 0 25 Correct 0.25
Negative Negative 1e-05 0 0.05 0 11 Correct 0.55
Negative Negative 1e-06 0 0.01 0 1 Correct 0.01
Neutral Negative 1e-06 0 0.01 0 5 Incorrect 0.05
Neutral Neutral 1e-06 0 0 0 3 Correct 0
Neutral Neutral 1e-06 0 0 0 2 Correct 0
Neutral Neutral 1e-06 0 0 0 2 Correct 0
Neutral Negative 1e-06 0 0.01 0 3 Incorrect 0.03
Neutral Neutral 1e-05 0 0 0 62 Correct 0
Negative Negative 1e-06 0 0.025 0 1 Correct 0.025
Neutral Neutral 1e-05 0 0 0 41 Correct 0
Negative Negative 1e-05 0 0.01 0 7 Correct 0.07
Neutral Neutral 1e-05 0 0 0 41 Correct 0
Negative Neutral 1e-06 0 0 0 2 Incorrect 0
Negative Neutral 1e-06 0 0 0 3 Incorrect 0
Negative Neutral 1e-06 0 0 0 2 Incorrect 0
Neutral Neutral 1e-05 0 0 0 35 Correct 0
Neutral Neutral 1e-05 0 0 0 37 Correct 0
Negative Negative 1e-05 0 0.01 0 23 Correct 0.23
Neutral Neutral 1e-05 0 0 0 34 Correct 0
Neutral Neutral 1e-05 0 0 0 36 Correct 0
Neutral Neutral 1e-06 0 0 0 3 Correct 0
Neutral Neutral 1e-06 0 0 0 4 Correct 0
Negative Negative 1e-06 0 0.01 0 3 Correct 0.03
Negative Negative 1e-05 0 0.01 0 25 Correct 0.25
Combination Negative 1e-06 0 0.01 0 0 Incorrect 0
Neutral Neutral 1e-06 0 0 0 3 Correct 0
Negative Neutral 1e-05 0 0 0 22 Incorrect 0
Neutral Neutral 1e-05 0 0 0 39 Correct 0
Negative Neutral 1e-06 0 0 0 1 Incorrect 0
Neutral Neutral 1e-05 0 0 0 35 Correct 0
Negative Negative 1e-06 0 0.01 0 2 Correct 0.02
Neutral Neutral 1e-05 0 0 0 35 Correct 0
Neutral Neutral 1e-05 0 0 0 32 Correct 0
Neutral Neutral 1e-06 0 0 0 6 Correct 0
Negative Negative 1e-05 0 0.05 0 22 Correct 1.1
Negative Negative 1e-06 0 0.01 0 1 Correct 0.01
Neutral Negative 1e-06 0 0.01 0 3 Incorrect 0.03
Negative Negative 1e-05 0 0.01 0 30 Correct 0.3
Neutral Neutral 1e-05 0 0 0 55 Correct 0
Negative Negative 1e-06 0 0.025 0 2 Correct 0.05
Neutral Neutral 1e-05 0 0 0 37 Correct 0
Neutral Neutral 1e-06 0 0 0 5 Correct 0
Neutral Neutral 1e-06 0 0 0 4 Correct 0
Neutral Neutral 1e-06 0 0 0 3 Correct 0
Neutral Neutral 1e-05 0 0 0 59 Correct 0
Negative Negative 1e-06 0 0.01 0 2 Correct 0.02
Negative Neutral 1e-05 0 0 0 22 Incorrect 0
Neutral Neutral 1e-05 0 0 0 34 Correct 0
Negative Neutral 1e-06 0 0 0 1 Incorrect 0
Neutral Neutral 1e-05 0 0 0 27 Correct 0
Neutral Neutral 1e-06 0 0 0 3 Correct 0
Negative Neutral 1e-05 0 0 0 29 Incorrect 0
Neutral Neutral 1e-06 0 0 0 3 Correct 0
Neutral Neutral 1e-05 0 0 0 41 Correct 0
Neutral Neutral 1e-05 0 0 0 44 Correct 0
Neutral Neutral 1e-06 0 0 0 4 Correct 0
Neutral Neutral 1e-05 0 0 0 35 Correct 0
Neutral Neutral 1e-05 0 0 0 37 Correct 0
Neutral Neutral 1e-05 0 0 0 36 Correct 0
Negative Negative 1e-05 0 0.05 0 15 Correct 0.75
Negative Neutral 1e-06 0 0 0 2 Incorrect 0
Neutral Negative 1e-06 0 0.01 0 4 Incorrect 0.04
Neutral Neutral 1e-06 0 0 0 6 Correct 0
Negative Negative 1e-06 0 0.01 0 2 Correct 0.02
Neutral Neutral 1e-06 0 0 0 3 Correct 0
Neutral Neutral 1e-06 0 0 0 7 Correct 0
Negative Negative 1e-06 0 0.0333 0 1 Correct 0.0333
Negative Neutral 1e-05 0 0 0 30 Incorrect 0
Negative Negative 1e-06 0 0.01 0 1 Correct 0.01
Negative Negative 1e-06 0 0.01 0 1 Correct 0.01
Negative Neutral 1e-06 0 0 0 2 Incorrect 0
Neutral Neutral 1e-06 0 0 0 5 Correct 0
Neutral Neutral 1e-06 0 0 0 4 Correct 0
Neutral Neutral 1e-06 0 0 0 7 Correct 0
Neutral Neutral 1e-05 0 0 0 30 Correct 0
Neutral Neutral 1e-06 0 0 0 5 Correct 0
Neutral Neutral 1e-06 0 0 0 8 Correct 0
Neutral Negative 1e-06 0 0.01 0 6 Incorrect 0.06
Neutral Neutral 1e-05 0 0 0 57 Correct 0
Neutral Neutral 1e-06 0 0 0 5 Correct 0
Neutral Neutral 1e-06 0 0 0 6 Correct 0
Neutral Neutral 1e-05 0 0 0 40 Correct 0
Neutral Neutral 1e-06 0 0 0 4 Correct 0
Neutral Negative 1e-05 0 0.0333 0 27 Incorrect 0.8991
Negative Negative 1e-06 0 0.01 0 1 Correct 0.01
Neutral Neutral 1e-06 0 0 0 5 Correct 0
Neutral Negative 1e-05 0 0.01 0 33 Incorrect 0.33
Neutral Neutral 1e-06 0 0 0 5 Correct 0
Negative Neutral 1e-06 0 0 0 1 Incorrect 0
Negative Negative 1e-05 0 0.025 0 16 Correct 0.4
Neutral Neutral 1e-05 0 0 0 38 Correct 0
Neutral Neutral 1e-06 0 0 0 4 Correct 0
Negative Negative 1e-06 0 0.02 0 1 Correct 0.02
Negative Negative 1e-06 0 0.025 0 1 Correct 0.025
Negative Negative 1e-06 0 0.01 0 2 Correct 0.02
Neutral Neutral 1e-06 0 0 0 5 Correct 0
Neutral Neutral 1e-06 0 0 0 4 Correct 0
Negative Neutral 1e-05 0 0 0 21 Incorrect 0
Neutral Neutral 1e-06 0 0 0 4 Correct 0
Neutral Neutral 1e-06 0 0 0 3 Correct 0
Neutral Neutral 1e-05 0 0 0 35 Correct 0
Negative Negative 1e-05 0 0.02 0 18 Correct 0.36
Negative Negative 1e-05 0 0.01 0 21 Correct 0.21
Neutral Neutral 1e-05 0 0 0 31 Correct 0
Neutral Neutral 1e-05 0 0 0 36 Correct 0
Neutral Neutral 1e-06 0 0 0 5 Correct 0
Neutral Neutral 1e-05 0 0 0 38 Correct 0
Neutral Neutral 1e-06 0 0 0 4 Correct 0
Neutral Neutral 1e-06 0 0 0 4 Correct 0
Negative Negative 1e-06 0 0.05 0 2 Correct 0.1
Negative Negative 1e-06 0 0.0333 0 1 Correct 0.0333
Neutral Neutral 1e-05 0 0 0 49 Correct 0
Neutral Neutral 1e-06 0 0 0 4 Correct 0
Neutral Neutral 1e-06 0 0 0 4 Correct 0
Neutral Neutral 1e-06 0 0 0 5 Correct 0
Negative Neutral 1e-06 0 0 0 1 Incorrect 0
Neutral Negative 1e-05 0 0.025 0 28 Incorrect 0.7
Negative Negative 1e-05 0 0.05 0 22 Correct 1.1
Neutral Neutral 1e-06 0 0 0 4 Correct 0
Neutral Neutral 1e-05 0 0 0 35 Correct 0
Neutral Neutral 1e-06 0 0 0 3 Correct 0
Negative Negative 1e-05 0 0.0333 0 29 Correct 0.9657
Neutral Neutral 1e-05 0 0 0 35 Correct 0
Negative Negative 1e-06 0 0.0333 0 1 Correct 0.0333
Negative Neutral 1e-06 0 0 0 1 Incorrect 0
Neutral Neutral 1e-05 0 0 0 42 Correct 0
Negative Neutral 1e-06 0 0 0 2 Incorrect 0
Neutral Neutral 1e-05 0 0 0 49 Correct 0
Neutral Neutral 1e-05 0 0 0 31 Correct 0
Negative Neutral 1e-06 0 0 0 1 Incorrect 0
Negative Neutral 1e-05 0 0 0 28 Incorrect 0
Negative Neutral 1e-06 0 0 0 2 Incorrect 0
Neutral Negative 1e-06 0 0.02 0 5 Incorrect 0.1
Negative Neutral 1e-05 0 0 0 28 Incorrect 0
Negative Neutral 1e-05 0 0 0 25 Incorrect 0
Neutral Neutral 1e-05 0 0 0 31 Correct 0
Neutral Neutral 1e-05 0 0 0 43 Correct 0
Neutral Neutral 1e-05 0 0 0 40 Correct 0
Negative Negative 1e-05 0 0.01 0 14 Correct 0.14
Negative Neutral 1e-05 0 0 0 25 Incorrect 0
Neutral Neutral 1e-05 0 0 0 27 Correct 0
Neutral Neutral 1e-05 0 0 0 36 Correct 0
Neutral Neutral 1e-05 0 0 0 33 Correct 0
Neutral Neutral 1e-05 0 0 0 46 Correct 0
Negative Negative 1e-05 0 0.0333 0 20 Correct 0.666
Neutral Neutral 1e-05 0 0 0 40 Correct 0
Negative Negative 1e-05 0 0.02 0 22 Correct 0.44
Neutral Neutral 1e-05 0 0 0 75 Correct 0
Neutral Neutral 1e-05 0 0 0 30 Correct 0
Negative Negative 1e-06 0 0.01 0 2 Correct 0.02
Negative Negative 1e-05 0 0.025 0 24 Correct 0.6
Neutral Neutral 1e-05 0 0 0 57 Correct 0
Neutral Neutral 1e-05 0 0 0 44 Correct 0
Negative Negative 1e-05 0 0.02 0 26 Correct 0.52
Neutral Neutral 1e-05 0 0 0 36 Correct 0
Neutral Neutral 1e-05 0 0 0 50 Correct 0
Neutral Neutral 1e-05 0 0 0 30 Correct 0
Neutral Neutral 1e-05 0 0 0 31 Correct 0
Neutral Neutral 1e-06 0 0 0 5 Correct 0
Negative Neutral 1e-06 0 0 0 3 Incorrect 0
Negative Negative 1e-05 0 0.02 0 15 Correct 0.3
Negative Negative 1e-05 0 0.05 0 14 Correct 0.7
Negative Neutral 1e-06 0 0 0 2 Incorrect 0
Negative Negative 1e-06 0 0.01 0 2 Correct 0.02
Neutral Neutral 1e-06 0 0 0 4 Correct 0
Neutral Neutral 1e-06 0 0 0 7 Correct 0
Neutral Neutral 1e-05 0 0 0 37 Correct 0
Neutral Neutral 1e-05 0 0 0 38 Correct 0
Neutral Neutral 1e-06 0 0 0 6 Correct 0
Negative Negative 1e-06 0 0.01 0 1 Correct 0.01
Neutral Neutral 1e-05 0 0 0 46 Correct 0
Neutral Neutral 1e-06 0 0 0 3 Correct 0
Negative Neutral 1e-06 0 0 0 1 Incorrect 0
Neutral Neutral 1e-06 0 0 0 3 Correct 0
Neutral Neutral 1e-05 0 0 0 26 Correct 0
Negative Negative 1e-05 0 0.05 0 12 Correct 0.6
Neutral Neutral 1e-06 0 0 0 4 Correct 0
Neutral Negative 1e-06 0 0.01 0 5 Incorrect 0.05
Negative Negative 1e-06 0 0.01 0 2 Correct 0.02
Negative Negative 1e-05 0 0.01 0 8 Correct 0.08
Neutral Neutral 1e-05 0 0 0 43 Correct 0
Neutral Neutral 1e-06 0 0 0 7 Correct 0
Neutral Neutral 1e-06 0 0 0 3 Correct 0
Neutral Neutral 1e-05 0 0 0 35 Correct 0
Neutral Neutral 1e-05 0 0 0 35 Correct 0
Neutral Neutral 1e-06 0 0 0 6 Correct 0
Negative Negative 1e-05 0 0.01 0 18 Correct 0.18
Neutral Neutral 1e-05 0 0 0 34 Correct 0
Negative Negative 1e-05 0 0.02 0 21 Correct 0.42
Neutral Neutral 1e-06 0 0 0 6 Correct 0
Neutral Neutral 1e-05 0 0 0 34 Correct 0
Neutral Neutral 1e-05 0 0 0 37 Correct 0
Negative Negative 1e-06 0 0.01 0 1 Correct 0.01
Negative Negative 1e-05 0 0.01 0 21 Correct 0.21
Neutral Neutral 1e-06 0 0 0 3 Correct 0
Neutral Neutral 1e-06 0 0 0 3 Correct 0
Negative Neutral 1e-06 0 0 0 2 Incorrect 0
Negative Neutral 1e-06 0 0 0 2 Incorrect 0
Neutral Negative 1e-06 0 0.01 0 3 Incorrect 0.03
Negative Negative 1e-06 0 0.01 0 2 Correct 0.02
Neutral Neutral 1e-06 0 0 0 5 Correct 0
Neutral Neutral 1e-05 0 0 0 44 Correct 0
Negative Negative 1e-06 0 0.01 0 1 Correct 0.01
Neutral Neutral 1e-05 0 0 0 47 Correct 0
Neutral Neutral 1e-05 0 0 0 31 Correct 0
Neutral Neutral 1e-05 0 0 0 47 Correct 0
Neutral Neutral 1e-05 0 0 0 40 Correct 0
Neutral Neutral 1e-05 0 0 0 33 Correct 0
Neutral Neutral 1e-06 0 0 0 7 Correct 0
Negative Negative 1e-05 0 0.0333 0 22 Correct 0.7326
Negative Negative 1e-05 0 0.01 0 12 Correct 0.12
Negative Neutral 1e-06 0 0 0 1 Incorrect 0
Negative Neutral 1e-05 0 0 0 24 Incorrect 0
Neutral Neutral 1e-05 0 0 0 41 Correct 0
Neutral Neutral 1e-06 0 0 0 3 Correct 0
Negative Negative 1e-06 0 0.0333 0 2 Correct 0.0666
Neutral Neutral 1e-06 0 0 0 8 Correct 0
Negative Negative 1e-05 0 0.0333 0 19 Correct 0.6327
Neutral Negative 1e-06 0 0.01 0 4 Incorrect 0.04
Neutral Neutral 1e-06 0 0 0 3 Correct 0
Neutral Neutral 1e-05 0 0 0 50 Correct 0
Neutral Neutral 1e-05 0 0 0 36 Correct 0
Neutral Neutral 1e-05 0 0 0 36 Correct 0
Neutral Neutral 1e-06 0 0 0 6 Correct 0
Negative Negative 1e-05 0 0.01 0 29 Correct 0.29
Negative Neutral 1e-06 0 0 0 2 Incorrect 0
Negative Negative 1e-05 0 0.01 0 22 Correct 0.22
Neutral Neutral 1e-05 0 0 0 31 Correct 0
Neutral Neutral 1e-05 0 0 0 40 Correct 0
Neutral Neutral 1e-05 0 0 0 43 Correct 0
Negative Neutral 1e-06 0 0 0 2 Incorrect 0
Neutral Neutral 1e-05 0 0 0 30 Correct 0
Neutral Neutral 1e-06 0 0 0 5 Correct 0
Negative Negative 1e-06 0 0.01 0 1 Correct 0.01
Negative Neutral 1e-06 0 0 0 1 Incorrect 0
Neutral Neutral 1e-06 0 0 0 3 Correct 0
Neutral Neutral 1e-05 0 0 0 51 Correct 0
Neutral Neutral 1e-05 0 0 0 41 Correct 0
Negative Negative 1e-06 0 0.02 0 0 Correct 0
Negative Negative 1e-05 0 0.0333 0 15 Correct 0.4995
Neutral Neutral 1e-05 0 0 0 53 Correct 0
Neutral Neutral 1e-06 0 0 0 5 Correct 0
Neutral Neutral 1e-05 0 0 0 45 Correct 0
Negative Neutral 1e-06 0 0 0 3 Incorrect 0
Neutral Negative 1e-05 0 0.01 0 32 Incorrect 0.32
Negative Negative 1e-05 0 0.0333 0 15 Correct 0.4995
Neutral Negative 1e-06 0 0.025 0 3 Incorrect 0.075
Neutral Neutral 1e-06 0 0 0 4 Correct 0
Neutral Neutral 1e-05 0 0 0 37 Correct 0
Neutral Neutral 1e-05 0 0 0 37 Correct 0
Negative Neutral 1e-05 0 0 0 22 Incorrect 0
Negative Neutral 1e-06 0 0 0 2 Incorrect 0
Neutral Neutral 1e-06 0 0 0 4 Correct 0
Neutral Neutral 1e-05 0 0 0 41 Correct 0
Negative Negative 1e-06 0 0.02 0 2 Correct 0.04
Neutral Negative 1e-05 0 0.02 0 33 Incorrect 0.66
Neutral Neutral 1e-05 0 0 0 50 Correct 0
Neutral Neutral 1e-06 0 0 0 6 Correct 0
Negative Negative 1e-06 0 0.05 0 2 Correct 0.1
Neutral Neutral 1e-05 0 0 0 33 Correct 0
Neutral Neutral 1e-06 0 0 0 3 Correct 0
Neutral Neutral 1e-06 0 0 0 6 Correct 0
Neutral Neutral 1e-05 0 0 0 33 Correct 0
Negative Neutral 1e-06 0 0 0 3 Incorrect 0
Neutral Neutral 1e-06 0 0 0 4 Correct 0
Negative Neutral 1e-05 0 0 0 27 Incorrect 0
Neutral Neutral 1e-06 0 0 0 5 Correct 0
Negative Neutral 1e-06 0 0 0 2 Incorrect 0
Neutral Negative 1e-06 0 0.01 0 3 Incorrect 0.03
Neutral Neutral 1e-05 0 0 0 47 Correct 0
Neutral Neutral 1e-05 0 0 0 40 Correct 0
Neutral Neutral 1e-06 0 0 0 6 Correct 0
Neutral Neutral 1e-05 0 0 0 55 Correct 0
Neutral Neutral 1e-05 0 0 0 32 Correct 0
Neutral Neutral 1e-05 0 0 0 30 Correct 0
Neutral Neutral 1e-05 0 0 0 47 Correct 0
Negative Negative 1e-06 0 0.01 0 1 Correct 0.01
Neutral Neutral 1e-05 0 0 0 45 Correct 0
Neutral Neutral 1e-06 0 0 0 5 Correct 0
Neutral Negative 1e-06 0 0.01 0 3 Incorrect 0.03
Negative Neutral 1e-06 0 0 0 0 Incorrect 0
Neutral Neutral 1e-05 0 0 0 40 Correct 0
Neutral Neutral 1e-06 0 0 0 6 Correct 0
Neutral Neutral 1e-06 0 0 0 6 Correct 0
Neutral Neutral 1e-06 0 0 0 4 Correct 0
Neutral Neutral 1e-06 0 0 0 5 Correct 0
Neutral Neutral 1e-06 0 0 0 5 Correct 0
Neutral Neutral 1e-06 0 0 0 5 Correct 0
Negative Negative 1e-06 0 0.0333 0 4 Correct 0.1332
Negative Neutral 1e-06 0 0 0 1 Incorrect 0
Neutral Neutral 1e-06 0 0 0 7 Correct 0
Negative Negative 1e-06 0 0.01 0 3 Correct 0.03
Negative Negative 1e-06 0 0.01 0 0 Correct 0
Negative Negative 1e-06 0 0.0333 0 1 Correct 0.0333
Neutral Neutral 1e-06 0 0 0 2 Correct 0
Neutral Neutral 1e-05 0 0 0 32 Correct 0
Neutral Neutral 1e-05 0 0 0 36 Correct 0
Neutral Neutral 1e-06 0 0 0 4 Correct 0
Neutral Neutral 1e-05 0 0 0 41 Correct 0
Neutral Neutral 1e-06 0 0 0 4 Correct 0
Neutral Neutral 1e-05 0 0 0 35 Correct 0
Neutral Neutral 1e-05 0 0 0 35 Correct 0
Negative Neutral 1e-06 0 0 0 3 Incorrect 0
Neutral Neutral 1e-05 0 0 0 50 Correct 0
Neutral Neutral 1e-06 0 0 0 4 Correct 0
Negative Neutral 1e-06 0 0 0 2 Incorrect 0
Negative Negative 1e-05 0 0.01 0 17 Correct 0.17
Neutral Neutral 1e-06 0 0 0 9 Correct 0
Negative Neutral 1e-06 0 0 0 2 Incorrect 0
Negative Neutral 1e-06 0 0 0 2 Incorrect 0
Neutral Neutral 1e-05 0 0 0 37 Correct 0
Neutral Neutral 1e-05 0 0 0 35 Correct 0
Negative Neutral 1e-06 0 0 0 1 Incorrect 0
Negative Negative 1e-06 0 0.01 0 1 Correct 0.01
Negative Negative 1e-05 0 0.0333 0 20 Correct 0.666
Negative Negative 1e-06 0 0.025 0 4 Correct 0.1
Neutral Neutral 1e-06 0 0 0 5 Correct 0
Neutral Neutral 1e-06 0 0 0 4 Correct 0
Negative Neutral 1e-05 0 0 0 14 Incorrect 0
Neutral Neutral 1e-05 0 0 0 36 Correct 0
Neutral Neutral 1e-05 0 0 0 35 Correct 0
Neutral Negative 1e-06 0 0.05 0 3 Incorrect 0.15
Neutral Neutral 1e-06 0 0 0 3 Correct 0
Negative Negative 1e-05 0 0.02 0 23 Correct 0.46
Neutral Neutral 1e-06 0 0 0 6 Correct 0
Neutral Neutral 1e-06 0 0 0 3 Correct 0
Neutral Neutral 1e-06 0 0 0 3 Correct 0
Negative Negative 1e-05 0 0.01 0 9 Correct 0.09
Negative Negative 1e-06 0 0.0333 0 2 Correct 0.0666
Negative Negative 1e-05 0 0.01 0 10 Correct 0.1
Negative Negative 1e-06 0 0.01 0 0 Correct 0
Neutral Negative 1e-06 0 0.01 0 8 Incorrect 0.08
Neutral Neutral 1e-06 0 0 0 4 Correct 0
Neutral Neutral 1e-05 0 0 0 32 Correct 0
Neutral Neutral 1e-06 0 0 0 2 Correct 0
Negative Negative 1e-05 0 0.01 0 13 Correct 0.13
Negative Neutral 1e-06 0 0 0 1 Incorrect 0
Neutral Neutral 1e-05 0 0 0 33 Correct 0
Negative Neutral 1e-06 0 0 0 3 Incorrect 0
Negative Negative 1e-06 0 0.01 0 1 Correct 0.01
Neutral Neutral 1e-05 0 0 0 30 Correct 0
Neutral Neutral 1e-06 0 0 0 3 Correct 0
Neutral Neutral 1e-06 0 0 0 4 Correct 0
Neutral Neutral 1e-05 0 0 0 40 Correct 0
Neutral Neutral 1e-05 0 0 0 31 Correct 0
Neutral Neutral 1e-06 0 0 0 4 Correct 0
Neutral Neutral 1e-06 0 0 0 6 Correct 0
Negative Negative 1e-06 0 0.02 0 1 Correct 0.02
Negative Negative 1e-06 0 0.0333 0 2 Correct 0.0666
Negative Negative 1e-05 0 0.05 0 20 Correct 1
Neutral Neutral 1e-06 0 0 0 6 Correct 0
Neutral Neutral 1e-06 0 0 0 3 Correct 0
Negative Neutral 1e-06 0 0 0 0 Incorrect 0
Negative Negative 1e-05 0 0.01 0 24 Correct 0.24
Neutral Neutral 1e-06 0 0 0 5 Correct 0
Negative Negative 1e-06 0 0.0333 0 2 Correct 0.0666
Neutral Neutral 1e-06 0 0 0 4 Correct 0
Neutral Neutral 1e-05 0 0 0 39 Correct 0
Negative Negative 1e-06 0 0.01 0 1 Correct 0.01
Negative Negative 1e-05 0 0.01 0 8 Correct 0.08
Neutral Neutral 1e-06 0 0 0 9 Correct 0
Neutral Neutral 1e-06 0 0 0 8 Correct 0
Negative Negative 1e-05 0 0.01 0 9 Correct 0.09
Neutral Neutral 1e-05 0 0 0 34 Correct 0
Negative Negative 1e-05 0 0.01 0 7 Correct 0.07
Neutral Neutral 1e-05 0 0 0 36 Correct 0
Neutral Neutral 1e-05 0 0 0 35 Correct 0
Negative Neutral 1e-05 0 0 0 23 Incorrect 0
Neutral Neutral 1e-05 0 0 0 49 Correct 0
Neutral Neutral 1e-06 0 0 0 4 Correct 0
Neutral Neutral 1e-06 0 0 0 6 Correct 0
Neutral Neutral 1e-05 0 0 0 40 Correct 0
Neutral Neutral 1e-05 0 0 0 29 Correct 0
Neutral Neutral 1e-06 0 0 0 3 Correct 0
Neutral Negative 1e-05 0 0.01 0 33 Incorrect 0.33
Neutral Neutral 1e-06 0 0 0 3 Correct 0
Neutral Neutral 1e-06 0 0 0 5 Correct 0
Neutral Negative 1e-06 0 0.05 0 3 Incorrect 0.15
Negative Negative 1e-05 0 0.01 0 22 Correct 0.22
Negative Negative 1e-05 0 0.0333 0 18 Correct 0.5994
Negative Neutral 1e-06 0 0 0 2 Incorrect 0
Neutral Neutral 1e-05 0 0 0 39 Correct 0
Neutral Neutral 1e-05 0 0 0 30 Correct 0
Neutral Neutral 1e-05 0 0 0 47 Correct 0
Negative Negative 1e-05 0 0.01 0 9 Correct 0.09
Negative Neutral 1e-06 0 0 0 2 Incorrect 0
Negative Negative 1e-05 0 0.01 0 9 Correct 0.09
Neutral Neutral 1e-05 0 0 0 39 Correct 0
Neutral Neutral 1e-05 0 0 0 39 Correct 0
Neutral Neutral 1e-05 0 0 0 34 Correct 0
Neutral Neutral 1e-06 0 0 0 6 Correct 0
Negative Negative 1e-05 0 0.01 0 15 Correct 0.15
Neutral Negative 1e-06 0 0.025 0 2 Incorrect 0.05
Negative Negative 1e-06 0 0.01 0 0 Correct 0
Neutral Neutral 1e-05 0 0 0 46 Correct 0
Neutral Neutral 1e-05 0 0 0 49 Correct 0
Neutral Neutral 1e-06 0 0 0 8 Correct 0
Negative Negative 1e-05 0 0.01 0 24 Correct 0.24
Neutral Neutral 1e-05 0 0 0 34 Correct 0
Negative Neutral 1e-05 0 0 0 25 Incorrect 0
Neutral Neutral 1e-05 0 0 0 36 Correct 0
Neutral Neutral 1e-06 0 0 0 4 Correct 0
Neutral Neutral 1e-06 0 0 0 5 Correct 0
Negative Neutral 1e-06 0 0 0 2 Incorrect 0
Neutral Neutral 1e-05 0 0 0 32 Correct 0
Neutral Negative 1e-06 0 0.01 0 3 Incorrect 0.03
Neutral Neutral 1e-06 0 0 0 4 Correct 0
Neutral Neutral 1e-05 0 0 0 64 Correct 0
Neutral Neutral 1e-05 0 0 0 29 Correct 0
Negative Negative 1e-06 0 0.0333 0 0 Correct 0
Negative Neutral 1e-06 0 0 0 1 Incorrect 0
Negative Negative 1e-05 0 0.01 0 20 Correct 0.2
Negative Negative 1e-06 0 0.01 0 2 Correct 0.02
Neutral Neutral 1e-06 0 0 0 3 Correct 0
Neutral Negative 1e-06 0 0.02 0 5 Incorrect 0.1
Neutral Neutral 1e-05 0 0 0 38 Correct 0
Neutral Neutral 1e-05 0 0 0 42 Correct 0
Neutral Neutral 1e-06 0 0 0 4 Correct 0
Neutral Neutral 1e-06 0 0 0 4 Correct 0
Neutral Negative 1e-06 0 0.01 0 3 Incorrect 0.03
Negative Negative 1e-06 0 0.01 0 0 Correct 0
Negative Negative 1e-05 0 0.01 0 11 Correct 0.11
Neutral Negative 1e-06 0 0.01 0 3 Incorrect 0.03
Negative Neutral 1e-06 0 0 0 2 Incorrect 0
Negative Neutral 1e-06 0 0 0 2 Incorrect 0
Neutral Neutral 1e-05 0 0 0 29 Correct 0
Neutral Neutral 1e-05 0 0 0 32 Correct 0
Negative Negative 1e-06 0 0.01 0 1 Correct 0.01
Neutral Neutral 1e-06 0 0 0 4 Correct 0
Neutral Neutral 1e-06 0 0 0 6 Correct 0
Neutral Neutral 1e-06 0 0 0 8 Correct 0
Negative Neutral 1e-06 0 0 0 3 Incorrect 0
Neutral Neutral 1e-06 0 0 0 4 Correct 0
Neutral Neutral 1e-05 0 0 0 29 Correct 0
Neutral Neutral 1e-06 0 0 0 5 Correct 0
Negative Negative 1e-05 0 0.025 0 22 Correct 0.55
Neutral Neutral 1e-05 0 0 0 53 Correct 0
Negative Neutral 1e-05 0 0 0 28 Incorrect 0
Neutral Neutral 1e-06 0 0 0 3 Correct 0
Neutral Neutral 1e-06 0 0 0 4 Correct 0
Neutral Neutral 1e-05 0 0 0 31 Correct 0
Negative Negative 1e-05 0 0.01 0 13 Correct 0.13
Neutral Neutral 1e-06 0 0 0 3 Correct 0
Negative Negative 1e-06 0 0.01 0 2 Correct 0.02
Neutral Neutral 1e-05 0 0 0 35 Correct 0
Negative Negative 1e-06 0 0.01 0 3 Correct 0.03
Negative Neutral 1e-06 0 0 0 3 Incorrect 0
Neutral Neutral 1e-05 0 0 0 33 Correct 0
Negative Negative 1e-05 0 0.01 0 29 Correct 0.29
Neutral Neutral 1e-05 0 0 0 38 Correct 0
Neutral Neutral 1e-05 0 0 0 36 Correct 0
Neutral Neutral 1e-05 0 0 0 29 Correct 0
Neutral Neutral 1e-05 0 0 0 42 Correct 0
Neutral Neutral 1e-05 0 0 0 37 Correct 0
Negative Negative 1e-05 0 0.01 0 27 Correct 0.27
Neutral Neutral 1e-06 0 0 0 4 Correct 0
Neutral Neutral 1e-06 0 0 0 5 Correct 0
Negative Neutral 1e-06 0 0 0 1 Incorrect 0
Negative Negative 1e-05 0 0.025 0 25 Correct 0.625
Neutral Neutral 1e-05 0 0 0 32 Correct 0
Neutral Neutral 1e-06 0 0 0 3 Correct 0
Neutral Neutral 1e-06 0 0 0 3 Correct 0
Negative Negative 1e-06 0 0.01 0 2 Correct 0.02
Negative Neutral 1e-06 0 0 0 1 Incorrect 0
Neutral Neutral 1e-06 0 0 0 4 Correct 0
Neutral Neutral 1e-06 0 0 0 7 Correct 0
Neutral Neutral 1e-06 0 0 0 3 Correct 0
Negative Negative 1e-05 0 0.01 0 7 Correct 0.07
Neutral Neutral 1e-05 0 0 0 32 Correct 0
Negative Negative 1e-06 0 0.01 0 2 Correct 0.02
Neutral Neutral 1e-06 0 0 0 7 Correct 0
Negative Negative 1e-06 0 0.01 0 1 Correct 0.01
Neutral Neutral 1e-06 0 0 0 4 Correct 0
Negative Negative 1e-05 0 0.05 0 20 Correct 1
Neutral Neutral 1e-06 0 0 0 3 Correct 0
Neutral Neutral 1e-06 0 0 0 7 Correct 0
Negative Neutral 1e-06 0 0 0 1 Incorrect 0
Neutral Neutral 1e-06 0 0 0 6 Correct 0
Neutral Negative 1e-06 0 0.05 0 4 Incorrect 0.2
Neutral Neutral 1e-05 0 0 0 32 Correct 0
Neutral Neutral 1e-05 0 0 0 63 Correct 0
Neutral Neutral 1e-06 0 0 0 4 Correct 0
Neutral Neutral 1e-05 0 0 0 30 Correct 0
Neutral Neutral 1e-05 0 0 0 33 Correct 0
Negative Negative 1e-06 0 0.0333 0 1 Correct 0.0333
Neutral Neutral 1e-05 0 0 0 37 Correct 0
Negative Negative 1e-06 0 0.01 0 1 Correct 0.01
Neutral Neutral 1e-05 0 0 0 31 Correct 0
Neutral Neutral 1e-06 0 0 0 7 Correct 0
Negative Neutral 1e-06 0 0 0 2 Incorrect 0
Negative Neutral 1e-06 0 0 0 1 Incorrect 0
Negative Neutral 1e-06 0 0 0 1 Incorrect 0
Negative Negative 1e-06 0 0.05 0 2 Correct 0.1
Negative Negative 1e-05 0 0.0333 0 19 Correct 0.6327
Neutral Neutral 1e-05 0 0 0 40 Correct 0
Negative Negative 1e-05 0 0.01 0 30 Correct 0.3
Neutral Neutral 1e-05 0 0 0 31 Correct 0
Neutral Neutral 1e-05 0 0 0 40 Correct 0
Negative Negative 1e-05 0 0.01 0 26 Correct 0.26
Negative Negative 1e-06 0 0.0333 0 2 Correct 0.0666
Neutral Neutral 1e-06 0 0 0 4 Correct 0
Negative Negative 1e-06 0 0.01 0 0 Correct 0
Neutral Neutral 1e-06 0 0 0 3 Correct 0
Negative Negative 1e-06 0 0.01 0 0 Correct 0
Neutral Neutral 1e-06 0 0 0 5 Correct 0
Negative Negative 1e-06 0 0.01 0 2 Correct 0.02
Negative Negative 1e-05 0 0.02 0 20 Correct 0.4
Negative Negative 1e-05 0 0.01 0 11 Correct 0.11
Neutral Neutral 1e-05 0 0 0 36 Correct 0
Negative Negative 1e-05 0 0.01 0 13 Correct 0.13
Neutral Neutral 1e-06 0 0 0 5 Correct 0
Negative Negative 1e-05 0 0.01 0 24 Correct 0.24
Negative Negative 1e-05 0 0.01 0 9 Correct 0.09
Neutral Neutral 1e-05 0 0 0 45 Correct 0
Neutral Neutral 1e-06 0 0 0 4 Correct 0
Neutral Neutral 1e-06 0 0 0 5 Correct 0
Neutral Neutral 1e-05 0 0 0 37 Correct 0
Negative Negative 1e-05 0 0.01 0 9 Correct 0.09
Neutral Neutral 1e-06 0 0 0 4 Correct 0
Neutral Neutral 1e-05 0 0 0 32 Correct 0
Neutral Neutral 1e-06 0 0 0 4 Correct 0
Neutral Neutral 1e-05 0 0 0 32 Correct 0
Neutral Neutral 1e-05 0 0 0 32 Correct 0
Neutral Neutral 1e-05 0 0 0 39 Correct 0
Negative Neutral 1e-06 0 0 0 2 Incorrect 0
Neutral Neutral 1e-06 0 0 0 5 Correct 0
Neutral Neutral 1e-06 0 0 0 4 Correct 0
Negative Negative 1e-05 0 0.01 0 24 Correct 0.24
Negative Neutral 1e-06 0 0 0 1 Incorrect 0
Neutral Neutral 1e-05 0 0 0 40 Correct 0
Neutral Neutral 1e-05 0 0 0 32 Correct 0
Negative Negative 1e-05 0 0.01 0 22 Correct 0.22
Neutral Neutral 1e-06 0 0 0 4 Correct 0
Negative Neutral 1e-06 0 0 0 2 Incorrect 0
Neutral Neutral 1e-06 0 0 0 5 Correct 0
Neutral Neutral 1e-05 0 0 0 33 Correct 0
Negative Negative 1e-06 0 0.01 0 1 Correct 0.01
Neutral Neutral 1e-05 0 0 0 39 Correct 0
Negative Negative 1e-05 0 0.01 0 9 Correct 0.09
Negative Neutral 1e-05 0 0 0 26 Incorrect 0
Negative Neutral 1e-05 0 0 0 24 Incorrect 0
Negative Negative 1e-06 0 0.01 0 1 Correct 0.01
Neutral Neutral 1e-05 0 0 0 27 Correct 0
Neutral Neutral 1e-06 0 0 0 6 Correct 0
Negative Negative 1e-06 0 0.05 0 2 Correct 0.1
Neutral Neutral 1e-06 0 0 0 5 Correct 0
Negative Negative 1e-06 0 0.01 0 1 Correct 0.01
Neutral Neutral 1e-05 0 0 0 39 Correct 0
Neutral Neutral 1e-05 0 0 0 40 Correct 0
Negative Neutral 1e-06 0 0 0 2 Incorrect 0
Neutral Neutral 1e-05 0 0 0 34 Correct 0
Neutral Neutral 1e-05 0 0 0 47 Correct 0
Neutral Neutral 1e-05 0 0 0 32 Correct 0
Neutral Neutral 1e-06 0 0 0 5 Correct 0
Neutral Neutral 1e-05 0 0 0 53 Correct 0
Negative Neutral 1e-06 0 0 0 2 Incorrect 0
Negative Negative 1e-06 0 0.01 0 1 Correct 0.01
Neutral Neutral 1e-06 0 0 0 6 Correct 0
Neutral Neutral 1e-06 0 0 0 2 Correct 0
Negative Negative 1e-06 0 0.02 0 2 Correct 0.04
Neutral Neutral 1e-06 0 0 0 4 Correct 0
Neutral Negative 1e-06 0 0.01 0 3 Incorrect 0.03
Neutral Neutral 1e-05 0 0 0 41 Correct 0
Neutral Neutral 1e-06 0 0 0 3 Correct 0
Neutral Neutral 1e-05 0 0 0 38 Correct 0
Negative Neutral 1e-06 0 0 0 2 Incorrect 0
Negative Negative 1e-06 0 0.01 0 0 Correct 0
Neutral Neutral 1e-05 0 0 0 48 Correct 0
Neutral Neutral 1e-06 0 0 0 10 Correct 0
Negative Neutral 1e-06 0 0 0 4 Incorrect 0
Negative Negative 1e-06 0 0.05 0 1 Correct 0.05
Neutral Neutral 1e-05 0 0 0 29 Correct 0
Neutral Neutral 1e-06 0 0 0 7 Correct 0
Negative Neutral 1e-06 0 0 0 2 Incorrect 0
Negative Negative 1e-05 0 0.01 0 11 Correct 0.11
Neutral Neutral 1e-05 0 0 0 43 Correct 0
Negative Neutral 1e-05 0 0 0 23 Incorrect 0
Neutral Neutral 1e-06 0 0 0 3 Correct 0
Neutral Negative 1e-06 0 0.01 0 4 Incorrect 0.04
Negative Negative 1e-06 0 0.01 0 1 Correct 0.01
Neutral Neutral 1e-06 0 0 0 4 Correct 0
Negative Negative 1e-05 0 0.01 0 6 Correct 0.06
Negative Neutral 1e-05 0 0 0 22 Incorrect 0
Negative Negative 1e-06 0 0.01 0 2 Correct 0.02
Neutral Neutral 1e-06 0 0 0 6 Correct 0
Neutral Neutral 1e-05 0 0 0 33 Correct 0
Neutral Neutral 1e-06 0 0 0 3 Correct 0
Negative Negative 1e-05 0 0.0333 0 23 Correct 0.7659
Neutral Negative 1e-06 0 0.01 0 3 Incorrect 0.03
Neutral Neutral 1e-06 0 0 0 4 Correct 0
Neutral Neutral 1e-05 0 0 0 30 Correct 0
Negative Negative 1e-06 0 0.01 0 0 Correct 0
Negative Neutral 1e-06 0 0 0 1 Incorrect 0
Negative Neutral 1e-06 0 0 0 1 Incorrect 0
Neutral Neutral 1e-06 0 0 0 7 Correct 0
Negative Negative 1e-05 0 0.01 0 10 Correct 0.1
Neutral Neutral 1e-05 0 0 0 41 Correct 0
Neutral Neutral 1e-05 0 0 0 28 Correct 0
Neutral Neutral 1e-06 0 0 0 3 Correct 0
Negative Negative 1e-06 0 0.01 0 1 Correct 0.01
Neutral Neutral 1e-05 0 0 0 58 Correct 0
Neutral Neutral 1e-06 0 0 0 6 Correct 0
Neutral Neutral 1e-06 0 0 0 3 Correct 0
Neutral Neutral 1e-05 0 0 0 37 Correct 0
Neutral Neutral 1e-05 0 0 0 34 Correct 0
Neutral Neutral 1e-05 0 0 0 39 Correct 0
Negative Negative 1e-06 0 0.01 0 1 Correct 0.01
Neutral Neutral 1e-05 0 0 0 34 Correct 0
Neutral Neutral 1e-06 0 0 0 4 Correct 0
Neutral Neutral 1e-06 0 0 0 4 Correct 0
Neutral Neutral 1e-06 0 0 0 4 Correct 0
Neutral Negative 1e-06 0 0.01 0 8 Incorrect 0.08
Negative Neutral 1e-05 0 0 0 26 Incorrect 0
Neutral Negative 1e-06 0 0.05 0 4 Incorrect 0.2
Negative Negative 1e-05 0 0.01 0 19 Correct 0.19
Neutral Neutral 1e-06 0 0 0 3 Correct 0
Negative Negative 1e-05 0 0.01 0 27 Correct 0.27
Negative Negative 1e-05 0 0.01 0 11 Correct 0.11
Negative Negative 1e-06 0 0.01 0 1 Correct 0.01
Neutral Negative 1e-05 0 0.01 0 29 Incorrect 0.29
Negative Neutral 1e-06 0 0 0 2 Incorrect 0
Neutral Neutral 1e-05 0 0 0 35 Correct 0
Negative Negative 1e-06 0 0.01 0 1 Correct 0.01
Neutral Neutral 1e-05 0 0 0 38 Correct 0
Negative Negative 1e-05 0 0.01 0 13 Correct 0.13
Negative Negative 1e-06 0 0.01 0 1 Correct 0.01
Neutral Neutral 1e-06 0 0 0 9 Correct 0
Neutral Neutral 1e-05 0 0 0 29 Correct 0
Negative Neutral 1e-06 0 0 0 1 Incorrect 0
Negative Negative 1e-06 0 0.025 0 1 Correct 0.025
Neutral Neutral 1e-05 0 0 0 39 Correct 0
Negative Negative 1e-06 0 0.01 0 2 Correct 0.02
Neutral Neutral 1e-06 0 0 0 4 Correct 0
Neutral Neutral 1e-05 0 0 0 34 Correct 0
Neutral Neutral 1e-05 0 0 0 30 Correct 0
Neutral Neutral 1e-05 0 0 0 43 Correct 0
Neutral Negative 1e-05 0 0.01 0 38 Incorrect 0.38
Neutral Neutral 1e-05 0 0 0 45 Correct 0
Neutral Neutral 1e-05 0 0 0 40 Correct 0
Neutral Neutral 1e-05 0 0 0 31 Correct 0
Negative Negative 1e-05 0 0.01 0 15 Correct 0.15
Negative Neutral 1e-05 0 0 0 27 Incorrect 0
Negative Negative 1e-05 0 0.02 0 22 Correct 0.44
Neutral Neutral 1e-05 0 0 0 42 Correct 0
Negative Neutral 1e-06 0 0 0 2 Incorrect 0
Negative Negative 1e-05 0 0.01 0 6 Correct 0.06
Neutral Neutral 1e-05 0 0 0 45 Correct 0
Neutral Negative 1e-06 0 0.0333 0 2 Incorrect 0.0666
Negative Neutral 1e-06 0 0 0 2 Incorrect 0
Neutral Neutral 1e-06 0 0 0 4 Correct 0
Neutral Neutral 1e-05 0 0 0 41 Correct 0
Neutral Neutral 1e-05 0 0 0 38 Correct 0
Negative Negative 1e-05 0 0.01 0 36 Correct 0.36
Neutral Negative 1e-06 0 0.025 0 4 Incorrect 0.1
Neutral Neutral 1e-05 0 0 0 38 Correct 0
Negative Negative 1e-06 0 0.01 0 2 Correct 0.02
Neutral Neutral 1e-05 0 0 0 34 Correct 0
Negative Negative 1e-06 0 0.01 0 3 Correct 0.03
Negative Negative 1e-05 0 0.01 0 20 Correct 0.2
Negative Neutral 1e-06 0 0 0 1 Incorrect 0
Negative Negative 1e-06 0 0.0333 0 2 Correct 0.0666
Neutral Neutral 1e-05 0 0 0 28 Correct 0
Neutral Neutral 1e-06 0 0 0 5 Correct 0
Negative Negative 1e-06 0 0.05 0 3 Correct 0.15
Neutral Neutral 1e-06 0 0 0 4 Correct 0
Neutral Neutral 1e-06 0 0 0 6 Correct 0
Neutral Negative 1e-06 0 0.01 0 4 Incorrect 0.04
Neutral Neutral 1e-06 0 0 0 3 Correct 0
Negative Neutral 1e-06 0 0 0 2 Incorrect 0
Neutral Neutral 1e-05 0 0 0 51 Correct 0
Neutral Neutral 1e-06 0 0 0 8 Correct 0
Neutral Negative 1e-06 0 0.0333 0 3 Incorrect 0.0999
Neutral Neutral 1e-06 0 0 0 6 Correct 0
Neutral Neutral 1e-06 0 0 0 3 Correct 0
Negative Negative 1e-05 0 0.05 0 21 Correct 1.05
Neutral Negative 1e-06 0 0.05 0 4 Incorrect 0.2
Neutral Neutral 1e-05 0 0 0 33 Correct 0
Neutral Neutral 1e-06 0 0 0 8 Correct 0
Neutral Neutral 1e-05 0 0 0 32 Correct 0
Neutral Neutral 1e-06 0 0 0 7 Correct 0
Neutral Neutral 1e-05 0 0 0 58 Correct 0
Neutral Negative 1e-06 0 0.02 0 3 Incorrect 0.06
Negative Negative 1e-05 0 0.0333 0 22 Correct 0.7326
Negative Negative 1e-06 0 0.025 0 3 Correct 0.075
Neutral Neutral 1e-05 0 0 0 33 Correct 0
Neutral Neutral 1e-05 0 0 0 42 Correct 0
Neutral Neutral 1e-05 0 0 0 39 Correct 0
Negative Negative 1e-05 0 0.01 0 14 Correct 0.14
Neutral Neutral 1e-05 0 0 0 41 Correct 0
Neutral Neutral 1e-05 0 0 0 28 Correct 0
Neutral Neutral 1e-05 0 0 0 31 Correct 0
Negative Neutral 1e-05 0 0 0 23 Incorrect 0
Neutral Neutral 1e-05 0 0 0 48 Correct 0
Negative Negative 1e-05 0 0.01 0 24 Correct 0.24
Negative Neutral 1e-05 0 0 0 26 Incorrect 0
Combination Neutral 1e-06 0 0 0 0 Incorrect 0
Neutral Neutral 1e-06 0 0 0 4 Correct 0
Neutral Neutral 1e-06 0 0 0 5 Correct 0
Neutral Neutral 1e-06 0 0 0 5 Correct 0
Neutral Neutral 1e-06 0 0 0 9 Correct 0
Negative Neutral 1e-06 0 0 0 2 Incorrect 0
Neutral Neutral 1e-06 0 0 0 3 Correct 0
Negative Negative 1e-05 0 0.01 0 21 Correct 0.21
Neutral Neutral 1e-06 0 0 0 6 Correct 0
Neutral Neutral 1e-05 0 0 0 33 Correct 0
Neutral Neutral 1e-05 0 0 0 32 Correct 0
Neutral Neutral 1e-05 0 0 0 45 Correct 0
Negative Neutral 1e-06 0 0 0 2 Incorrect 0
Neutral Neutral 1e-06 0 0 0 9 Correct 0
Neutral Neutral 1e-06 0 0 0 4 Correct 0
Negative Neutral 1e-06 0 0 0 2 Incorrect 0
Negative Neutral 1e-06 0 0 0 1 Incorrect 0
Neutral Neutral 1e-05 0 0 0 41 Correct 0
Neutral Neutral 1e-05 0 0 0 42 Correct 0
Negative Negative 1e-05 0 0.01 0 24 Correct 0.24
Neutral Neutral 1e-05 0 0 0 37 Correct 0
Neutral Neutral 1e-05 0 0 0 36 Correct 0
Neutral Neutral 1e-05 0 0 0 30 Correct 0
Neutral Neutral 1e-05 0 0 0 42 Correct 0
Neutral Negative 1e-06 0 0.01 0 3 Incorrect 0.03
Neutral Neutral 1e-06 0 0 0 3 Correct 0
Neutral Neutral 1e-06 0 0 0 6 Correct 0
Neutral Neutral 1e-06 0 0 0 12 Correct 0
Neutral Neutral 1e-05 0 0 0 47 Correct 0
Negative Negative 1e-05 0 0.01 0 25 Correct 0.25
Negative Negative 1e-05 0 0.01 0 13 Correct 0.13
Neutral Neutral 1e-06 0 0 0 4 Correct 0
Negative Negative 1e-06 0 0.01 0 2 Correct 0.02
Neutral Negative 1e-06 0 0.05 0 3 Incorrect 0.15
Neutral Neutral 1e-05 0 0 0 45 Correct 0
Negative Negative 1e-06 0 0.01 0 0 Correct 0
Neutral Neutral 1e-06 0 0 0 8 Correct 0
Negative Neutral 1e-06 0 0 0 2 Incorrect 0
Negative Neutral 1e-05 0 0 0 27 Incorrect 0
Negative Negative 1e-05 0 0.01 0 14 Correct 0.14
Negative Negative 1e-05 0 0.01 0 22 Correct 0.22
Neutral Neutral 1e-05 0 0 0 30 Correct 0
Neutral Neutral 1e-06 0 0 0 5 Correct 0
Negative Neutral 1e-05 0 0 0 33 Incorrect 0
Neutral Neutral 1e-05 0 0 0 38 Correct 0
Neutral Neutral 1e-05 0 0 0 36 Correct 0
Neutral Neutral 1e-05 0 0 0 37 Correct 0
Neutral Neutral 1e-05 0 0 0 44 Correct 0
Neutral Neutral 1e-05 0 0 0 37 Correct 0
Neutral Neutral 1e-05 0 0 0 40 Correct 0
Neutral Neutral 1e-06 0 0 0 10 Correct 0
Negative Negative 1e-06 0 0.01 0 1 Correct 0.01
Negative Neutral 1e-06 0 0 0 2 Incorrect 0
Neutral Neutral 1e-05 0 0 0 35 Correct 0
Neutral Neutral 1e-05 0 0 0 33 Correct 0
Neutral Neutral 1e-05 0 0 0 40 Correct 0
Neutral Neutral 1e-05 0 0 0 47 Correct 0
Neutral Neutral 1e-05 0 0 0 40 Correct 0
Negative Negative 1e-06 0 0.01 0 2 Correct 0.02
Neutral Neutral 1e-05 0 0 0 45 Correct 0
Neutral Neutral 1e-06 0 0 0 11 Correct 0
Negative Negative 1e-06 0 0.0333 0 2 Correct 0.0666
Negative Negative 1e-06 0 0.01 0 2 Correct 0.02
Neutral Neutral 1e-05 0 0 0 42 Correct 0
Neutral Neutral 1e-05 0 0 0 41 Correct 0
Negative Negative 1e-06 0 0.05 0 2 Correct 0.1
Negative Negative 1e-05 0 0.01 0 6 Correct 0.06
Negative Neutral 1e-06 0 0 0 3 Incorrect 0
Neutral Neutral 1e-06 0 0 0 4 Correct 0
Neutral Neutral 1e-06 0 0 0 3 Correct 0
Negative Negative 1e-05 0 0.01 0 11 Correct 0.11
Negative Neutral 1e-06 0 0 0 3 Incorrect 0
Neutral Neutral 1e-06 0 0 0 3 Correct 0
Negative Negative 1e-05 0 0.01 0 27 Correct 0.27
Neutral Neutral 1e-05 0 0 0 44 Correct 0
Neutral Neutral 1e-05 0 0 0 50 Correct 0
Negative Neutral 1e-06 0 0 0 1 Incorrect 0
Negative Neutral 1e-06 0 0 0 2 Incorrect 0
Negative Negative 1e-05 0 0.01 0 15 Correct 0.15
Neutral Neutral 1e-05 0 0 0 44 Correct 0
Neutral Neutral 1e-05 0 0 0 46 Correct 0
Negative Negative 1e-06 0 0.01 0 2 Correct 0.02
Neutral Neutral 1e-05 0 0 0 36 Correct 0
Negative Negative 1e-05 0 0.01 0 18 Correct 0.18
Neutral Neutral 1e-05 0 0 0 32 Correct 0
Negative Neutral 1e-06 0 0 0 2 Incorrect 0
Negative Neutral 1e-06 0 0 0 2 Incorrect 0
Neutral Neutral 1e-06 0 0 0 4 Correct 0
Neutral Neutral 1e-05 0 0 0 41 Correct 0
Neutral Neutral 1e-06 0 0 0 7 Correct 0
Neutral Neutral 1e-05 0 0 0 33 Correct 0
Neutral Neutral 1e-05 0 0 0 63 Correct 0
Negative Negative 1e-06 0 0.01 0 3 Correct 0.03
Neutral Neutral 1e-05 0 0 0 50 Correct 0
Neutral Neutral 1e-06 0 0 0 3 Correct 0
Neutral Neutral 1e-06 0 0 0 9 Correct 0
Neutral Neutral 1e-05 0 0 0 46 Correct 0
Neutral Negative 1e-05 0 0.01 0 26 Incorrect 0.26
Negative Neutral 1e-06 0 0 0 1 Incorrect 0
Neutral Neutral 1e-06 0 0 0 4 Correct 0
Neutral Neutral 1e-06 0 0 0 7 Correct 0
Neutral Neutral 1e-06 0 0 0 6 Correct 0
Neutral Neutral 1e-05 0 0 0 29 Correct 0
Negative Neutral 1e-06 0 0 0 2 Incorrect 0
Negative Negative 1e-05 0 0.01 0 24 Correct 0.24
Negative Neutral 1e-06 0 0 0 2 Incorrect 0
Neutral Neutral 1e-05 0 0 0 46 Correct 0
Neutral Neutral 1e-05 0 0 0 40 Correct 0
Neutral Neutral 1e-05 0 0 0 39 Correct 0
Neutral Neutral 1e-06 0 0 0 5 Correct 0
Neutral Neutral 1e-06 0 0 0 4 Correct 0
Negative Negative 1e-06 0 0.01 0 0 Correct 0
Neutral Neutral 1e-06 0 0 0 3 Correct 0
Negative Negative 1e-06 0 0.01 0 2 Correct 0.02
Neutral Neutral 1e-06 0 0 0 9 Correct 0
Neutral Negative 1e-06 0 0.0333 0 3 Incorrect 0.0999
Neutral Neutral 1e-05 0 0 0 36 Correct 0
Neutral Neutral 1e-05 0 0 0 31 Correct 0
Negative Negative 1e-06 0 0.01 0 0 Correct 0
Neutral Neutral 1e-06 0 0 0 8 Correct 0
Negative Negative 1e-05 0 0.01 0 8 Correct 0.08
Negative Neutral 1e-06 0 0 0 2 Incorrect 0
Negative Negative 1e-05 0 0.05 0 8 Correct 0.4
Neutral Neutral 1e-05 0 0 0 32 Correct 0
Negative Negative 1e-06 0 0.01 0 1 Correct 0.01
Negative Negative 1e-05 0 0.02 0 19 Correct 0.38
Neutral Neutral 1e-05 0 0 0 28 Correct 0
Neutral Neutral 1e-06 0 0 0 3 Correct 0
Neutral Neutral 1e-06 0 0 0 2 Correct 0
Combination Neutral 1e-06 0 0 0 0 Incorrect 0
Negative Neutral 1e-06 0 0 0 2 Incorrect 0
Negative Neutral 1e-06 0 0 0 2 Incorrect 0
Negative Neutral 1e-05 0 0 0 24 Incorrect 0
Neutral Neutral 1e-05 0 0 0 47 Correct 0
Neutral Neutral 1e-05 0 0 0 27 Correct 0
Neutral Neutral 1e-05 0 0 0 36 Correct 0
Neutral Neutral 1e-06 0 0 0 3 Correct 0
Neutral Neutral 1e-05 0 0 0 48 Correct 0
Neutral Neutral 1e-06 0 0 0 5 Correct 0
Negative Negative 1e-05 0 0.0333 0 14 Correct 0.4662
Neutral Negative 1e-06 0 0.025 0 3 Incorrect 0.075
Neutral Neutral 1e-05 0 0 0 31 Correct 0
Neutral Neutral 1e-05 0 0 0 33 Correct 0
Negative Negative 1e-05 0 0.01 0 24 Correct 0.24
Neutral Neutral 1e-05 0 0 0 33 Correct 0
Negative Negative 1e-06 0 0.01 0 1 Correct 0.01
Negative Neutral 1e-05 0 0 0 21 Incorrect 0
Neutral Neutral 1e-06 0 0 0 5 Correct 0
Neutral Neutral 1e-05 0 0 0 37 Correct 0
Negative Neutral 1e-06 0 0 0 1 Incorrect 0
Neutral Neutral 1e-05 0 0 0 35 Correct 0
Negative Negative 1e-05 0 0.0333 0 17 Correct 0.5661
Neutral Neutral 1e-06 0 0 0 7 Correct 0
Neutral Neutral 1e-06 0 0 0 3 Correct 0
Negative Negative 1e-06 0 0.05 0 2 Correct 0.1
Neutral Neutral 1e-05 0 0 0 42 Correct 0
Neutral Neutral 1e-06 0 0 0 6 Correct 0
Neutral Neutral 1e-05 0 0 0 27 Correct 0
Negative Neutral 1e-06 0 0 0 1 Incorrect 0
Neutral Neutral 1e-06 0 0 0 5 Correct 0
Negative Negative 1e-06 0 0.01 0 1 Correct 0.01
Neutral Neutral 1e-05 0 0 0 47 Correct 0
Neutral Neutral 1e-05 0 0 0 27 Correct 0
Neutral Neutral 1e-05 0 0 0 40 Correct 0
Neutral Neutral 1e-05 0 0 0 44 Correct 0
Negative Negative 1e-05 0 0.01 0 10 Correct 0.1
Neutral Neutral 1e-06 0 0 0 4 Correct 0
Negative Negative 1e-05 0 0.02 0 22 Correct 0.44
Neutral Neutral 1e-06 0 0 0 9 Correct 0
Neutral Neutral 1e-06 0 0 0 9 Correct 0
Neutral Neutral 1e-06 0 0 0 5 Correct 0
Neutral Neutral 1e-05 0 0 0 51 Correct 0
Neutral Neutral 1e-05 0 0 0 36 Correct 0
Neutral Neutral 1e-06 0 0 0 4 Correct 0
Neutral Neutral 1e-06 0 0 0 5 Correct 0
Neutral Neutral 1e-05 0 0 0 48 Correct 0
Neutral Neutral 1e-05 0 0 0 25 Correct 0
Neutral Neutral 1e-06 0 0 0 7 Correct 0
Neutral Neutral 1e-05 0 0 0 29 Correct 0
Neutral Neutral 1e-05 0 0 0 38 Correct 0
Neutral Neutral 1e-06 0 0 0 3 Correct 0
Neutral Neutral 1e-05 0 0 0 28 Correct 0
Negative Neutral 1e-06 0 0 0 3 Incorrect 0
Neutral Neutral 1e-05 0 0 0 40 Correct 0
Neutral Neutral 1e-05 0 0 0 34 Correct 0
Negative Negative 1e-06 0 0.01 0 1 Correct 0.01
Neutral Neutral 1e-05 0 0 0 44 Correct 0
Neutral Neutral 1e-05 0 0 0 35 Correct 0
Negative Negative 1e-06 0 0.01 0 1 Correct 0.01
Neutral Neutral 1e-06 0 0 0 6 Correct 0
Neutral Neutral 1e-05 0 0 0 47 Correct 0
Neutral Neutral 1e-05 0 0 0 37 Correct 0
Neutral Neutral 1e-05 0 0 0 33 Correct 0
Neutral Neutral 1e-06 0 0 0 4 Correct 0
Neutral Neutral 1e-06 0 0 0 3 Correct 0
Negative Negative 1e-05 0 0.01 0 9 Correct 0.09
Neutral Neutral 1e-05 0 0 0 29 Correct 0
Neutral Neutral 1e-05 0 0 0 40 Correct 0
Neutral Neutral 1e-05 0 0 0 37 Correct 0
Neutral Neutral 1e-05 0 0 0 32 Correct 0
Neutral Neutral 1e-06 0 0 0 6 Correct 0
Negative Negative 1e-05 0 0.01 0 8 Correct 0.08
Negative Neutral 1e-06 0 0 0 3 Incorrect 0
Neutral Neutral 1e-06 0 0 0 2 Correct 0
Negative Negative 1e-05 0 0.01 0 7 Correct 0.07
Negative Negative 1e-05 0 0.01 0 7 Correct 0.07
Negative Neutral 1e-06 0 0 0 2 Incorrect 0
Neutral Neutral 1e-05 0 0 0 48 Correct 0
Neutral Neutral 1e-06 0 0 0 5 Correct 0
Negative Negative 1e-05 0 0.01 0 27 Correct 0.27
Neutral Neutral 1e-05 0 0 0 34 Correct 0
Negative Negative 1e-05 0 0.01 0 22 Correct 0.22
Neutral Neutral 1e-05 0 0 0 37 Correct 0
Neutral Neutral 1e-05 0 0 0 35 Correct 0
Neutral Neutral 1e-06 0 0 0 6 Correct 0
Negative Negative 1e-06 0 0.01 0 1 Correct 0.01
Neutral Neutral 1e-06 0 0 0 3 Correct 0
Negative Neutral 1e-05 0 0 0 20 Incorrect 0
Neutral Neutral 1e-05 0 0 0 34 Correct 0
Neutral Neutral 1e-05 0 0 0 31 Correct 0
Neutral Neutral 1e-06 0 0 0 6 Correct 0
Neutral Neutral 1e-06 0 0 0 5 Correct 0
Negative Negative 1e-06 0 0.05 0 2 Correct 0.1
Negative Negative 1e-06 0 0.01 0 1 Correct 0.01
Neutral Neutral 1e-05 0 0 0 31 Correct 0
Neutral Neutral 1e-05 0 0 0 36 Correct 0
Negative Negative 1e-05 0 0.01 0 23 Correct 0.23
Negative Negative 1e-06 0 0.05 0 1 Correct 0.05
Neutral Neutral 1e-06 0 0 0 4 Correct 0
Neutral Neutral 1e-05 0 0 0 47 Correct 0
Neutral Neutral 1e-05 0 0 0 38 Correct 0
Negative Neutral 1e-06 0 0 0 2 Incorrect 0
Neutral Neutral 1e-05 0 0 0 30 Correct 0
Neutral Neutral 1e-06 0 0 0 4 Correct 0
Neutral Neutral 1e-05 0 0 0 39 Correct 0
Negative Negative 1e-05 0 0.01 0 13 Correct 0.13
Neutral Neutral 1e-05 0 0 0 33 Correct 0
Neutral Neutral 1e-06 0 0 0 4 Correct 0
Neutral Neutral 1e-06 0 0 0 5 Correct 0
Negative Negative 1e-06 0 0.01 0 1 Correct 0.01
Neutral Neutral 1e-05 0 0 0 38 Correct 0
Neutral Neutral 1e-05 0 0 0 28 Correct 0
Negative Neutral 1e-06 0 0 0 2 Incorrect 0
Neutral Neutral 1e-06 0 0 0 6 Correct 0
Negative Negative 1e-05 0 0.01 0 18 Correct 0.18
Negative Neutral 1e-05 0 0 0 20 Incorrect 0
Neutral Neutral 1e-05 0 0 0 38 Correct 0
Negative Negative 1e-05 0 0.01 0 13 Correct 0.13
Neutral Neutral 1e-05 0 0 0 30 Correct 0
Negative Neutral 1e-05 0 0 0 27 Incorrect 0
Neutral Neutral 1e-05 0 0 0 46 Correct 0
Negative Negative 1e-05 0 0.025 0 17 Correct 0.425
Negative Neutral 1e-06 0 0 0 2 Incorrect 0
Negative Neutral 1e-06 0 0 0 2 Incorrect 0
Negative Negative 1e-06 0 0.025 0 1 Correct 0.025
Negative Neutral 1e-06 0 0 0 3 Incorrect 0
Neutral Neutral 1e-06 0 0 0 3 Correct 0
Neutral Neutral 1e-06 0 0 0 5 Correct 0
Negative Negative 1e-06 0 0.01 0 0 Correct 0
Negative Negative 1e-05 0 0.01 0 10 Correct 0.1
Negative Neutral 1e-06 0 0 0 0 Incorrect 0
Neutral Neutral 1e-05 0 0 0 38 Correct 0
Neutral Neutral 1e-05 0 0 0 51 Correct 0
Neutral Negative 1e-06 0 0.025 0 3 Incorrect 0.075
Neutral Neutral 1e-05 0 0 0 42 Correct 0
Neutral Neutral 1e-06 0 0 0 9 Correct 0
Neutral Neutral 1e-05 0 0 0 39 Correct 0
Neutral Neutral 1e-05 0 0 0 46 Correct 0
Neutral Neutral 1e-06 0 0 0 4 Correct 0
Neutral Neutral 1e-05 0 0 0 40 Correct 0
Neutral Neutral 1e-06 0 0 0 6 Correct 0
Neutral Neutral 1e-05 0 0 0 35 Correct 0
Neutral Neutral 1e-06 0 0 0 3 Correct 0
Neutral Neutral 1e-06 0 0 0 4 Correct 0
Neutral Neutral 1e-06 0 0 0 7 Correct 0
Neutral Neutral 1e-05 0 0 0 48 Correct 0
Neutral Neutral 1e-05 0 0 0 43 Correct 0
Neutral Neutral 1e-06 0 0 0 6 Correct 0
Neutral Neutral 1e-06 0 0 0 4 Correct 0
Negative Negative 1e-05 0 0.01 0 25 Correct 0.25
Negative Neutral 1e-06 0 0 0 2 Incorrect 0
Neutral Neutral 1e-05 0 0 0 43 Correct 0
Negative Negative 1e-05 0 0.01 0 3 Correct 0.03
Negative Negative 1e-06 0 0.01 0 2 Correct 0.02
Negative Negative 1e-05 0 0.01 0 10 Correct 0.1
Negative Neutral 1e-06 0 0 0 2 Incorrect 0
Neutral Neutral 1e-05 0 0 0 39 Correct 0
Neutral Neutral 1e-05 0 0 0 40 Correct 0
Neutral Neutral 1e-05 0 0 0 42 Correct 0
Neutral Neutral 1e-06 0 0 0 5 Correct 0
Neutral Neutral 1e-05 0 0 0 34 Correct 0
Neutral Neutral 1e-05 0 0 0 35 Correct 0
Neutral Neutral 1e-06 0 0 0 8 Correct 0
Negative Neutral 1e-06 0 0 0 1 Incorrect 0
Neutral Neutral 1e-06 0 0 0 6 Correct 0
Neutral Negative 1e-06 0 0.01 0 4 Incorrect 0.04
Neutral Neutral 1e-06 0 0 0 3 Correct 0
Neutral Neutral 1e-05 0 0 0 33 Correct 0
Neutral Neutral 1e-06 0 0 0 5 Correct 0
Negative Negative 1e-05 0 0.01 0 6 Correct 0.06
Neutral Neutral 1e-06 0 0 0 3 Correct 0
Negative Negative 1e-05 0 0.05 0 14 Correct 0.7
Neutral Neutral 1e-05 0 0 0 52 Correct 0
Neutral Neutral 1e-06 0 0 0 10 Correct 0
Negative Neutral 1e-06 0 0 0 0 Incorrect 0
Negative Negative 1e-05 0 0.01 0 16 Correct 0.16
Neutral Neutral 1e-05 0 0 0 36 Correct 0
Negative Neutral 1e-06 0 0 0 1 Incorrect 0
Neutral Neutral 1e-05 0 0 0 32 Correct 0
Neutral Neutral 1e-05 0 0 0 42 Correct 0
Neutral Neutral 1e-06 0 0 0 4 Correct 0
Neutral Neutral 1e-05 0 0 0 38 Correct 0
Negative Negative 1e-05 0 0.01 0 7 Correct 0.07
Neutral Neutral 1e-05 0 0 0 35 Correct 0
Neutral Neutral 1e-06 0 0 0 2 Correct 0
Neutral Neutral 1e-05 0 0 0 29 Correct 0
Neutral Neutral 1e-05 0 0 0 44 Correct 0
Negative Negative 1e-05 0 0.01 0 12 Correct 0.12
Neutral Neutral 1e-06 0 0 0 5 Correct 0
Neutral Neutral 1e-06 0 0 0 4 Correct 0
Neutral Neutral 1e-06 0 0 0 2 Correct 0
Negative Neutral 1e-06 0 0 0 3 Incorrect 0
Neutral Neutral 1e-06 0 0 0 4 Correct 0
Neutral Neutral 1e-05 0 0 0 54 Correct 0
Negative Negative 1e-05 0 0.01 0 9 Correct 0.09
Neutral Neutral 1e-05 0 0 0 28 Correct 0
Neutral Neutral 1e-05 0 0 0 36 Correct 0
Neutral Neutral 1e-06 0 0 0 3 Correct 0
Neutral Neutral 1e-05 0 0 0 41 Correct 0
Neutral Neutral 1e-05 0 0 0 38 Correct 0
Negative Negative 1e-06 0 0.05 0 1 Correct 0.05
Neutral Neutral 1e-05 0 0 0 35 Correct 0
Negative Negative 1e-06 0 0.01 0 0 Correct 0
Neutral Neutral 1e-06 0 0 0 7 Correct 0
Neutral Neutral 1e-05 0 0 0 43 Correct 0
Negative Negative 1e-06 0 0.02 0 1 Correct 0.02
Neutral Neutral 1e-06 0 0 0 4 Correct 0
Neutral Negative 1e-06 0 0.01 0 3 Incorrect 0.03
Neutral Neutral 1e-05 0 0 0 49 Correct 0
Negative Neutral 1e-06 0 0 0 3 Incorrect 0
Negative Negative 1e-05 0 0.01 0 20 Correct 0.2
Negative Neutral 1e-06 0 0 0 2 Incorrect 0
Negative Negative 1e-05 0 0.025 0 23 Correct 0.575
Negative Negative 1e-05 0 0.01 0 22 Correct 0.22
Negative Negative 1e-06 0 0.01 0 0 Correct 0
Neutral Neutral 1e-05 0 0 0 28 Correct 0
Neutral Neutral 1e-06 0 0 0 4 Correct 0
Neutral Neutral 1e-05 0 0 0 43 Correct 0
Negative Negative 1e-05 0 0.01 0 12 Correct 0.12
Negative Negative 1e-05 0 0.01 0 4 Correct 0.04
Negative Negative 1e-05 0 0.01 0 4 Correct 0.04
Negative Negative 1e-06 0 0.01 0 0 Correct 0
Neutral Neutral 1e-06 0 0 0 5 Correct 0
Negative Negative 1e-06 0 0.01 0 2 Correct 0.02
Negative Negative 1e-05 0 0.01 0 24 Correct 0.24
Negative Negative 1e-06 0 0.0333 0 1 Correct 0.0333
Negative Neutral 1e-06 0 0 0 2 Incorrect 0
Neutral Negative 1e-05 0 0.01 0 30 Incorrect 0.3
Neutral Neutral 1e-06 0 0 0 6 Correct 0
Neutral Neutral 1e-05 0 0 0 40 Correct 0
Neutral Negative 1e-05 0 0.01 0 32 Incorrect 0.32
Neutral Neutral 1e-05 0 0 0 49 Correct 0
Neutral Neutral 1e-06 0 0 0 6 Correct 0
Negative Neutral 1e-06 0 0 0 1 Incorrect 0
Negative Negative 1e-06 0 0.01 0 1 Correct 0.01
Negative Negative 1e-06 0 0.0333 0 0 Correct 0
Neutral Neutral 1e-05 0 0 0 44 Correct 0
Negative Negative 1e-05 0 0.01 0 19 Correct 0.19
Neutral Neutral 1e-05 0 0 0 32 Correct 0
Neutral Neutral 1e-05 0 0 0 30 Correct 0
Negative Negative 1e-05 0 0.025 0 16 Correct 0.4
Neutral Negative 1e-06 0 0.025 0 3 Incorrect 0.075
Neutral Neutral 1e-06 0 0 0 4 Correct 0
Negative Negative 1e-05 0 0.01 0 23 Correct 0.23
Neutral Neutral 1e-05 0 0 0 47 Correct 0
Neutral Neutral 1e-05 0 0 0 38 Correct 0
Neutral Neutral 1e-05 0 0 0 54 Correct 0
Neutral Neutral 1e-05 0 0 0 39 Correct 0
Neutral Neutral 1e-05 0 0 0 30 Correct 0
Neutral Neutral 1e-05 0 0 0 35 Correct 0
Neutral Neutral 1e-06 0 0 0 3 Correct 0
Negative Neutral 1e-05 0 0 0 28 Incorrect 0
Negative Negative 1e-05 0 0.01 0 14 Correct 0.14
Neutral Neutral 1e-05 0 0 0 41 Correct 0
Negative Negative 1e-05 0 0.05 0 10 Correct 0.5
Neutral Neutral 1e-05 0 0 0 29 Correct 0
Neutral Neutral 1e-05 0 0 0 40 Correct 0
Negative Negative 1e-06 0 0.01 0 1 Correct 0.01
Neutral Neutral 1e-05 0 0 0 39 Correct 0
Neutral Neutral 1e-06 0 0 0 3 Correct 0
Neutral Neutral 1e-06 0 0 0 6 Correct 0
Negative Negative 1e-05 0 0.02 0 10 Correct 0.2
Negative Neutral 1e-05 0 0 0 26 Incorrect 0
Negative Neutral 1e-06 0 0 0 2 Incorrect 0
Negative Neutral 1e-06 0 0 0 3 Incorrect 0
Neutral Neutral 1e-05 0 0 0 39 Correct 0
Neutral Neutral 1e-05 0 0 0 32 Correct 0
Neutral Neutral 1e-05 0 0 0 31 Correct 0
Negative Neutral 1e-06 0 0 0 2 Incorrect 0
Neutral Neutral 1e-05 0 0 0 44 Correct 0
Negative Neutral 1e-06 0 0 0 1 Incorrect 0
Neutral Neutral 1e-05 0 0 0 35 Correct 0
Neutral Neutral 1e-06 0 0 0 4 Correct 0
Neutral Neutral 1e-06 0 0 0 7 Correct 0
Negative Neutral 1e-05 0 0 0 27 Incorrect 0
Neutral Neutral 1e-05 0 0 0 44 Correct 0
Negative Neutral 1e-06 0 0 0 2 Incorrect 0
Negative Neutral 1e-06 0 0 0 2 Incorrect 0
Negative Negative 1e-05 0 0.01 0 14 Correct 0.14
Neutral Neutral 1e-05 0 0 0 32 Correct 0
Neutral Neutral 1e-05 0 0 0 38 Correct 0
Neutral Neutral 1e-06 0 0 0 6 Correct 0
Neutral Neutral 1e-05 0 0 0 42 Correct 0
Neutral Neutral 1e-06 0 0 0 5 Correct 0
Neutral Neutral 1e-05 0 0 0 33 Correct 0
Negative Neutral 1e-06 0 0 0 3 Incorrect 0
Negative Negative 1e-05 0 0.01 0 9 Correct 0.09
Neutral Neutral 1e-05 0 0 0 39 Correct 0
Neutral Neutral 1e-05 0 0 0 29 Correct 0
Negative Neutral 1e-06 0 0 0 3 Incorrect 0
Negative Neutral 1e-05 0 0 0 25 Incorrect 0
Negative Negative 1e-06 0 0.02 0 1 Correct 0.02
Neutral Negative 1e-06 0 0.05 0 3 Incorrect 0.15
Neutral Neutral 1e-06 0 0 0 4 Correct 0
Neutral Neutral 1e-05 0 0 0 29 Correct 0
Neutral Neutral 1e-06 0 0 0 5 Correct 0
Neutral Neutral 1e-05 0 0 0 45 Correct 0
Negative Neutral 1e-05 0 0 0 25 Incorrect 0
Negative Negative 1e-05 0 0.025 0 28 Correct 0.7
Neutral Neutral 1e-05 0 0 0 49 Correct 0
Negative Neutral 1e-05 0 0 0 19 Incorrect 0
Neutral Neutral 1e-05 0 0 0 34 Correct 0
Negative Negative 1e-05 0 0.01 0 12 Correct 0.12
Neutral Neutral 1e-05 0 0 0 36 Correct 0
Neutral Neutral 1e-05 0 0 0 32 Correct 0
Neutral Neutral 1e-06 0 0 0 7 Correct 0
Negative Negative 1e-06 0 0.01 0 0 Correct 0
Neutral Neutral 1e-06 0 0 0 4 Correct 0
Neutral Neutral 1e-06 0 0 0 7 Correct 0
Neutral Negative 1e-06 0 0.025 0 3 Incorrect 0.075
Negative Negative 1e-06 0 0.01 0 3 Correct 0.03
Neutral Neutral 1e-05 0 0 0 40 Correct 0
Neutral Neutral 1e-06 0 0 0 4 Correct 0
Neutral Neutral 1e-06 0 0 0 5 Correct 0
Neutral Negative 1e-06 0 0.01 0 3 Incorrect 0.03
Neutral Neutral 1e-05 0 0 0 56 Correct 0
Neutral Neutral 1e-05 0 0 0 55 Correct 0
Neutral Neutral 1e-06 0 0 0 3 Correct 0
Neutral Neutral 1e-06 0 0 0 3 Correct 0
Negative Negative 1e-06 0 0.01 0 0 Correct 0
Negative Neutral 1e-06 0 0 0 2 Incorrect 0
Neutral Neutral 1e-06 0 0 0 5 Correct 0
Neutral Neutral 1e-05 0 0 0 37 Correct 0
Negative Negative 1e-05 0 0.01 0 25 Correct 0.25
Neutral Neutral 1e-05 0 0 0 34 Correct 0
Negative Negative 1e-05 0 0.01 0 6 Correct 0.06
Negative Neutral 1e-06 0 0 0 2 Incorrect 0
Negative Negative 1e-06 0 0.01 0 0 Correct 0
Neutral Neutral 1e-05 0 0 0 30 Correct 0
Neutral Neutral 1e-05 0 0 0 40 Correct 0
Neutral Neutral 1e-05 0 0 0 39 Correct 0
Neutral Negative 1e-06 0 0.05 0 4 Incorrect 0.2
Negative Negative 1e-06 0 0.01 0 1 Correct 0.01
Negative Neutral 1e-06 0 0 0 2 Incorrect 0
Negative Neutral 1e-05 0 0 0 31 Incorrect 0
Negative Neutral 1e-05 0 0 0 26 Incorrect 0
Negative Neutral 1e-06 0 0 0 2 Incorrect 0
Neutral Neutral 1e-06 0 0 0 5 Correct 0
Negative Negative 1e-05 0 0.01 0 13 Correct 0.13
Neutral Neutral 1e-05 0 0 0 55 Correct 0
Neutral Neutral 1e-06 0 0 0 7 Correct 0
Negative Neutral 1e-05 0 0 0 21 Incorrect 0
Negative Neutral 1e-05 0 0 0 25 Incorrect 0
Negative Neutral 1e-06 0 0 0 2 Incorrect 0
Neutral Neutral 1e-06 0 0 0 4 Correct 0
Neutral Neutral 1e-05 0 0 0 32 Correct 0
Negative Neutral 1e-05 0 0 0 26 Incorrect 0
Negative Neutral 1e-06 0 0 0 2 Incorrect 0
Neutral Neutral 1e-06 0 0 0 4 Correct 0
Neutral Neutral 1e-05 0 0 0 41 Correct 0
Negative Negative 1e-05 0 0.01 0 5 Correct 0.05
Negative Neutral 1e-06 0 0 0 2 Incorrect 0
Negative Negative 1e-06 0 0.01 0 0 Correct 0
Neutral Neutral 1e-06 0 0 0 5 Correct 0
Negative Neutral 1e-05 0 0 0 30 Incorrect 0
Negative Negative 1e-05 0 0.025 0 11 Correct 0.275
Neutral Neutral 1e-06 0 0 0 2 Correct 0
Neutral Neutral 1e-06 0 0 0 7 Correct 0
Neutral Neutral 1e-05 0 0 0 30 Correct 0
Neutral Neutral 1e-05 0 0 0 30 Correct 0
Negative Negative 1e-06 0 0.02 0 1 Correct 0.02
Neutral Neutral 1e-05 0 0 0 48 Correct 0
Negative Negative 1e-05 0 0.05 0 18 Correct 0.9
Negative Neutral 1e-06 0 0 0 2 Incorrect 0
Negative Negative 1e-05 0 0.02 0 19 Correct 0.38
Neutral Neutral 1e-06 0 0 0 7 Correct 0
Negative Negative 1e-05 0 0.01 0 12 Correct 0.12
Negative Neutral 1e-06 0 0 0 1 Incorrect 0
Neutral Neutral 1e-06 0 0 0 6 Correct 0
Neutral Neutral 1e-05 0 0 0 38 Correct 0
Neutral Neutral 1e-05 0 0 0 41 Correct 0
Negative Neutral 1e-06 0 0 0 1 Incorrect 0
Negative Negative 1e-05 0 0.01 0 4 Correct 0.04
Neutral Neutral 1e-05 0 0 0 52 Correct 0
Neutral Neutral 1e-06 0 0 0 3 Correct 0
Neutral Neutral 1e-06 0 0 0 7 Correct 0
Neutral Neutral 1e-05 0 0 0 42 Correct 0
Negative Neutral 1e-06 0 0 0 0 Incorrect 0
Negative Neutral 1e-06 0 0 0 2 Incorrect 0
Neutral Neutral 1e-06 0 0 0 5 Correct 0
Negative Neutral 1e-06 0 0 0 1 Incorrect 0
Negative Negative 1e-05 0 0.01 0 12 Correct 0.12
Neutral Neutral 1e-06 0 0 0 4 Correct 0
Neutral Neutral 1e-06 0 0 0 8 Correct 0
Neutral Neutral 1e-05 0 0 0 35 Correct 0
Neutral Neutral 1e-05 0 0 0 36 Correct 0
Negative Negative 1e-05 0 0.01 0 14 Correct 0.14
Neutral Neutral 1e-06 0 0 0 3 Correct 0
Neutral Neutral 1e-05 0 0 0 42 Correct 0
Neutral Neutral 1e-06 0 0 0 5 Correct 0
Negative Negative 1e-06 0 0.01 0 1 Correct 0.01
Neutral Neutral 1e-06 0 0 0 4 Correct 0
Negative Negative 1e-05 0 0.05 0 18 Correct 0.9
Negative Neutral 1e-06 0 0 0 1 Incorrect 0
Negative Neutral 1e-05 0 0 0 24 Incorrect 0
Negative Negative 1e-06 0 0.01 0 0 Correct 0
Neutral Neutral 1e-05 0 0 0 67 Correct 0
Neutral Neutral 1e-06 0 0 0 3 Correct 0
Negative Neutral 1e-06 0 0 0 2 Incorrect 0
Neutral Neutral 1e-06 0 0 0 5 Correct 0
Negative Negative 1e-06 0 0.01 0 0 Correct 0
Negative Neutral 1e-05 0 0 0 22 Incorrect 0
Neutral Neutral 1e-05 0 0 0 37 Correct 0
Neutral Neutral 1e-05 0 0 0 38 Correct 0
Neutral Negative 1e-05 0 0.01 0 29 Incorrect 0.29
Neutral Neutral 1e-06 0 0 0 2 Correct 0
Neutral Neutral 1e-05 0 0 0 34 Correct 0
Neutral Neutral 1e-05 0 0 0 43 Correct 0
Negative Neutral 1e-05 0 0 0 22 Incorrect 0
Neutral Neutral 1e-05 0 0 0 39 Correct 0
Negative Negative 1e-06 0 0.02 0 1 Correct 0.02
Negative Negative 1e-06 0 0.01 0 1 Correct 0.01
Neutral Neutral 1e-06 0 0 0 5 Correct 0
Negative Neutral 1e-05 0 0 0 23 Incorrect 0
Neutral Neutral 1e-06 0 0 0 5 Correct 0
Neutral Neutral 1e-05 0 0 0 36 Correct 0
Combination Negative 1e-06 0 0.01 0 0 Incorrect 0
Neutral Neutral 1e-06 0 0 0 6 Correct 0
Negative Neutral 1e-05 0 0 0 24 Incorrect 0
Neutral Neutral 1e-06 0 0 0 6 Correct 0
Neutral Neutral 1e-06 0 0 0 8 Correct 0
Neutral Neutral 1e-05 0 0 0 29 Correct 0
Negative Neutral 1e-06 0 0 0 1 Incorrect 0
Neutral Neutral 1e-05 0 0 0 43 Correct 0
Neutral Neutral 1e-05 0 0 0 33 Correct 0
Neutral Neutral 1e-05 0 0 0 28 Correct 0
Neutral Neutral 1e-05 0 0 0 30 Correct 0
Negative Neutral 1e-06 0 0 0 2 Incorrect 0
Neutral Neutral 1e-06 0 0 0 3 Correct 0
Negative Neutral 1e-05 0 0 0 22 Incorrect 0
Negative Negative 1e-05 0 0.01 0 17 Correct 0.17
Neutral Neutral 1e-06 0 0 0 3 Correct 0
Neutral Negative 1e-06 0 0.01 0 3 Incorrect 0.03
Negative Negative 1e-06 0 0.01 0 1 Correct 0.01
Negative Neutral 1e-06 0 0 0 1 Incorrect 0
Neutral Neutral 1e-05 0 0 0 37 Correct 0
Neutral Neutral 1e-05 0 0 0 37 Correct 0
Negative Neutral 1e-05 0 0 0 26 Incorrect 0
Neutral Neutral 1e-05 0 0 0 38 Correct 0
Negative Negative 1e-05 0 0.01 0 26 Correct 0.26
Negative Neutral 1e-06 0 0 0 1 Incorrect 0
Neutral Neutral 1e-06 0 0 0 4 Correct 0
Negative Negative 1e-05 0 0.01 0 18 Correct 0.18
Neutral Neutral 1e-05 0 0 0 27 Correct 0
Neutral Neutral 1e-05 0 0 0 34 Correct 0
Neutral Neutral 1e-06 0 0 0 4 Correct 0
Negative Neutral 1e-06 0 0 0 3 Incorrect 0
Neutral Negative 1e-06 0 0.0333 0 4 Incorrect 0.1332
Neutral Neutral 1e-05 0 0 0 44 Correct 0
Neutral Neutral 1e-05 0 0 0 52 Correct 0
Neutral Neutral 1e-05 0 0 0 31 Correct 0
Neutral Neutral 1e-05 0 0 0 32 Correct 0
Neutral Neutral 1e-06 0 0 0 12 Correct 0
Neutral Neutral 1e-05 0 0 0 42 Correct 0
Negative Neutral 1e-05 0 0 0 24 Incorrect 0
Negative Neutral 1e-06 0 0 0 1 Incorrect 0
Neutral Neutral 1e-05 0 0 0 48 Correct 0
Negative Negative 1e-05 0 0.01 0 10 Correct 0.1
Neutral Neutral 1e-05 0 0 0 31 Correct 0
Negative Negative 1e-05 0 0.01 0 7 Correct 0.07
Neutral Neutral 1e-05 0 0 0 38 Correct 0
Neutral Neutral 1e-05 0 0 0 41 Correct 0
Neutral Neutral 1e-06 0 0 0 4 Correct 0
Neutral Neutral 1e-05 0 0 0 39 Correct 0
Neutral Neutral 1e-05 0 0 0 57 Correct 0
Neutral Neutral 1e-06 0 0 0 4 Correct 0
Neutral Neutral 1e-06 0 0 0 7 Correct 0
Neutral Neutral 1e-05 0 0 0 31 Correct 0
Neutral Neutral 1e-06 0 0 0 3 Correct 0
Neutral Neutral 1e-05 0 0 0 38 Correct 0
Neutral Neutral 1e-05 0 0 0 41 Correct 0
Negative Negative 1e-06 0 0.01 0 1 Correct 0.01
Neutral Neutral 1e-06 0 0 0 5 Correct 0
Neutral Neutral 1e-05 0 0 0 46 Correct 0
Neutral Neutral 1e-06 0 0 0 3 Correct 0
Negative Negative 1e-05 0 0.01 0 11 Correct 0.11
Neutral Neutral 1e-06 0 0 0 5 Correct 0
Negative Negative 1e-06 0 0.0333 0 1 Correct 0.0333
Negative Negative 1e-06 0 0.01 0 2 Correct 0.02
Negative Negative 1e-06 0 0.01 0 2 Correct 0.02
Neutral Neutral 1e-06 0 0 0 6 Correct 0
Neutral Neutral 1e-05 0 0 0 32 Correct 0
Neutral Neutral 1e-06 0 0 0 3 Correct 0
Neutral Neutral 1e-05 0 0 0 35 Correct 0
Negative Negative 1e-05 0 0.01 0 21 Correct 0.21
Neutral Neutral 1e-05 0 0 0 48 Correct 0
Negative Negative 1e-05 0 0.01 0 11 Correct 0.11
Neutral Negative 1e-06 0 0.05 0 7 Incorrect 0.35
Negative Negative 1e-06 0 0.0333 0 1 Correct 0.0333
Neutral Neutral 1e-06 0 0 0 4 Correct 0
Neutral Neutral 1e-05 0 0 0 40 Correct 0
Neutral Neutral 1e-05 0 0 0 46 Correct 0
Neutral Neutral 1e-05 0 0 0 47 Correct 0
Neutral Neutral 1e-05 0 0 0 38 Correct 0
Neutral Negative 1e-06 0 0.0333 0 4 Incorrect 0.1332
Neutral Neutral 1e-06 0 0 0 3 Correct 0
Negative Negative 1e-05 0 0.025 0 15 Correct 0.375
Negative Negative 1e-06 0 0.01 0 1 Correct 0.01
Neutral Neutral 1e-06 0 0 0 8 Correct 0
Negative Neutral 1e-05 0 0 0 25 Incorrect 0
Neutral Neutral 1e-06 0 0 0 7 Correct 0
Neutral Neutral 1e-05 0 0 0 47 Correct 0
Neutral Neutral 1e-06 0 0 0 7 Correct 0
Negative Neutral 1e-06 0 0 0 2 Incorrect 0
Negative Negative 1e-06 0 0.01 0 3 Correct 0.03
Negative Neutral 1e-06 0 0 0 1 Incorrect 0
Neutral Neutral 1e-05 0 0 0 39 Correct 0
Neutral Neutral 1e-06 0 0 0 5 Correct 0
Neutral Neutral 1e-05 0 0 0 37 Correct 0
Negative Negative 1e-05 0 0.01 0 7 Correct 0.07
Neutral Neutral 1e-05 0 0 0 38 Correct 0
Neutral Neutral 1e-06 0 0 0 5 Correct 0
Negative Negative 1e-06 0 0.01 0 1 Correct 0.01
Neutral Neutral 1e-05 0 0 0 41 Correct 0
Negative Negative 1e-06 0 0.01 0 2 Correct 0.02
Neutral Neutral 1e-06 0 0 0 3 Correct 0
Neutral Neutral 1e-05 0 0 0 40 Correct 0
Negative Neutral 1e-06 0 0 0 3 Incorrect 0
Neutral Neutral 1e-06 0 0 0 3 Correct 0
Neutral Neutral 1e-06 0 0 0 7 Correct 0
Neutral Neutral 1e-05 0 0 0 43 Correct 0
Neutral Neutral 1e-05 0 0 0 33 Correct 0
Negative Negative 1e-06 0 0.01 0 1 Correct 0.01
Negative Neutral 1e-06 0 0 0 2 Incorrect 0
Neutral Neutral 1e-05 0 0 0 44 Correct 0
Neutral Neutral 1e-05 0 0 0 33 Correct 0
Neutral Neutral 1e-05 0 0 0 27 Correct 0
Neutral Neutral 1e-05 0 0 0 40 Correct 0
Negative Negative 1e-06 0 0.01 0 3 Correct 0.03
Neutral Neutral 1e-06 0 0 0 3 Correct 0
Negative Negative 1e-05 0 0.01 0 15 Correct 0.15
Neutral Neutral 1e-06 0 0 0 4 Correct 0
Neutral Neutral 1e-05 0 0 0 42 Correct 0
Neutral Neutral 1e-05 0 0 0 38 Correct 0
Neutral Neutral 1e-05 0 0 0 32 Correct 0
Negative Negative 1e-05 0 0.0333 0 16 Correct 0.5328
Neutral Neutral 1e-06 0 0 0 9 Correct 0
Neutral Neutral 1e-05 0 0 0 42 Correct 0
Negative Negative 1e-06 0 0.05 0 3 Correct 0.15
Negative Negative 1e-06 0 0.0333 0 2 Correct 0.0666
Neutral Neutral 1e-06 0 0 0 4 Correct 0
Neutral Neutral 1e-06 0 0 0 4 Correct 0
Negative Negative 1e-05 0 0.01 0 28 Correct 0.28
Negative Neutral 1e-06 0 0 0 1 Incorrect 0
Neutral Neutral 1e-05 0 0 0 41 Correct 0
Neutral Neutral 1e-06 0 0 0 3 Correct 0
Neutral Neutral 1e-06 0 0 0 4 Correct 0
Neutral Neutral 1e-06 0 0 0 5 Correct 0
Neutral Neutral 1e-05 0 0 0 46 Correct 0
Neutral Neutral 1e-06 0 0 0 4 Correct 0
Negative Neutral 1e-06 0 0 0 1 Incorrect 0
Negative Neutral 1e-06 0 0 0 2 Incorrect 0
Negative Neutral 1e-05 0 0 0 23 Incorrect 0
Neutral Neutral 1e-06 0 0 0 4 Correct 0
Negative Neutral 1e-06 0 0 0 1 Incorrect 0
Neutral Neutral 1e-05 0 0 0 30 Correct 0
Neutral Neutral 1e-06 0 0 0 6 Correct 0
Negative Negative 1e-06 0 0.05 0 2 Correct 0.1
Neutral Neutral 1e-05 0 0 0 28 Correct 0
Neutral Neutral 1e-06 0 0 0 4 Correct 0
Negative Neutral 1e-06 0 0 0 1 Incorrect 0
Neutral Neutral 1e-05 0 0 0 50 Correct 0
Negative Negative 1e-06 0 0.01 0 2 Correct 0.02
Neutral Neutral 1e-06 0 0 0 6 Correct 0
Negative Neutral 1e-06 0 0 0 2 Incorrect 0
Negative Neutral 1e-06 0 0 0 2 Incorrect 0
Neutral Neutral 1e-05 0 0 0 38 Correct 0
Neutral Neutral 1e-06 0 0 0 5 Correct 0
Neutral Neutral 1e-05 0 0 0 46 Correct 0
Neutral Neutral 1e-05 0 0 0 34 Correct 0
Neutral Neutral 1e-06 0 0 0 6 Correct 0
Negative Negative 1e-05 0 0.01 0 7 Correct 0.07
Neutral Neutral 1e-05 0 0 0 37 Correct 0
Neutral Neutral 1e-05 0 0 0 36 Correct 0
Negative Negative 1e-05 0 0.01 0 24 Correct 0.24
Negative Neutral 1e-06 0 0 0 2 Incorrect 0
Negative Neutral 1e-06 0 0 0 2 Incorrect 0
Neutral Neutral 1e-05 0 0 0 44 Correct 0
Neutral Neutral 1e-05 0 0 0 33 Correct 0
Neutral Neutral 1e-06 0 0 0 8 Correct 0
Neutral Neutral 1e-05 0 0 0 49 Correct 0
Negative Negative 1e-06 0 0.025 0 2 Correct 0.05
Neutral Neutral 1e-05 0 0 0 45 Correct 0
Neutral Neutral 1e-06 0 0 0 4 Correct 0
Neutral Neutral 1e-05 0 0 0 40 Correct 0
Neutral Neutral 1e-05 0 0 0 41 Correct 0
Negative Neutral 1e-06 0 0 0 2 Incorrect 0
Neutral Neutral 1e-06 0 0 0 3 Correct 0
Neutral Neutral 1e-05 0 0 0 36 Correct 0
Neutral Neutral 1e-06 0 0 0 8 Correct 0
Negative Negative 1e-06 0 0.01 0 1 Correct 0.01
Neutral Neutral 1e-06 0 0 0 6 Correct 0
Neutral Neutral 1e-06 0 0 0 8 Correct 0
Neutral Neutral 1e-05 0 0 0 36 Correct 0
Neutral Neutral 1e-06 0 0 0 4 Correct 0
Neutral Neutral 1e-05 0 0 0 31 Correct 0
Neutral Neutral 1e-05 0 0 0 41 Correct 0
Negative Negative 1e-06 0 0.01 0 0 Correct 0
Neutral Neutral 1e-06 0 0 0 3 Correct 0
Neutral Neutral 1e-05 0 0 0 34 Correct 0
Neutral Neutral 1e-06 0 0 0 6 Correct 0
Negative Negative 1e-06 0 0.01 0 2 Correct 0.02
Negative Negative 1e-05 0 0.01 0 21 Correct 0.21
Neutral Neutral 1e-06 0 0 0 3 Correct 0
Neutral Neutral 1e-06 0 0 0 5 Correct 0
Negative Negative 1e-05 0 0.01 0 21 Correct 0.21
Negative Negative 1e-05 0 0.01 0 21 Correct 0.21
Neutral Neutral 1e-05 0 0 0 47 Correct 0
Neutral Negative 1e-06 0 0.0333 0 3 Incorrect 0.0999
Neutral Neutral 1e-05 0 0 0 51 Correct 0
Neutral Neutral 1e-06 0 0 0 2 Correct 0
Neutral Neutral 1e-05 0 0 0 32 Correct 0
Neutral Neutral 1e-06 0 0 0 3 Correct 0
Neutral Neutral 1e-05 0 0 0 33 Correct 0
Neutral Neutral 1e-05 0 0 0 37 Correct 0
Neutral Neutral 1e-05 0 0 0 29 Correct 0
Neutral Neutral 1e-05 0 0 0 41 Correct 0
Neutral Neutral 1e-05 0 0 0 45 Correct 0
Negative Negative 1e-05 0 0.01 0 23 Correct 0.23
Negative Neutral 1e-06 0 0 0 2 Incorrect 0
Negative Neutral 1e-06 0 0 0 2 Incorrect 0
Neutral Neutral 1e-06 0 0 0 5 Correct 0
Neutral Neutral 1e-05 0 0 0 64 Correct 0
Neutral Negative 1e-06 0 0.025 0 3 Incorrect 0.075
Neutral Neutral 1e-06 0 0 0 3 Correct 0
Neutral Neutral 1e-06 0 0 0 7 Correct 0
Negative Neutral 1e-05 0 0 0 27 Incorrect 0
Neutral Neutral 1e-05 0 0 0 28 Correct 0
Neutral Neutral 1e-06 0 0 0 9 Correct 0
Negative Negative 1e-05 0 0.01 0 9 Correct 0.09
Neutral Negative 1e-05 0 0.01 0 30 Incorrect 0.3
Negative Neutral 1e-06 0 0 0 2 Incorrect 0
Neutral Neutral 1e-05 0 0 0 49 Correct 0
Neutral Neutral 1e-05 0 0 0 27 Correct 0
Neutral Neutral 1e-05 0 0 0 33 Correct 0
Neutral Neutral 1e-06 0 0 0 5 Correct 0
Neutral Neutral 1e-05 0 0 0 65 Correct 0
Negative Negative 1e-05 0 0.0333 0 22 Correct 0.7326
Negative Negative 1e-05 0 0.01 0 25 Correct 0.25
Neutral Neutral 1e-06 0 0 0 4 Correct 0
Neutral Neutral 1e-05 0 0 0 49 Correct 0
Neutral Neutral 1e-05 0 0 0 36 Correct 0
Neutral Neutral 1e-05 0 0 0 34 Correct 0
Neutral Neutral 1e-06 0 0 0 8 Correct 0
Negative Negative 1e-05 0 0.01 0 6 Correct 0.06
Neutral Negative 1e-06 0 0.05 0 4 Incorrect 0.2
Neutral Negative 1e-06 0 0.0333 0 2 Incorrect 0.0666
Negative Negative 1e-06 0 0.01 0 1 Correct 0.01
Neutral Neutral 1e-05 0 0 0 46 Correct 0
Neutral Neutral 1e-06 0 0 0 3 Correct 0
Negative Negative 1e-05 0 0.01 0 23 Correct 0.23
Neutral Neutral 1e-06 0 0 0 2 Correct 0
Neutral Neutral 1e-06 0 0 0 4 Correct 0
Neutral Negative 1e-06 0 0.025 0 4 Incorrect 0.1
Neutral Neutral 1e-05 0 0 0 32 Correct 0
Negative Negative 1e-05 0 0.01 0 11 Correct 0.11
Neutral Neutral 1e-06 0 0 0 8 Correct 0
Negative Negative 1e-06 0 0.01 0 2 Correct 0.02
Neutral Neutral 1e-05 0 0 0 46 Correct 0
Neutral Neutral 1e-05 0 0 0 39 Correct 0
Negative Negative 1e-06 0 0.01 0 0 Correct 0
Neutral Neutral 1e-06 0 0 0 6 Correct 0
Neutral Neutral 1e-05 0 0 0 49 Correct 0
Neutral Neutral 1e-06 0 0 0 4 Correct 0
Negative Negative 1e-05 0 0.025 0 25 Correct 0.625
Neutral Neutral 1e-06 0 0 0 6 Correct 0
Neutral Neutral 1e-06 0 0 0 6 Correct 0
Negative Neutral 1e-06 0 0 0 2 Incorrect 0
Neutral Neutral 1e-05 0 0 0 39 Correct 0
Negative Negative 1e-05 0 0.025 0 25 Correct 0.625
Negative Negative 1e-05 0 0.05 0 19 Correct 0.95
Neutral Neutral 1e-05 0 0 0 46 Correct 0
Negative Negative 1e-05 0 0.01 0 12 Correct 0.12
Negative Negative 1e-05 0 0.02 0 24 Correct 0.48
Negative Negative 1e-05 0 0.01 0 15 Correct 0.15
Negative Neutral 1e-06 0 0 0 1 Incorrect 0
Negative Negative 1e-06 0 0.01 0 2 Correct 0.02
Neutral Neutral 1e-05 0 0 0 48 Correct 0
Neutral Neutral 1e-06 0 0 0 4 Correct 0
Neutral Neutral 1e-06 0 0 0 4 Correct 0
Neutral Neutral 1e-05 0 0 0 55 Correct 0
Neutral Neutral 1e-05 0 0 0 50 Correct 0
Neutral Neutral 1e-06 0 0 0 2 Correct 0
Negative Neutral 1e-05 0 0 0 28 Incorrect 0
Negative Negative 1e-06 0 0.02 0 1 Correct 0.02
Neutral Neutral 1e-06 0 0 0 8 Correct 0
Neutral Neutral 1e-05 0 0 0 52 Correct 0
Negative Negative 1e-06 0 0.025 0 1 Correct 0.025
Neutral Neutral 1e-06 0 0 0 5 Correct 0
Neutral Neutral 1e-05 0 0 0 30 Correct 0
Neutral Negative 1e-05 0 0.01 0 36 Incorrect 0.36
Negative Neutral 1e-06 0 0 0 3 Incorrect 0
Negative Neutral 1e-05 0 0 0 32 Incorrect 0
Neutral Neutral 1e-06 0 0 0 7 Correct 0
Negative Negative 1e-05 0 0.0333 0 15 Correct 0.4995
Neutral Neutral 1e-06 0 0 0 4 Correct 0
Neutral Neutral 1e-06 0 0 0 4 Correct 0
Neutral Neutral 1e-06 0 0 0 3 Correct 0
Negative Negative 1e-05 0 0.025 0 27 Correct 0.675
Neutral Neutral 1e-05 0 0 0 55 Correct 0
Negative Neutral 1e-05 0 0 0 28 Incorrect 0
Negative Neutral 1e-06 0 0 0 1 Incorrect 0
Negative Neutral 1e-05 0 0 0 25 Incorrect 0
Neutral Neutral 1e-05 0 0 0 36 Correct 0
Negative Neutral 1e-06 0 0 0 1 Incorrect 0
Neutral Neutral 1e-05 0 0 0 44 Correct 0
Neutral Neutral 1e-05 0 0 0 42 Correct 0
Neutral Negative 1e-06 0 0.0333 0 2 Incorrect 0.0666
Neutral Neutral 1e-06 0 0 0 3 Correct 0
Neutral Neutral 1e-05 0 0 0 36 Correct 0
Neutral Neutral 1e-06 0 0 0 5 Correct 0
Negative Neutral 1e-06 0 0 0 2 Incorrect 0
Negative Negative 1e-05 0 0.01 0 12 Correct 0.12
Negative Negative 1e-05 0 0.01 0 22 Correct 0.22
Neutral Neutral 1e-06 0 0 0 2 Correct 0
Negative Negative 1e-06 0 0.025 0 1 Correct 0.025
Negative Negative 1e-06 0 0.01 0 2 Correct 0.02
Negative Neutral 1e-06 0 0 0 2 Incorrect 0
Neutral Neutral 1e-06 0 0 0 4 Correct 0
Negative Neutral 1e-06 0 0 0 1 Incorrect 0
Neutral Negative 1e-06 0 0.01 0 6 Incorrect 0.06
Neutral Neutral 1e-05 0 0 0 57 Correct 0
Negative Negative 1e-06 0 0.01 0 2 Correct 0.02
Neutral Neutral 1e-05 0 0 0 36 Correct 0
Neutral Neutral 1e-05 0 0 0 35 Correct 0
Neutral Neutral 1e-05 0 0 0 37 Correct 0
Neutral Neutral 1e-05 0 0 0 35 Correct 0
Neutral Neutral 1e-05 0 0 0 45 Correct 0
Neutral Neutral 1e-05 0 0 0 33 Correct 0
Neutral Neutral 1e-06 0 0 0 2 Correct 0
Negative Negative 1e-05 0 0.05 0 23 Correct 1.15
Negative Neutral 1e-06 0 0 0 1 Incorrect 0
Neutral Negative 1e-06 0 0.01 0 4 Incorrect 0.04
Negative Neutral 1e-06 0 0 0 1 Incorrect 0
Negative Negative 1e-05 0 0.025 0 17 Correct 0.425
Neutral Neutral 1e-05 0 0 0 45 Correct 0
Neutral Neutral 1e-05 0 0 0 35 Correct 0
Neutral Neutral 1e-05 0 0 0 38 Correct 0
Neutral Neutral 1e-05 0 0 0 42 Correct 0
Neutral Neutral 1e-05 0 0 0 47 Correct 0
Neutral Neutral 1e-05 0 0 0 50 Correct 0
Neutral Neutral 1e-05 0 0 0 44 Correct 0
Neutral Neutral 1e-06 0 0 0 4 Correct 0
Neutral Neutral 1e-05 0 0 0 41 Correct 0
Neutral Neutral 1e-05 0 0 0 34 Correct 0
Negative Neutral 1e-06 0 0 0 2 Incorrect 0
Neutral Neutral 1e-06 0 0 0 3 Correct 0
Neutral Neutral 1e-05 0 0 0 29 Correct 0
Negative Neutral 1e-06 0 0 0 3 Incorrect 0
Neutral Neutral 1e-05 0 0 0 35 Correct 0
Neutral Neutral 1e-06 0 0 0 4 Correct 0
Neutral Neutral 1e-05 0 0 0 44 Correct 0
Negative Negative 1e-06 0 0.01 0 0 Correct 0
Neutral Neutral 1e-05 0 0 0 42 Correct 0
Negative Negative 1e-06 0 0.0333 0 2 Correct 0.0666
Neutral Neutral 1e-05 0 0 0 29 Correct 0
Negative Negative 1e-06 0 0.01 0 3 Correct 0.03
Negative Negative 1e-06 0 0.05 0 1 Correct 0.05
Neutral Neutral 1e-05 0 0 0 37 Correct 0
Neutral Neutral 1e-06 0 0 0 4 Correct 0
Neutral Neutral 1e-05 0 0 0 50 Correct 0
Negative Negative 1e-05 0 0.01 0 17 Correct 0.17
Neutral Neutral 1e-06 0 0 0 2 Correct 0
Negative Negative 1e-05 0 0.01 0 27 Correct 0.27
Neutral Neutral 1e-05 0 0 0 38 Correct 0
Neutral Neutral 1e-06 0 0 0 7 Correct 0
Negative Negative 1e-05 0 0.01 0 26 Correct 0.26
Negative Neutral 1e-06 0 0 0 2 Incorrect 0
Neutral Neutral 1e-05 0 0 0 36 Correct 0
Neutral Neutral 1e-06 0 0 0 2 Correct 0
Neutral Neutral 1e-05 0 0 0 31 Correct 0
Negative Negative 1e-06 0 0.01 0 2 Correct 0.02
Neutral Neutral 1e-05 0 0 0 51 Correct 0
Neutral Neutral 1e-06 0 0 0 3 Correct 0
Negative Negative 1e-05 0 0.01 0 23 Correct 0.23
Neutral Neutral 1e-05 0 0 0 29 Correct 0
Neutral Neutral 1e-06 0 0 0 6 Correct 0
Neutral Negative 1e-06 0 0.0333 0 2 Incorrect 0.0666
Neutral Neutral 1e-06 0 0 0 5 Correct 0
Neutral Neutral 1e-06 0 0 0 3 Correct 0
Neutral Negative 1e-06 0 0.02 0 3 Incorrect 0.06
Negative Neutral 1e-06 0 0 0 2 Incorrect 0
Neutral Neutral 1e-06 0 0 0 3 Correct 0
Neutral Neutral 1e-06 0 0 0 6 Correct 0
Negative Neutral 1e-06 0 0 0 2 Incorrect 0
Neutral Neutral 1e-06 0 0 0 13 Correct 0
Neutral Neutral 1e-05 0 0 0 37 Correct 0
Neutral Neutral 1e-05 0 0 0 44 Correct 0
Neutral Neutral 1e-05 0 0 0 36 Correct 0
Negative Negative 1e-05 0 0.025 0 20 Correct 0.5
Neutral Neutral 1e-06 0 0 0 4 Correct 0
Neutral Neutral 1e-06 0 0 0 11 Correct 0
Neutral Neutral 1e-06 0 0 0 9 Correct 0
Negative Neutral 1e-06 0 0 0 3 Incorrect 0
Negative Negative 1e-05 0 0.01 0 15 Correct 0.15
Neutral Neutral 1e-05 0 0 0 39 Correct 0
Neutral Neutral 1e-05 0 0 0 50 Correct 0
Neutral Neutral 1e-05 0 0 0 36 Correct 0
Neutral Neutral 1e-06 0 0 0 7 Correct 0
Neutral Neutral 1e-06 0 0 0 7 Correct 0
Neutral Neutral 1e-05 0 0 0 37 Correct 0
Negative Neutral 1e-06 0 0 0 1 Incorrect 0
Neutral Neutral 1e-06 0 0 0 5 Correct 0
Negative Neutral 1e-06 0 0 0 2 Incorrect 0
Neutral Neutral 1e-06 0 0 0 5 Correct 0
Neutral Neutral 1e-05 0 0 0 40 Correct 0
Neutral Neutral 1e-06 0 0 0 6 Correct 0
Neutral Neutral 1e-06 0 0 0 4 Correct 0
Negative Neutral 1e-06 0 0 0 2 Incorrect 0
Negative Neutral 1e-06 0 0 0 2 Incorrect 0
Neutral Neutral 1e-05 0 0 0 41 Correct 0
Neutral Neutral 1e-05 0 0 0 45 Correct 0
Neutral Neutral 1e-05 0 0 0 38 Correct 0
Neutral Neutral 1e-05 0 0 0 29 Correct 0
Negative Negative 1e-05 0 0.01 0 12 Correct 0.12
Negative Negative 1e-06 0 0.025 0 2 Correct 0.05
Neutral Neutral 1e-06 0 0 0 5 Correct 0
Negative Negative 1e-05 0 0.025 0 22 Correct 0.55
Neutral Neutral 1e-05 0 0 0 37 Correct 0
Neutral Neutral 1e-05 0 0 0 30 Correct 0
Negative Neutral 1e-06 0 0 0 0 Incorrect 0
Neutral Neutral 1e-05 0 0 0 29 Correct 0
Neutral Neutral 1e-06 0 0 0 3 Correct 0
Neutral Neutral 1e-05 0 0 0 30 Correct 0
Neutral Neutral 1e-06 0 0 0 4 Correct 0
Neutral Neutral 1e-06 0 0 0 7 Correct 0
Neutral Neutral 1e-05 0 0 0 38 Correct 0
Neutral Negative 1e-06 0 0.05 0 3 Incorrect 0.15
Neutral Neutral 1e-06 0 0 0 6 Correct 0
Neutral Neutral 1e-06 0 0 0 6 Correct 0
Neutral Neutral 1e-06 0 0 0 5 Correct 0
Neutral Neutral 1e-06 0 0 0 4 Correct 0
Negative Negative 1e-05 0 0.01 0 24 Correct 0.24
Neutral Neutral 1e-05 0 0 0 32 Correct 0
Neutral Neutral 1e-05 0 0 0 31 Correct 0
Negative Neutral 1e-06 0 0 0 2 Incorrect 0
Neutral Neutral 1e-05 0 0 0 33 Correct 0
Negative Negative 1e-05 0 0.01 0 8 Correct 0.08
Neutral Neutral 1e-05 0 0 0 46 Correct 0
Neutral Neutral 1e-06 0 0 0 5 Correct 0
Neutral Negative 1e-06 0 0.0333 0 4 Incorrect 0.1332
Negative Negative 1e-05 0 0.01 0 8 Correct 0.08
Neutral Neutral 1e-06 0 0 0 3 Correct 0
Neutral Neutral 1e-06 0 0 0 6 Correct 0
Neutral Neutral 1e-06 0 0 0 8 Correct 0
Neutral Neutral 1e-05 0 0 0 31 Correct 0
Neutral Neutral 1e-05 0 0 0 55 Correct 0
Neutral Neutral 1e-05 0 0 0 38 Correct 0
Negative Neutral 1e-06 0 0 0 1 Incorrect 0
Neutral Neutral 1e-05 0 0 0 36 Correct 0
Neutral Neutral 1e-05 0 0 0 38 Correct 0
Negative Neutral 1e-06 0 0 0 2 Incorrect 0
Negative Negative 1e-05 0 0.05 0 15 Correct 0.75
Neutral Neutral 1e-06 0 0 0 3 Correct 0
Neutral Neutral 1e-05 0 0 0 42 Correct 0
Neutral Neutral 1e-05 0 0 0 39 Correct 0
Neutral Neutral 1e-05 0 0 0 46 Correct 0
Negative Negative 1e-05 0 0.01 0 14 Correct 0.14
Neutral Neutral 1e-06 0 0 0 5 Correct 0
Neutral Neutral 1e-05 0 0 0 54 Correct 0
Neutral Neutral 1e-06 0 0 0 10 Correct 0
Neutral Negative 1e-05 0 0.01 0 33 Incorrect 0.33
Neutral Neutral 1e-05 0 0 0 30 Correct 0
Neutral Neutral 1e-06 0 0 0 6 Correct 0
Neutral Neutral 1e-06 0 0 0 4 Correct 0
Negative Negative 1e-05 0 0.01 0 10 Correct 0.1
Negative Neutral 1e-06 0 0 0 2 Incorrect 0
Neutral Neutral 1e-06 0 0 0 5 Correct 0
Neutral Neutral 1e-05 0 0 0 27 Correct 0
Neutral Negative 1e-06 0 0.02 0 3 Incorrect 0.06
Neutral Neutral 1e-05 0 0 0 40 Correct 0
Neutral Neutral 1e-06 0 0 0 7 Correct 0
Negative Negative 1e-06 0 0.01 0 2 Correct 0.02
Neutral Neutral 1e-05 0 0 0 37 Correct 0
Neutral Neutral 1e-05 0 0 0 50 Correct 0
Neutral Neutral 1e-06 0 0 0 2 Correct 0
Neutral Neutral 1e-06 0 0 0 4 Correct 0
Neutral Neutral 1e-05 0 0 0 33 Correct 0
Neutral Neutral 1e-06 0 0 0 5 Correct 0
Neutral Neutral 1e-06 0 0 0 3 Correct 0
Neutral Neutral 1e-05 0 0 0 42 Correct 0
Neutral Neutral 1e-05 0 0 0 39 Correct 0
Negative Neutral 1e-05 0 0 0 29 Incorrect 0
Neutral Neutral 1e-05 0 0 0 31 Correct 0
Neutral Neutral 1e-06 0 0 0 4 Correct 0
Negative Neutral 1e-06 0 0 0 2 Incorrect 0
Negative Neutral 1e-06 0 0 0 0 Incorrect 0
Neutral Neutral 1e-06 0 0 0 5 Correct 0
Negative Neutral 1e-06 0 0 0 1 Incorrect 0
Neutral Neutral 1e-06 0 0 0 4 Correct 0
Neutral Neutral 1e-06 0 0 0 6 Correct 0
Neutral Neutral 1e-05 0 0 0 40 Correct 0
Neutral Neutral 1e-05 0 0 0 53 Correct 0
Neutral Neutral 1e-06 0 0 0 5 Correct 0
Neutral Neutral 1e-05 0 0 0 73 Correct 0
Neutral Negative 1e-06 0 0.01 0 3 Incorrect 0.03
Neutral Negative 1e-06 0 0.025 0 3 Incorrect 0.075
Neutral Neutral 1e-06 0 0 0 7 Correct 0
Negative Neutral 1e-06 0 0 0 1 Incorrect 0
Neutral Neutral 1e-05 0 0 0 34 Correct 0
Neutral Neutral 1e-05 0 0 0 58 Correct 0
Neutral Neutral 1e-06 0 0 0 7 Correct 0
Neutral Neutral 1e-05 0 0 0 50 Correct 0
Neutral Neutral 1e-06 0 0 0 5 Correct 0
Negative Negative 1e-05 0 0.01 0 29 Correct 0.29
Negative Neutral 1e-05 0 0 0 18 Incorrect 0
Neutral Neutral 1e-06 0 0 0 10 Correct 0
Neutral Neutral 1e-06 0 0 0 3 Correct 0
Negative Neutral 1e-06 0 0 0 3 Incorrect 0
Negative Negative 1e-05 0 0.01 0 15 Correct 0.15
Neutral Neutral 1e-05 0 0 0 41 Correct 0
Neutral Neutral 1e-06 0 0 0 5 Correct 0
Neutral Neutral 1e-06 0 0 0 4 Correct 0
Neutral Neutral 1e-06 0 0 0 3 Correct 0
Negative Negative 1e-05 0 0.01 0 23 Correct 0.23
Negative Negative 1e-05 0 0.01 0 19 Correct 0.19
Negative Negative 1e-06 0 0.01 0 0 Correct 0
Neutral Neutral 1e-06 0 0 0 7 Correct 0
Negative Neutral 1e-06 0 0 0 2 Incorrect 0
Neutral Negative 1e-06 0 0.0333 0 4 Incorrect 0.1332
Neutral Neutral 1e-06 0 0 0 11 Correct 0
Neutral Neutral 1e-05 0 0 0 37 Correct 0
Negative Neutral 1e-06 0 0 0 1 Incorrect 0
Negative Negative 1e-06 0 0.01 0 1 Correct 0.01
Negative Neutral 1e-06 0 0 0 0 Incorrect 0
Negative Negative 1e-06 0 0.01 0 1 Correct 0.01
Neutral Neutral 1e-05 0 0 0 48 Correct 0
Neutral Neutral 1e-05 0 0 0 52 Correct 0
Neutral Neutral 1e-06 0 0 0 10 Correct 0
Negative Negative 1e-06 0 0.01 0 2 Correct 0.02
Neutral Neutral 1e-06 0 0 0 3 Correct 0
Neutral Neutral 1e-06 0 0 0 5 Correct 0
Combination Negative 1e-06 0 0.01 0 0 Incorrect 0
Neutral Neutral 1e-05 0 0 0 34 Correct 0
Neutral Neutral 1e-05 0 0 0 33 Correct 0
Neutral Neutral 1e-05 0 0 0 31 Correct 0
Neutral Neutral 1e-05 0 0 0 37 Correct 0
Negative Neutral 1e-06 0 0 0 2 Incorrect 0
Negative Neutral 1e-05 0 0 0 22 Incorrect 0
Neutral Neutral 1e-05 0 0 0 33 Correct 0
Neutral Neutral 1e-05 0 0 0 41 Correct 0
Negative Negative 1e-05 0 0.0333 0 15 Correct 0.4995
Negative Neutral 1e-06 0 0 0 2 Incorrect 0
Neutral Neutral 1e-05 0 0 0 30 Correct 0
Negative Negative 1e-05 0 0.01 0 7 Correct 0.07
Neutral Neutral 1e-05 0 0 0 43 Correct 0
Negative Negative 1e-05 0 0.01 0 10 Correct 0.1
Neutral Neutral 1e-05 0 0 0 36 Correct 0
Neutral Neutral 1e-05 0 0 0 45 Correct 0
Neutral Neutral 1e-06 0 0 0 10 Correct 0
Neutral Neutral 1e-06 0 0 0 3 Correct 0
Neutral Neutral 1e-05 0 0 0 32 Correct 0
Neutral Neutral 1e-06 0 0 0 2 Correct 0
Neutral Neutral 1e-05 0 0 0 35 Correct 0
Negative Neutral 1e-05 0 0 0 27 Incorrect 0
Negative Negative 1e-06 0 0.01 0 3 Correct 0.03
Neutral Neutral 1e-05 0 0 0 35 Correct 0
Neutral Neutral 1e-05 0 0 0 30 Correct 0
Neutral Neutral 1e-06 0 0 0 6 Correct 0
Negative Neutral 1e-06 0 0 0 2 Incorrect 0
Negative Negative 1e-06 0 0.05 0 0 Correct 0
Negative Negative 1e-05 0 0.01 0 12 Correct 0.12
Negative Neutral 1e-06 0 0 0 3 Incorrect 0
Neutral Neutral 1e-06 0 0 0 3 Correct 0
Neutral Neutral 1e-05 0 0 0 35 Correct 0
Neutral Neutral 1e-06 0 0 0 5 Correct 0
Neutral Neutral 1e-05 0 0 0 44 Correct 0
Neutral Neutral 1e-05 0 0 0 31 Correct 0
Negative Neutral 1e-06 0 0 0 2 Incorrect 0
Neutral Neutral 1e-06 0 0 0 6 Correct 0
Negative Negative 1e-05 0 0.01 0 18 Correct 0.18
Neutral Neutral 1e-06 0 0 0 6 Correct 0
Neutral Neutral 1e-06 0 0 0 9 Correct 0
Neutral Neutral 1e-05 0 0 0 49 Correct 0
Neutral Neutral 1e-05 0 0 0 31 Correct 0
Neutral Neutral 1e-05 0 0 0 34 Correct 0
Negative Negative 1e-06 0 0.05 0 1 Correct 0.05
Negative Negative 1e-05 0 0.0333 0 27 Correct 0.8991
Neutral Neutral 1e-06 0 0 0 4 Correct 0
Neutral Neutral 1e-05 0 0 0 44 Correct 0
Neutral Neutral 1e-06 0 0 0 6 Correct 0
Negative Neutral 1e-06 0 0 0 1 Incorrect 0
Negative Negative 1e-06 0 0.01 0 2 Correct 0.02
Neutral Neutral 1e-05 0 0 0 38 Correct 0
Neutral Neutral 1e-06 0 0 0 7 Correct 0
Neutral Neutral 1e-05 0 0 0 36 Correct 0
Neutral Neutral 1e-06 0 0 0 7 Correct 0
Neutral Negative 1e-06 0 0.0333 0 2 Incorrect 0.0666
Neutral Neutral 1e-06 0 0 0 4 Correct 0
Negative Neutral 1e-06 0 0 0 1 Incorrect 0
Negative Negative 1e-05 0 0.01 0 14 Correct 0.14
Neutral Neutral 1e-06 0 0 0 4 Correct 0
Negative Neutral 1e-05 0 0 0 27 Incorrect 0
Neutral Neutral 1e-06 0 0 0 3 Correct 0
Neutral Neutral 1e-05 0 0 0 46 Correct 0
Negative Neutral 1e-05 0 0 0 27 Incorrect 0
Neutral Neutral 1e-06 0 0 0 7 Correct 0
Neutral Neutral 1e-06 0 0 0 5 Correct 0
Negative Negative 1e-06 0 0.02 0 1 Correct 0.02
Neutral Neutral 1e-06 0 0 0 3 Correct 0
Negative Negative 1e-05 0 0.01 0 13 Correct 0.13
Neutral Neutral 1e-06 0 0 0 3 Correct 0
Negative Negative 1e-05 0 0.05 0 13 Correct 0.65
Neutral Neutral 1e-06 0 0 0 5 Correct 0
Neutral Negative 1e-06 0 0.01 0 4 Incorrect 0.04
Neutral Neutral 1e-05 0 0 0 59 Correct 0
Neutral Neutral 1e-05 0 0 0 45 Correct 0
Neutral Neutral 1e-05 0 0 0 49 Correct 0
Neutral Neutral 1e-06 0 0 0 6 Correct 0
Negative Neutral 1e-06 0 0 0 3 Incorrect 0
Neutral Neutral 1e-06 0 0 0 11 Correct 0
Neutral Neutral 1e-06 0 0 0 5 Correct 0
Negative Negative 1e-05 0 0.01 0 7 Correct 0.07
Neutral Neutral 1e-06 0 0 0 3 Correct 0
Neutral Neutral 1e-05 0 0 0 46 Correct 0
Neutral Neutral 1e-05 0 0 0 35 Correct 0
Negative Negative 1e-05 0 0.01 0 17 Correct 0.17
Neutral Neutral 1e-05 0 0 0 35 Correct 0
Negative Neutral 1e-06 0 0 0 3 Incorrect 0
Neutral Neutral 1e-05 0 0 0 30 Correct 0
Neutral Neutral 1e-05 0 0 0 31 Correct 0
Neutral Neutral 1e-05 0 0 0 27 Correct 0
Neutral Neutral 1e-06 0 0 0 4 Correct 0
Negative Neutral 1e-06 0 0 0 1 Incorrect 0
Neutral Neutral 1e-05 0 0 0 36 Correct 0
Negative Neutral 1e-06 0 0 0 1 Incorrect 0
Neutral Neutral 1e-05 0 0 0 32 Correct 0
Negative Negative 1e-05 0 0.01 0 21 Correct 0.21
Negative Negative 1e-05 0 0.02 0 21 Correct 0.42
Neutral Neutral 1e-05 0 0 0 35 Correct 0
Neutral Neutral 1e-06 0 0 0 4 Correct 0
Negative Neutral 1e-06 0 0 0 3 Incorrect 0
Negative Neutral 1e-06 0 0 0 0 Incorrect 0
Negative Negative 1e-05 0 0.025 0 19 Correct 0.475
Negative Neutral 1e-06 0 0 0 1 Incorrect 0
Neutral Neutral 1e-05 0 0 0 37 Correct 0
Neutral Neutral 1e-06 0 0 0 8 Correct 0
Neutral Neutral 1e-06 0 0 0 5 Correct 0
Neutral Neutral 1e-06 0 0 0 4 Correct 0
Neutral Neutral 1e-05 0 0 0 35 Correct 0
Negative Negative 1e-06 0 0.01 0 2 Correct 0.02
Neutral Neutral 1e-05 0 0 0 36 Correct 0
Neutral Neutral 1e-06 0 0 0 6 Correct 0
Neutral Neutral 1e-06 0 0 0 7 Correct 0
Neutral Neutral 1e-06 0 0 0 7 Correct 0
Negative Negative 1e-05 0 0.01 0 27 Correct 0.27
Neutral Neutral 1e-06 0 0 0 11 Correct 0
Neutral Neutral 1e-06 0 0 0 4 Correct 0
Negative Negative 1e-06 0 0.02 0 1 Correct 0.02
Negative Negative 1e-05 0 0.025 0 22 Correct 0.55
Neutral Neutral 1e-06 0 0 0 5 Correct 0
Neutral Neutral 1e-06 0 0 0 6 Correct 0
Neutral Neutral 1e-06 0 0 0 8 Correct 0
Neutral Neutral 1e-06 0 0 0 3 Correct 0
Negative Neutral 1e-06 0 0 0 2 Incorrect 0
Neutral Neutral 1e-06 0 0 0 4 Correct 0
Neutral Neutral 1e-06 0 0 0 4 Correct 0
Negative Neutral 1e-06 0 0 0 2 Incorrect 0
Neutral Neutral 1e-05 0 0 0 45 Correct 0
Neutral Neutral 1e-05 0 0 0 38 Correct 0
Negative Neutral 1e-06 0 0 0 2 Incorrect 0
Neutral Neutral 1e-05 0 0 0 29 Correct 0
Negative Neutral 1e-06 0 0 0 2 Incorrect 0
Negative Neutral 1e-06 0 0 0 2 Incorrect 0
Neutral Neutral 1e-06 0 0 0 5 Correct 0
Negative Neutral 1e-05 0 0 0 32 Incorrect 0
Neutral Neutral 1e-05 0 0 0 39 Correct 0
Neutral Neutral 1e-05 0 0 0 31 Correct 0
Neutral Neutral 1e-06 0 0 0 5 Correct 0
Neutral Neutral 1e-05 0 0 0 38 Correct 0
Neutral Neutral 1e-06 0 0 0 4 Correct 0
Negative Negative 1e-05 0 0.01 0 15 Correct 0.15
Negative Neutral 1e-06 0 0 0 2 Incorrect 0
Negative Negative 1e-06 0 0.01 0 1 Correct 0.01
Neutral Neutral 1e-06 0 0 0 6 Correct 0
Negative Neutral 1e-06 0 0 0 2 Incorrect 0
Neutral Neutral 1e-06 0 0 0 6 Correct 0
Negative Neutral 1e-05 0 0 0 24 Incorrect 0
Neutral Neutral 1e-05 0 0 0 34 Correct 0
Neutral Neutral 1e-06 0 0 0 5 Correct 0
Neutral Neutral 1e-05 0 0 0 45 Correct 0
Neutral Neutral 1e-06 0 0 0 3 Correct 0
Negative Negative 1e-06 0 0.05 0 0 Correct 0
Neutral Neutral 1e-06 0 0 0 8 Correct 0
Neutral Neutral 1e-06 0 0 0 7 Correct 0
Neutral Neutral 1e-06 0 0 0 3 Correct 0
Negative Neutral 1e-05 0 0 0 20 Incorrect 0
Neutral Neutral 1e-06 0 0 0 4 Correct 0
Neutral Neutral 1e-06 0 0 0 3 Correct 0
Negative Negative 1e-05 0 0.02 0 22 Correct 0.44
Negative Negative 1e-05 0 0.01 0 12 Correct 0.12
Negative Negative 1e-06 0 0.025 0 2 Correct 0.05
Negative Neutral 1e-06 0 0 0 1 Incorrect 0
Negative Negative 1e-05 0 0.0333 0 20 Correct 0.666
Neutral Neutral 1e-05 0 0 0 43 Correct 0
Negative Negative 1e-06 0 0.0333 0 2 Correct 0.0666
Neutral Neutral 1e-05 0 0 0 42 Correct 0
Negative Neutral 1e-06 0 0 0 2 Incorrect 0
Neutral Neutral 1e-06 0 0 0 4 Correct 0
Neutral Neutral 1e-05 0 0 0 50 Correct 0
Neutral Neutral 1e-05 0 0 0 37 Correct 0
Neutral Neutral 1e-06 0 0 0 6 Correct 0
Neutral Neutral 1e-06 0 0 0 4 Correct 0
Neutral Neutral 1e-06 0 0 0 4 Correct 0
Neutral Neutral 1e-06 0 0 0 11 Correct 0
Neutral Neutral 1e-05 0 0 0 30 Correct 0
Neutral Negative 1e-06 0 0.01 0 2 Incorrect 0.02
Neutral Neutral 1e-06 0 0 0 4 Correct 0
Neutral Neutral 1e-06 0 0 0 7 Correct 0
Negative Negative 1e-06 0 0.01 0 1 Correct 0.01
Negative Negative 1e-06 0 0.01 0 4 Correct 0.04
Neutral Neutral 1e-06 0 0 0 2 Correct 0
Neutral Neutral 1e-05 0 0 0 42 Correct 0
Negative Neutral 1e-06 0 0 0 2 Incorrect 0
Neutral Neutral 1e-06 0 0 0 4 Correct 0
Negative Neutral 1e-05 0 0 0 32 Incorrect 0
Neutral Neutral 1e-06 0 0 0 6 Correct 0
Negative Negative 1e-06 0 0.02 0 3 Correct 0.06
Neutral Neutral 1e-06 0 0 0 8 Correct 0
Neutral Neutral 1e-05 0 0 0 34 Correct 0
Neutral Neutral 1e-05 0 0 0 43 Correct 0
Neutral Neutral 1e-06 0 0 0 3 Correct 0
Negative Neutral 1e-06 0 0 0 1 Incorrect 0
Neutral Neutral 1e-05 0 0 0 38 Correct 0
Neutral Neutral 1e-05 0 0 0 35 Correct 0
Negative Negative 1e-05 0 0.01 0 16 Correct 0.16
Neutral Neutral 1e-06 0 0 0 5 Correct 0
Neutral Neutral 1e-06 0 0 0 5 Correct 0
Neutral Neutral 1e-05 0 0 0 38 Correct 0
Neutral Neutral 1e-06 0 0 0 3 Correct 0
Negative Negative 1e-05 0 0.05 0 17 Correct 0.85
Neutral Neutral 1e-05 0 0 0 33 Correct 0
Neutral Neutral 1e-05 0 0 0 43 Correct 0
Neutral Neutral 1e-06 0 0 0 3 Correct 0
Neutral Neutral 1e-05 0 0 0 52 Correct 0
Neutral Neutral 1e-06 0 0 0 6 Correct 0
Neutral Neutral 1e-05 0 0 0 37 Correct 0
Negative Negative 1e-06 0 0.05 0 2 Correct 0.1
Neutral Neutral 1e-05 0 0 0 35 Correct 0
Neutral Neutral 1e-05 0 0 0 34 Correct 0
Neutral Neutral 1e-06 0 0 0 3 Correct 0
Neutral Neutral 1e-05 0 0 0 27 Correct 0
Neutral Neutral 1e-05 0 0 0 32 Correct 0
Negative Neutral 1e-06 0 0 0 1 Incorrect 0
Neutral Neutral 1e-05 0 0 0 44 Correct 0
Neutral Neutral 1e-05 0 0 0 34 Correct 0
Neutral Neutral 1e-05 0 0 0 39 Correct 0
Neutral Neutral 1e-05 0 0 0 45 Correct 0
Negative Negative 1e-05 0 0.05 0 19 Correct 0.95
Neutral Neutral 1e-06 0 0 0 6 Correct 0
Neutral Neutral 1e-06 0 0 0 8 Correct 0
Neutral Neutral 1e-05 0 0 0 35 Correct 0
Neutral Neutral 1e-06 0 0 0 4 Correct 0
Neutral Neutral 1e-06 0 0 0 3 Correct 0
Negative Negative 1e-05 0 0.025 0 26 Correct 0.65
Neutral Neutral 1e-06 0 0 0 4 Correct 0
Neutral Neutral 1e-05 0 0 0 45 Correct 0
Neutral Neutral 1e-05 0 0 0 34 Correct 0
Negative Neutral 1e-05 0 0 0 27 Incorrect 0
Neutral Neutral 1e-05 0 0 0 42 Correct 0
Negative Neutral 1e-05 0 0 0 27 Incorrect 0
Neutral Neutral 1e-05 0 0 0 45 Correct 0
Neutral Neutral 1e-05 0 0 0 26 Correct 0
Neutral Neutral 1e-06 0 0 0 3 Correct 0
Negative Neutral 1e-05 0 0 0 26 Incorrect 0
Neutral Neutral 1e-06 0 0 0 7 Correct 0
Negative Negative 1e-06 0 0.01 0 1 Correct 0.01
Neutral Neutral 1e-05 0 0 0 37 Correct 0
Neutral Neutral 1e-06 0 0 0 3 Correct 0
Neutral Neutral 1e-05 0 0 0 49 Correct 0
Neutral Negative 1e-06 0 0.01 0 5 Incorrect 0.05
Negative Negative 1e-05 0 0.05 0 13 Correct 0.65
Neutral Neutral 1e-06 0 0 0 5 Correct 0
Neutral Neutral 1e-06 0 0 0 3 Correct 0
Negative Negative 1e-05 0 0.01 0 24 Correct 0.24
Negative Negative 1e-05 0 0.025 0 22 Correct 0.55
Neutral Negative 1e-06 0 0.01 0 3 Incorrect 0.03
Negative Negative 1e-05 0 0.01 0 10 Correct 0.1
Negative Neutral 1e-06 0 0 0 2 Incorrect 0
Neutral Neutral 1e-06 0 0 0 5 Correct 0
Neutral Neutral 1e-06 0 0 0 3 Correct 0
Neutral Neutral 1e-06 0 0 0 3 Correct 0
Negative Neutral 1e-06 0 0 0 2 Incorrect 0
Neutral Neutral 1e-06 0 0 0 5 Correct 0
Neutral Neutral 1e-05 0 0 0 40 Correct 0
Neutral Neutral 1e-06 0 0 0 5 Correct 0
Negative Negative 1e-06 0 0.01 0 2 Correct 0.02
Neutral Neutral 1e-06 0 0 0 6 Correct 0
Negative Neutral 1e-06 0 0 0 1 Incorrect 0
Neutral Neutral 1e-06 0 0 0 6 Correct 0
Neutral Negative 1e-06 0 0.01 0 3 Incorrect 0.03
Neutral Neutral 1e-05 0 0 0 39 Correct 0
Negative Neutral 1e-06 0 0 0 1 Incorrect 0
Neutral Neutral 1e-05 0 0 0 37 Correct 0
Neutral Neutral 1e-05 0 0 0 32 Correct 0
Neutral Neutral 1e-06 0 0 0 7 Correct 0
Neutral Neutral 1e-05 0 0 0 39 Correct 0
Neutral Neutral 1e-06 0 0 0 4 Correct 0
Neutral Neutral 1e-06 0 0 0 4 Correct 0
Neutral Neutral 1e-06 0 0 0 4 Correct 0
Negative Negative 1e-05 0 0.05 0 10 Correct 0.5
Neutral Neutral 1e-06 0 0 0 6 Correct 0
Neutral Neutral 1e-06 0 0 0 5 Correct 0
Negative Neutral 1e-05 0 0 0 26 Incorrect 0
Neutral Neutral 1e-06 0 0 0 6 Correct 0
Neutral Neutral 1e-05 0 0 0 39 Correct 0
Negative Neutral 1e-06 0 0 0 2 Incorrect 0
Neutral Neutral 1e-05 0 0 0 34 Correct 0
Neutral Neutral 1e-06 0 0 0 4 Correct 0
Neutral Neutral 1e-06 0 0 0 2 Correct 0
Neutral Neutral 1e-05 0 0 0 35 Correct 0
Negative Negative 1e-05 0 0.01 0 13 Correct 0.13
Neutral Neutral 1e-06 0 0 0 3 Correct 0
Neutral Neutral 1e-05 0 0 0 40 Correct 0
Negative Negative 1e-05 0 0.0333 0 15 Correct 0.4995
Neutral Neutral 1e-06 0 0 0 5 Correct 0
Neutral Neutral 1e-06 0 0 0 5 Correct 0
Negative Neutral 1e-06 0 0 0 2 Incorrect 0
Neutral Neutral 1e-05 0 0 0 44 Correct 0
Neutral Neutral 1e-05 0 0 0 43 Correct 0
Neutral Neutral 1e-05 0 0 0 46 Correct 0
Neutral Neutral 1e-06 0 0 0 3 Correct 0
Negative Neutral 1e-06 0 0 0 0 Incorrect 0
Negative Negative 1e-05 0 0.025 0 19 Correct 0.475
Negative Negative 1e-05 0 0.01 0 11 Correct 0.11
Neutral Neutral 1e-06 0 0 0 5 Correct 0
Negative Negative 1e-05 0 0.01 0 28 Correct 0.28
Neutral Neutral 1e-05 0 0 0 30 Correct 0
Neutral Neutral 1e-06 0 0 0 7 Correct 0
Neutral Negative 1e-06 0 0.0333 0 3 Incorrect 0.0999
Neutral Neutral 1e-05 0 0 0 47 Correct 0
Negative Neutral 1e-06 0 0 0 2 Incorrect 0
Neutral Neutral 1e-06 0 0 0 2 Correct 0
Neutral Neutral 1e-06 0 0 0 6 Correct 0
Neutral Negative 1e-06 0 0.01 0 3 Incorrect 0.03
Neutral Neutral 1e-05 0 0 0 41 Correct 0
Negative Negative 1e-06 0 0.01 0 0 Correct 0
Neutral Neutral 1e-05 0 0 0 37 Correct 0
Neutral Neutral 1e-06 0 0 0 7 Correct 0
Neutral Neutral 1e-06 0 0 0 7 Correct 0
Negative Negative 1e-05 0 0.01 0 9 Correct 0.09
Neutral Neutral 1e-05 0 0 0 51 Correct 0
Neutral Neutral 1e-05 0 0 0 36 Correct 0
Negative Negative 1e-05 0 0.01 0 15 Correct 0.15
Neutral Neutral 1e-06 0 0 0 7 Correct 0
Negative Neutral 1e-06 0 0 0 2 Incorrect 0
Neutral Neutral 1e-06 0 0 0 6 Correct 0
Neutral Neutral 1e-06 0 0 0 8 Correct 0
Neutral Neutral 1e-06 0 0 0 5 Correct 0
Negative Neutral 1e-05 0 0 0 31 Incorrect 0
Neutral Neutral 1e-05 0 0 0 39 Correct 0
Neutral Neutral 1e-06 0 0 0 5 Correct 0
Negative Negative 1e-06 0 0.025 0 1 Correct 0.025
Negative Neutral 1e-06 0 0 0 1 Incorrect 0
Neutral Neutral 1e-06 0 0 0 3 Correct 0
Neutral Neutral 1e-05 0 0 0 49 Correct 0
Negative Negative 1e-06 0 0.0333 0 0 Correct 0
Negative Neutral 1e-06 0 0 0 2 Incorrect 0
Neutral Neutral 1e-05 0 0 0 42 Correct 0
Negative Neutral 1e-06 0 0 0 1 Incorrect 0
Neutral Neutral 1e-05 0 0 0 44 Correct 0
Negative Neutral 1e-05 0 0 0 29 Incorrect 0
Negative Neutral 1e-06 0 0 0 2 Incorrect 0
Neutral Neutral 1e-05 0 0 0 41 Correct 0
Neutral Neutral 1e-05 0 0 0 41 Correct 0
Neutral Neutral 1e-06 0 0 0 7 Correct 0
Neutral Neutral 1e-06 0 0 0 4 Correct 0
Neutral Neutral 1e-05 0 0 0 40 Correct 0
Neutral Neutral 1e-06 0 0 0 4 Correct 0
Neutral Neutral 1e-05 0 0 0 33 Correct 0
Neutral Neutral 1e-05 0 0 0 31 Correct 0
Neutral Neutral 1e-06 0 0 0 6 Correct 0
Negative Neutral 1e-06 0 0 0 2 Incorrect 0
Neutral Neutral 1e-06 0 0 0 4 Correct 0
Neutral Neutral 1e-06 0 0 0 3 Correct 0
Neutral Neutral 1e-06 0 0 0 4 Correct 0
Neutral Neutral 1e-06 0 0 0 5 Correct 0
Neutral Neutral 1e-05 0 0 0 29 Correct 0
Neutral Neutral 1e-06 0 0 0 7 Correct 0
Neutral Neutral 1e-06 0 0 0 6 Correct 0
Negative Negative 1e-05 0 0.01 0 12 Correct 0.12
Neutral Neutral 1e-05 0 0 0 31 Correct 0
Negative Negative 1e-05 0 0.025 0 25 Correct 0.625
Negative Negative 1e-06 0 0.02 0 2 Correct 0.04
Negative Neutral 1e-06 0 0 0 2 Incorrect 0
Negative Negative 1e-05 0 0.01 0 26 Correct 0.26
Neutral Negative 1e-06 0 0.01 0 3 Incorrect 0.03
Negative Negative 1e-06 0 0.025 0 2 Correct 0.05
Negative Negative 1e-05 0 0.01 0 29 Correct 0.29
Negative Neutral 1e-06 0 0 0 1 Incorrect 0
Neutral Neutral 1e-05 0 0 0 42 Correct 0
Negative Negative 1e-05 0 0.01 0 9 Correct 0.09
Neutral Neutral 1e-06 0 0 0 3 Correct 0
Neutral Neutral 1e-05 0 0 0 51 Correct 0
Neutral Neutral 1e-05 0 0 0 53 Correct 0
Neutral Neutral 1e-06 0 0 0 3 Correct 0
Negative Neutral 1e-05 0 0 0 30 Incorrect 0
Negative Negative 1e-05 0 0.01 0 22 Correct 0.22
Neutral Neutral 1e-06 0 0 0 3 Correct 0
Neutral Neutral 1e-06 0 0 0 4 Correct 0
Neutral Neutral 1e-05 0 0 0 30 Correct 0
Neutral Neutral 1e-05 0 0 0 34 Correct 0
Neutral Neutral 1e-05 0 0 0 28 Correct 0
Neutral Neutral 1e-05 0 0 0 40 Correct 0
Neutral Neutral 1e-06 0 0 0 3 Correct 0
Negative Neutral 1e-06 0 0 0 1 Incorrect 0
Negative Negative 1e-06 0 0.01 0 2 Correct 0.02
Negative Neutral 1e-06 0 0 0 1 Incorrect 0
Neutral Neutral 1e-06 0 0 0 5 Correct 0
Neutral Neutral 1e-05 0 0 0 29 Correct 0
Neutral Neutral 1e-05 0 0 0 26 Correct 0
Negative Negative 1e-05 0 0.01 0 8 Correct 0.08
Negative Negative 1e-06 0 0.01 0 2 Correct 0.02
Neutral Neutral 1e-06 0 0 0 3 Correct 0
Neutral Neutral 1e-05 0 0 0 37 Correct 0
Negative Neutral 1e-05 0 0 0 28 Incorrect 0
Negative Neutral 1e-06 0 0 0 2 Incorrect 0
Negative Neutral 1e-06 0 0 0 1 Incorrect 0
Neutral Neutral 1e-05 0 0 0 33 Correct 0
Neutral Neutral 1e-05 0 0 0 41 Correct 0
Neutral Neutral 1e-05 0 0 0 46 Correct 0
Neutral Neutral 1e-06 0 0 0 9 Correct 0
Negative Negative 1e-06 0 0.02 0 0 Correct 0
Neutral Neutral 1e-05 0 0 0 40 Correct 0
Neutral Neutral 1e-05 0 0 0 35 Correct 0
Neutral Neutral 1e-05 0 0 0 47 Correct 0
Neutral Neutral 1e-06 0 0 0 8 Correct 0
Neutral Neutral 1e-05 0 0 0 47 Correct 0
Negative Neutral 1e-06 0 0 0 2 Incorrect 0
Negative Neutral 1e-06 0 0 0 2 Incorrect 0
Neutral Neutral 1e-05 0 0 0 39 Correct 0
Negative Neutral 1e-05 0 0 0 18 Incorrect 0
Negative Negative 1e-05 0 0.01 0 24 Correct 0.24
Neutral Neutral 1e-06 0 0 0 7 Correct 0
Neutral Neutral 1e-05 0 0 0 35 Correct 0
Neutral Neutral 1e-06 0 0 0 4 Correct 0
Neutral Neutral 1e-05 0 0 0 36 Correct 0
Neutral Neutral 1e-06 0 0 0 6 Correct 0
Negative Negative 1e-05 0 0.0333 0 25 Correct 0.8325
Neutral Neutral 1e-05 0 0 0 27 Correct 0
Negative Negative 1e-05 0 0.025 0 24 Correct 0.6
Negative Negative 1e-06 0 0.025 0 3 Correct 0.075
Negative Negative 1e-05 0 0.025 0 28 Correct 0.7
Negative Negative 1e-06 0 0.01 0 0 Correct 0
Negative Neutral 1e-06 0 0 0 1 Incorrect 0
Negative Neutral 1e-06 0 0 0 2 Incorrect 0
Neutral Negative 1e-06 0 0.01 0 3 Incorrect 0.03
Negative Neutral 1e-06 0 0 0 3 Incorrect 0
Neutral Neutral 1e-05 0 0 0 37 Correct 0
Negative Neutral 1e-05 0 0 0 22 Incorrect 0
Neutral Neutral 1e-05 0 0 0 48 Correct 0
Neutral Neutral 1e-05 0 0 0 43 Correct 0
Neutral Neutral 1e-06 0 0 0 5 Correct 0
Neutral Neutral 1e-06 0 0 0 3 Correct 0
Neutral Neutral 1e-06 0 0 0 5 Correct 0
Neutral Neutral 1e-06 0 0 0 4 Correct 0
Negative Negative 1e-06 0 0.025 0 1 Correct 0.025
Neutral Neutral 1e-05 0 0 0 42 Correct 0
Negative Negative 1e-06 0 0.01 0 2 Correct 0.02
Combination Negative 1e-06 0 0.01 0 0 Incorrect 0
Neutral Neutral 1e-06 0 0 0 10 Correct 0
Negative Neutral 1e-06 0 0 0 2 Incorrect 0
Negative Neutral 1e-05 0 0 0 22 Incorrect 0
Negative Neutral 1e-05 0 0 0 33 Incorrect 0
Negative Neutral 1e-06 0 0 0 0 Incorrect 0
Negative Neutral 1e-05 0 0 0 21 Incorrect 0
Neutral Neutral 1e-05 0 0 0 52 Correct 0
Neutral Neutral 1e-06 0 0 0 4 Correct 0
Neutral Neutral 1e-06 0 0 0 3 Correct 0
Negative Negative 1e-06 0 0.05 0 1 Correct 0.05
Neutral Neutral 1e-05 0 0 0 35 Correct 0
Negative Negative 1e-05 0 0.01 0 13 Correct 0.13
Neutral Neutral 1e-05 0 0 0 43 Correct 0
Neutral Neutral 1e-05 0 0 0 33 Correct 0
Neutral Neutral 1e-05 0 0 0 34 Correct 0
Negative Neutral 1e-06 0 0 0 2 Incorrect 0
Neutral Neutral 1e-05 0 0 0 48 Correct 0
Neutral Neutral 1e-06 0 0 0 4 Correct 0
Negative Negative 1e-05 0 0.01 0 7 Correct 0.07
Neutral Neutral 1e-05 0 0 0 44 Correct 0
Negative Neutral 1e-05 0 0 0 20 Incorrect 0
Neutral Neutral 1e-06 0 0 0 10 Correct 0
Negative Neutral 1e-05 0 0 0 27 Incorrect 0
Neutral Neutral 1e-05 0 0 0 39 Correct 0
Neutral Neutral 1e-05 0 0 0 45 Correct 0
Negative Negative 1e-06 0 0.025 0 1 Correct 0.025
Neutral Neutral 1e-06 0 0 0 6 Correct 0
Neutral Neutral 1e-05 0 0 0 35 Correct 0
Neutral Neutral 1e-05 0 0 0 36 Correct 0
Negative Negative 1e-06 0 0.01 0 1 Correct 0.01
Neutral Neutral 1e-05 0 0 0 38 Correct 0
Neutral Neutral 1e-05 0 0 0 39 Correct 0
Neutral Negative 1e-05 0 0.025 0 29 Incorrect 0.725
Neutral Neutral 1e-06 0 0 0 5 Correct 0
Neutral Neutral 1e-06 0 0 0 5 Correct 0
Negative Negative 1e-06 0 0.01 0 0 Correct 0
Neutral Neutral 1e-06 0 0 0 4 Correct 0
Negative Negative 1e-06 0 0.01 0 1 Correct 0.01
Neutral Neutral 1e-06 0 0 0 5 Correct 0
Neutral Neutral 1e-05 0 0 0 49 Correct 0
Neutral Neutral 1e-05 0 0 0 37 Correct 0
Negative Neutral 1e-06 0 0 0 1 Incorrect 0
Neutral Neutral 1e-06 0 0 0 4 Correct 0
Negative Neutral 1e-06 0 0 0 2 Incorrect 0
Neutral Neutral 1e-05 0 0 0 32 Correct 0
Neutral Negative 1e-06 0 0.02 0 4 Incorrect 0.08
Neutral Neutral 1e-05 0 0 0 30 Correct 0
Neutral Neutral 1e-06 0 0 0 3 Correct 0
Negative Neutral 1e-05 0 0 0 29 Incorrect 0
Neutral Neutral 1e-06 0 0 0 3 Correct 0
Neutral Neutral 1e-06 0 0 0 6 Correct 0
Negative Negative 1e-05 0 0.01 0 22 Correct 0.22
Negative Negative 1e-05 0 0.02 0 21 Correct 0.42
Negative Negative 1e-05 0 0.025 0 18 Correct 0.45
Negative Negative 1e-06 0 0.025 0 1 Correct 0.025
Neutral Negative 1e-06 0 0.01 0 5 Incorrect 0.05
Neutral Neutral 1e-05 0 0 0 52 Correct 0
Neutral Negative 1e-06 0 0.01 0 3 Incorrect 0.03
Neutral Neutral 1e-05 0 0 0 32 Correct 0
Negative Negative 1e-06 0 0.01 0 3 Correct 0.03
Negative Negative 1e-06 0 0.05 0 2 Correct 0.1
Negative Negative 1e-05 0 0.01 0 11 Correct 0.11
Negative Neutral 1e-06 0 0 0 2 Incorrect 0
Negative Negative 1e-05 0 0.01 0 14 Correct 0.14
Negative Negative 1e-06 0 0.01 0 0 Correct 0
Neutral Neutral 1e-05 0 0 0 27 Correct 0
Negative Neutral 1e-05 0 0 0 27 Incorrect 0
Neutral Neutral 1e-05 0 0 0 42 Correct 0
Neutral Neutral 1e-06 0 0 0 5 Correct 0
Neutral Neutral 1e-05 0 0 0 35 Correct 0
Neutral Neutral 1e-05 0 0 0 32 Correct 0
Neutral Neutral 1e-05 0 0 0 36 Correct 0
Neutral Neutral 1e-06 0 0 0 4 Correct 0
Neutral Neutral 1e-06 0 0 0 3 Correct 0
Negative Negative 1e-05 0 0.01 0 14 Correct 0.14
Neutral Neutral 1e-06 0 0 0 5 Correct 0
Neutral Neutral 1e-05 0 0 0 44 Correct 0
Neutral Neutral 1e-05 0 0 0 25 Correct 0
Neutral Neutral 1e-06 0 0 0 6 Correct 0
Neutral Neutral 1e-05 0 0 0 44 Correct 0
Neutral Neutral 1e-06 0 0 0 6 Correct 0
Negative Neutral 1e-05 0 0 0 27 Incorrect 0
Negative Negative 1e-06 0 0.01 0 0 Correct 0
Neutral Neutral 1e-05 0 0 0 35 Correct 0
Negative Negative 1e-06 0 0.05 0 2 Correct 0.1
Neutral Neutral 1e-06 0 0 0 4 Correct 0
Negative Neutral 1e-06 0 0 0 1 Incorrect 0
Neutral Negative 1e-06 0 0.01 0 5 Incorrect 0.05
Neutral Neutral 1e-06 0 0 0 7 Correct 0
Negative Neutral 1e-06 0 0 0 2 Incorrect 0
Neutral Neutral 1e-05 0 0 0 64 Correct 0
Neutral Neutral 1e-06 0 0 0 4 Correct 0
Negative Neutral 1e-06 0 0 0 2 Incorrect 0
Negative Negative 1e-05 0 0.01 0 11 Correct 0.11
Negative Negative 1e-06 0 0.01 0 1 Correct 0.01
Neutral Neutral 1e-05 0 0 0 32 Correct 0
Neutral Neutral 1e-05 0 0 0 42 Correct 0
Negative Negative 1e-05 0 0.01 0 18 Correct 0.18
Negative Negative 1e-05 0 0.01 0 5 Correct 0.05
Neutral Neutral 1e-06 0 0 0 7 Correct 0
Negative Neutral 1e-06 0 0 0 3 Incorrect 0
Neutral Neutral 1e-06 0 0 0 4 Correct 0
Neutral Negative 1e-05 0 0.0333 0 33 Incorrect 1.0989
Negative Negative 1e-06 0 0.025 0 1 Correct 0.025
Neutral Neutral 1e-05 0 0 0 52 Correct 0
Neutral Neutral 1e-06 0 0 0 6 Correct 0
Negative Negative 1e-06 0 0.01 0 2 Correct 0.02
Neutral Neutral 1e-06 0 0 0 4 Correct 0
Negative Neutral 1e-06 0 0 0 0 Incorrect 0
Neutral Neutral 1e-05 0 0 0 38 Correct 0
Negative Negative 1e-05 0 0.01 0 9 Correct 0.09
Neutral Neutral 1e-05 0 0 0 30 Correct 0
Neutral Neutral 1e-05 0 0 0 37 Correct 0
Neutral Neutral 1e-05 0 0 0 29 Correct 0
Neutral Negative 1e-06 0 0.05 0 4 Incorrect 0.2
Neutral Neutral 1e-05 0 0 0 44 Correct 0
Neutral Neutral 1e-05 0 0 0 46 Correct 0
Neutral Neutral 1e-05 0 0 0 38 Correct 0
Neutral Neutral 1e-05 0 0 0 39 Correct 0
Negative Neutral 1e-05 0 0 0 24 Incorrect 0
Negative Negative 1e-06 0 0.01 0 0 Correct 0
Neutral Neutral 1e-05 0 0 0 39 Correct 0
Neutral Negative 1e-05 0 0.01 0 26 Incorrect 0.26
Negative Negative 1e-05 0 0.01 0 8 Correct 0.08
Neutral Neutral 1e-06 0 0 0 8 Correct 0
Neutral Neutral 1e-05 0 0 0 37 Correct 0
Negative Neutral 1e-05 0 0 0 27 Incorrect 0
Neutral Neutral 1e-05 0 0 0 41 Correct 0
Neutral Neutral 1e-05 0 0 0 28 Correct 0
Negative Neutral 1e-06 0 0 0 0 Incorrect 0
Negative Negative 1e-05 0 0.01 0 18 Correct 0.18
Negative Neutral 1e-05 0 0 0 22 Incorrect 0
Negative Neutral 1e-06 0 0 0 1 Incorrect 0
Neutral Neutral 1e-05 0 0 0 29 Correct 0
Neutral Neutral 1e-05 0 0 0 40 Correct 0
Neutral Neutral 1e-06 0 0 0 4 Correct 0
Negative Negative 1e-05 0 0.025 0 12 Correct 0.3
Negative Neutral 1e-06 0 0 0 2 Incorrect 0
Neutral Neutral 1e-06 0 0 0 5 Correct 0
Neutral Negative 1e-06 0 0.05 0 3 Incorrect 0.15
Negative Negative 1e-06 0 0.01 0 2 Correct 0.02
Negative Negative 1e-06 0 0.025 0 2 Correct 0.05
Neutral Neutral 1e-05 0 0 0 38 Correct 0
Neutral Neutral 1e-05 0 0 0 36 Correct 0
Neutral Neutral 1e-06 0 0 0 3 Correct 0
Neutral Neutral 1e-06 0 0 0 4 Correct 0
Negative Negative 1e-05 0 0.01 0 10 Correct 0.1
Neutral Neutral 1e-06 0 0 0 8 Correct 0
Negative Negative 1e-05 0 0.05 0 9 Correct 0.45
Neutral Neutral 1e-05 0 0 0 36 Correct 0
Negative Negative 1e-05 0 0.01 0 24 Correct 0.24
Negative Negative 1e-05 0 0.01 0 23 Correct 0.23
Neutral Neutral 1e-06 0 0 0 3 Correct 0
Neutral Neutral 1e-06 0 0 0 4 Correct 0
Neutral Neutral 1e-05 0 0 0 38 Correct 0
Neutral Neutral 1e-05 0 0 0 37 Correct 0
Neutral Neutral 1e-06 0 0 0 3 Correct 0
Neutral Neutral 1e-05 0 0 0 42 Correct 0
Negative Negative 1e-06 0 0.01 0 2 Correct 0.02
Negative Negative 1e-05 0 0.01 0 24 Correct 0.24
Neutral Neutral 1e-06 0 0 0 4 Correct 0
Neutral Neutral 1e-06 0 0 0 3 Correct 0
Neutral Negative 1e-06 0 0.01 0 6 Incorrect 0.06
Negative Negative 1e-05 0 0.01 0 18 Correct 0.18
Neutral Neutral 1e-06 0 0 0 3 Correct 0
Neutral Neutral 1e-05 0 0 0 35 Correct 0
Negative Neutral 1e-06 0 0 0 2 Incorrect 0
Neutral Neutral 1e-06 0 0 0 3 Correct 0
Neutral Neutral 1e-06 0 0 0 3 Correct 0
Neutral Neutral 1e-05 0 0 0 38 Correct 0
Neutral Neutral 1e-05 0 0 0 49 Correct 0
Neutral Neutral 1e-05 0 0 0 38 Correct 0
Neutral Neutral 1e-05 0 0 0 40 Correct 0
Neutral Neutral 1e-05 0 0 0 34 Correct 0
Neutral Neutral 1e-06 0 0 0 3 Correct 0
Neutral Neutral 1e-06 0 0 0 9 Correct 0
Neutral Neutral 1e-05 0 0 0 49 Correct 0
Neutral Neutral 1e-05 0 0 0 43 Correct 0
Negative Negative 1e-05 0 0.01 0 21 Correct 0.21
Negative Negative 1e-05 0 0.01 0 6 Correct 0.06
Negative Neutral 1e-06 0 0 0 2 Incorrect 0
Negative Negative 1e-05 0 0.02 0 21 Correct 0.42
Neutral Neutral 1e-05 0 0 0 31 Correct 0
Neutral Negative 1e-06 0 0.01 0 3 Incorrect 0.03
Neutral Neutral 1e-06 0 0 0 3 Correct 0
Neutral Neutral 1e-05 0 0 0 56 Correct 0
Neutral Neutral 1e-05 0 0 0 47 Correct 0
Neutral Neutral 1e-06 0 0 0 3 Correct 0
Neutral Neutral 1e-06 0 0 0 7 Correct 0
Neutral Neutral 1e-05 0 0 0 36 Correct 0
Negative Negative 1e-06 0 0.01 0 3 Correct 0.03
Negative Neutral 1e-06 0 0 0 1 Incorrect 0
Neutral Neutral 1e-06 0 0 0 3 Correct 0
Negative Negative 1e-05 0 0.01 0 22 Correct 0.22
Neutral Neutral 1e-05 0 0 0 35 Correct 0
Neutral Neutral 1e-05 0 0 0 38 Correct 0
Neutral Neutral 1e-05 0 0 0 37 Correct 0
Negative Neutral 1e-06 0 0 0 1 Incorrect 0
Negative Negative 1e-05 0 0.025 0 24 Correct 0.6
Negative Neutral 1e-06 0 0 0 2 Incorrect 0
Neutral Neutral 1e-05 0 0 0 40 Correct 0
Neutral Negative 1e-05 0 0.01 0 38 Incorrect 0.38
Negative Neutral 1e-06 0 0 0 1 Incorrect 0
Neutral Neutral 1e-06 0 0 0 6 Correct 0
Neutral Neutral 1e-05 0 0 0 48 Correct 0
Neutral Neutral 1e-06 0 0 0 6 Correct 0
Neutral Neutral 1e-05 0 0 0 40 Correct 0
Neutral Neutral 1e-06 0 0 0 7 Correct 0
Negative Negative 1e-05 0 0.01 0 8 Correct 0.08
Negative Negative 1e-05 0 0.0333 0 23 Correct 0.7659
Negative Negative 1e-05 0 0.02 0 10 Correct 0.2
Neutral Neutral 1e-05 0 0 0 38 Correct 0
Neutral Neutral 1e-06 0 0 0 8 Correct 0
Negative Negative 1e-06 0 0.01 0 2 Correct 0.02
Negative Negative 1e-05 0 0.01 0 19 Correct 0.19
Neutral Neutral 1e-05 0 0 0 32 Correct 0
Negative Negative 1e-06 0 0.01 0 1 Correct 0.01
Neutral Neutral 1e-05 0 0 0 49 Correct 0
Negative Negative 1e-05 0 0.01 0 8 Correct 0.08
Neutral Neutral 1e-06 0 0 0 4 Correct 0
Negative Neutral 1e-05 0 0 0 29 Incorrect 0
Negative Negative 1e-06 0 0.01 0 1 Correct 0.01
Neutral Neutral 1e-05 0 0 0 38 Correct 0
Neutral Neutral 1e-05 0 0 0 36 Correct 0
Neutral Negative 1e-06 0 0.01 0 4 Incorrect 0.04
Negative Neutral 1e-06 0 0 0 1 Incorrect 0
Negative Neutral 1e-05 0 0 0 27 Incorrect 0
Neutral Neutral 1e-05 0 0 0 28 Correct 0
Negative Negative 1e-05 0 0.02 0 24 Correct 0.48
Neutral Neutral 1e-05 0 0 0 29 Correct 0
Neutral Neutral 1e-06 0 0 0 4 Correct 0
Neutral Neutral 1e-06 0 0 0 4 Correct 0
Neutral Neutral 1e-05 0 0 0 40 Correct 0
Negative Negative 1e-05 0 0.01 0 12 Correct 0.12
Negative Neutral 1e-06 0 0 0 1 Incorrect 0
Negative Neutral 1e-06 0 0 0 2 Incorrect 0
Negative Negative 1e-06 0 0.01 0 1 Correct 0.01
Negative Neutral 1e-06 0 0 0 2 Incorrect 0
Negative Negative 1e-06 0 0.01 0 2 Correct 0.02
Neutral Neutral 1e-06 0 0 0 5 Correct 0
Negative Negative 1e-05 0 0.02 0 22 Correct 0.44
Neutral Neutral 1e-06 0 0 0 8 Correct 0
Neutral Negative 1e-06 0 0.01 0 3 Incorrect 0.03
Negative Negative 1e-05 0 0.0333 0 22 Correct 0.7326
Negative Negative 1e-06 0 0.01 0 1 Correct 0.01
Negative Negative 1e-05 0 0.0333 0 16 Correct 0.5328
Neutral Neutral 1e-06 0 0 0 4 Correct 0
Negative Neutral 1e-06 0 0 0 3 Incorrect 0
Neutral Negative 1e-06 0 0.01 0 5 Incorrect 0.05
Negative Neutral 1e-06 0 0 0 3 Incorrect 0
Negative Negative 1e-05 0 0.01 0 13 Correct 0.13
Neutral Neutral 1e-06 0 0 0 8 Correct 0
Neutral Negative 1e-06 0 0.0333 0 2 Incorrect 0.0666
Negative Negative 1e-05 0 0.025 0 9 Correct 0.225
Negative Negative 1e-05 0 0.02 0 22 Correct 0.44
Negative Neutral 1e-06 0 0 0 2 Incorrect 0
Negative Neutral 1e-06 0 0 0 2 Incorrect 0
Neutral Neutral 1e-06 0 0 0 5 Correct 0
Neutral Neutral 1e-06 0 0 0 4 Correct 0
Neutral Neutral 1e-06 0 0 0 3 Correct 0
Neutral Neutral 1e-05 0 0 0 38 Correct 0
Neutral Neutral 1e-05 0 0 0 40 Correct 0
Neutral Neutral 1e-05 0 0 0 35 Correct 0
Neutral Neutral 1e-06 0 0 0 3 Correct 0
Neutral Neutral 1e-05 0 0 0 34 Correct 0
Neutral Neutral 1e-05 0 0 0 30 Correct 0
Negative Negative 1e-06 0 0.01 0 0 Correct 0
Negative Negative 1e-06 0 0.01 0 2 Correct 0.02
Neutral Neutral 1e-05 0 0 0 48 Correct 0
Neutral Neutral 1e-06 0 0 0 2 Correct 0
Negative Negative 1e-05 0 0.05 0 19 Correct 0.95
Neutral Neutral 1e-05 0 0 0 32 Correct 0
Negative Neutral 1e-05 0 0 0 30 Incorrect 0
Neutral Neutral 1e-06 0 0 0 3 Correct 0
Neutral Neutral 1e-05 0 0 0 37 Correct 0
Negative Neutral 1e-06 0 0 0 2 Incorrect 0
Neutral Neutral 1e-05 0 0 0 34 Correct 0
Neutral Neutral 1e-05 0 0 0 39 Correct 0
Neutral Neutral 1e-06 0 0 0 4 Correct 0
Neutral Neutral 1e-06 0 0 0 3 Correct 0
Negative Negative 1e-05 0 0.01 0 25 Correct 0.25
Neutral Negative 1e-06 0 0.01 0 2 Incorrect 0.02
Neutral Neutral 1e-05 0 0 0 45 Correct 0
Neutral Neutral 1e-06 0 0 0 6 Correct 0
Negative Negative 1e-05 0 0.01 0 17 Correct 0.17
Neutral Neutral 1e-05 0 0 0 33 Correct 0
Neutral Neutral 1e-05 0 0 0 28 Correct 0
Negative Negative 1e-05 0 0.01 0 11 Correct 0.11
Neutral Neutral 1e-05 0 0 0 44 Correct 0
Neutral Neutral 1e-06 0 0 0 3 Correct 0
Negative Negative 1e-06 0 0.01 0 1 Correct 0.01
Neutral Neutral 1e-05 0 0 0 45 Correct 0
Neutral Neutral 1e-05 0 0 0 39 Correct 0
Negative Negative 1e-05 0 0.01 0 22 Correct 0.22
Neutral Neutral 1e-06 0 0 0 5 Correct 0
Negative Negative 1e-05 0 0.01 0 12 Correct 0.12
Negative Negative 1e-05 0 0.01 0 14 Correct 0.14
Negative Negative 1e-05 0 0.01 0 7 Correct 0.07
Negative Neutral 1e-05 0 0 0 26 Incorrect 0
Neutral Neutral 1e-05 0 0 0 44 Correct 0
Neutral Neutral 1e-06 0 0 0 3 Correct 0
Neutral Negative 1e-06 0 0.02 0 4 Incorrect 0.08
Neutral Neutral 1e-06 0 0 0 5 Correct 0
Neutral Neutral 1e-05 0 0 0 43 Correct 0
Neutral Neutral 1e-05 0 0 0 46 Correct 0
Neutral Neutral 1e-06 0 0 0 4 Correct 0
Negative Negative 1e-05 0 0.05 0 15 Correct 0.75
Neutral Neutral 1e-06 0 0 0 2 Correct 0
Negative Negative 1e-06 0 0.01 0 2 Correct 0.02
Neutral Neutral 1e-05 0 0 0 46 Correct 0
Negative Neutral 1e-05 0 0 0 24 Incorrect 0
Neutral Neutral 1e-06 0 0 0 6 Correct 0
Neutral Neutral 1e-05 0 0 0 46 Correct 0
Neutral Neutral 1e-05 0 0 0 35 Correct 0
Neutral Negative 1e-06 0 0.01 0 5 Incorrect 0.05
Negative Neutral 1e-06 0 0 0 3 Incorrect 0
Neutral Neutral 1e-05 0 0 0 55 Correct 0
Negative Neutral 1e-05 0 0 0 27 Incorrect 0
Neutral Neutral 1e-05 0 0 0 45 Correct 0
Neutral Negative 1e-06 0 0.01 0 2 Incorrect 0.02
Neutral Neutral 1e-06 0 0 0 4 Correct 0
Neutral Neutral 1e-05 0 0 0 35 Correct 0
Negative Negative 1e-05 0 0.01 0 10 Correct 0.1
Negative Negative 1e-05 0 0.02 0 17 Correct 0.34
Neutral Neutral 1e-05 0 0 0 51 Correct 0
Neutral Negative 1e-05 0 0.025 0 34 Incorrect 0.85
Negative Neutral 1e-05 0 0 0 28 Incorrect 0
Neutral Neutral 1e-05 0 0 0 46 Correct 0
Neutral Neutral 1e-06 0 0 0 6 Correct 0
Neutral Neutral 1e-06 0 0 0 3 Correct 0
Neutral Neutral 1e-05 0 0 0 29 Correct 0
Negative Negative 1e-05 0 0.01 0 7 Correct 0.07
Neutral Neutral 1e-06 0 0 0 7 Correct 0
Neutral Neutral 1e-06 0 0 0 3 Correct 0
Negative Neutral 1e-06 0 0 0 2 Incorrect 0
Negative Negative 1e-05 0 0.0333 0 22 Correct 0.7326
Neutral Neutral 1e-05 0 0 0 42 Correct 0
Neutral Neutral 1e-05 0 0 0 42 Correct 0
Neutral Neutral 1e-06 0 0 0 3 Correct 0
Neutral Neutral 1e-05 0 0 0 30 Correct 0
Neutral Neutral 1e-06 0 0 0 4 Correct 0
Negative Negative 1e-06 0 0.01 0 0 Correct 0
Neutral Neutral 1e-05 0 0 0 38 Correct 0
Neutral Neutral 1e-05 0 0 0 44 Correct 0
Neutral Neutral 1e-05 0 0 0 56 Correct 0
Neutral Neutral 1e-05 0 0 0 40 Correct 0
Neutral Neutral 1e-05 0 0 0 35 Correct 0
Negative Negative 1e-05 0 0.02 0 16 Correct 0.32
Neutral Neutral 1e-06 0 0 0 5 Correct 0
Neutral Neutral 1e-06 0 0 0 5 Correct 0
Negative Neutral 1e-06 0 0 0 1 Incorrect 0
Neutral Neutral 1e-06 0 0 0 3 Correct 0
Negative Negative 1e-05 0 0.05 0 17 Correct 0.85
Negative Negative 1e-05 0 0.01 0 8 Correct 0.08
Negative Negative 1e-05 0 0.01 0 12 Correct 0.12
Neutral Neutral 1e-05 0 0 0 29 Correct 0
Negative Negative 1e-05 0 0.05 0 24 Correct 1.2
Neutral Neutral 1e-05 0 0 0 46 Correct 0
Negative Neutral 1e-06 0 0 0 2 Incorrect 0
Neutral Neutral 1e-06 0 0 0 3 Correct 0
Negative Negative 1e-05 0 0.01 0 9 Correct 0.09
Neutral Neutral 1e-06 0 0 0 4 Correct 0
Negative Negative 1e-06 0 0.01 0 2 Correct 0.02
Neutral Neutral 1e-05 0 0 0 37 Correct 0
Neutral Neutral 1e-06 0 0 0 5 Correct 0
Negative Neutral 1e-05 0 0 0 24 Incorrect 0
Negative Negative 1e-05 0 0.05 0 11 Correct 0.55
Negative Neutral 1e-06 0 0 0 3 Incorrect 0
Neutral Neutral 1e-06 0 0 0 8 Correct 0
Neutral Negative 1e-06 0 0.05 0 3 Incorrect 0.15
Negative Neutral 1e-06 0 0 0 2 Incorrect 0
Negative Neutral 1e-05 0 0 0 25 Incorrect 0
Neutral Neutral 1e-05 0 0 0 34 Correct 0
Neutral Neutral 1e-05 0 0 0 57 Correct 0
Neutral Negative 1e-06 0 0.02 0 3 Incorrect 0.06
Neutral Neutral 1e-05 0 0 0 45 Correct 0
Neutral Neutral 1e-05 0 0 0 34 Correct 0
Neutral Negative 1e-06 0 0.01 0 4 Incorrect 0.04
Neutral Neutral 1e-05 0 0 0 41 Correct 0
Negative Negative 1e-05 0 0.01 0 9 Correct 0.09
Neutral Neutral 1e-05 0 0 0 42 Correct 0
Negative Neutral 1e-06 0 0 0 3 Incorrect 0
Negative Negative 1e-06 0 0.01 0 0 Correct 0
Negative Negative 1e-05 0 0.01 0 10 Correct 0.1
Neutral Neutral 1e-05 0 0 0 35 Correct 0
Neutral Neutral 1e-05 0 0 0 42 Correct 0
Negative Neutral 1e-06 0 0 0 2 Incorrect 0
Negative Negative 1e-05 0 0.01 0 8 Correct 0.08
Neutral Negative 1e-06 0 0.01 0 3 Incorrect 0.03
Negative Neutral 1e-06 0 0 0 1 Incorrect 0
Negative Negative 1e-05 0 0.01 0 22 Correct 0.22
Neutral Neutral 1e-05 0 0 0 36 Correct 0
Neutral Neutral 1e-05 0 0 0 46 Correct 0
Negative Negative 1e-06 0 0.0333 0 0 Correct 0
Negative Negative 1e-05 0 0.01 0 23 Correct 0.23
Neutral Neutral 1e-05 0 0 0 42 Correct 0
Neutral Neutral 1e-05 0 0 0 44 Correct 0
Neutral Negative 1e-06 0 0.0333 0 4 Incorrect 0.1332
Neutral Negative 1e-06 0 0.01 0 3 Incorrect 0.03
Negative Negative 1e-05 0 0.05 0 25 Correct 1.25
Negative Negative 1e-06 0 0.02 0 1 Correct 0.02
Negative Negative 1e-06 0 0.01 0 1 Correct 0.01
Negative Neutral 1e-06 0 0 0 1 Incorrect 0
Negative Neutral 1e-06 0 0 0 2 Incorrect 0
Neutral Neutral 1e-06 0 0 0 7 Correct 0
Negative Negative 1e-05 0 0.01 0 17 Correct 0.17
Negative Neutral 1e-06 0 0 0 2 Incorrect 0
Negative Negative 1e-06 0 0.01 0 1 Correct 0.01
Negative Negative 1e-05 0 0.01 0 15 Correct 0.15
Negative Neutral 1e-05 0 0 0 28 Incorrect 0
Neutral Neutral 1e-05 0 0 0 40 Correct 0
Negative Negative 1e-05 0 0.01 0 10 Correct 0.1
Neutral Neutral 1e-05 0 0 0 30 Correct 0
Neutral Neutral 1e-06 0 0 0 6 Correct 0
Negative Neutral 1e-06 0 0 0 2 Incorrect 0
Negative Neutral 1e-05 0 0 0 27 Incorrect 0
Neutral Neutral 1e-06 0 0 0 3 Correct 0
Neutral Neutral 1e-05 0 0 0 33 Correct 0
Neutral Neutral 1e-05 0 0 0 56 Correct 0
Neutral Neutral 1e-05 0 0 0 36 Correct 0
Negative Negative 1e-06 0 0.05 0 1 Correct 0.05
Negative Neutral 1e-05 0 0 0 28 Incorrect 0
Negative Negative 1e-05 0 0.0333 0 27 Correct 0.8991
Negative Negative 1e-05 0 0.01 0 8 Correct 0.08
Neutral Neutral 1e-05 0 0 0 56 Correct 0
Neutral Neutral 1e-06 0 0 0 5 Correct 0
Negative Neutral 1e-06 0 0 0 2 Incorrect 0
Neutral Negative 1e-05 0 0.01 0 32 Incorrect 0.32
Neutral Neutral 1e-06 0 0 0 4 Correct 0
Neutral Neutral 1e-05 0 0 0 30 Correct 0
Neutral Neutral 1e-06 0 0 0 4 Correct 0
Neutral Neutral 1e-06 0 0 0 3 Correct 0
Negative Neutral 1e-06 0 0 0 1 Incorrect 0
Negative Negative 1e-06 0 0.01 0 2 Correct 0.02
Neutral Neutral 1e-05 0 0 0 50 Correct 0
Neutral Neutral 1e-06 0 0 0 4 Correct 0
Negative Neutral 1e-06 0 0 0 2 Incorrect 0
Neutral Neutral 1e-05 0 0 0 44 Correct 0
Neutral Neutral 1e-05 0 0 0 47 Correct 0
Neutral Neutral 1e-05 0 0 0 41 Correct 0
Neutral Neutral 1e-05 0 0 0 44 Correct 0
Negative Neutral 1e-06 0 0 0 1 Incorrect 0
Neutral Neutral 1e-05 0 0 0 34 Correct 0
Neutral Neutral 1e-05 0 0 0 40 Correct 0
Neutral Neutral 1e-05 0 0 0 38 Correct 0
Negative Negative 1e-06 0 0.01 0 1 Correct 0.01
Neutral Neutral 1e-05 0 0 0 55 Correct 0
Negative Neutral 1e-06 0 0 0 2 Incorrect 0
Negative Neutral 1e-06 0 0 0 2 Incorrect 0
Negative Negative 1e-05 0 0.01 0 13 Correct 0.13
Neutral Neutral 1e-06 0 0 0 7 Correct 0
Negative Negative 1e-05 0 0.05 0 20 Correct 1
Negative Negative 1e-05 0 0.01 0 10 Correct 0.1
Negative Neutral 1e-06 0 0 0 2 Incorrect 0
Neutral Neutral 1e-05 0 0 0 38 Correct 0
Neutral Neutral 1e-05 0 0 0 55 Correct 0
Neutral Neutral 1e-05 0 0 0 30 Correct 0
Neutral Neutral 1e-06 0 0 0 7 Correct 0
Negative Negative 1e-06 0 0.01 0 1 Correct 0.01
Neutral Neutral 1e-06 0 0 0 6 Correct 0
Neutral Neutral 1e-05 0 0 0 37 Correct 0
Neutral Neutral 1e-06 0 0 0 5 Correct 0
Neutral Neutral 1e-06 0 0 0 3 Correct 0
Neutral Neutral 1e-05 0 0 0 36 Correct 0
Negative Negative 1e-05 0 0.01 0 27 Correct 0.27
Neutral Neutral 1e-06 0 0 0 4 Correct 0
Neutral Neutral 1e-06 0 0 0 5 Correct 0
Neutral Neutral 1e-06 0 0 0 5 Correct 0
Negative Negative 1e-06 0 0.01 0 3 Correct 0.03
Neutral Neutral 1e-06 0 0 0 4 Correct 0
Neutral Neutral 1e-05 0 0 0 29 Correct 0
Neutral Neutral 1e-05 0 0 0 30 Correct 0
Negative Negative 1e-05 0 0.0333 0 16 Correct 0.5328
Negative Neutral 1e-06 0 0 0 0 Incorrect 0
Neutral Neutral 1e-05 0 0 0 42 Correct 0
Neutral Neutral 1e-05 0 0 0 49 Correct 0
Neutral Neutral 1e-05 0 0 0 38 Correct 0
Neutral Neutral 1e-06 0 0 0 5 Correct 0
Neutral Neutral 1e-05 0 0 0 44 Correct 0
Negative Negative 1e-06 0 0.0333 0 0 Correct 0
Negative Neutral 1e-06 0 0 0 2 Incorrect 0
Neutral Neutral 1e-06 0 0 0 3 Correct 0
Negative Negative 1e-05 0 0.0333 0 25 Correct 0.8325
Neutral Neutral 1e-05 0 0 0 32 Correct 0
Neutral Neutral 1e-06 0 0 0 8 Correct 0
Neutral Neutral 1e-06 0 0 0 5 Correct 0
Negative Neutral 1e-06 0 0 0 1 Incorrect 0
Neutral Neutral 1e-06 0 0 0 4 Correct 0
Neutral Neutral 1e-06 0 0 0 4 Correct 0
Neutral Neutral 1e-06 0 0 0 6 Correct 0
Negative Negative 1e-05 0 0.01 0 5 Correct 0.05
Neutral Neutral 1e-05 0 0 0 38 Correct 0
Neutral Neutral 1e-06 0 0 0 3 Correct 0
Negative Negative 1e-06 0 0.01 0 1 Correct 0.01
Negative Negative 1e-06 0 0.01 0 2 Correct 0.02
Negative Negative 1e-06 0 0.01 0 1 Correct 0.01
Neutral Neutral 1e-05 0 0 0 34 Correct 0
Neutral Neutral 1e-06 0 0 0 6 Correct 0
Negative Neutral 1e-06 0 0 0 1 Incorrect 0
Negative Negative 1e-06 0 0.01 0 2 Correct 0.02
Negative Negative 1e-05 0 0.01 0 20 Correct 0.2
Neutral Neutral 1e-06 0 0 0 5 Correct 0
Neutral Neutral 1e-05 0 0 0 38 Correct 0
Neutral Neutral 1e-06 0 0 0 5 Correct 0
Negative Negative 1e-05 0 0.01 0 10 Correct 0.1
Neutral Neutral 1e-05 0 0 0 43 Correct 0
Negative Negative 1e-05 0 0.01 0 25 Correct 0.25
Neutral Neutral 1e-05 0 0 0 39 Correct 0
Neutral Neutral 1e-05 0 0 0 38 Correct 0
Negative Negative 1e-06 0 0.02 0 1 Correct 0.02
Neutral Neutral 1e-05 0 0 0 37 Correct 0
Neutral Neutral 1e-06 0 0 0 4 Correct 0
Neutral Negative 1e-05 0 0.0333 0 28 Incorrect 0.9324
Neutral Neutral 1e-06 0 0 0 8 Correct 0
Negative Neutral 1e-05 0 0 0 20 Incorrect 0
Negative Neutral 1e-06 0 0 0 2 Incorrect 0
Neutral Neutral 1e-05 0 0 0 51 Correct 0
Neutral Neutral 1e-06 0 0 0 4 Correct 0
Neutral Neutral 1e-05 0 0 0 32 Correct 0
Neutral Neutral 1e-06 0 0 0 4 Correct 0
Negative Negative 1e-06 0 0.01 0 0 Correct 0
Neutral Neutral 1e-05 0 0 0 31 Correct 0
Neutral Neutral 1e-05 0 0 0 25 Correct 0
Neutral Neutral 1e-05 0 0 0 37 Correct 0
Neutral Neutral 1e-05 0 0 0 47 Correct 0
Neutral Neutral 1e-06 0 0 0 4 Correct 0
Neutral Neutral 1e-05 0 0 0 64 Correct 0
Neutral Neutral 1e-05 0 0 0 52 Correct 0
Neutral Negative 1e-06 0 0.01 0 4 Incorrect 0.04
Neutral Neutral 1e-06 0 0 0 3 Correct 0
Negative Negative 1e-06 0 0.01 0 2 Correct 0.02
Neutral Negative 1e-06 0 0.0333 0 3 Incorrect 0.0999
Negative Negative 1e-05 0 0.025 0 14 Correct 0.35
Neutral Neutral 1e-06 0 0 0 3 Correct 0
Neutral Neutral 1e-05 0 0 0 38 Correct 0
Neutral Neutral 1e-05 0 0 0 42 Correct 0
Negative Negative 1e-05 0 0.02 0 25 Correct 0.5
Neutral Neutral 1e-06 0 0 0 7 Correct 0
Negative Neutral 1e-06 0 0 0 2 Incorrect 0
Negative Negative 1e-05 0 0.01 0 10 Correct 0.1
Neutral Neutral 1e-06 0 0 0 9 Correct 0
Neutral Neutral 1e-06 0 0 0 3 Correct 0
Neutral Neutral 1e-06 0 0 0 3 Correct 0
Neutral Neutral 1e-05 0 0 0 41 Correct 0
Neutral Neutral 1e-05 0 0 0 49 Correct 0
Neutral Neutral 1e-05 0 0 0 33 Correct 0
Neutral Neutral 1e-06 0 0 0 3 Correct 0
Negative Negative 1e-06 0 0.01 0 2 Correct 0.02
Neutral Neutral 1e-05 0 0 0 32 Correct 0
Negative Neutral 1e-06 0 0 0 0 Incorrect 0
Neutral Neutral 1e-06 0 0 0 6 Correct 0
Neutral Neutral 1e-05 0 0 0 30 Correct 0
Neutral Neutral 1e-05 0 0 0 40 Correct 0
Negative Negative 1e-05 0 0.01 0 6 Correct 0.06
Neutral Negative 1e-06 0 0.02 0 4 Incorrect 0.08
Negative Neutral 1e-06 0 0 0 0 Incorrect 0
Neutral Neutral 1e-05 0 0 0 47 Correct 0
Neutral Neutral 1e-06 0 0 0 5 Correct 0
Negative Negative 1e-05 0 0.01 0 27 Correct 0.27
Neutral Neutral 1e-06 0 0 0 3 Correct 0
Neutral Neutral 1e-06 0 0 0 3 Correct 0
Negative Neutral 1e-05 0 0 0 25 Incorrect 0
Neutral Neutral 1e-06 0 0 0 4 Correct 0
Neutral Neutral 1e-06 0 0 0 6 Correct 0
Neutral Neutral 1e-05 0 0 0 34 Correct 0
Neutral Neutral 1e-05 0 0 0 34 Correct 0
Neutral Neutral 1e-06 0 0 0 3 Correct 0
Negative Negative 1e-05 0 0.02 0 26 Correct 0.52
Negative Negative 1e-06 0 0.02 0 3 Correct 0.06
Neutral Neutral 1e-05 0 0 0 49 Correct 0
Neutral Neutral 1e-05 0 0 0 37 Correct 0
Neutral Neutral 1e-06 0 0 0 3 Correct 0
Neutral Neutral 1e-05 0 0 0 42 Correct 0
Neutral Neutral 1e-05 0 0 0 47 Correct 0
Negative Negative 1e-05 0 0.01 0 8 Correct 0.08
Negative Negative 1e-06 0 0.01 0 0 Correct 0
Neutral Neutral 1e-05 0 0 0 32 Correct 0
Negative Neutral 1e-06 0 0 0 1 Incorrect 0
Negative Negative 1e-06 0 0.01 0 0 Correct 0
Negative Negative 1e-05 0 0.01 0 12 Correct 0.12
Neutral Neutral 1e-05 0 0 0 50 Correct 0
Neutral Neutral 1e-05 0 0 0 33 Correct 0
Negative Negative 1e-05 0 0.02 0 27 Correct 0.54
Negative Negative 1e-06 0 0.02 0 2 Correct 0.04
Neutral Neutral 1e-05 0 0 0 42 Correct 0
Negative Neutral 1e-06 0 0 0 2 Incorrect 0
Neutral Neutral 1e-06 0 0 0 4 Correct 0
Negative Negative 1e-05 0 0.01 0 9 Correct 0.09
Negative Neutral 1e-06 0 0 0 2 Incorrect 0
Neutral Neutral 1e-05 0 0 0 44 Correct 0
Neutral Neutral 1e-05 0 0 0 44 Correct 0
Negative Neutral 1e-06 0 0 0 1 Incorrect 0
Negative Negative 1e-05 0 0.05 0 17 Correct 0.85
Neutral Neutral 1e-06 0 0 0 6 Correct 0
Negative Neutral 1e-06 0 0 0 3 Incorrect 0
Neutral Neutral 1e-06 0 0 0 2 Correct 0
Neutral Neutral 1e-06 0 0 0 5 Correct 0
Negative Negative 1e-06 0 0.01 0 1 Correct 0.01
Negative Negative 1e-05 0 0.01 0 6 Correct 0.06
Neutral Neutral 1e-06 0 0 0 3 Correct 0
Negative Negative 1e-05 0 0.01 0 8 Correct 0.08
Negative Neutral 1e-05 0 0 0 23 Incorrect 0
Neutral Negative 1e-05 0 0.025 0 33 Incorrect 0.825
Neutral Neutral 1e-06 0 0 0 4 Correct 0
Neutral Neutral 1e-06 0 0 0 4 Correct 0
Negative Negative 1e-05 0 0.025 0 22 Correct 0.55
Negative Neutral 1e-06 0 0 0 2 Incorrect 0
Neutral Neutral 1e-05 0 0 0 32 Correct 0
Negative Negative 1e-05 0 0.01 0 29 Correct 0.29
Negative Neutral 1e-06 0 0 0 2 Incorrect 0
Neutral Neutral 1e-05 0 0 0 56 Correct 0
Neutral Neutral 1e-06 0 0 0 5 Correct 0
Neutral Neutral 1e-05 0 0 0 35 Correct 0
Neutral Neutral 1e-06 0 0 0 3 Correct 0
Neutral Neutral 1e-06 0 0 0 6 Correct 0
Neutral Neutral 1e-05 0 0 0 45 Correct 0
Neutral Neutral 1e-05 0 0 0 55 Correct 0
Neutral Neutral 1e-05 0 0 0 44 Correct 0
Negative Negative 1e-05 0 0.01 0 7 Correct 0.07
Neutral Neutral 1e-06 0 0 0 4 Correct 0
Neutral Neutral 1e-05 0 0 0 38 Correct 0
Neutral Neutral 1e-05 0 0 0 42 Correct 0
Neutral Neutral 1e-05 0 0 0 34 Correct 0
Neutral Negative 1e-05 0 0.01 0 33 Incorrect 0.33
Neutral Neutral 1e-06 0 0 0 10 Correct 0
Negative Negative 1e-06 0 0.01 0 0 Correct 0
Neutral Neutral 1e-05 0 0 0 35 Correct 0
Negative Negative 1e-06 0 0.02 0 2 Correct 0.04
Neutral Neutral 1e-05 0 0 0 32 Correct 0
Neutral Neutral 1e-06 0 0 0 6 Correct 0
Negative Neutral 1e-06 0 0 0 2 Incorrect 0
Neutral Neutral 1e-05 0 0 0 42 Correct 0
Neutral Neutral 1e-05 0 0 0 44 Correct 0
Negative Neutral 1e-06 0 0 0 2 Incorrect 0
Neutral Neutral 1e-05 0 0 0 24 Correct 0
Negative Negative 1e-05 0 0.01 0 10 Correct 0.1
Neutral Neutral 1e-05 0 0 0 34 Correct 0
Negative Negative 1e-06 0 0.01 0 0 Correct 0
Neutral Neutral 1e-05 0 0 0 32 Correct 0
Negative Neutral 1e-06 0 0 0 0 Incorrect 0
Neutral Neutral 1e-06 0 0 0 10 Correct 0
Negative Negative 1e-06 0 0.01 0 3 Correct 0.03
Neutral Neutral 1e-05 0 0 0 37 Correct 0
Negative Negative 1e-05 0 0.01 0 20 Correct 0.2
Neutral Neutral 1e-06 0 0 0 8 Correct 0
Neutral Neutral 1e-05 0 0 0 43 Correct 0
Neutral Neutral 1e-05 0 0 0 38 Correct 0
Neutral Neutral 1e-06 0 0 0 4 Correct 0
Neutral Neutral 1e-05 0 0 0 42 Correct 0
Negative Negative 1e-05 0 0.01 0 28 Correct 0.28
Neutral Neutral 1e-06 0 0 0 7 Correct 0
Neutral Neutral 1e-06 0 0 0 4 Correct 0
Negative Negative 1e-05 0 0.01 0 17 Correct 0.17
Neutral Neutral 1e-06 0 0 0 5 Correct 0
Neutral Neutral 1e-05 0 0 0 44 Correct 0
Neutral Neutral 1e-05 0 0 0 30 Correct 0
Neutral Neutral 1e-05 0 0 0 46 Correct 0
Neutral Neutral 1e-06 0 0 0 4 Correct 0
Neutral Neutral 1e-06 0 0 0 4 Correct 0
Negative Negative 1e-05 0 0.01 0 19 Correct 0.19
Neutral Neutral 1e-05 0 0 0 39 Correct 0
Negative Negative 1e-06 0 0.01 0 1 Correct 0.01
Negative Neutral 1e-06 0 0 0 2 Incorrect 0
Negative Negative 1e-05 0 0.0333 0 25 Correct 0.8325
Negative Negative 1e-06 0 0.05 0 2 Correct 0.1
Neutral Neutral 1e-06 0 0 0 5 Correct 0
Neutral Neutral 1e-05 0 0 0 35 Correct 0
Neutral Neutral 1e-05 0 0 0 42 Correct 0
Neutral Neutral 1e-06 0 0 0 8 Correct 0
Negative Negative 1e-05 0 0.01 0 15 Correct 0.15
Negative Negative 1e-05 0 0.01 0 13 Correct 0.13
Negative Negative 1e-06 0 0.01 0 1 Correct 0.01
Neutral Neutral 1e-05 0 0 0 44 Correct 0
Neutral Negative 1e-06 0 0.01 0 3 Incorrect 0.03
Neutral Neutral 1e-05 0 0 0 34 Correct 0
Neutral Neutral 1e-06 0 0 0 4 Correct 0
Neutral Neutral 1e-05 0 0 0 42 Correct 0
Negative Neutral 1e-05 0 0 0 24 Incorrect 0
Neutral Neutral 1e-05 0 0 0 32 Correct 0
Neutral Neutral 1e-05 0 0 0 36 Correct 0
Negative Neutral 1e-06 0 0 0 1 Incorrect 0
Neutral Negative 1e-06 0 0.02 0 5 Incorrect 0.1
Neutral Neutral 1e-05 0 0 0 42 Correct 0
Negative Negative 1e-05 0 0.025 0 26 Correct 0.65
Negative Neutral 1e-05 0 0 0 24 Incorrect 0
Negative Negative 1e-05 0 0.02 0 23 Correct 0.46
Neutral Neutral 1e-06 0 0 0 7 Correct 0
Negative Negative 1e-05 0 0.0333 0 20 Correct 0.666
Neutral Neutral 1e-06 0 0 0 4 Correct 0
Neutral Neutral 1e-05 0 0 0 32 Correct 0
Neutral Neutral 1e-06 0 0 0 6 Correct 0
Negative Negative 1e-05 0 0.01 0 12 Correct 0.12
Negative Neutral 1e-06 0 0 0 1 Incorrect 0
Neutral Neutral 1e-06 0 0 0 6 Correct 0
Negative Negative 1e-05 0 0.0333 0 24 Correct 0.7992
Negative Neutral 1e-06 0 0 0 2 Incorrect 0
Neutral Neutral 1e-05 0 0 0 32 Correct 0
Neutral Negative 1e-06 0 0.05 0 2 Incorrect 0.1
Neutral Negative 1e-05 0 0.025 0 30 Incorrect 0.75
Negative Negative 1e-06 0 0.01 0 1 Correct 0.01
Neutral Neutral 1e-05 0 0 0 32 Correct 0
Neutral Neutral 1e-06 0 0 0 7 Correct 0
Negative Negative 1e-05 0 0.01 0 11 Correct 0.11
Neutral Neutral 1e-05 0 0 0 42 Correct 0
Negative Negative 1e-05 0 0.05 0 25 Correct 1.25
Neutral Neutral 1e-05 0 0 0 33 Correct 0
Neutral Neutral 1e-06 0 0 0 3 Correct 0
Negative Neutral 1e-06 0 0 0 2 Incorrect 0
Negative Negative 1e-06 0 0.01 0 1 Correct 0.01
Neutral Neutral 1e-05 0 0 0 39 Correct 0
Negative Negative 1e-05 0 0.0333 0 24 Correct 0.7992
Negative Negative 1e-06 0 0.01 0 0 Correct 0
Neutral Neutral 1e-05 0 0 0 42 Correct 0
Neutral Neutral 1e-06 0 0 0 4 Correct 0
Neutral Neutral 1e-06 0 0 0 4 Correct 0
Negative Negative 1e-06 0 0.01 0 1 Correct 0.01
Neutral Neutral 1e-05 0 0 0 36 Correct 0
Negative Negative 1e-06 0 0.05 0 2 Correct 0.1
Neutral Neutral 1e-05 0 0 0 44 Correct 0
Neutral Neutral 1e-05 0 0 0 48 Correct 0
Negative Negative 1e-05 0 0.01 0 6 Correct 0.06
Negative Negative 1e-05 0 0.01 0 10 Correct 0.1
Neutral Negative 1e-05 0 0.01 0 33 Incorrect 0.33
Neutral Neutral 1e-06 0 0 0 5 Correct 0
Neutral Neutral 1e-05 0 0 0 47 Correct 0
Negative Negative 1e-05 0 0.01 0 6 Correct 0.06
Neutral Neutral 1e-06 0 0 0 9 Correct 0
Neutral Neutral 1e-06 0 0 0 5 Correct 0
Negative Neutral 1e-05 0 0 0 23 Incorrect 0
Neutral Neutral 1e-06 0 0 0 6 Correct 0
Negative Neutral 1e-05 0 0 0 32 Incorrect 0
Neutral Neutral 1e-05 0 0 0 56 Correct 0
Negative Neutral 1e-06 0 0 0 2 Incorrect 0
Negative Neutral 1e-06 0 0 0 2 Incorrect 0
Negative Negative 1e-05 0 0.02 0 21 Correct 0.42
Neutral Neutral 1e-06 0 0 0 6 Correct 0
Neutral Neutral 1e-06 0 0 0 12 Correct 0
Neutral Neutral 1e-05 0 0 0 37 Correct 0
Neutral Neutral 1e-05 0 0 0 28 Correct 0
Neutral Neutral 1e-06 0 0 0 8 Correct 0
Negative Neutral 1e-06 0 0 0 1 Incorrect 0
Negative Negative 1e-06 0 0.01 0 2 Correct 0.02
Negative Neutral 1e-06 0 0 0 1 Incorrect 0
Neutral Neutral 1e-05 0 0 0 40 Correct 0
Neutral Neutral 1e-05 0 0 0 36 Correct 0
Neutral Neutral 1e-05 0 0 0 56 Correct 0
Combination Negative 1e-06 0 0.01 0 0 Incorrect 0
Negative Negative 1e-06 0 0.01 0 3 Correct 0.03
Negative Negative 1e-06 0 0.0333 0 2 Correct 0.0666
Negative Neutral 1e-05 0 0 0 26 Incorrect 0
Neutral Neutral 1e-05 0 0 0 37 Correct 0
Neutral Neutral 1e-05 0 0 0 38 Correct 0
Neutral Neutral 1e-06 0 0 0 4 Correct 0
Negative Negative 1e-06 0 0.0333 0 2 Correct 0.0666
Negative Negative 1e-05 0 0.05 0 23 Correct 1.15
Negative Neutral 1e-06 0 0 0 1 Incorrect 0
Negative Neutral 1e-06 0 0 0 2 Incorrect 0
Neutral Neutral 1e-05 0 0 0 54 Correct 0
Neutral Neutral 1e-05 0 0 0 30 Correct 0
Negative Negative 1e-05 0 0.01 0 9 Correct 0.09
Neutral Neutral 1e-06 0 0 0 8 Correct 0
Neutral Neutral 1e-05 0 0 0 42 Correct 0
Neutral Neutral 1e-06 0 0 0 4 Correct 0
Neutral Neutral 1e-05 0 0 0 45 Correct 0
Neutral Negative 1e-06 0 0.01 0 4 Incorrect 0.04
Neutral Neutral 1e-06 0 0 0 4 Correct 0
Negative Negative 1e-05 0 0.02 0 20 Correct 0.4
Neutral Neutral 1e-06 0 0 0 5 Correct 0
Neutral Neutral 1e-06 0 0 0 4 Correct 0
Neutral Neutral 1e-05 0 0 0 37 Correct 0
Negative Neutral 1e-06 0 0 0 2 Incorrect 0
Negative Neutral 1e-06 0 0 0 3 Incorrect 0
Neutral Neutral 1e-06 0 0 0 5 Correct 0
Negative Neutral 1e-06 0 0 0 2 Incorrect 0
Negative Neutral 1e-05 0 0 0 27 Incorrect 0
Neutral Neutral 1e-06 0 0 0 5 Correct 0
Negative Negative 1e-06 0 0.01 0 1 Correct 0.01
Neutral Neutral 1e-06 0 0 0 3 Correct 0
Neutral Neutral 1e-06 0 0 0 6 Correct 0
Negative Negative 1e-06 0 0.01 0 0 Correct 0
Negative Negative 1e-06 0 0.01 0 1 Correct 0.01
Neutral Neutral 1e-05 0 0 0 34 Correct 0
Neutral Neutral 1e-05 0 0 0 39 Correct 0
Neutral Neutral 1e-05 0 0 0 39 Correct 0
Negative Neutral 1e-05 0 0 0 27 Incorrect 0
Negative Neutral 1e-05 0 0 0 25 Incorrect 0
Neutral Neutral 1e-05 0 0 0 42 Correct 0
Neutral Neutral 1e-05 0 0 0 33 Correct 0
Neutral Neutral 1e-06 0 0 0 10 Correct 0
Neutral Neutral 1e-05 0 0 0 33 Correct 0
Neutral Neutral 1e-06 0 0 0 6 Correct 0
Neutral Neutral 1e-06 0 0 0 3 Correct 0
Neutral Neutral 1e-05 0 0 0 48 Correct 0
Neutral Neutral 1e-06 0 0 0 3 Correct 0
Neutral Neutral 1e-06 0 0 0 2 Correct 0
Negative Negative 1e-05 0 0.01 0 21 Correct 0.21
Neutral Neutral 1e-06 0 0 0 6 Correct 0
Neutral Neutral 1e-06 0 0 0 4 Correct 0
Neutral Neutral 1e-05 0 0 0 43 Correct 0
Neutral Neutral 1e-06 0 0 0 3 Correct 0
Neutral Neutral 1e-05 0 0 0 48 Correct 0
Neutral Neutral 1e-06 0 0 0 5 Correct 0
Neutral Neutral 1e-06 0 0 0 6 Correct 0
Neutral Neutral 1e-05 0 0 0 41 Correct 0
Negative Neutral 1e-05 0 0 0 27 Incorrect 0
Neutral Negative 1e-06 0 0.02 0 3 Incorrect 0.06
Neutral Neutral 1e-05 0 0 0 42 Correct 0
Neutral Negative 1e-05 0 0.01 0 32 Incorrect 0.32
Neutral Neutral 1e-05 0 0 0 28 Correct 0
Combination Negative 1e-06 0 0.025 0 0 Incorrect 0
Negative Negative 1e-06 0 0.025 0 5 Correct 0.125
Neutral Neutral 1e-05 0 0 0 33 Correct 0
Neutral Neutral 1e-05 0 0 0 37 Correct 0
Neutral Neutral 1e-06 0 0 0 3 Correct 0
Neutral Neutral 1e-06 0 0 0 4 Correct 0
Neutral Neutral 1e-05 0 0 0 40 Correct 0
Neutral Neutral 1e-05 0 0 0 29 Correct 0
Neutral Neutral 1e-05 0 0 0 45 Correct 0
Neutral Neutral 1e-06 0 0 0 7 Correct 0
Neutral Negative 1e-05 0 0.01 0 28 Incorrect 0.28
Neutral Neutral 1e-06 0 0 0 3 Correct 0
Neutral Neutral 1e-06 0 0 0 3 Correct 0
Neutral Neutral 1e-06 0 0 0 6 Correct 0
Negative Negative 1e-06 0 0.01 0 0 Correct 0
Neutral Neutral 1e-06 0 0 0 4 Correct 0
Negative Neutral 1e-06 0 0 0 2 Incorrect 0
Neutral Neutral 1e-06 0 0 0 3 Correct 0
Neutral Neutral 1e-05 0 0 0 57 Correct 0
Neutral Neutral 1e-06 0 0 0 5 Correct 0
Negative Negative 1e-05 0 0.05 0 24 Correct 1.2
Neutral Neutral 1e-05 0 0 0 33 Correct 0
Neutral Neutral 1e-05 0 0 0 34 Correct 0
Negative Negative 1e-05 0 0.0333 0 14 Correct 0.4662
Neutral Neutral 1e-05 0 0 0 42 Correct 0
Neutral Neutral 1e-06 0 0 0 4 Correct 0
Neutral Neutral 1e-05 0 0 0 41 Correct 0
Neutral Neutral 1e-06 0 0 0 5 Correct 0
Negative Neutral 1e-05 0 0 0 30 Incorrect 0
Neutral Neutral 1e-05 0 0 0 42 Correct 0
Negative Negative 1e-06 0 0.0333 0 0 Correct 0
Negative Neutral 1e-05 0 0 0 29 Incorrect 0
Neutral Neutral 1e-05 0 0 0 40 Correct 0
Neutral Neutral 1e-05 0 0 0 35 Correct 0
Neutral Neutral 1e-05 0 0 0 44 Correct 0
Neutral Neutral 1e-05 0 0 0 35 Correct 0
Negative Negative 1e-06 0 0.01 0 0 Correct 0
Neutral Neutral 1e-06 0 0 0 6 Correct 0
Neutral Neutral 1e-06 0 0 0 6 Correct 0
Neutral Neutral 1e-05 0 0 0 41 Correct 0
Neutral Neutral 1e-06 0 0 0 7 Correct 0
Neutral Neutral 1e-05 0 0 0 51 Correct 0
Neutral Neutral 1e-05 0 0 0 59 Correct 0
Neutral Neutral 1e-06 0 0 0 6 Correct 0
Neutral Neutral 1e-05 0 0 0 38 Correct 0
Negative Negative 1e-05 0 0.025 0 19 Correct 0.475
Negative Negative 1e-06 0 0.01 0 2 Correct 0.02
Neutral Neutral 1e-06 0 0 0 6 Correct 0
Negative Negative 1e-05 0 0.01 0 12 Correct 0.12
Neutral Neutral 1e-06 0 0 0 3 Correct 0
Neutral Negative 1e-06 0 0.01 0 3 Incorrect 0.03
Negative Negative 1e-05 0 0.01 0 26 Correct 0.26
Neutral Neutral 1e-06 0 0 0 5 Correct 0
Negative Neutral 1e-06 0 0 0 1 Incorrect 0
Negative Neutral 1e-05 0 0 0 21 Incorrect 0
Negative Neutral 1e-06 0 0 0 3 Incorrect 0
Negative Neutral 1e-06 0 0 0 1 Incorrect 0
Neutral Neutral 1e-05 0 0 0 33 Correct 0
Neutral Neutral 1e-06 0 0 0 5 Correct 0
Negative Neutral 1e-06 0 0 0 1 Incorrect 0
Neutral Neutral 1e-05 0 0 0 36 Correct 0
Neutral Neutral 1e-06 0 0 0 5 Correct 0
Negative Negative 1e-06 0 0.01 0 0 Correct 0
Neutral Negative 1e-05 0 0.02 0 34 Incorrect 0.68
Neutral Neutral 1e-06 0 0 0 6 Correct 0
Negative Negative 1e-05 0 0.0333 0 24 Correct 0.7992
Neutral Neutral 1e-05 0 0 0 32 Correct 0
Neutral Neutral 1e-06 0 0 0 4 Correct 0
Neutral Neutral 1e-06 0 0 0 4 Correct 0
Neutral Neutral 1e-06 0 0 0 5 Correct 0
Neutral Neutral 1e-06 0 0 0 7 Correct 0
Negative Neutral 1e-06 0 0 0 1 Incorrect 0
Neutral Neutral 1e-06 0 0 0 6 Correct 0
Neutral Neutral 1e-05 0 0 0 35 Correct 0
Negative Negative 1e-06 0 0.01 0 2 Correct 0.02
Negative Neutral 1e-06 0 0 0 1 Incorrect 0
Neutral Neutral 1e-06 0 0 0 9 Correct 0
Negative Negative 1e-05 0 0.01 0 11 Correct 0.11
Neutral Neutral 1e-06 0 0 0 3 Correct 0
Neutral Neutral 1e-05 0 0 0 32 Correct 0
Negative Negative 1e-05 0 0.01 0 22 Correct 0.22
Neutral Neutral 1e-06 0 0 0 5 Correct 0
Neutral Neutral 1e-05 0 0 0 35 Correct 0
Neutral Neutral 1e-05 0 0 0 42 Correct 0
Neutral Neutral 1e-05 0 0 0 45 Correct 0
Neutral Neutral 1e-06 0 0 0 3 Correct 0
Neutral Neutral 1e-05 0 0 0 52 Correct 0
Neutral Neutral 1e-05 0 0 0 43 Correct 0
Negative Negative 1e-05 0 0.01 0 23 Correct 0.23
Neutral Neutral 1e-06 0 0 0 3 Correct 0
Neutral Neutral 1e-05 0 0 0 38 Correct 0
Negative Negative 1e-06 0 0.025 0 0 Correct 0
Neutral Neutral 1e-06 0 0 0 4 Correct 0
Negative Neutral 1e-06 0 0 0 2 Incorrect 0
Neutral Neutral 1e-06 0 0 0 6 Correct 0
Neutral Neutral 1e-05 0 0 0 50 Correct 0
Neutral Neutral 1e-06 0 0 0 7 Correct 0
Neutral Neutral 1e-05 0 0 0 41 Correct 0
Neutral Neutral 1e-05 0 0 0 28 Correct 0
Neutral Neutral 1e-06 0 0 0 6 Correct 0
Neutral Neutral 1e-06 0 0 0 3 Correct 0
Neutral Neutral 1e-05 0 0 0 33 Correct 0
Neutral Neutral 1e-05 0 0 0 48 Correct 0
Negative Neutral 1e-06 0 0 0 0 Incorrect 0
Negative Negative 1e-05 0 0.01 0 8 Correct 0.08
Neutral Neutral 1e-05 0 0 0 36 Correct 0
Neutral Neutral 1e-06 0 0 0 3 Correct 0
Negative Neutral 1e-05 0 0 0 27 Incorrect 0
Neutral Neutral 1e-05 0 0 0 31 Correct 0
Negative Neutral 1e-06 0 0 0 3 Incorrect 0
Negative Negative 1e-05 0 0.01 0 12 Correct 0.12
Negative Negative 1e-05 0 0.02 0 17 Correct 0.34
Negative Negative 1e-06 0 0.01 0 1 Correct 0.01
Neutral Neutral 1e-05 0 0 0 45 Correct 0
Neutral Neutral 1e-06 0 0 0 5 Correct 0
Neutral Neutral 1e-05 0 0 0 41 Correct 0
Neutral Neutral 1e-06 0 0 0 4 Correct 0
Neutral Neutral 1e-05 0 0 0 41 Correct 0
Neutral Negative 1e-06 0 0.02 0 3 Incorrect 0.06
Neutral Neutral 1e-05 0 0 0 35 Correct 0
Neutral Neutral 1e-05 0 0 0 26 Correct 0
Neutral Neutral 1e-06 0 0 0 3 Correct 0
Neutral Neutral 1e-05 0 0 0 51 Correct 0
Neutral Negative 1e-06 0 0.025 0 3 Incorrect 0.075
Negative Negative 1e-05 0 0.01 0 10 Correct 0.1
Neutral Neutral 1e-05 0 0 0 35 Correct 0
Negative Neutral 1e-06 0 0 0 2 Incorrect 0
Neutral Neutral 1e-05 0 0 0 34 Correct 0
Neutral Neutral 1e-06 0 0 0 2 Correct 0
Neutral Neutral 1e-05 0 0 0 38 Correct 0
Negative Neutral 1e-06 0 0 0 3 Incorrect 0
Neutral Neutral 1e-06 0 0 0 4 Correct 0
Negative Negative 1e-05 0 0.05 0 14 Correct 0.7
Neutral Neutral 1e-06 0 0 0 6 Correct 0
Neutral Negative 1e-06 0 0.01 0 4 Incorrect 0.04
Neutral Neutral 1e-05 0 0 0 26 Correct 0
Neutral Neutral 1e-06 0 0 0 6 Correct 0
Neutral Neutral 1e-05 0 0 0 38 Correct 0
Neutral Neutral 1e-05 0 0 0 51 Correct 0
Neutral Neutral 1e-06 0 0 0 3 Correct 0
Negative Negative 1e-06 0 0.05 0 1 Correct 0.05
Negative Neutral 1e-06 0 0 0 1 Incorrect 0
Neutral Neutral 1e-05 0 0 0 37 Correct 0
Neutral Neutral 1e-06 0 0 0 6 Correct 0
Neutral Neutral 1e-06 0 0 0 6 Correct 0
Neutral Neutral 1e-06 0 0 0 6 Correct 0
Neutral Neutral 1e-05 0 0 0 41 Correct 0
Neutral Neutral 1e-05 0 0 0 63 Correct 0
Neutral Neutral 1e-06 0 0 0 6 Correct 0
Negative Negative 1e-06 0 0.01 0 1 Correct 0.01
Negative Neutral 1e-06 0 0 0 2 Incorrect 0
Negative Negative 1e-06 0 0.01 0 2 Correct 0.02
Negative Negative 1e-06 0 0.01 0 0 Correct 0
Negative Negative 1e-06 0 0.01 0 1 Correct 0.01
Negative Negative 1e-05 0 0.025 0 16 Correct 0.4
Negative Negative 1e-06 0 0.01 0 0 Correct 0
Neutral Neutral 1e-05 0 0 0 34 Correct 0
Negative Neutral 1e-05 0 0 0 23 Incorrect 0
Neutral Neutral 1e-05 0 0 0 42 Correct 0
Neutral Neutral 1e-05 0 0 0 34 Correct 0
Negative Neutral 1e-06 0 0 0 3 Incorrect 0
Neutral Neutral 1e-06 0 0 0 4 Correct 0
Neutral Neutral 1e-06 0 0 0 6 Correct 0
Neutral Neutral 1e-06 0 0 0 6 Correct 0
Negative Negative 1e-06 0 0.02 0 2 Correct 0.04
Negative Neutral 1e-05 0 0 0 26 Incorrect 0
Negative Neutral 1e-05 0 0 0 22 Incorrect 0
Neutral Neutral 1e-05 0 0 0 46 Correct 0
Neutral Neutral 1e-05 0 0 0 31 Correct 0
Neutral Neutral 1e-05 0 0 0 32 Correct 0
Neutral Neutral 1e-05 0 0 0 53 Correct 0
Neutral Neutral 1e-06 0 0 0 8 Correct 0
Neutral Neutral 1e-06 0 0 0 5 Correct 0
Negative Negative 1e-05 0 0.02 0 13 Correct 0.26
Neutral Neutral 1e-05 0 0 0 51 Correct 0
Neutral Neutral 1e-05 0 0 0 34 Correct 0
Negative Negative 1e-06 0 0.01 0 0 Correct 0
Neutral Negative 1e-06 0 0.025 0 2 Incorrect 0.05
Negative Neutral 1e-06 0 0 0 2 Incorrect 0
Neutral Neutral 1e-06 0 0 0 5 Correct 0
Negative Neutral 1e-06 0 0 0 0 Incorrect 0
Negative Neutral 1e-05 0 0 0 23 Incorrect 0
Negative Neutral 1e-05 0 0 0 30 Incorrect 0
Neutral Neutral 1e-05 0 0 0 37 Correct 0
Neutral Neutral 1e-05 0 0 0 40 Correct 0
Neutral Neutral 1e-06 0 0 0 3 Correct 0
Negative Negative 1e-06 0 0.0333 0 0 Correct 0
Neutral Neutral 1e-05 0 0 0 45 Correct 0
Negative Negative 1e-06 0 0.01 0 2 Correct 0.02
Neutral Neutral 1e-05 0 0 0 34 Correct 0
Neutral Neutral 1e-06 0 0 0 2 Correct 0
Neutral Neutral 1e-05 0 0 0 53 Correct 0
Negative Negative 1e-06 0 0.01 0 2 Correct 0.02
Neutral Neutral 1e-05 0 0 0 43 Correct 0
Neutral Neutral 1e-05 0 0 0 40 Correct 0
Negative Neutral 1e-06 0 0 0 2 Incorrect 0
Neutral Neutral 1e-05 0 0 0 38 Correct 0
Negative Negative 1e-05 0 0.01 0 8 Correct 0.08
Neutral Neutral 1e-05 0 0 0 42 Correct 0
Negative Neutral 1e-06 0 0 0 2 Incorrect 0
Negative Negative 1e-06 0 0.01 0 0 Correct 0
Neutral Neutral 1e-06 0 0 0 3 Correct 0
Negative Negative 1e-05 0 0.01 0 6 Correct 0.06
Negative Neutral 1e-06 0 0 0 1 Incorrect 0
Neutral Neutral 1e-05 0 0 0 62 Correct 0
Neutral Neutral 1e-05 0 0 0 38 Correct 0
Neutral Neutral 1e-06 0 0 0 4 Correct 0
Neutral Neutral 1e-05 0 0 0 43 Correct 0
Neutral Neutral 1e-06 0 0 0 5 Correct 0
Neutral Neutral 1e-05 0 0 0 47 Correct 0
Negative Negative 1e-06 0 0.0333 0 1 Correct 0.0333
Negative Negative 1e-05 0 0.01 0 22 Correct 0.22
Neutral Neutral 1e-05 0 0 0 31 Correct 0
Neutral Neutral 1e-05 0 0 0 48 Correct 0
Negative Negative 1e-05 0 0.025 0 19 Correct 0.475
Neutral Neutral 1e-06 0 0 0 5 Correct 0
Negative Neutral 1e-06 0 0 0 3 Incorrect 0
Negative Negative 1e-05 0 0.01 0 15 Correct 0.15
Neutral Neutral 1e-05 0 0 0 27 Correct 0
Neutral Neutral 1e-05 0 0 0 41 Correct 0
Neutral Neutral 1e-05 0 0 0 50 Correct 0
Negative Neutral 1e-06 0 0 0 2 Incorrect 0
Negative Negative 1e-05 0 0.01 0 26 Correct 0.26
Neutral Neutral 1e-05 0 0 0 30 Correct 0
Negative Neutral 1e-05 0 0 0 31 Incorrect 0
Neutral Neutral 1e-06 0 0 0 6 Correct 0
Neutral Neutral 1e-06 0 0 0 4 Correct 0
Negative Negative 1e-05 0 0.01 0 9 Correct 0.09
Neutral Neutral 1e-05 0 0 0 42 Correct 0
Negative Neutral 1e-05 0 0 0 21 Incorrect 0
Neutral Neutral 1e-06 0 0 0 5 Correct 0
Neutral Neutral 1e-05 0 0 0 36 Correct 0
Neutral Neutral 1e-06 0 0 0 5 Correct 0
Negative Negative 1e-05 0 0.025 0 20 Correct 0.5
Negative Neutral 1e-06 0 0 0 2 Incorrect 0
Negative Neutral 1e-05 0 0 0 25 Incorrect 0
Negative Negative 1e-06 0 0.02 0 1 Correct 0.02
Negative Neutral 1e-06 0 0 0 2 Incorrect 0
Negative Neutral 1e-05 0 0 0 24 Incorrect 0
Negative Negative 1e-05 0 0.01 0 11 Correct 0.11
Negative Negative 1e-06 0 0.05 0 2 Correct 0.1
Neutral Neutral 1e-06 0 0 0 5 Correct 0
Neutral Neutral 1e-05 0 0 0 45 Correct 0
Neutral Neutral 1e-05 0 0 0 44 Correct 0
Negative Negative 1e-05 0 0.02 0 27 Correct 0.54
Neutral Neutral 1e-05 0 0 0 54 Correct 0
Neutral Neutral 1e-06 0 0 0 3 Correct 0
Negative Negative 1e-06 0 0.01 0 1 Correct 0.01
Negative Neutral 1e-06 0 0 0 3 Incorrect 0
Neutral Neutral 1e-05 0 0 0 35 Correct 0
Negative Neutral 1e-06 0 0 0 2 Incorrect 0
Neutral Neutral 1e-06 0 0 0 3 Correct 0
Neutral Neutral 1e-05 0 0 0 39 Correct 0
Negative Negative 1e-06 0 0.01 0 1 Correct 0.01
Neutral Neutral 1e-06 0 0 0 2 Correct 0
Neutral Neutral 1e-05 0 0 0 36 Correct 0
Negative Negative 1e-05 0 0.01 0 25 Correct 0.25
Negative Neutral 1e-06 0 0 0 3 Incorrect 0
Neutral Neutral 1e-05 0 0 0 44 Correct 0
Neutral Neutral 1e-05 0 0 0 34 Correct 0
Neutral Neutral 1e-06 0 0 0 6 Correct 0
Neutral Neutral 1e-05 0 0 0 39 Correct 0
Neutral Neutral 1e-05 0 0 0 32 Correct 0
Neutral Neutral 1e-05 0 0 0 33 Correct 0
Neutral Neutral 1e-05 0 0 0 44 Correct 0
Neutral Neutral 1e-05 0 0 0 37 Correct 0
Neutral Neutral 1e-05 0 0 0 32 Correct 0
Neutral Neutral 1e-05 0 0 0 37 Correct 0
Neutral Neutral 1e-06 0 0 0 3 Correct 0
Neutral Neutral 1e-06 0 0 0 6 Correct 0
Neutral Neutral 1e-05 0 0 0 34 Correct 0
Neutral Neutral 1e-05 0 0 0 52 Correct 0
Neutral Neutral 1e-06 0 0 0 4 Correct 0
Neutral Neutral 1e-05 0 0 0 35 Correct 0
Neutral Neutral 1e-05 0 0 0 46 Correct 0
Neutral Negative 1e-06 0 0.02 0 5 Incorrect 0.1
Neutral Neutral 1e-05 0 0 0 48 Correct 0
Neutral Neutral 1e-06 0 0 0 5 Correct 0
Neutral Neutral 1e-05 0 0 0 38 Correct 0
Neutral Neutral 1e-05 0 0 0 50 Correct 0
Neutral Negative 1e-06 0 0.01 0 3 Incorrect 0.03
Neutral Neutral 1e-05 0 0 0 42 Correct 0
Negative Negative 1e-05 0 0.01 0 12 Correct 0.12
Neutral Neutral 1e-05 0 0 0 33 Correct 0
Negative Neutral 1e-05 0 0 0 27 Incorrect 0
Negative Negative 1e-05 0 0.01 0 18 Correct 0.18
Neutral Neutral 1e-05 0 0 0 43 Correct 0
Negative Negative 1e-05 0 0.01 0 12 Correct 0.12
Neutral Neutral 1e-06 0 0 0 6 Correct 0
Negative Neutral 1e-05 0 0 0 18 Incorrect 0
Neutral Neutral 1e-05 0 0 0 38 Correct 0
Neutral Neutral 1e-05 0 0 0 35 Correct 0
Neutral Neutral 1e-05 0 0 0 46 Correct 0
Neutral Neutral 1e-05 0 0 0 51 Correct 0
Negative Negative 1e-05 0 0.0333 0 13 Correct 0.4329
Neutral Negative 1e-05 0 0.01 0 34 Incorrect 0.34
Negative Negative 1e-05 0 0.01 0 10 Correct 0.1
Neutral Neutral 1e-05 0 0 0 42 Correct 0
Negative Negative 1e-05 0 0.01 0 9 Correct 0.09
Neutral Neutral 1e-05 0 0 0 46 Correct 0
Neutral Neutral 1e-06 0 0 0 6 Correct 0
Neutral Neutral 1e-05 0 0 0 43 Correct 0
Neutral Neutral 1e-05 0 0 0 36 Correct 0
Neutral Neutral 1e-06 0 0 0 11 Correct 0
Neutral Neutral 1e-06 0 0 0 5 Correct 0
Neutral Neutral 1e-05 0 0 0 46 Correct 0
Neutral Neutral 1e-06 0 0 0 5 Correct 0
Negative Neutral 1e-06 0 0 0 0 Incorrect 0
Neutral Neutral 1e-05 0 0 0 37 Correct 0
Neutral Neutral 1e-05 0 0 0 33 Correct 0
Neutral Neutral 1e-06 0 0 0 6 Correct 0
Negative Neutral 1e-06 0 0 0 1 Incorrect 0
Negative Negative 1e-05 0 0.01 0 10 Correct 0.1
Neutral Neutral 1e-06 0 0 0 3 Correct 0
Neutral Neutral 1e-06 0 0 0 4 Correct 0
Neutral Neutral 1e-06 0 0 0 8 Correct 0
Neutral Neutral 1e-06 0 0 0 4 Correct 0
Neutral Neutral 1e-05 0 0 0 38 Correct 0
Negative Negative 1e-05 0 0.01 0 8 Correct 0.08
Negative Neutral 1e-06 0 0 0 1 Incorrect 0
Neutral Neutral 1e-06 0 0 0 3 Correct 0
Negative Negative 1e-06 0 0.01 0 1 Correct 0.01
Negative Negative 1e-05 0 0.01 0 26 Correct 0.26
Neutral Neutral 1e-05 0 0 0 53 Correct 0
Neutral Neutral 1e-06 0 0 0 8 Correct 0
Neutral Neutral 1e-05 0 0 0 37 Correct 0
Negative Neutral 1e-05 0 0 0 24 Incorrect 0
Neutral Neutral 1e-05 0 0 0 39 Correct 0
Neutral Neutral 1e-06 0 0 0 3 Correct 0
Negative Neutral 1e-06 0 0 0 3 Incorrect 0
Negative Negative 1e-06 0 0.01 0 0 Correct 0
Neutral Neutral 1e-05 0 0 0 34 Correct 0
Negative Negative 1e-05 0 0.01 0 8 Correct 0.08
Negative Negative 1e-06 0 0.01 0 0 Correct 0
Negative Negative 1e-06 0 0.01 0 2 Correct 0.02
Negative Negative 1e-05 0 0.01 0 10 Correct 0.1
Negative Negative 1e-05 0 0.01 0 24 Correct 0.24
Neutral Neutral 1e-06 0 0 0 9 Correct 0
Neutral Neutral 1e-05 0 0 0 36 Correct 0
Neutral Neutral 1e-05 0 0 0 41 Correct 0
Neutral Neutral 1e-06 0 0 0 7 Correct 0
Negative Neutral 1e-06 0 0 0 0 Incorrect 0
Neutral Negative 1e-06 0 0.01 0 3 Incorrect 0.03
Neutral Neutral 1e-05 0 0 0 30 Correct 0
Neutral Negative 1e-06 0 0.01 0 3 Incorrect 0.03
Negative Negative 1e-05 0 0.01 0 24 Correct 0.24
Negative Neutral 1e-06 0 0 0 1 Incorrect 0
Neutral Neutral 1e-06 0 0 0 4 Correct 0
Neutral Neutral 1e-06 0 0 0 5 Correct 0
Neutral Neutral 1e-05 0 0 0 43 Correct 0
Neutral Neutral 1e-06 0 0 0 4 Correct 0
Negative Negative 1e-05 0 0.01 0 20 Correct 0.2
Negative Neutral 1e-06 0 0 0 2 Incorrect 0
Negative Negative 1e-06 0 0.025 0 2 Correct 0.05
Neutral Neutral 1e-05 0 0 0 34 Correct 0
Neutral Neutral 1e-05 0 0 0 35 Correct 0
Neutral Neutral 1e-05 0 0 0 40 Correct 0
Negative Negative 1e-05 0 0.02 0 24 Correct 0.48
Neutral Neutral 1e-05 0 0 0 67 Correct 0
Neutral Neutral 1e-05 0 0 0 33 Correct 0
Neutral Neutral 1e-06 0 0 0 4 Correct 0
Neutral Neutral 1e-06 0 0 0 4 Correct 0
Negative Negative 1e-05 0 0.0333 0 17 Correct 0.5661
Negative Neutral 1e-06 0 0 0 1 Incorrect 0
Neutral Neutral 1e-06 0 0 0 5 Correct 0
Negative Neutral 1e-05 0 0 0 20 Incorrect 0
Neutral Neutral 1e-05 0 0 0 65 Correct 0
Neutral Neutral 1e-05 0 0 0 32 Correct 0
Neutral Neutral 1e-06 0 0 0 9 Correct 0
Neutral Neutral 1e-06 0 0 0 4 Correct 0
Negative Negative 1e-06 0 0.01 0 1 Correct 0.01
Neutral Neutral 1e-05 0 0 0 36 Correct 0
Neutral Neutral 1e-06 0 0 0 5 Correct 0
Negative Negative 1e-06 0 0.0333 0 1 Correct 0.0333
Neutral Neutral 1e-05 0 0 0 35 Correct 0
Negative Negative 1e-05 0 0.02 0 25 Correct 0.5
Neutral Neutral 1e-05 0 0 0 50 Correct 0
Negative Neutral 1e-06 0 0 0 0 Incorrect 0
Neutral Neutral 1e-05 0 0 0 41 Correct 0
Neutral Neutral 1e-05 0 0 0 38 Correct 0
Negative Negative 1e-06 0 0.01 0 0 Correct 0
Negative Neutral 1e-06 0 0 0 1 Incorrect 0
Neutral Negative 1e-06 0 0.05 0 3 Incorrect 0.15
Negative Negative 1e-06 0 0.0333 0 1 Correct 0.0333
Negative Neutral 1e-05 0 0 0 26 Incorrect 0
Neutral Neutral 1e-05 0 0 0 40 Correct 0
Neutral Neutral 1e-06 0 0 0 4 Correct 0
Negative Neutral 1e-06 0 0 0 0 Incorrect 0
Neutral Neutral 1e-06 0 0 0 3 Correct 0
Neutral Neutral 1e-05 0 0 0 32 Correct 0
Combination Neutral 1e-06 0 0 0 0 Incorrect 0
Neutral Neutral 1e-05 0 0 0 40 Correct 0
Neutral Neutral 1e-05 0 0 0 34 Correct 0
Neutral Negative 1e-06 0 0.01 0 3 Incorrect 0.03
Neutral Neutral 1e-05 0 0 0 48 Correct 0
Neutral Neutral 1e-05 0 0 0 44 Correct 0
Neutral Negative 1e-06 0 0.01 0 7 Incorrect 0.07
Negative Negative 1e-05 0 0.01 0 19 Correct 0.19
Negative Neutral 1e-06 0 0 0 2 Incorrect 0
Neutral Neutral 1e-06 0 0 0 5 Correct 0
Neutral Neutral 1e-05 0 0 0 39 Correct 0
Neutral Negative 1e-05 0 0.01 0 37 Incorrect 0.37
Neutral Neutral 1e-05 0 0 0 27 Correct 0
Negative Negative 1e-05 0 0.0333 0 24 Correct 0.7992
Neutral Neutral 1e-05 0 0 0 33 Correct 0
Negative Negative 1e-05 0 0.01 0 13 Correct 0.13
Neutral Neutral 1e-06 0 0 0 4 Correct 0
Neutral Neutral 1e-05 0 0 0 39 Correct 0
Neutral Neutral 1e-05 0 0 0 40 Correct 0
Negative Neutral 1e-05 0 0 0 25 Incorrect 0
Neutral Neutral 1e-06 0 0 0 3 Correct 0
Neutral Neutral 1e-06 0 0 0 5 Correct 0
Negative Neutral 1e-06 0 0 0 2 Incorrect 0
Neutral Neutral 1e-05 0 0 0 35 Correct 0
Neutral Neutral 1e-06 0 0 0 4 Correct 0
Neutral Neutral 1e-05 0 0 0 35 Correct 0
Negative Neutral 1e-05 0 0 0 24 Incorrect 0
Negative Negative 1e-05 0 0.025 0 18 Correct 0.45
Neutral Neutral 1e-05 0 0 0 30 Correct 0
Neutral Negative 1e-06 0 0.01 0 6 Incorrect 0.06
Negative Negative 1e-06 0 0.01 0 2 Correct 0.02
Negative Negative 1e-05 0 0.01 0 20 Correct 0.2
Neutral Negative 1e-06 0 0.01 0 4 Incorrect 0.04
Neutral Negative 1e-06 0 0.0333 0 4 Incorrect 0.1332
Neutral Neutral 1e-06 0 0 0 6 Correct 0
Neutral Neutral 1e-05 0 0 0 28 Correct 0
Negative Negative 1e-06 0 0.0333 0 1 Correct 0.0333
Neutral Neutral 1e-06 0 0 0 7 Correct 0
Neutral Negative 1e-06 0 0.02 0 3 Incorrect 0.06
Neutral Neutral 1e-06 0 0 0 5 Correct 0
Negative Neutral 1e-06 0 0 0 1 Incorrect 0
Neutral Neutral 1e-05 0 0 0 34 Correct 0
Neutral Neutral 1e-05 0 0 0 37 Correct 0
Neutral Neutral 1e-05 0 0 0 44 Correct 0
Negative Neutral 1e-05 0 0 0 26 Incorrect 0
Negative Negative 1e-05 0 0.01 0 15 Correct 0.15
Neutral Neutral 1e-06 0 0 0 5 Correct 0
Negative Negative 1e-06 0 0.01 0 1 Correct 0.01
Negative Negative 1e-06 0 0.0333 0 0 Correct 0
Negative Negative 1e-05 0 0.02 0 18 Correct 0.36
Neutral Neutral 1e-05 0 0 0 34 Correct 0
Negative Negative 1e-06 0 0.01 0 1 Correct 0.01
Negative Negative 1e-05 0 0.01 0 14 Correct 0.14
Negative Negative 1e-05 0 0.05 0 17 Correct 0.85
Negative Negative 1e-06 0 0.01 0 2 Correct 0.02
Negative Negative 1e-06 0 0.01 0 2 Correct 0.02
Neutral Neutral 1e-05 0 0 0 36 Correct 0
Neutral Neutral 1e-05 0 0 0 30 Correct 0
Negative Neutral 1e-06 0 0 0 2 Incorrect 0
Neutral Neutral 1e-06 0 0 0 4 Correct 0
Neutral Neutral 1e-06 0 0 0 5 Correct 0
Neutral Neutral 1e-05 0 0 0 34 Correct 0
Neutral Neutral 1e-06 0 0 0 5 Correct 0
Neutral Neutral 1e-06 0 0 0 9 Correct 0
Neutral Neutral 1e-06 0 0 0 4 Correct 0
Neutral Neutral 1e-06 0 0 0 3 Correct 0
Neutral Neutral 1e-05 0 0 0 40 Correct 0
Neutral Neutral 1e-06 0 0 0 3 Correct 0
Neutral Neutral 1e-05 0 0 0 36 Correct 0
Neutral Neutral 1e-05 0 0 0 36 Correct 0
Neutral Neutral 1e-05 0 0 0 29 Correct 0
Neutral Neutral 1e-05 0 0 0 39 Correct 0
Neutral Neutral 1e-05 0 0 0 30 Correct 0
Neutral Negative 1e-06 0 0.01 0 5 Incorrect 0.05
Negative Negative 1e-05 0 0.01 0 18 Correct 0.18
Neutral Neutral 1e-06 0 0 0 4 Correct 0
Neutral Neutral 1e-05 0 0 0 44 Correct 0
Negative Negative 1e-05 0 0.01 0 13 Correct 0.13
Neutral Neutral 1e-06 0 0 0 3 Correct 0
Negative Negative 1e-06 0 0.01 0 1 Correct 0.01
Neutral Neutral 1e-05 0 0 0 37 Correct 0
Neutral Neutral 1e-06 0 0 0 6 Correct 0
Neutral Neutral 1e-05 0 0 0 43 Correct 0
Neutral Neutral 1e-06 0 0 0 3 Correct 0
Negative Negative 1e-06 0 0.05 0 0 Correct 0
Neutral Negative 1e-06 0 0.05 0 3 Incorrect 0.15
Neutral Neutral 1e-05 0 0 0 32 Correct 0
Neutral Neutral 1e-06 0 0 0 5 Correct 0
Negative Neutral 1e-06 0 0 0 2 Incorrect 0
Neutral Neutral 1e-05 0 0 0 38 Correct 0
Neutral Neutral 1e-05 0 0 0 55 Correct 0
Negative Negative 1e-05 0 0.01 0 29 Correct 0.29
Neutral Negative 1e-06 0 0.02 0 2 Incorrect 0.04
Neutral Neutral 1e-05 0 0 0 48 Correct 0
Negative Negative 1e-06 0 0.01 0 2 Correct 0.02
Negative Negative 1e-06 0 0.01 0 0 Correct 0
Negative Negative 1e-05 0 0.01 0 26 Correct 0.26
Neutral Neutral 1e-05 0 0 0 29 Correct 0
Negative Neutral 1e-06 0 0 0 3 Incorrect 0
Neutral Neutral 1e-06 0 0 0 5 Correct 0
Neutral Neutral 1e-05 0 0 0 51 Correct 0
Neutral Neutral 1e-06 0 0 0 7 Correct 0
Neutral Neutral 1e-05 0 0 0 27 Correct 0
Neutral Neutral 1e-05 0 0 0 45 Correct 0
Neutral Neutral 1e-05 0 0 0 33 Correct 0
Neutral Neutral 1e-05 0 0 0 48 Correct 0
Neutral Neutral 1e-06 0 0 0 3 Correct 0
Negative Negative 1e-05 0 0.01 0 9 Correct 0.09
Negative Neutral 1e-05 0 0 0 26 Incorrect 0
Neutral Neutral 1e-06 0 0 0 6 Correct 0
Neutral Neutral 1e-06 0 0 0 4 Correct 0
Neutral Neutral 1e-06 0 0 0 4 Correct 0
Negative Neutral 1e-06 0 0 0 1 Incorrect 0
Negative Negative 1e-05 0 0.01 0 18 Correct 0.18
Neutral Neutral 1e-06 0 0 0 5 Correct 0
Negative Neutral 1e-06 0 0 0 2 Incorrect 0
Neutral Neutral 1e-06 0 0 0 5 Correct 0
Neutral Neutral 1e-05 0 0 0 45 Correct 0
Negative Negative 1e-06 0 0.01 0 1 Correct 0.01
Negative Negative 1e-06 0 0.01 0 0 Correct 0
Negative Neutral 1e-05 0 0 0 30 Incorrect 0
Neutral Neutral 1e-05 0 0 0 43 Correct 0
Neutral Neutral 1e-06 0 0 0 4 Correct 0
Neutral Neutral 1e-06 0 0 0 4 Correct 0
Neutral Neutral 1e-05 0 0 0 39 Correct 0
Negative Neutral 1e-06 0 0 0 3 Incorrect 0
Neutral Negative 1e-06 0 0.05 0 4 Incorrect 0.2
Neutral Neutral 1e-06 0 0 0 6 Correct 0
Negative Negative 1e-05 0 0.01 0 11 Correct 0.11
Negative Negative 1e-05 0 0.01 0 14 Correct 0.14
Neutral Negative 1e-06 0 0.01 0 4 Incorrect 0.04
Neutral Negative 1e-05 0 0.01 0 30 Incorrect 0.3
Neutral Neutral 1e-05 0 0 0 40 Correct 0
Negative Negative 1e-06 0 0.01 0 1 Correct 0.01
Neutral Neutral 1e-06 0 0 0 7 Correct 0
Neutral Neutral 1e-06 0 0 0 9 Correct 0
Neutral Neutral 1e-06 0 0 0 4 Correct 0
Negative Neutral 1e-05 0 0 0 23 Incorrect 0
Neutral Neutral 1e-06 0 0 0 6 Correct 0
Neutral Neutral 1e-05 0 0 0 33 Correct 0
Neutral Negative 1e-05 0 0.01 0 28 Incorrect 0.28
Neutral Neutral 1e-06 0 0 0 4 Correct 0
Negative Negative 1e-05 0 0.01 0 15 Correct 0.15
Neutral Neutral 1e-06 0 0 0 8 Correct 0
Neutral Neutral 1e-05 0 0 0 32 Correct 0
Neutral Neutral 1e-06 0 0 0 5 Correct 0
Neutral Neutral 1e-05 0 0 0 36 Correct 0
Negative Neutral 1e-06 0 0 0 2 Incorrect 0
Negative Neutral 1e-06 0 0 0 0 Incorrect 0
Neutral Neutral 1e-05 0 0 0 37 Correct 0
Negative Negative 1e-06 0 0.01 0 1 Correct 0.01
Neutral Neutral 1e-06 0 0 0 4 Correct 0
Neutral Neutral 1e-05 0 0 0 52 Correct 0
Negative Negative 1e-06 0 0.01 0 1 Correct 0.01
Neutral Neutral 1e-06 0 0 0 5 Correct 0
Neutral Neutral 1e-05 0 0 0 44 Correct 0
Neutral Neutral 1e-05 0 0 0 39 Correct 0
Negative Neutral 1e-06 0 0 0 0 Incorrect 0
Neutral Neutral 1e-06 0 0 0 3 Correct 0
Negative Negative 1e-05 0 0.01 0 26 Correct 0.26
Negative Negative 1e-05 0 0.01 0 23 Correct 0.23
Neutral Neutral 1e-06 0 0 0 4 Correct 0
Neutral Neutral 1e-05 0 0 0 35 Correct 0
Negative Negative 1e-06 0 0.01 0 0 Correct 0
Negative Neutral 1e-06 0 0 0 2 Incorrect 0
Neutral Neutral 1e-05 0 0 0 43 Correct 0
Negative Negative 1e-06 0 0.01 0 2 Correct 0.02
Neutral Neutral 1e-05 0 0 0 43 Correct 0
Neutral Neutral 1e-05 0 0 0 46 Correct 0
Neutral Neutral 1e-05 0 0 0 42 Correct 0
Neutral Neutral 1e-06 0 0 0 4 Correct 0
Negative Neutral 1e-06 0 0 0 2 Incorrect 0
Neutral Neutral 1e-06 0 0 0 3 Correct 0
Negative Negative 1e-05 0 0.025 0 14 Correct 0.35
Neutral Neutral 1e-05 0 0 0 42 Correct 0
Neutral Neutral 1e-05 0 0 0 42 Correct 0
Negative Negative 1e-06 0 0.01 0 1 Correct 0.01
Negative Negative 1e-06 0 0.02 0 2 Correct 0.04
Neutral Neutral 1e-05 0 0 0 40 Correct 0
Neutral Neutral 1e-06 0 0 0 3 Correct 0
Negative Neutral 1e-05 0 0 0 28 Incorrect 0
Neutral Neutral 1e-06 0 0 0 5 Correct 0
Neutral Neutral 1e-05 0 0 0 52 Correct 0
Neutral Neutral 1e-05 0 0 0 44 Correct 0
Negative Negative 1e-05 0 0.01 0 10 Correct 0.1
Negative Negative 1e-05 0 0.01 0 26 Correct 0.26
Negative Neutral 1e-06 0 0 0 2 Incorrect 0
Neutral Neutral 1e-05 0 0 0 33 Correct 0
Neutral Neutral 1e-05 0 0 0 31 Correct 0
Neutral Neutral 1e-06 0 0 0 4 Correct 0
Neutral Neutral 1e-06 0 0 0 5 Correct 0
Neutral Neutral 1e-05 0 0 0 41 Correct 0
Neutral Neutral 1e-06 0 0 0 4 Correct 0
Neutral Neutral 1e-06 0 0 0 6 Correct 0
Neutral Neutral 1e-05 0 0 0 28 Correct 0
Neutral Neutral 1e-05 0 0 0 43 Correct 0
Neutral Neutral 1e-05 0 0 0 34 Correct 0
Neutral Neutral 1e-05 0 0 0 37 Correct 0
Neutral Neutral 1e-06 0 0 0 5 Correct 0
Neutral Neutral 1e-05 0 0 0 39 Correct 0
Negative Negative 1e-06 0 0.01 0 1 Correct 0.01
Neutral Negative 1e-05 0 0.01 0 28 Incorrect 0.28
Negative Negative 1e-06 0 0.01 0 1 Correct 0.01
Neutral Neutral 1e-06 0 0 0 8 Correct 0
Neutral Neutral 1e-06 0 0 0 9 Correct 0
Negative Negative 1e-05 0 0.05 0 21 Correct 1.05
Neutral Neutral 1e-05 0 0 0 38 Correct 0
Neutral Neutral 1e-05 0 0 0 40 Correct 0
Neutral Neutral 1e-05 0 0 0 36 Correct 0
Neutral Neutral 1e-06 0 0 0 5 Correct 0
Neutral Neutral 1e-05 0 0 0 36 Correct 0
Negative Negative 1e-06 0 0.02 0 0 Correct 0
Negative Negative 1e-05 0 0.01 0 8 Correct 0.08
Neutral Negative 1e-06 0 0.01 0 3 Incorrect 0.03
Negative Negative 1e-06 0 0.01 0 0 Correct 0
Neutral Neutral 1e-05 0 0 0 32 Correct 0
Neutral Neutral 1e-06 0 0 0 6 Correct 0
Negative Negative 1e-06 0 0.025 0 2 Correct 0.05
Neutral Negative 1e-06 0 0.01 0 7 Incorrect 0.07
Neutral Neutral 1e-06 0 0 0 4 Correct 0
Negative Neutral 1e-05 0 0 0 23 Incorrect 0
Neutral Neutral 1e-06 0 0 0 4 Correct 0
Negative Negative 1e-06 0 0.01 0 1 Correct 0.01
Neutral Neutral 1e-05 0 0 0 30 Correct 0
Negative Negative 1e-06 0 0.01 0 0 Correct 0
Neutral Neutral 1e-05 0 0 0 52 Correct 0
Neutral Neutral 1e-06 0 0 0 4 Correct 0
Neutral Negative 1e-06 0 0.01 0 2 Incorrect 0.02
Neutral Neutral 1e-06 0 0 0 3 Correct 0
Neutral Neutral 1e-05 0 0 0 41 Correct 0
Neutral Neutral 1e-05 0 0 0 33 Correct 0
Neutral Neutral 1e-05 0 0 0 37 Correct 0
Negative Negative 1e-05 0 0.0333 0 16 Correct 0.5328
Neutral Neutral 1e-05 0 0 0 32 Correct 0
Negative Negative 1e-05 0 0.05 0 21 Correct 1.05
Negative Negative 1e-05 0 0.0333 0 20 Correct 0.666
Neutral Neutral 1e-05 0 0 0 34 Correct 0
Negative Negative 1e-05 0 0.01 0 13 Correct 0.13
Negative Negative 1e-05 0 0.02 0 18 Correct 0.36
Negative Negative 1e-05 0 0.01 0 13 Correct 0.13
Neutral Neutral 1e-05 0 0 0 56 Correct 0
Neutral Neutral 1e-06 0 0 0 7 Correct 0
Negative Negative 1e-05 0 0.01 0 5 Correct 0.05
Negative Neutral 1e-06 0 0 0 2 Incorrect 0
Neutral Negative 1e-06 0 0.0333 0 3 Incorrect 0.0999
Neutral Neutral 1e-06 0 0 0 3 Correct 0
Neutral Neutral 1e-05 0 0 0 30 Correct 0
Neutral Neutral 1e-05 0 0 0 41 Correct 0
Neutral Neutral 1e-06 0 0 0 5 Correct 0
Neutral Neutral 1e-05 0 0 0 30 Correct 0
Negative Negative 1e-05 0 0.01 0 20 Correct 0.2
Neutral Neutral 1e-05 0 0 0 34 Correct 0
Neutral Neutral 1e-05 0 0 0 43 Correct 0
Neutral Neutral 1e-05 0 0 0 37 Correct 0
Neutral Neutral 1e-05 0 0 0 37 Correct 0
Neutral Neutral 1e-06 0 0 0 4 Correct 0
Neutral Neutral 1e-05 0 0 0 49 Correct 0
Neutral Neutral 1e-05 0 0 0 42 Correct 0
Negative Neutral 1e-06 0 0 0 3 Incorrect 0
Neutral Neutral 1e-05 0 0 0 41 Correct 0
Neutral Neutral 1e-05 0 0 0 49 Correct 0
Neutral Neutral 1e-06 0 0 0 4 Correct 0
Negative Negative 1e-05 0 0.01 0 16 Correct 0.16
Neutral Neutral 1e-05 0 0 0 45 Correct 0
Neutral Neutral 1e-06 0 0 0 3 Correct 0
Negative Negative 1e-06 0 0.05 0 2 Correct 0.1
Negative Neutral 1e-06 0 0 0 2 Incorrect 0
Neutral Neutral 1e-06 0 0 0 2 Correct 0
Neutral Neutral 1e-06 0 0 0 10 Correct 0
Negative Negative 1e-06 0 0.01 0 1 Correct 0.01
Neutral Neutral 1e-06 0 0 0 2 Correct 0
Negative Negative 1e-05 0 0.01 0 22 Correct 0.22
Neutral Neutral 1e-06 0 0 0 5 Correct 0
Neutral Neutral 1e-05 0 0 0 32 Correct 0
Neutral Neutral 1e-05 0 0 0 52 Correct 0
Neutral Neutral 1e-05 0 0 0 32 Correct 0
Neutral Neutral 1e-06 0 0 0 7 Correct 0
Negative Neutral 1e-06 0 0 0 2 Incorrect 0
Neutral Neutral 1e-05 0 0 0 39 Correct 0
Negative Negative 1e-05 0 0.01 0 28 Correct 0.28
Neutral Neutral 1e-06 0 0 0 3 Correct 0
Neutral Neutral 1e-06 0 0 0 3 Correct 0
Neutral Neutral 1e-05 0 0 0 37 Correct 0
Neutral Neutral 1e-06 0 0 0 3 Correct 0
Neutral Neutral 1e-06 0 0 0 4 Correct 0
Neutral Neutral 1e-05 0 0 0 34 Correct 0
Negative Negative 1e-05 0 0.01 0 35 Correct 0.35
Neutral Negative 1e-06 0 0.01 0 3 Incorrect 0.03
Neutral Neutral 1e-05 0 0 0 39 Correct 0
Negative Neutral 1e-05 0 0 0 25 Incorrect 0
Neutral Neutral 1e-05 0 0 0 44 Correct 0
Neutral Negative 1e-05 0 0.01 0 32 Incorrect 0.32
Neutral Neutral 1e-06 0 0 0 3 Correct 0
Neutral Neutral 1e-05 0 0 0 37 Correct 0
Neutral Neutral 1e-06 0 0 0 4 Correct 0
Negative Negative 1e-06 0 0.01 0 0 Correct 0
Neutral Neutral 1e-06 0 0 0 7 Correct 0
Negative Negative 1e-05 0 0.01 0 9 Correct 0.09
Neutral Neutral 1e-05 0 0 0 28 Correct 0
Neutral Neutral 1e-05 0 0 0 30 Correct 0
Negative Neutral 1e-06 0 0 0 2 Incorrect 0
Negative Neutral 1e-06 0 0 0 2 Incorrect 0
Neutral Neutral 1e-05 0 0 0 33 Correct 0
Neutral Neutral 1e-05 0 0 0 31 Correct 0
Negative Negative 1e-06 0 0.01 0 0 Correct 0
Negative Negative 1e-06 0 0.01 0 1 Correct 0.01
Negative Negative 1e-06 0 0.01 0 2 Correct 0.02
Negative Neutral 1e-05 0 0 0 24 Incorrect 0
Neutral Neutral 1e-05 0 0 0 38 Correct 0
Neutral Neutral 1e-05 0 0 0 35 Correct 0
Neutral Neutral 1e-06 0 0 0 7 Correct 0
Neutral Neutral 1e-06 0 0 0 7 Correct 0
Neutral Neutral 1e-05 0 0 0 45 Correct 0
Neutral Negative 1e-06 0 0.01 0 4 Incorrect 0.04
Neutral Neutral 1e-06 0 0 0 6 Correct 0
Neutral Neutral 1e-05 0 0 0 47 Correct 0
Neutral Neutral 1e-06 0 0 0 3 Correct 0
Negative Negative 1e-06 0 0.02 0 2 Correct 0.04
Neutral Neutral 1e-05 0 0 0 46 Correct 0
Neutral Neutral 1e-06 0 0 0 6 Correct 0
Neutral Neutral 1e-05 0 0 0 44 Correct 0
Neutral Neutral 1e-05 0 0 0 45 Correct 0
Negative Neutral 1e-06 0 0 0 2 Incorrect 0
Neutral Neutral 1e-06 0 0 0 5 Correct 0
Neutral Neutral 1e-05 0 0 0 38 Correct 0
Neutral Negative 1e-06 0 0.025 0 3 Incorrect 0.075
Neutral Neutral 1e-05 0 0 0 32 Correct 0
Neutral Neutral 1e-05 0 0 0 34 Correct 0
Negative Negative 1e-05 0 0.05 0 27 Correct 1.35
Negative Negative 1e-05 0 0.01 0 5 Correct 0.05
Neutral Neutral 1e-05 0 0 0 38 Correct 0
Neutral Neutral 1e-05 0 0 0 46 Correct 0
Neutral Neutral 1e-06 0 0 0 6 Correct 0
Neutral Neutral 1e-05 0 0 0 34 Correct 0
Negative Neutral 1e-06 0 0 0 2 Incorrect 0
Neutral Neutral 1e-05 0 0 0 32 Correct 0
Neutral Neutral 1e-05 0 0 0 41 Correct 0
Neutral Neutral 1e-06 0 0 0 3 Correct 0
Neutral Neutral 1e-05 0 0 0 39 Correct 0
Neutral Neutral 1e-06 0 0 0 6 Correct 0
Neutral Neutral 1e-06 0 0 0 3 Correct 0
Negative Neutral 1e-06 0 0 0 2 Incorrect 0
Neutral Neutral 1e-06 0 0 0 4 Correct 0
Negative Neutral 1e-06 0 0 0 2 Incorrect 0
Neutral Neutral 1e-06 0 0 0 4 Correct 0
Neutral Neutral 1e-05 0 0 0 29 Correct 0
Negative Neutral 1e-05 0 0 0 28 Incorrect 0
Neutral Neutral 1e-06 0 0 0 7 Correct 0
Negative Negative 1e-05 0 0.01 0 26 Correct 0.26
Neutral Neutral 1e-06 0 0 0 5 Correct 0
Neutral Neutral 1e-05 0 0 0 44 Correct 0
Neutral Neutral 1e-05 0 0 0 34 Correct 0
Neutral Neutral 1e-06 0 0 0 3 Correct 0
Neutral Neutral 1e-06 0 0 0 5 Correct 0
Neutral Neutral 1e-06 0 0 0 3 Correct 0
Neutral Neutral 1e-05 0 0 0 35 Correct 0
Negative Neutral 1e-06 0 0 0 3 Incorrect 0
Neutral Neutral 1e-06 0 0 0 3 Correct 0
Negative Negative 1e-05 0 0.01 0 25 Correct 0.25
Neutral Neutral 1e-06 0 0 0 5 Correct 0
Neutral Neutral 1e-06 0 0 0 5 Correct 0
Negative Negative 1e-05 0 0.02 0 30 Correct 0.6
Neutral Neutral 1e-06 0 0 0 8 Correct 0
Neutral Neutral 1e-06 0 0 0 5 Correct 0
Negative Negative 1e-05 0 0.05 0 22 Correct 1.1
Neutral Neutral 1e-05 0 0 0 35 Correct 0
Negative Neutral 1e-06 0 0 0 0 Incorrect 0
Neutral Neutral 1e-06 0 0 0 6 Correct 0
Negative Negative 1e-06 0 0.01 0 1 Correct 0.01
Negative Negative 1e-06 0 0.01 0 1 Correct 0.01
Neutral Neutral 1e-05 0 0 0 40 Correct 0
Neutral Neutral 1e-05 0 0 0 36 Correct 0
Neutral Neutral 1e-05 0 0 0 34 Correct 0
Neutral Neutral 1e-06 0 0 0 3 Correct 0
Neutral Neutral 1e-05 0 0 0 42 Correct 0
Neutral Neutral 1e-06 0 0 0 5 Correct 0
Negative Negative 1e-05 0 0.01 0 14 Correct 0.14
Negative Negative 1e-05 0 0.01 0 9 Correct 0.09
Negative Negative 1e-06 0 0.01 0 1 Correct 0.01
Neutral Neutral 1e-05 0 0 0 28 Correct 0
Neutral Neutral 1e-06 0 0 0 3 Correct 0
Neutral Neutral 1e-06 0 0 0 8 Correct 0
Neutral Neutral 1e-06 0 0 0 4 Correct 0
Neutral Neutral 1e-05 0 0 0 35 Correct 0
Neutral Neutral 1e-06 0 0 0 6 Correct 0
Negative Neutral 1e-06 0 0 0 2 Incorrect 0
Neutral Neutral 1e-06 0 0 0 3 Correct 0
Negative Negative 1e-06 0 0.01 0 0 Correct 0
Neutral Neutral 1e-06 0 0 0 4 Correct 0
Neutral Neutral 1e-06 0 0 0 6 Correct 0
Negative Negative 1e-06 0 0.01 0 3 Correct 0.03
Neutral Neutral 1e-05 0 0 0 43 Correct 0
Negative Negative 1e-05 0 0.0333 0 18 Correct 0.5994
Neutral Neutral 1e-06 0 0 0 4 Correct 0
Neutral Neutral 1e-05 0 0 0 35 Correct 0
Negative Neutral 1e-06 0 0 0 2 Incorrect 0
Neutral Neutral 1e-05 0 0 0 44 Correct 0
Neutral Neutral 1e-06 0 0 0 6 Correct 0
Neutral Neutral 1e-06 0 0 0 4 Correct 0
Negative Negative 1e-05 0 0.01 0 5 Correct 0.05
Neutral Neutral 1e-06 0 0 0 3 Correct 0
Neutral Neutral 1e-05 0 0 0 40 Correct 0
Neutral Neutral 1e-06 0 0 0 4 Correct 0
Neutral Negative 1e-06 0 0.01 0 6 Incorrect 0.06
Negative Neutral 1e-06 0 0 0 3 Incorrect 0
Neutral Neutral 1e-06 0 0 0 4 Correct 0
Neutral Neutral 1e-06 0 0 0 7 Correct 0
Neutral Neutral 1e-05 0 0 0 43 Correct 0
Neutral Neutral 1e-05 0 0 0 43 Correct 0
Neutral Neutral 1e-05 0 0 0 32 Correct 0
Neutral Neutral 1e-05 0 0 0 47 Correct 0
Negative Neutral 1e-06 0 0 0 2 Incorrect 0
Neutral Neutral 1e-06 0 0 0 5 Correct 0
Neutral Neutral 1e-05 0 0 0 34 Correct 0
Neutral Neutral 1e-05 0 0 0 40 Correct 0
Negative Neutral 1e-06 0 0 0 2 Incorrect 0
Neutral Neutral 1e-05 0 0 0 33 Correct 0
Neutral Neutral 1e-06 0 0 0 5 Correct 0
Neutral Neutral 1e-05 0 0 0 76 Correct 0
Neutral Neutral 1e-06 0 0 0 3 Correct 0
Neutral Neutral 1e-06 0 0 0 4 Correct 0
Neutral Neutral 1e-05 0 0 0 33 Correct 0
Neutral Neutral 1e-06 0 0 0 5 Correct 0
Neutral Neutral 1e-06 0 0 0 5 Correct 0
Neutral Neutral 1e-06 0 0 0 4 Correct 0
Neutral Neutral 1e-06 0 0 0 4 Correct 0
Negative Neutral 1e-06 0 0 0 4 Incorrect 0
Neutral Neutral 1e-06 0 0 0 3 Correct 0
Negative Negative 1e-05 0 0.01 0 8 Correct 0.08
Neutral Neutral 1e-05 0 0 0 48 Correct 0
Neutral Neutral 1e-05 0 0 0 37 Correct 0
Negative Negative 1e-05 0 0.01 0 21 Correct 0.21
Neutral Negative 1e-05 0 0.01 0 28 Incorrect 0.28
Neutral Neutral 1e-05 0 0 0 33 Correct 0
Negative Negative 1e-05 0 0.05 0 16 Correct 0.8
Negative Neutral 1e-06 0 0 0 1 Incorrect 0
Neutral Neutral 1e-05 0 0 0 44 Correct 0
Neutral Neutral 1e-05 0 0 0 34 Correct 0
Neutral Neutral 1e-05 0 0 0 28 Correct 0
Neutral Neutral 1e-06 0 0 0 5 Correct 0
Negative Negative 1e-05 0 0.0333 0 16 Correct 0.5328
Neutral Neutral 1e-05 0 0 0 30 Correct 0
Negative Neutral 1e-06 0 0 0 3 Incorrect 0
Neutral Negative 1e-06 0 0.01 0 4 Incorrect 0.04
Neutral Neutral 1e-05 0 0 0 47 Correct 0
Negative Neutral 1e-06 0 0 0 4 Incorrect 0
Neutral Negative 1e-06 0 0.01 0 3 Incorrect 0.03
Neutral Neutral 1e-06 0 0 0 3 Correct 0
Negative Negative 1e-05 0 0.02 0 24 Correct 0.48
Neutral Neutral 1e-05 0 0 0 29 Correct 0
Neutral Neutral 1e-06 0 0 0 7 Correct 0
Neutral Neutral 1e-05 0 0 0 56 Correct 0
Negative Negative 1e-06 0 0.0333 0 2 Correct 0.0666
Negative Neutral 1e-05 0 0 0 32 Incorrect 0
Neutral Neutral 1e-05 0 0 0 35 Correct 0
Neutral Neutral 1e-06 0 0 0 5 Correct 0
Negative Negative 1e-05 0 0.01 0 19 Correct 0.19
Negative Neutral 1e-06 0 0 0 0 Incorrect 0
Negative Negative 1e-06 0 0.01 0 0 Correct 0
Neutral Neutral 1e-06 0 0 0 4 Correct 0
Negative Negative 1e-06 0 0.01 0 1 Correct 0.01
Negative Neutral 1e-05 0 0 0 27 Incorrect 0
Negative Neutral 1e-06 0 0 0 2 Incorrect 0
Negative Neutral 1e-06 0 0 0 2 Incorrect 0
Negative Neutral 1e-06 0 0 0 0 Incorrect 0
Negative Negative 1e-05 0 0.0333 0 22 Correct 0.7326
Negative Negative 1e-05 0 0.01 0 21 Correct 0.21
Neutral Neutral 1e-05 0 0 0 37 Correct 0
Neutral Neutral 1e-06 0 0 0 3 Correct 0
Neutral Neutral 1e-06 0 0 0 3 Correct 0
Neutral Neutral 1e-05 0 0 0 36 Correct 0
Neutral Neutral 1e-05 0 0 0 37 Correct 0
Neutral Neutral 1e-06 0 0 0 6 Correct 0
Neutral Neutral 1e-06 0 0 0 6 Correct 0
Negative Neutral 1e-06 0 0 0 3 Incorrect 0
Neutral Neutral 1e-06 0 0 0 4 Correct 0
Neutral Neutral 1e-06 0 0 0 5 Correct 0
Neutral Neutral 1e-05 0 0 0 59 Correct 0
Neutral Neutral 1e-05 0 0 0 39 Correct 0
Negative Neutral 1e-05 0 0 0 22 Incorrect 0
Neutral Neutral 1e-05 0 0 0 32 Correct 0
Negative Negative 1e-06 0 0.01 0 0 Correct 0
Neutral Neutral 1e-06 0 0 0 5 Correct 0
Neutral Neutral 1e-06 0 0 0 4 Correct 0
Negative Neutral 1e-06 0 0 0 1 Incorrect 0
Neutral Neutral 1e-06 0 0 0 7 Correct 0
Neutral Neutral 1e-06 0 0 0 4 Correct 0
Neutral Neutral 1e-05 0 0 0 31 Correct 0
Neutral Neutral 1e-06 0 0 0 7 Correct 0
Neutral Negative 1e-06 0 0.05 0 3 Incorrect 0.15
Neutral Neutral 1e-05 0 0 0 32 Correct 0
Negative Negative 1e-05 0 0.01 0 24 Correct 0.24
Negative Negative 1e-06 0 0.01 0 2 Correct 0.02
Neutral Neutral 1e-05 0 0 0 27 Correct 0
Neutral Neutral 1e-05 0 0 0 34 Correct 0
Negative Neutral 1e-06 0 0 0 2 Incorrect 0
Neutral Neutral 1e-06 0 0 0 6 Correct 0
Negative Negative 1e-06 0 0.01 0 2 Correct 0.02
Negative Negative 1e-06 0 0.01 0 0 Correct 0
Negative Negative 1e-06 0 0.0333 0 2 Correct 0.0666
Negative Negative 1e-05 0 0.02 0 26 Correct 0.52
Neutral Neutral 1e-05 0 0 0 48 Correct 0
Neutral Neutral 1e-06 0 0 0 5 Correct 0
Neutral Neutral 1e-06 0 0 0 7 Correct 0
Negative Negative 1e-05 0 0.01 0 25 Correct 0.25
Neutral Neutral 1e-05 0 0 0 25 Correct 0
Neutral Neutral 1e-06 0 0 0 5 Correct 0
Neutral Neutral 1e-05 0 0 0 52 Correct 0
Neutral Negative 1e-06 0 0.01 0 5 Incorrect 0.05
Neutral Neutral 1e-05 0 0 0 39 Correct 0
Neutral Neutral 1e-06 0 0 0 5 Correct 0
Neutral Neutral 1e-05 0 0 0 35 Correct 0
Neutral Neutral 1e-06 0 0 0 5 Correct 0
Negative Negative 1e-06 0 0.01 0 0 Correct 0
Neutral Neutral 1e-06 0 0 0 5 Correct 0
Negative Negative 1e-05 0 0.01 0 15 Correct 0.15
Negative Negative 1e-06 0 0.05 0 0 Correct 0
Neutral Neutral 1e-06 0 0 0 5 Correct 0
Neutral Neutral 1e-05 0 0 0 36 Correct 0
Neutral Neutral 1e-06 0 0 0 6 Correct 0
Neutral Neutral 1e-06 0 0 0 5 Correct 0
Neutral Neutral 1e-06 0 0 0 6 Correct 0
Neutral Neutral 1e-06 0 0 0 4 Correct 0
Negative Neutral 1e-06 0 0 0 0 Incorrect 0
Neutral Neutral 1e-05 0 0 0 33 Correct 0
Neutral Neutral 1e-06 0 0 0 4 Correct 0
Neutral Neutral 1e-05 0 0 0 42 Correct 0
Negative Neutral 1e-06 0 0 0 2 Incorrect 0
Neutral Neutral 1e-06 0 0 0 3 Correct 0
Negative Negative 1e-05 0 0.01 0 13 Correct 0.13
Neutral Neutral 1e-06 0 0 0 4 Correct 0
Neutral Neutral 1e-06 0 0 0 5 Correct 0
Neutral Neutral 1e-06 0 0 0 6 Correct 0
Neutral Negative 1e-06 0 0.01 0 4 Incorrect 0.04
Neutral Neutral 1e-06 0 0 0 5 Correct 0
Negative Negative 1e-06 0 0.01 0 2 Correct 0.02
Neutral Neutral 1e-06 0 0 0 4 Correct 0
Neutral Neutral 1e-05 0 0 0 32 Correct 0
Neutral Neutral 1e-06 0 0 0 4 Correct 0
Neutral Neutral 1e-06 0 0 0 9 Correct 0
Neutral Neutral 1e-06 0 0 0 8 Correct 0
Negative Neutral 1e-06 0 0 0 1 Incorrect 0
Neutral Neutral 1e-06 0 0 0 6 Correct 0
Negative Neutral 1e-06 0 0 0 0 Incorrect 0
Neutral Neutral 1e-06 0 0 0 3 Correct 0
Negative Negative 1e-05 0 0.01 0 10 Correct 0.1
Neutral Negative 1e-06 0 0.01 0 4 Incorrect 0.04
Neutral Negative 1e-05 0 0.01 0 26 Incorrect 0.26
Negative Negative 1e-05 0 0.05 0 23 Correct 1.15
Negative Negative 1e-05 0 0.01 0 7 Correct 0.07
Neutral Neutral 1e-05 0 0 0 39 Correct 0
Neutral Neutral 1e-05 0 0 0 54 Correct 0
Neutral Neutral 1e-06 0 0 0 5 Correct 0
Neutral Neutral 1e-06 0 0 0 3 Correct 0
Neutral Neutral 1e-05 0 0 0 41 Correct 0
Neutral Neutral 1e-05 0 0 0 34 Correct 0
Negative Negative 1e-05 0 0.01 0 12 Correct 0.12
Negative Neutral 1e-06 0 0 0 1 Incorrect 0
Neutral Neutral 1e-05 0 0 0 37 Correct 0
Neutral Neutral 1e-05 0 0 0 32 Correct 0
Negative Neutral 1e-06 0 0 0 1 Incorrect 0
Neutral Neutral 1e-05 0 0 0 40 Correct 0
Neutral Neutral 1e-06 0 0 0 7 Correct 0
Neutral Neutral 1e-05 0 0 0 44 Correct 0
Neutral Neutral 1e-05 0 0 0 48 Correct 0
Negative Neutral 1e-06 0 0 0 2 Incorrect 0
Neutral Negative 1e-06 0 0.01 0 5 Incorrect 0.05
Neutral Neutral 1e-05 0 0 0 52 Correct 0
Neutral Neutral 1e-06 0 0 0 3 Correct 0
Negative Negative 1e-05 0 0.025 0 16 Correct 0.4
Neutral Neutral 1e-05 0 0 0 47 Correct 0
Neutral Neutral 1e-05 0 0 0 44 Correct 0
Negative Negative 1e-05 0 0.01 0 25 Correct 0.25
Neutral Neutral 1e-06 0 0 0 3 Correct 0
Neutral Neutral 1e-05 0 0 0 53 Correct 0
Negative Neutral 1e-06 0 0 0 1 Incorrect 0
Neutral Neutral 1e-05 0 0 0 30 Correct 0
Neutral Neutral 1e-05 0 0 0 27 Correct 0
Neutral Negative 1e-06 0 0.05 0 3 Incorrect 0.15
Neutral Neutral 1e-05 0 0 0 40 Correct 0
Negative Neutral 1e-06 0 0 0 3 Incorrect 0
Neutral Neutral 1e-05 0 0 0 35 Correct 0
Negative Negative 1e-06 0 0.01 0 1 Correct 0.01
Negative Neutral 1e-05 0 0 0 22 Incorrect 0
Neutral Neutral 1e-05 0 0 0 44 Correct 0
Neutral Neutral 1e-06 0 0 0 2 Correct 0
Negative Negative 1e-06 0 0.01 0 1 Correct 0.01
Neutral Neutral 1e-06 0 0 0 6 Correct 0
Negative Neutral 1e-06 0 0 0 2 Incorrect 0
Negative Neutral 1e-06 0 0 0 2 Incorrect 0
Neutral Neutral 1e-06 0 0 0 5 Correct 0
Negative Negative 1e-06 0 0.01 0 1 Correct 0.01
Neutral Neutral 1e-06 0 0 0 5 Correct 0
Negative Negative 1e-05 0 0.02 0 20 Correct 0.4
Neutral Neutral 1e-05 0 0 0 32 Correct 0
Negative Neutral 1e-06 0 0 0 0 Incorrect 0
Neutral Neutral 1e-05 0 0 0 28 Correct 0
Negative Neutral 1e-05 0 0 0 27 Incorrect 0
Neutral Neutral 1e-06 0 0 0 3 Correct 0
Neutral Neutral 1e-05 0 0 0 43 Correct 0
Neutral Neutral 1e-05 0 0 0 34 Correct 0
Negative Negative 1e-06 0 0.01 0 1 Correct 0.01
Negative Neutral 1e-06 0 0 0 2 Incorrect 0
Neutral Neutral 1e-05 0 0 0 29 Correct 0
Neutral Neutral 1e-05 0 0 0 48 Correct 0
Neutral Neutral 1e-05 0 0 0 44 Correct 0
Negative Neutral 1e-05 0 0 0 21 Incorrect 0
Neutral Neutral 1e-06 0 0 0 3 Correct 0
Negative Negative 1e-05 0 0.02 0 23 Correct 0.46
Negative Negative 1e-05 0 0.01 0 9 Correct 0.09
Neutral Negative 1e-05 0 0.01 0 29 Incorrect 0.29
Neutral Neutral 1e-05 0 0 0 41 Correct 0
Neutral Neutral 1e-05 0 0 0 31 Correct 0
Neutral Neutral 1e-05 0 0 0 49 Correct 0
Neutral Negative 1e-05 0 0.01 0 27 Incorrect 0.27
Neutral Neutral 1e-05 0 0 0 43 Correct 0
Negative Negative 1e-06 0 0.025 0 1 Correct 0.025
Neutral Neutral 1e-06 0 0 0 12 Correct 0
Neutral Neutral 1e-05 0 0 0 39 Correct 0
Neutral Neutral 1e-06 0 0 0 5 Correct 0
Neutral Neutral 1e-06 0 0 0 3 Correct 0
Neutral Neutral 1e-06 0 0 0 4 Correct 0
Neutral Neutral 1e-05 0 0 0 32 Correct 0
Neutral Negative 1e-06 0 0.01 0 4 Incorrect 0.04
Negative Negative 1e-06 0 0.01 0 1 Correct 0.01
Neutral Negative 1e-06 0 0.025 0 5 Incorrect 0.125
Neutral Neutral 1e-05 0 0 0 54 Correct 0
Neutral Neutral 1e-05 0 0 0 36 Correct 0
Neutral Neutral 1e-05 0 0 0 25 Correct 0
Negative Neutral 1e-05 0 0 0 33 Incorrect 0
Neutral Neutral 1e-05 0 0 0 41 Correct 0
Neutral Neutral 1e-06 0 0 0 4 Correct 0
Neutral Neutral 1e-06 0 0 0 4 Correct 0
Neutral Neutral 1e-06 0 0 0 5 Correct 0
Neutral Neutral 1e-06 0 0 0 3 Correct 0
Neutral Neutral 1e-05 0 0 0 47 Correct 0
Negative Negative 1e-06 0 0.01 0 0 Correct 0
Negative Neutral 1e-05 0 0 0 29 Incorrect 0
Negative Negative 1e-06 0 0.01 0 1 Correct 0.01
Neutral Neutral 1e-05 0 0 0 27 Correct 0
Neutral Neutral 1e-06 0 0 0 7 Correct 0
Neutral Neutral 1e-06 0 0 0 6 Correct 0
Neutral Neutral 1e-06 0 0 0 3 Correct 0
Neutral Neutral 1e-05 0 0 0 41 Correct 0
Neutral Neutral 1e-05 0 0 0 33 Correct 0
Neutral Neutral 1e-06 0 0 0 3 Correct 0
Neutral Neutral 1e-06 0 0 0 5 Correct 0
Negative Negative 1e-06 0 0.01 0 0 Correct 0
Negative Negative 1e-06 0 0.01 0 1 Correct 0.01
Neutral Neutral 1e-05 0 0 0 35 Correct 0
Negative Negative 1e-05 0 0.01 0 7 Correct 0.07
Negative Neutral 1e-06 0 0 0 1 Incorrect 0
Neutral Neutral 1e-05 0 0 0 35 Correct 0
Neutral Negative 1e-06 0 0.01 0 5 Incorrect 0.05
Negative Negative 1e-05 0 0.01 0 27 Correct 0.27
Negative Negative 1e-05 0 0.01 0 8 Correct 0.08
Neutral Neutral 1e-06 0 0 0 3 Correct 0
Neutral Neutral 1e-06 0 0 0 6 Correct 0
Neutral Neutral 1e-06 0 0 0 5 Correct 0
Neutral Neutral 1e-05 0 0 0 48 Correct 0
Negative Negative 1e-06 0 0.01 0 2 Correct 0.02
Negative Neutral 1e-05 0 0 0 29 Incorrect 0
Negative Neutral 1e-06 0 0 0 2 Incorrect 0
Negative Neutral 1e-06 0 0 0 3 Incorrect 0
Neutral Neutral 1e-05 0 0 0 44 Correct 0
Neutral Neutral 1e-06 0 0 0 3 Correct 0
Negative Neutral 1e-05 0 0 0 28 Incorrect 0
Neutral Neutral 1e-05 0 0 0 34 Correct 0
Negative Negative 1e-06 0 0.01 0 2 Correct 0.02
Negative Negative 1e-05 0 0.0333 0 12 Correct 0.3996
Neutral Neutral 1e-06 0 0 0 4 Correct 0
Neutral Neutral 1e-06 0 0 0 3 Correct 0
Neutral Neutral 1e-05 0 0 0 30 Correct 0
Negative Negative 1e-05 0 0.01 0 12 Correct 0.12
Negative Negative 1e-05 0 0.01 0 8 Correct 0.08
Negative Negative 1e-06 0 0.01 0 0 Correct 0
Negative Negative 1e-05 0 0.02 0 25 Correct 0.5
Negative Negative 1e-06 0 0.0333 0 2 Correct 0.0666
Negative Neutral 1e-06 0 0 0 3 Incorrect 0
Neutral Neutral 1e-05 0 0 0 42 Correct 0
Neutral Negative 1e-06 0 0.025 0 2 Incorrect 0.05
Neutral Neutral 1e-05 0 0 0 35 Correct 0
Negative Neutral 1e-06 0 0 0 0 Incorrect 0
Neutral Neutral 1e-06 0 0 0 6 Correct 0
Negative Negative 1e-06 0 0.02 0 1 Correct 0.02
Negative Neutral 1e-06 0 0 0 3 Incorrect 0
Negative Negative 1e-05 0 0.01 0 10 Correct 0.1
Neutral Neutral 1e-05 0 0 0 42 Correct 0
Neutral Neutral 1e-05 0 0 0 41 Correct 0
Negative Negative 1e-06 0 0.05 0 2 Correct 0.1
Neutral Neutral 1e-05 0 0 0 46 Correct 0
Neutral Neutral 1e-05 0 0 0 47 Correct 0
Neutral Neutral 1e-05 0 0 0 39 Correct 0
Negative Negative 1e-06 0 0.01 0 1 Correct 0.01
Neutral Neutral 1e-06 0 0 0 5 Correct 0
Negative Negative 1e-06 0 0.02 0 1 Correct 0.02
Neutral Neutral 1e-05 0 0 0 44 Correct 0
Neutral Neutral 1e-05 0 0 0 41 Correct 0
Neutral Neutral 1e-05 0 0 0 31 Correct 0
Negative Neutral 1e-06 0 0 0 2 Incorrect 0
Neutral Neutral 1e-06 0 0 0 5 Correct 0
Neutral Negative 1e-06 0 0.01 0 2 Incorrect 0.02
Neutral Neutral 1e-05 0 0 0 40 Correct 0
Neutral Neutral 1e-06 0 0 0 2 Correct 0
Neutral Neutral 1e-06 0 0 0 7 Correct 0
Neutral Neutral 1e-05 0 0 0 41 Correct 0
Neutral Neutral 1e-05 0 0 0 28 Correct 0
Neutral Neutral 1e-05 0 0 0 30 Correct 0
Neutral Neutral 1e-06 0 0 0 6 Correct 0
Negative Negative 1e-06 0 0.02 0 2 Correct 0.04
Negative Neutral 1e-06 0 0 0 2 Incorrect 0
Negative Negative 1e-05 0 0.01 0 14 Correct 0.14
Neutral Neutral 1e-05 0 0 0 43 Correct 0
Negative Neutral 1e-06 0 0 0 2 Incorrect 0
Neutral Neutral 1e-05 0 0 0 34 Correct 0
Neutral Neutral 1e-05 0 0 0 33 Correct 0
Neutral Neutral 1e-05 0 0 0 36 Correct 0
Negative Negative 1e-06 0 0.01 0 2 Correct 0.02
Neutral Neutral 1e-05 0 0 0 36 Correct 0
Neutral Neutral 1e-05 0 0 0 33 Correct 0
Negative Negative 1e-06 0 0.01 0 1 Correct 0.01
Neutral Neutral 1e-05 0 0 0 28 Correct 0
Neutral Neutral 1e-05 0 0 0 30 Correct 0
Neutral Neutral 1e-06 0 0 0 7 Correct 0
Negative Neutral 1e-06 0 0 0 2 Incorrect 0
Negative Negative 1e-05 0 0.0333 0 17 Correct 0.5661
Neutral Neutral 1e-06 0 0 0 8 Correct 0
Neutral Neutral 1e-06 0 0 0 5 Correct 0
Neutral Neutral 1e-05 0 0 0 43 Correct 0
Negative Neutral 1e-05 0 0 0 29 Incorrect 0
Negative Negative 1e-05 0 0.01 0 25 Correct 0.25
Negative Neutral 1e-05 0 0 0 24 Incorrect 0
Neutral Neutral 1e-05 0 0 0 39 Correct 0
Neutral Neutral 1e-05 0 0 0 44 Correct 0
Neutral Neutral 1e-05 0 0 0 67 Correct 0
Neutral Neutral 1e-06 0 0 0 5 Correct 0
Combination Negative 1e-06 0 0.01 0 0 Incorrect 0
Neutral Neutral 1e-06 0 0 0 8 Correct 0
Neutral Neutral 1e-05 0 0 0 32 Correct 0
Neutral Neutral 1e-05 0 0 0 42 Correct 0
Negative Negative 1e-06 0 0.01 0 3 Correct 0.03
Neutral Neutral 1e-05 0 0 0 39 Correct 0
Negative Neutral 1e-06 0 0 0 2 Incorrect 0
Negative Negative 1e-05 0 0.01 0 11 Correct 0.11
Neutral Neutral 1e-05 0 0 0 48 Correct 0
Neutral Neutral 1e-06 0 0 0 7 Correct 0
Negative Negative 1e-05 0 0.01 0 25 Correct 0.25
Neutral Neutral 1e-06 0 0 0 4 Correct 0
Neutral Neutral 1e-05 0 0 0 33 Correct 0
Neutral Neutral 1e-06 0 0 0 8 Correct 0
Neutral Neutral 1e-05 0 0 0 30 Correct 0
Negative Negative 1e-05 0 0.01 0 27 Correct 0.27
Negative Neutral 1e-06 0 0 0 1 Incorrect 0
Neutral Neutral 1e-06 0 0 0 3 Correct 0
Negative Neutral 1e-06 0 0 0 3 Incorrect 0
Neutral Negative 1e-06 0 0.01 0 3 Incorrect 0.03
Neutral Neutral 1e-06 0 0 0 4 Correct 0
Neutral Neutral 1e-06 0 0 0 8 Correct 0
Neutral Neutral 1e-06 0 0 0 4 Correct 0
Neutral Neutral 1e-05 0 0 0 39 Correct 0
Neutral Neutral 1e-06 0 0 0 5 Correct 0
Neutral Neutral 1e-05 0 0 0 55 Correct 0
Negative Negative 1e-06 0 0.02 0 2 Correct 0.04
Neutral Neutral 1e-05 0 0 0 34 Correct 0
Negative Neutral 1e-05 0 0 0 29 Incorrect 0
Neutral Neutral 1e-06 0 0 0 6 Correct 0
Neutral Neutral 1e-05 0 0 0 46 Correct 0
Neutral Neutral 1e-06 0 0 0 5 Correct 0
Neutral Neutral 1e-06 0 0 0 4 Correct 0
Neutral Neutral 1e-06 0 0 0 3 Correct 0
Neutral Neutral 1e-05 0 0 0 53 Correct 0
Neutral Neutral 1e-05 0 0 0 37 Correct 0
Neutral Neutral 1e-05 0 0 0 31 Correct 0
Negative Neutral 1e-06 0 0 0 2 Incorrect 0
Neutral Neutral 1e-06 0 0 0 4 Correct 0
Neutral Neutral 1e-05 0 0 0 29 Correct 0
Neutral Neutral 1e-05 0 0 0 35 Correct 0
Neutral Neutral 1e-06 0 0 0 6 Correct 0
Neutral Neutral 1e-06 0 0 0 6 Correct 0
Neutral Neutral 1e-06 0 0 0 4 Correct 0
Neutral Neutral 1e-06 0 0 0 4 Correct 0
Neutral Neutral 1e-06 0 0 0 6 Correct 0
Neutral Neutral 1e-06 0 0 0 3 Correct 0
Negative Negative 1e-05 0 0.01 0 9 Correct 0.09
Negative Negative 1e-05 0 0.01 0 15 Correct 0.15
Negative Neutral 1e-05 0 0 0 27 Incorrect 0
Negative Negative 1e-06 0 0.01 0 3 Correct 0.03
Negative Negative 1e-05 0 0.05 0 10 Correct 0.5
Neutral Neutral 1e-05 0 0 0 39 Correct 0
Neutral Neutral 1e-06 0 0 0 4 Correct 0
Neutral Neutral 1e-05 0 0 0 40 Correct 0
Neutral Neutral 1e-06 0 0 0 4 Correct 0
Negative Neutral 1e-05 0 0 0 26 Incorrect 0
Negative Neutral 1e-06 0 0 0 1 Incorrect 0
Negative Neutral 1e-06 0 0 0 3 Incorrect 0
Neutral Neutral 1e-05 0 0 0 25 Correct 0
Neutral Neutral 1e-06 0 0 0 4 Correct 0
Neutral Neutral 1e-06 0 0 0 6 Correct 0
Neutral Neutral 1e-06 0 0 0 11 Correct 0
Negative Neutral 1e-06 0 0 0 2 Incorrect 0
Neutral Neutral 1e-06 0 0 0 5 Correct 0
Negative Neutral 1e-06 0 0 0 2 Incorrect 0
Neutral Neutral 1e-06 0 0 0 4 Correct 0
Neutral Negative 1e-06 0 0.01 0 4 Incorrect 0.04
Negative Neutral 1e-06 0 0 0 3 Incorrect 0
Negative Neutral 1e-06 0 0 0 2 Incorrect 0
Neutral Neutral 1e-05 0 0 0 42 Correct 0
Neutral Neutral 1e-05 0 0 0 28 Correct 0
Negative Negative 1e-06 0 0.01 0 2 Correct 0.02
Neutral Neutral 1e-05 0 0 0 37 Correct 0
Neutral Negative 1e-06 0 0.01 0 2 Incorrect 0.02
Negative Negative 1e-05 0 0.01 0 19 Correct 0.19
Negative Negative 1e-05 0 0.01 0 12 Correct 0.12
Negative Negative 1e-06 0 0.01 0 1 Correct 0.01
Neutral Neutral 1e-05 0 0 0 30 Correct 0
Negative Neutral 1e-06 0 0 0 3 Incorrect 0
Negative Neutral 1e-06 0 0 0 2 Incorrect 0
Negative Negative 1e-05 0 0.01 0 26 Correct 0.26
Neutral Neutral 1e-06 0 0 0 3 Correct 0
Negative Negative 1e-05 0 0.01 0 7 Correct 0.07
Neutral Neutral 1e-05 0 0 0 39 Correct 0
Negative Negative 1e-05 0 0.01 0 27 Correct 0.27
Negative Neutral 1e-06 0 0 0 2 Incorrect 0
Negative Negative 1e-06 0 0.01 0 0 Correct 0
Neutral Neutral 1e-06 0 0 0 3 Correct 0
Negative Negative 1e-05 0 0.01 0 8 Correct 0.08
Neutral Neutral 1e-05 0 0 0 42 Correct 0
Neutral Neutral 1e-06 0 0 0 3 Correct 0
Neutral Neutral 1e-05 0 0 0 45 Correct 0
Negative Neutral 1e-06 0 0 0 2 Incorrect 0
Neutral Neutral 1e-05 0 0 0 40 Correct 0
Negative Negative 1e-06 0 0.01 0 2 Correct 0.02
Neutral Neutral 1e-05 0 0 0 39 Correct 0
Neutral Neutral 1e-06 0 0 0 3 Correct 0
Neutral Neutral 1e-05 0 0 0 47 Correct 0
Neutral Neutral 1e-06 0 0 0 6 Correct 0
Neutral Neutral 1e-05 0 0 0 37 Correct 0
Negative Neutral 1e-06 0 0 0 2 Incorrect 0
Neutral Neutral 1e-05 0 0 0 42 Correct 0
Neutral Negative 1e-06 0 0.01 0 3 Incorrect 0.03
Neutral Neutral 1e-06 0 0 0 6 Correct 0
Negative Negative 1e-06 0 0.01 0 2 Correct 0.02
Neutral Neutral 1e-05 0 0 0 27 Correct 0
Neutral Neutral 1e-06 0 0 0 6 Correct 0
Neutral Neutral 1e-06 0 0 0 2 Correct 0
Neutral Neutral 1e-05 0 0 0 44 Correct 0
Negative Negative 1e-06 0 0.0333 0 1 Correct 0.0333
Neutral Neutral 1e-05 0 0 0 43 Correct 0
Negative Negative 1e-06 0 0.0333 0 0 Correct 0
Negative Neutral 1e-06 0 0 0 2 Incorrect 0
Neutral Neutral 1e-05 0 0 0 35 Correct 0
Neutral Neutral 1e-05 0 0 0 47 Correct 0
Negative Neutral 1e-06 0 0 0 1 Incorrect 0
Neutral Neutral 1e-06 0 0 0 6 Correct 0
Neutral Neutral 1e-06 0 0 0 5 Correct 0
Neutral Neutral 1e-05 0 0 0 30 Correct 0
Negative Neutral 1e-05 0 0 0 24 Incorrect 0
Neutral Neutral 1e-06 0 0 0 5 Correct 0
Negative Negative 1e-05 0 0.01 0 24 Correct 0.24
Negative Negative 1e-05 0 0.0333 0 16 Correct 0.5328
Neutral Neutral 1e-05 0 0 0 35 Correct 0
Neutral Neutral 1e-06 0 0 0 5 Correct 0
Neutral Neutral 1e-05 0 0 0 40 Correct 0
Neutral Negative 1e-05 0 0.01 0 35 Incorrect 0.35
Neutral Neutral 1e-05 0 0 0 47 Correct 0
Negative Negative 1e-06 0 0.01 0 2 Correct 0.02
Neutral Neutral 1e-06 0 0 0 5 Correct 0
Negative Negative 1e-05 0 0.05 0 16 Correct 0.8
Neutral Neutral 1e-05 0 0 0 32 Correct 0
Negative Negative 1e-06 0 0.025 0 2 Correct 0.05
Neutral Neutral 1e-05 0 0 0 32 Correct 0
Negative Neutral 1e-05 0 0 0 23 Incorrect 0
Neutral Neutral 1e-05 0 0 0 45 Correct 0
Neutral Neutral 1e-05 0 0 0 34 Correct 0
Neutral Neutral 1e-06 0 0 0 10 Correct 0
Neutral Neutral 1e-05 0 0 0 30 Correct 0
Neutral Neutral 1e-05 0 0 0 31 Correct 0
Neutral Neutral 1e-05 0 0 0 30 Correct 0
Neutral Neutral 1e-05 0 0 0 43 Correct 0
Neutral Neutral 1e-05 0 0 0 28 Correct 0
Neutral Negative 1e-06 0 0.01 0 3 Incorrect 0.03
Neutral Neutral 1e-06 0 0 0 7 Correct 0
Neutral Neutral 1e-05 0 0 0 42 Correct 0
Neutral Neutral 1e-06 0 0 0 6 Correct 0
Negative Negative 1e-05 0 0.02 0 22 Correct 0.44
Neutral Neutral 1e-06 0 0 0 4 Correct 0
Neutral Neutral 1e-05 0 0 0 40 Correct 0
Negative Negative 1e-05 0 0.01 0 14 Correct 0.14
Negative Neutral 1e-06 0 0 0 2 Incorrect 0
Negative Neutral 1e-05 0 0 0 29 Incorrect 0
Negative Neutral 1e-06 0 0 0 2 Incorrect 0
Negative Neutral 1e-06 0 0 0 1 Incorrect 0
Negative Neutral 1e-06 0 0 0 1 Incorrect 0
Negative Negative 1e-06 0 0.0333 0 2 Correct 0.0666
Negative Negative 1e-06 0 0.05 0 3 Correct 0.15
Negative Neutral 1e-05 0 0 0 24 Incorrect 0
Neutral Neutral 1e-06 0 0 0 6 Correct 0
Neutral Neutral 1e-05 0 0 0 37 Correct 0
Neutral Neutral 1e-05 0 0 0 35 Correct 0
Negative Neutral 1e-05 0 0 0 17 Incorrect 0
Neutral Neutral 1e-05 0 0 0 33 Correct 0
Neutral Neutral 1e-05 0 0 0 41 Correct 0
Negative Negative 1e-05 0 0.01 0 12 Correct 0.12
Neutral Neutral 1e-06 0 0 0 4 Correct 0
Negative Negative 1e-05 0 0.01 0 31 Correct 0.31
Negative Negative 1e-06 0 0.05 0 1 Correct 0.05
Neutral Neutral 1e-05 0 0 0 37 Correct 0
Neutral Neutral 1e-05 0 0 0 37 Correct 0
Neutral Neutral 1e-06 0 0 0 3 Correct 0
Neutral Neutral 1e-05 0 0 0 40 Correct 0
Negative Negative 1e-05 0 0.01 0 28 Correct 0.28
Negative Neutral 1e-06 0 0 0 2 Incorrect 0
Neutral Neutral 1e-05 0 0 0 44 Correct 0
Negative Neutral 1e-06 0 0 0 2 Incorrect 0
Neutral Neutral 1e-06 0 0 0 5 Correct 0
Negative Negative 1e-06 0 0.01 0 2 Correct 0.02
Negative Negative 1e-06 0 0.01 0 2 Correct 0.02
Neutral Neutral 1e-06 0 0 0 6 Correct 0
Neutral Neutral 1e-05 0 0 0 37 Correct 0
Neutral Neutral 1e-05 0 0 0 47 Correct 0
Neutral Neutral 1e-05 0 0 0 45 Correct 0
Neutral Neutral 1e-06 0 0 0 5 Correct 0
Negative Negative 1e-06 0 0.01 0 4 Correct 0.04
Neutral Neutral 1e-05 0 0 0 43 Correct 0
Neutral Neutral 1e-05 0 0 0 44 Correct 0
Neutral Neutral 1e-06 0 0 0 7 Correct 0
Negative Neutral 1e-06 0 0 0 3 Incorrect 0
Neutral Neutral 1e-05 0 0 0 40 Correct 0
Neutral Neutral 1e-06 0 0 0 2 Correct 0
Negative Negative 1e-06 0 0.01 0 2 Correct 0.02
Negative Negative 1e-06 0 0.01 0 1 Correct 0.01
Negative Negative 1e-06 0 0.01 0 1 Correct 0.01
Neutral Neutral 1e-05 0 0 0 53 Correct 0
Negative Negative 1e-06 0 0.01 0 2 Correct 0.02
Neutral Neutral 1e-06 0 0 0 7 Correct 0
Negative Neutral 1e-06 0 0 0 2 Incorrect 0
Negative Negative 1e-06 0 0.01 0 2 Correct 0.02
Neutral Neutral 1e-05 0 0 0 36 Correct 0
Neutral Neutral 1e-05 0 0 0 46 Correct 0
Neutral Neutral 1e-06 0 0 0 3 Correct 0
Negative Negative 1e-05 0 0.0333 0 17 Correct 0.5661
Negative Neutral 1e-06 0 0 0 2 Incorrect 0
Neutral Neutral 1e-06 0 0 0 5 Correct 0
Neutral Neutral 1e-06 0 0 0 6 Correct 0
Neutral Neutral 1e-05 0 0 0 50 Correct 0
Negative Negative 1e-05 0 0.05 0 20 Correct 1
Negative Negative 1e-05 0 0.01 0 25 Correct 0.25
Negative Neutral 1e-06 0 0 0 1 Incorrect 0
Negative Neutral 1e-06 0 0 0 1 Incorrect 0
Neutral Neutral 1e-06 0 0 0 4 Correct 0
Neutral Negative 1e-06 0 0.01 0 3 Incorrect 0.03
Neutral Neutral 1e-06 0 0 0 5 Correct 0
Neutral Neutral 1e-05 0 0 0 55 Correct 0
Neutral Neutral 1e-06 0 0 0 5 Correct 0
Neutral Negative 1e-06 0 0.01 0 3 Incorrect 0.03
Neutral Neutral 1e-06 0 0 0 3 Correct 0
Neutral Neutral 1e-05 0 0 0 39 Correct 0
Neutral Neutral 1e-05 0 0 0 33 Correct 0
Neutral Neutral 1e-05 0 0 0 41 Correct 0
Negative Negative 1e-05 0 0.05 0 17 Correct 0.85
Neutral Neutral 1e-06 0 0 0 3 Correct 0
Neutral Neutral 1e-05 0 0 0 47 Correct 0
Neutral Neutral 1e-05 0 0 0 36 Correct 0
Negative Negative 1e-05 0 0.02 0 15 Correct 0.3
Neutral Neutral 1e-06 0 0 0 5 Correct 0
Neutral Neutral 1e-05 0 0 0 50 Correct 0
Neutral Neutral 1e-05 0 0 0 51 Correct 0
Neutral Neutral 1e-06 0 0 0 4 Correct 0
Negative Neutral 1e-06 0 0 0 2 Incorrect 0
Neutral Neutral 1e-05 0 0 0 33 Correct 0
Neutral Neutral 1e-05 0 0 0 35 Correct 0
Neutral Neutral 1e-05 0 0 0 41 Correct 0
Neutral Neutral 1e-05 0 0 0 39 Correct 0
Neutral Neutral 1e-06 0 0 0 6 Correct 0
Neutral Neutral 1e-05 0 0 0 31 Correct 0
Neutral Neutral 1e-05 0 0 0 37 Correct 0
Neutral Neutral 1e-06 0 0 0 3 Correct 0
Neutral Neutral 1e-05 0 0 0 60 Correct 0
Negative Negative 1e-06 0 0.0333 0 1 Correct 0.0333
Negative Neutral 1e-06 0 0 0 2 Incorrect 0
Negative Negative 1e-06 0 0.05 0 2 Correct 0.1
Neutral Neutral 1e-06 0 0 0 4 Correct 0
Neutral Neutral 1e-05 0 0 0 31 Correct 0
Negative Neutral 1e-05 0 0 0 22 Incorrect 0
Negative Negative 1e-05 0 0.05 0 21 Correct 1.05
Neutral Neutral 1e-06 0 0 0 4 Correct 0
Neutral Negative 1e-06 0 0.01 0 5 Incorrect 0.05
Negative Neutral 1e-06 0 0 0 1 Incorrect 0
Neutral Neutral 1e-06 0 0 0 3 Correct 0
Neutral Neutral 1e-05 0 0 0 38 Correct 0
Negative Neutral 1e-06 0 0 0 2 Incorrect 0
Neutral Neutral 1e-05 0 0 0 39 Correct 0
Neutral Neutral 1e-06 0 0 0 5 Correct 0
Neutral Neutral 1e-05 0 0 0 34 Correct 0
Neutral Neutral 1e-05 0 0 0 34 Correct 0
Negative Negative 1e-06 0 0.01 0 1 Correct 0.01
Negative Neutral 1e-06 0 0 0 3 Incorrect 0
Neutral Neutral 1e-06 0 0 0 4 Correct 0
Negative Negative 1e-05 0 0.025 0 23 Correct 0.575
Negative Neutral 1e-06 0 0 0 2 Incorrect 0
Neutral Negative 1e-05 0 0.01 0 35 Incorrect 0.35
Neutral Negative 1e-06 0 0.01 0 4 Incorrect 0.04
Negative Negative 1e-05 0 0.02 0 14 Correct 0.28
Negative Neutral 1e-06 0 0 0 2 Incorrect 0
Neutral Neutral 1e-05 0 0 0 43 Correct 0
Neutral Neutral 1e-06 0 0 0 6 Correct 0
Negative Neutral 1e-06 0 0 0 1 Incorrect 0
Negative Neutral 1e-05 0 0 0 29 Incorrect 0
Neutral Neutral 1e-06 0 0 0 3 Correct 0
Neutral Neutral 1e-05 0 0 0 49 Correct 0
Neutral Neutral 1e-06 0 0 0 9 Correct 0
Neutral Neutral 1e-06 0 0 0 5 Correct 0
Negative Neutral 1e-06 0 0 0 2 Incorrect 0
Combination Negative 1e-06 0 0.01 0 0 Incorrect 0
Negative Negative 1e-06 0 0.01 0 0 Correct 0
Negative Negative 1e-06 0 0.01 0 1 Correct 0.01
Negative Neutral 1e-06 0 0 0 2 Incorrect 0
Neutral Neutral 1e-05 0 0 0 42 Correct 0
Neutral Neutral 1e-05 0 0 0 48 Correct 0
Neutral Neutral 1e-05 0 0 0 46 Correct 0
Neutral Neutral 1e-06 0 0 0 4 Correct 0
Negative Negative 1e-05 0 0.01 0 25 Correct 0.25
Negative Negative 1e-06 0 0.01 0 3 Correct 0.03
Neutral Neutral 1e-05 0 0 0 56 Correct 0
Negative Negative 1e-05 0 0.02 0 24 Correct 0.48
Neutral Neutral 1e-05 0 0 0 38 Correct 0
Neutral Neutral 1e-05 0 0 0 31 Correct 0
Negative Negative 1e-05 0 0.025 0 15 Correct 0.375
Neutral Neutral 1e-06 0 0 0 7 Correct 0
Neutral Neutral 1e-06 0 0 0 3 Correct 0
Negative Negative 1e-06 0 0.01 0 0 Correct 0
Negative Neutral 1e-05 0 0 0 27 Incorrect 0
Negative Negative 1e-05 0 0.01 0 14 Correct 0.14
Neutral Neutral 1e-05 0 0 0 33 Correct 0
Neutral Neutral 1e-05 0 0 0 35 Correct 0
Neutral Neutral 1e-05 0 0 0 62 Correct 0
Neutral Neutral 1e-05 0 0 0 38 Correct 0
Negative Neutral 1e-06 0 0 0 2 Incorrect 0
Negative Neutral 1e-06 0 0 0 2 Incorrect 0
Negative Negative 1e-05 0 0.01 0 20 Correct 0.2
Neutral Neutral 1e-06 0 0 0 5 Correct 0
Negative Neutral 1e-06 0 0 0 2 Incorrect 0
Negative Neutral 1e-06 0 0 0 1 Incorrect 0
Negative Negative 1e-05 0 0.01 0 25 Correct 0.25
Negative Negative 1e-05 0 0.01 0 22 Correct 0.22
Neutral Neutral 1e-05 0 0 0 32 Correct 0
Neutral Neutral 1e-06 0 0 0 5 Correct 0
Negative Neutral 1e-06 0 0 0 1 Incorrect 0
Neutral Neutral 1e-05 0 0 0 44 Correct 0
Neutral Neutral 1e-06 0 0 0 3 Correct 0
Neutral Neutral 1e-05 0 0 0 53 Correct 0
Neutral Neutral 1e-06 0 0 0 9 Correct 0
Negative Negative 1e-05 0 0.05 0 14 Correct 0.7
Negative Negative 1e-05 0 0.01 0 19 Correct 0.19
Negative Neutral 1e-06 0 0 0 2 Incorrect 0
Neutral Neutral 1e-05 0 0 0 34 Correct 0
Negative Neutral 1e-06 0 0 0 1 Incorrect 0
Negative Negative 1e-06 0 0.02 0 0 Correct 0
Negative Neutral 1e-06 0 0 0 1 Incorrect 0
Negative Negative 1e-06 0 0.0333 0 0 Correct 0
Neutral Neutral 1e-05 0 0 0 31 Correct 0
Negative Neutral 1e-06 0 0 0 1 Incorrect 0
Negative Negative 1e-05 0 0.01 0 22 Correct 0.22
Negative Neutral 1e-06 0 0 0 2 Incorrect 0
Neutral Neutral 1e-05 0 0 0 42 Correct 0
Negative Negative 1e-06 0 0.0333 0 1 Correct 0.0333
Negative Negative 1e-05 0 0.025 0 22 Correct 0.55
Neutral Neutral 1e-06 0 0 0 7 Correct 0
Neutral Negative 1e-06 0 0.0333 0 3 Incorrect 0.0999
Neutral Neutral 1e-05 0 0 0 37 Correct 0
Neutral Neutral 1e-05 0 0 0 46 Correct 0
Neutral Neutral 1e-06 0 0 0 3 Correct 0
Negative Negative 1e-06 0 0.01 0 1 Correct 0.01
Neutral Neutral 1e-05 0 0 0 33 Correct 0
Neutral Neutral 1e-05 0 0 0 28 Correct 0
Negative Neutral 1e-06 0 0 0 3 Incorrect 0
Neutral Neutral 1e-05 0 0 0 40 Correct 0
Neutral Neutral 1e-06 0 0 0 6 Correct 0
Neutral Neutral 1e-05 0 0 0 39 Correct 0
Neutral Neutral 1e-06 0 0 0 3 Correct 0
Neutral Negative 1e-06 0 0.0333 0 7 Incorrect 0.2331
Negative Negative 1e-05 0 0.01 0 23 Correct 0.23
Neutral Neutral 1e-05 0 0 0 32 Correct 0
Negative Negative 1e-05 0 0.01 0 7 Correct 0.07
Neutral Neutral 1e-05 0 0 0 43 Correct 0
Neutral Negative 1e-06 0 0.01 0 6 Incorrect 0.06
Neutral Neutral 1e-05 0 0 0 35 Correct 0
Negative Negative 1e-05 0 0.025 0 20 Correct 0.5
Neutral Neutral 1e-06 0 0 0 3 Correct 0
Neutral Neutral 1e-05 0 0 0 50 Correct 0
Neutral Neutral 1e-05 0 0 0 52 Correct 0
Neutral Neutral 1e-05 0 0 0 28 Correct 0
Neutral Neutral 1e-05 0 0 0 46 Correct 0
Neutral Neutral 1e-05 0 0 0 30 Correct 0
Neutral Neutral 1e-06 0 0 0 5 Correct 0
Negative Negative 1e-05 0 0.025 0 18 Correct 0.45
Neutral Neutral 1e-06 0 0 0 4 Correct 0
Neutral Neutral 1e-05 0 0 0 35 Correct 0
Neutral Neutral 1e-06 0 0 0 3 Correct 0
Neutral Neutral 1e-05 0 0 0 32 Correct 0
Neutral Neutral 1e-06 0 0 0 3 Correct 0
Neutral Neutral 1e-05 0 0 0 54 Correct 0
Negative Negative 1e-06 0 0.02 0 2 Correct 0.04
Negative Neutral 1e-05 0 0 0 26 Incorrect 0
Neutral Neutral 1e-06 0 0 0 3 Correct 0
Neutral Neutral 1e-05 0 0 0 40 Correct 0
Neutral Neutral 1e-06 0 0 0 3 Correct 0
Negative Neutral 1e-06 0 0 0 3 Incorrect 0
Neutral Neutral 1e-05 0 0 0 43 Correct 0
Neutral Neutral 1e-06 0 0 0 3 Correct 0
Neutral Negative 1e-06 0 0.01 0 3 Incorrect 0.03
Neutral Neutral 1e-06 0 0 0 3 Correct 0
Negative Neutral 1e-05 0 0 0 21 Incorrect 0
Neutral Neutral 1e-05 0 0 0 42 Correct 0
Neutral Neutral 1e-05 0 0 0 27 Correct 0
Neutral Neutral 1e-05 0 0 0 41 Correct 0
Neutral Neutral 1e-05 0 0 0 42 Correct 0
Neutral Neutral 1e-06 0 0 0 4 Correct 0
Neutral Neutral 1e-05 0 0 0 47 Correct 0
Neutral Neutral 1e-05 0 0 0 37 Correct 0
Neutral Negative 1e-06 0 0.025 0 3 Incorrect 0.075
Neutral Neutral 1e-05 0 0 0 37 Correct 0
Negative Negative 1e-06 0 0.01 0 1 Correct 0.01
Neutral Neutral 1e-05 0 0 0 33 Correct 0
Neutral Neutral 1e-05 0 0 0 40 Correct 0
Neutral Neutral 1e-05 0 0 0 41 Correct 0
Neutral Negative 1e-06 0 0.05 0 3 Incorrect 0.15
Neutral Neutral 1e-05 0 0 0 46 Correct 0
Neutral Neutral 1e-05 0 0 0 41 Correct 0
Negative Negative 1e-05 0 0.01 0 11 Correct 0.11
Negative Negative 1e-05 0 0.02 0 32 Correct 0.64
Neutral Neutral 1e-05 0 0 0 28 Correct 0
Neutral Negative 1e-06 0 0.01 0 3 Incorrect 0.03
Neutral Neutral 1e-06 0 0 0 6 Correct 0
Neutral Negative 1e-06 0 0.02 0 4 Incorrect 0.08
Neutral Neutral 1e-06 0 0 0 4 Correct 0
Negative Neutral 1e-06 0 0 0 2 Incorrect 0
Negative Negative 1e-06 0 0.025 0 2 Correct 0.05
Neutral Neutral 1e-05 0 0 0 32 Correct 0
Negative Neutral 1e-06 0 0 0 3 Incorrect 0
Neutral Neutral 1e-06 0 0 0 3 Correct 0
Negative Neutral 1e-06 0 0 0 2 Incorrect 0
Neutral Neutral 1e-05 0 0 0 38 Correct 0
Negative Negative 1e-05 0 0.01 0 25 Correct 0.25
Negative Negative 1e-05 0 0.01 0 26 Correct 0.26
Neutral Neutral 1e-05 0 0 0 49 Correct 0
Negative Negative 1e-06 0 0.01 0 0 Correct 0
Neutral Neutral 1e-05 0 0 0 39 Correct 0
Neutral Neutral 1e-06 0 0 0 4 Correct 0
Neutral Neutral 1e-06 0 0 0 4 Correct 0
Neutral Neutral 1e-05 0 0 0 35 Correct 0
Negative Negative 1e-06 0 0.01 0 0 Correct 0
Negative Neutral 1e-06 0 0 0 1 Incorrect 0
Negative Negative 1e-06 0 0.01 0 0 Correct 0
Neutral Neutral 1e-05 0 0 0 34 Correct 0
Negative Neutral 1e-06 0 0 0 2 Incorrect 0
Negative Negative 1e-05 0 0.01 0 29 Correct 0.29
Neutral Neutral 1e-06 0 0 0 4 Correct 0
Neutral Neutral 1e-06 0 0 0 4 Correct 0
Neutral Negative 1e-06 0 0.0333 0 4 Incorrect 0.1332
Negative Negative 1e-05 0 0.05 0 26 Correct 1.3
Negative Neutral 1e-05 0 0 0 24 Incorrect 0
Neutral Neutral 1e-05 0 0 0 58 Correct 0
Neutral Neutral 1e-06 0 0 0 4 Correct 0
Neutral Neutral 1e-05 0 0 0 39 Correct 0
Neutral Neutral 1e-05 0 0 0 33 Correct 0
Negative Neutral 1e-06 0 0 0 2 Incorrect 0
Neutral Neutral 1e-06 0 0 0 2 Correct 0
Neutral Neutral 1e-05 0 0 0 45 Correct 0
Negative Negative 1e-06 0 0.05 0 0 Correct 0
Neutral Neutral 1e-05 0 0 0 36 Correct 0
Negative Neutral 1e-06 0 0 0 1 Incorrect 0
Neutral Neutral 1e-05 0 0 0 51 Correct 0
Neutral Neutral 1e-06 0 0 0 11 Correct 0
Negative Neutral 1e-06 0 0 0 2 Incorrect 0
Negative Neutral 1e-06 0 0 0 1 Incorrect 0
Negative Negative 1e-06 0 0.01 0 0 Correct 0
Negative Negative 1e-05 0 0.01 0 26 Correct 0.26
Neutral Neutral 1e-05 0 0 0 38 Correct 0
Neutral Neutral 1e-06 0 0 0 5 Correct 0
Negative Neutral 1e-06 0 0 0 3 Incorrect 0
Neutral Neutral 1e-06 0 0 0 9 Correct 0
Negative Negative 1e-05 0 0.025 0 20 Correct 0.5
Negative Negative 1e-05 0 0.05 0 17 Correct 0.85
Negative Neutral 1e-06 0 0 0 2 Incorrect 0
Neutral Neutral 1e-05 0 0 0 29 Correct 0
Neutral Neutral 1e-05 0 0 0 40 Correct 0
Neutral Neutral 1e-06 0 0 0 7 Correct 0
Negative Negative 1e-06 0 0.01 0 2 Correct 0.02
Neutral Neutral 1e-05 0 0 0 27 Correct 0
Neutral Neutral 1e-06 0 0 0 5 Correct 0
Negative Neutral 1e-05 0 0 0 20 Incorrect 0
Negative Neutral 1e-06 0 0 0 3 Incorrect 0
Neutral Neutral 1e-05 0 0 0 28 Correct 0
Negative Negative 1e-06 0 0.0333 0 1 Correct 0.0333
Negative Neutral 1e-05 0 0 0 24 Incorrect 0
Neutral Neutral 1e-05 0 0 0 35 Correct 0
Neutral Neutral 1e-05 0 0 0 55 Correct 0
Negative Negative 1e-05 0 0.01 0 19 Correct 0.19
Neutral Neutral 1e-05 0 0 0 41 Correct 0
Neutral Neutral 1e-06 0 0 0 3 Correct 0
Neutral Neutral 1e-05 0 0 0 51 Correct 0
Neutral Neutral 1e-05 0 0 0 51 Correct 0
Neutral Negative 1e-06 0 0.01 0 9 Incorrect 0.09
Neutral Neutral 1e-05 0 0 0 48 Correct 0
Neutral Neutral 1e-06 0 0 0 4 Correct 0
Neutral Neutral 1e-05 0 0 0 44 Correct 0
Neutral Neutral 1e-06 0 0 0 3 Correct 0
Neutral Negative 1e-06 0 0.02 0 3 Incorrect 0.06
Neutral Negative 1e-06 0 0.01 0 4 Incorrect 0.04
Neutral Neutral 1e-06 0 0 0 5 Correct 0
Neutral Neutral 1e-05 0 0 0 28 Correct 0
Negative Negative 1e-05 0 0.01 0 22 Correct 0.22
Neutral Neutral 1e-06 0 0 0 5 Correct 0
Neutral Negative 1e-06 0 0.01 0 3 Incorrect 0.03
Neutral Neutral 1e-06 0 0 0 6 Correct 0
Negative Neutral 1e-06 0 0 0 2 Incorrect 0
Neutral Neutral 1e-05 0 0 0 49 Correct 0
Negative Negative 1e-06 0 0.01 0 2 Correct 0.02
Neutral Neutral 1e-06 0 0 0 4 Correct 0
Neutral Neutral 1e-05 0 0 0 44 Correct 0
Neutral Neutral 1e-06 0 0 0 3 Correct 0
Negative Neutral 1e-06 0 0 0 1 Incorrect 0
Neutral Neutral 1e-06 0 0 0 2 Correct 0
Neutral Neutral 1e-05 0 0 0 33 Correct 0
Neutral Neutral 1e-06 0 0 0 3 Correct 0
Neutral Neutral 1e-05 0 0 0 40 Correct 0
Negative Neutral 1e-06 0 0 0 2 Incorrect 0
Neutral Negative 1e-06 0 0.02 0 6 Incorrect 0.12
Negative Neutral 1e-06 0 0 0 2 Incorrect 0
Neutral Neutral 1e-05 0 0 0 26 Correct 0
Neutral Neutral 1e-05 0 0 0 33 Correct 0
Negative Negative 1e-06 0 0.01 0 0 Correct 0
Negative Negative 1e-05 0 0.01 0 8 Correct 0.08
Neutral Neutral 1e-05 0 0 0 29 Correct 0
Negative Neutral 1e-06 0 0 0 2 Incorrect 0
Neutral Negative 1e-06 0 0.01 0 3 Incorrect 0.03
Negative Negative 1e-05 0 0.01 0 22 Correct 0.22
Negative Neutral 1e-05 0 0 0 30 Incorrect 0
Neutral Neutral 1e-05 0 0 0 57 Correct 0
Neutral Neutral 1e-05 0 0 0 46 Correct 0
Neutral Neutral 1e-05 0 0 0 36 Correct 0
Neutral Neutral 1e-06 0 0 0 2 Correct 0
Neutral Neutral 1e-06 0 0 0 4 Correct 0
Negative Negative 1e-05 0 0.01 0 10 Correct 0.1
Negative Negative 1e-06 0 0.01 0 1 Correct 0.01
Neutral Neutral 1e-06 0 0 0 3 Correct 0
Neutral Neutral 1e-05 0 0 0 32 Correct 0
Neutral Neutral 1e-06 0 0 0 4 Correct 0
Negative Negative 1e-06 0 0.01 0 1 Correct 0.01
Negative Negative 1e-05 0 0.025 0 18 Correct 0.45
Neutral Neutral 1e-06 0 0 0 5 Correct 0
Neutral Neutral 1e-05 0 0 0 46 Correct 0
Neutral Neutral 1e-05 0 0 0 47 Correct 0
Neutral Neutral 1e-05 0 0 0 40 Correct 0
Negative Negative 1e-05 0 0.01 0 6 Correct 0.06
Negative Negative 1e-06 0 0.01 0 2 Correct 0.02
Neutral Neutral 1e-06 0 0 0 4 Correct 0
Negative Negative 1e-06 0 0.025 0 1 Correct 0.025
Negative Neutral 1e-05 0 0 0 21 Incorrect 0
Neutral Neutral 1e-05 0 0 0 34 Correct 0
Neutral Neutral 1e-06 0 0 0 7 Correct 0
Neutral Neutral 1e-05 0 0 0 33 Correct 0
Neutral Neutral 1e-05 0 0 0 44 Correct 0
Neutral Neutral 1e-06 0 0 0 14 Correct 0
Negative Neutral 1e-06 0 0 0 3 Incorrect 0
Negative Negative 1e-05 0 0.0333 0 24 Correct 0.7992
Neutral Neutral 1e-05 0 0 0 46 Correct 0
Neutral Neutral 1e-05 0 0 0 44 Correct 0
Neutral Neutral 1e-05 0 0 0 30 Correct 0
Negative Negative 1e-05 0 0.01 0 8 Correct 0.08
Neutral Neutral 1e-06 0 0 0 3 Correct 0
Neutral Neutral 1e-06 0 0 0 8 Correct 0
Neutral Neutral 1e-05 0 0 0 36 Correct 0
Neutral Neutral 1e-06 0 0 0 3 Correct 0
Negative Negative 1e-06 0 0.01 0 0 Correct 0
Neutral Neutral 1e-06 0 0 0 6 Correct 0
Negative Neutral 1e-06 0 0 0 1 Incorrect 0
Neutral Neutral 1e-05 0 0 0 28 Correct 0
Neutral Neutral 1e-06 0 0 0 3 Correct 0
Neutral Neutral 1e-06 0 0 0 3 Correct 0
Neutral Neutral 1e-05 0 0 0 47 Correct 0
Neutral Neutral 1e-05 0 0 0 43 Correct 0
Neutral Neutral 1e-05 0 0 0 27 Correct 0
Neutral Negative 1e-06 0 0.01 0 3 Incorrect 0.03
Neutral Neutral 1e-06 0 0 0 3 Correct 0
Negative Neutral 1e-06 0 0 0 2 Incorrect 0
Neutral Neutral 1e-06 0 0 0 6 Correct 0
Neutral Neutral 1e-05 0 0 0 42 Correct 0
Neutral Neutral 1e-05 0 0 0 46 Correct 0
Neutral Neutral 1e-05 0 0 0 38 Correct 0
Neutral Neutral 1e-05 0 0 0 42 Correct 0
Negative Negative 1e-05 0 0.02 0 24 Correct 0.48
Neutral Neutral 1e-05 0 0 0 58 Correct 0
Neutral Neutral 1e-05 0 0 0 32 Correct 0
Negative Neutral 1e-06 0 0 0 2 Incorrect 0
Neutral Neutral 1e-06 0 0 0 5 Correct 0
Negative Negative 1e-06 0 0.05 0 2 Correct 0.1
Neutral Neutral 1e-06 0 0 0 4 Correct 0
Neutral Neutral 1e-06 0 0 0 3 Correct 0
Negative Negative 1e-05 0 0.01 0 22 Correct 0.22
Neutral Neutral 1e-05 0 0 0 48 Correct 0
Neutral Neutral 1e-05 0 0 0 38 Correct 0
Neutral Neutral 1e-05 0 0 0 49 Correct 0
Negative Negative 1e-06 0 0.025 0 2 Correct 0.05
Neutral Neutral 1e-06 0 0 0 5 Correct 0
Neutral Neutral 1e-05 0 0 0 32 Correct 0
Neutral Neutral 1e-05 0 0 0 40 Correct 0
Negative Neutral 1e-06 0 0 0 2 Incorrect 0
Negative Negative 1e-05 0 0.01 0 12 Correct 0.12
Neutral Neutral 1e-06 0 0 0 8 Correct 0
Neutral Neutral 1e-05 0 0 0 38 Correct 0
Neutral Neutral 1e-05 0 0 0 54 Correct 0
Neutral Neutral 1e-06 0 0 0 4 Correct 0
Neutral Neutral 1e-05 0 0 0 43 Correct 0
Neutral Neutral 1e-05 0 0 0 41 Correct 0
Neutral Neutral 1e-06 0 0 0 5 Correct 0
Neutral Neutral 1e-06 0 0 0 6 Correct 0
Neutral Neutral 1e-06 0 0 0 6 Correct 0
Neutral Neutral 1e-06 0 0 0 4 Correct 0
Neutral Neutral 1e-06 0 0 0 3 Correct 0
Negative Neutral 1e-06 0 0 0 0 Incorrect 0
Neutral Neutral 1e-05 0 0 0 42 Correct 0
Negative Negative 1e-05 0 0.01 0 22 Correct 0.22
Neutral Neutral 1e-05 0 0 0 48 Correct 0
Neutral Neutral 1e-05 0 0 0 44 Correct 0
Neutral Neutral 1e-06 0 0 0 6 Correct 0
Neutral Neutral 1e-06 0 0 0 6 Correct 0
Negative Negative 1e-06 0 0.01 0 0 Correct 0
Neutral Neutral 1e-05 0 0 0 34 Correct 0
Neutral Neutral 1e-06 0 0 0 3 Correct 0
Neutral Neutral 1e-05 0 0 0 31 Correct 0
Negative Negative 1e-05 0 0.01 0 8 Correct 0.08
Neutral Neutral 1e-05 0 0 0 35 Correct 0
Neutral Neutral 1e-05 0 0 0 38 Correct 0
Negative Negative 1e-05 0 0.02 0 16 Correct 0.32
Neutral Neutral 1e-06 0 0 0 3 Correct 0
Neutral Neutral 1e-06 0 0 0 6 Correct 0
Neutral Neutral 1e-05 0 0 0 33 Correct 0
Neutral Neutral 1e-06 0 0 0 5 Correct 0
Neutral Neutral 1e-05 0 0 0 31 Correct 0
Neutral Neutral 1e-06 0 0 0 5 Correct 0
Neutral Negative 1e-05 0 0.01 0 31 Incorrect 0.31
Negative Neutral 1e-06 0 0 0 2 Incorrect 0
Neutral Neutral 1e-06 0 0 0 4 Correct 0
Negative Negative 1e-06 0 0.01 0 1 Correct 0.01
Neutral Negative 1e-06 0 0.0333 0 4 Incorrect 0.1332
Negative Neutral 1e-06 0 0 0 2 Incorrect 0
Negative Neutral 1e-06 0 0 0 2 Incorrect 0
Negative Negative 1e-05 0 0.01 0 21 Correct 0.21
Neutral Neutral 1e-05 0 0 0 35 Correct 0
Neutral Neutral 1e-05 0 0 0 33 Correct 0
Neutral Neutral 1e-05 0 0 0 40 Correct 0
Neutral Negative 1e-06 0 0.05 0 5 Incorrect 0.25
Neutral Neutral 1e-05 0 0 0 41 Correct 0
Negative Negative 1e-05 0 0.01 0 11 Correct 0.11
Neutral Neutral 1e-06 0 0 0 4 Correct 0
Negative Neutral 1e-05 0 0 0 28 Incorrect 0
Negative Negative 1e-05 0 0.05 0 20 Correct 1
Neutral Neutral 1e-05 0 0 0 37 Correct 0
Negative Neutral 1e-06 0 0 0 3 Incorrect 0
Neutral Neutral 1e-06 0 0 0 3 Correct 0
Negative Negative 1e-06 0 0.01 0 1 Correct 0.01
Neutral Neutral 1e-05 0 0 0 38 Correct 0
Neutral Neutral 1e-05 0 0 0 42 Correct 0
Neutral Neutral 1e-06 0 0 0 3 Correct 0
Negative Neutral 1e-06 0 0 0 1 Incorrect 0
Negative Negative 1e-06 0 0.01 0 1 Correct 0.01
Neutral Neutral 1e-06 0 0 0 5 Correct 0
Neutral Neutral 1e-05 0 0 0 33 Correct 0
Neutral Neutral 1e-05 0 0 0 30 Correct 0
Neutral Neutral 1e-06 0 0 0 4 Correct 0
Neutral Neutral 1e-05 0 0 0 37 Correct 0
Neutral Neutral 1e-06 0 0 0 5 Correct 0
Negative Negative 1e-05 0 0.01 0 10 Correct 0.1
Neutral Neutral 1e-05 0 0 0 53 Correct 0
Neutral Neutral 1e-05 0 0 0 33 Correct 0
Negative Neutral 1e-05 0 0 0 24 Incorrect 0
Neutral Neutral 1e-06 0 0 0 4 Correct 0
Neutral Neutral 1e-05 0 0 0 39 Correct 0
Negative Neutral 1e-06 0 0 0 2 Incorrect 0
Neutral Neutral 1e-05 0 0 0 25 Correct 0
Neutral Neutral 1e-05 0 0 0 45 Correct 0
Neutral Neutral 1e-05 0 0 0 42 Correct 0
Negative Negative 1e-06 0 0.01 0 1 Correct 0.01
Neutral Negative 1e-06 0 0.02 0 4 Incorrect 0.08
Neutral Neutral 1e-06 0 0 0 4 Correct 0
Neutral Neutral 1e-06 0 0 0 5 Correct 0
Negative Negative 1e-05 0 0.01 0 5 Correct 0.05
Neutral Neutral 1e-05 0 0 0 34 Correct 0
Neutral Neutral 1e-05 0 0 0 42 Correct 0
Neutral Neutral 1e-05 0 0 0 46 Correct 0
Neutral Neutral 1e-05 0 0 0 34 Correct 0
Neutral Neutral 1e-06 0 0 0 6 Correct 0
Neutral Neutral 1e-06 0 0 0 4 Correct 0
Negative Neutral 1e-05 0 0 0 27 Incorrect 0
Negative Neutral 1e-06 0 0 0 1 Incorrect 0
Neutral Negative 1e-06 0 0.025 0 2 Incorrect 0.05
Negative Neutral 1e-05 0 0 0 29 Incorrect 0
Neutral Neutral 1e-05 0 0 0 39 Correct 0
Neutral Neutral 1e-06 0 0 0 7 Correct 0
Negative Negative 1e-05 0 0.01 0 12 Correct 0.12
Negative Neutral 1e-06 0 0 0 2 Incorrect 0
Negative Negative 1e-05 0 0.05 0 17 Correct 0.85
Neutral Neutral 1e-05 0 0 0 30 Correct 0
Neutral Negative 1e-06 0 0.01 0 5 Incorrect 0.05
Negative Neutral 1e-06 0 0 0 2 Incorrect 0
Neutral Neutral 1e-05 0 0 0 26 Correct 0
Negative Negative 1e-06 0 0.0333 0 1 Correct 0.0333
Negative Neutral 1e-05 0 0 0 21 Incorrect 0
Neutral Neutral 1e-05 0 0 0 37 Correct 0
Neutral Negative 1e-05 0 0.01 0 35 Incorrect 0.35
Neutral Neutral 1e-05 0 0 0 38 Correct 0
Neutral Neutral 1e-05 0 0 0 33 Correct 0
Neutral Neutral 1e-05 0 0 0 42 Correct 0
Neutral Neutral 1e-06 0 0 0 5 Correct 0
Negative Negative 1e-06 0 0.01 0 1 Correct 0.01
Negative Negative 1e-05 0 0.01 0 6 Correct 0.06
Neutral Neutral 1e-06 0 0 0 6 Correct 0
Negative Neutral 1e-05 0 0 0 25 Incorrect 0
Negative Negative 1e-05 0 0.02 0 28 Correct 0.56
Negative Negative 1e-05 0 0.01 0 22 Correct 0.22
Neutral Neutral 1e-06 0 0 0 7 Correct 0
Neutral Neutral 1e-06 0 0 0 5 Correct 0
Neutral Neutral 1e-05 0 0 0 43 Correct 0
Negative Negative 1e-05 0 0.025 0 25 Correct 0.625
Neutral Neutral 1e-05 0 0 0 44 Correct 0
Neutral Neutral 1e-05 0 0 0 33 Correct 0
Negative Negative 1e-06 0 0.01 0 0 Correct 0
Negative Neutral 1e-06 0 0 0 2 Incorrect 0
Neutral Neutral 1e-06 0 0 0 5 Correct 0
Neutral Neutral 1e-05 0 0 0 35 Correct 0
Neutral Neutral 1e-06 0 0 0 5 Correct 0
Neutral Neutral 1e-05 0 0 0 40 Correct 0
Neutral Negative 1e-05 0 0.01 0 34 Incorrect 0.34
Neutral Neutral 1e-05 0 0 0 37 Correct 0
Neutral Neutral 1e-06 0 0 0 7 Correct 0
Negative Neutral 1e-06 0 0 0 1 Incorrect 0
Negative Negative 1e-05 0 0.01 0 6 Correct 0.06
Negative Neutral 1e-06 0 0 0 2 Incorrect 0
Neutral Neutral 1e-06 0 0 0 3 Correct 0
Negative Negative 1e-06 0 0.01 0 1 Correct 0.01
Negative Neutral 1e-05 0 0 0 22 Incorrect 0
Neutral Neutral 1e-06 0 0 0 4 Correct 0
Neutral Neutral 1e-05 0 0 0 31 Correct 0
Neutral Neutral 1e-06 0 0 0 6 Correct 0
Neutral Neutral 1e-06 0 0 0 6 Correct 0
Neutral Neutral 1e-06 0 0 0 4 Correct 0
Neutral Neutral 1e-06 0 0 0 3 Correct 0
Negative Negative 1e-06 0 0.01 0 0 Correct 0
Negative Negative 1e-06 0 0.02 0 2 Correct 0.04
Neutral Neutral 1e-05 0 0 0 32 Correct 0
Neutral Neutral 1e-06 0 0 0 3 Correct 0
Neutral Neutral 1e-05 0 0 0 33 Correct 0
Negative Neutral 1e-05 0 0 0 30 Incorrect 0
Negative Neutral 1e-05 0 0 0 23 Incorrect 0
Neutral Neutral 1e-06 0 0 0 3 Correct 0
Neutral Neutral 1e-05 0 0 0 61 Correct 0
Neutral Neutral 1e-06 0 0 0 7 Correct 0
Neutral Neutral 1e-05 0 0 0 29 Correct 0
Negative Negative 1e-06 0 0.01 0 0 Correct 0
Neutral Neutral 1e-06 0 0 0 3 Correct 0
Neutral Neutral 1e-05 0 0 0 47 Correct 0
Negative Negative 1e-05 0 0.02 0 23 Correct 0.46
Negative Negative 1e-06 0 0.01 0 0 Correct 0
Negative Negative 1e-06 0 0.01 0 1 Correct 0.01
Neutral Neutral 1e-06 0 0 0 4 Correct 0
Neutral Neutral 1e-06 0 0 0 3 Correct 0
Neutral Neutral 1e-06 0 0 0 4 Correct 0
Neutral Neutral 1e-05 0 0 0 42 Correct 0
Neutral Neutral 1e-05 0 0 0 33 Correct 0
Negative Neutral 1e-06 0 0 0 2 Incorrect 0
Neutral Neutral 1e-06 0 0 0 2 Correct 0
Neutral Neutral 1e-06 0 0 0 5 Correct 0
Neutral Neutral 1e-05 0 0 0 36 Correct 0
Negative Neutral 1e-06 0 0 0 2 Incorrect 0
Neutral Neutral 1e-06 0 0 0 5 Correct 0
Neutral Neutral 1e-06 0 0 0 4 Correct 0
Neutral Neutral 1e-05 0 0 0 50 Correct 0
Neutral Neutral 1e-05 0 0 0 30 Correct 0
Negative Negative 1e-06 0 0.01 0 0 Correct 0
Neutral Neutral 1e-06 0 0 0 5 Correct 0
Negative Negative 1e-06 0 0.02 0 0 Correct 0
Neutral Neutral 1e-05 0 0 0 30 Correct 0
Negative Negative 1e-06 0 0.05 0 1 Correct 0.05
Neutral Neutral 1e-05 0 0 0 39 Correct 0
Negative Negative 1e-05 0 0.01 0 13 Correct 0.13
Negative Neutral 1e-06 0 0 0 3 Incorrect 0
Neutral Neutral 1e-05 0 0 0 40 Correct 0
Negative Neutral 1e-06 0 0 0 1 Incorrect 0
Neutral Neutral 1e-05 0 0 0 37 Correct 0
Neutral Neutral 1e-06 0 0 0 2 Correct 0
Negative Neutral 1e-05 0 0 0 23 Incorrect 0
Negative Negative 1e-05 0 0.02 0 22 Correct 0.44
Neutral Neutral 1e-06 0 0 0 5 Correct 0
Neutral Neutral 1e-05 0 0 0 35 Correct 0
Neutral Neutral 1e-05 0 0 0 41 Correct 0
Neutral Neutral 1e-06 0 0 0 5 Correct 0
Neutral Neutral 1e-06 0 0 0 4 Correct 0
Neutral Neutral 1e-06 0 0 0 3 Correct 0
Neutral Neutral 1e-05 0 0 0 40 Correct 0
Negative Negative 1e-05 0 0.01 0 8 Correct 0.08
Negative Neutral 1e-06 0 0 0 2 Incorrect 0
Negative Negative 1e-05 0 0.01 0 7 Correct 0.07
Negative Neutral 1e-06 0 0 0 1 Incorrect 0
Negative Negative 1e-05 0 0.01 0 13 Correct 0.13
Negative Neutral 1e-05 0 0 0 20 Incorrect 0
Neutral Neutral 1e-06 0 0 0 5 Correct 0
Negative Negative 1e-05 0 0.01 0 4 Correct 0.04
Neutral Neutral 1e-05 0 0 0 34 Correct 0
Neutral Neutral 1e-05 0 0 0 35 Correct 0
Negative Neutral 1e-06 0 0 0 2 Incorrect 0
Negative Negative 1e-05 0 0.025 0 17 Correct 0.425
Neutral Neutral 1e-05 0 0 0 26 Correct 0
Neutral Neutral 1e-05 0 0 0 34 Correct 0
Negative Negative 1e-05 0 0.01 0 10 Correct 0.1
Neutral Neutral 1e-05 0 0 0 31 Correct 0
Negative Negative 1e-05 0 0.01 0 10 Correct 0.1
Neutral Neutral 1e-05 0 0 0 36 Correct 0
Neutral Neutral 1e-05 0 0 0 38 Correct 0
Neutral Neutral 1e-05 0 0 0 30 Correct 0
Neutral Neutral 1e-06 0 0 0 5 Correct 0
Neutral Neutral 1e-06 0 0 0 4 Correct 0
Neutral Neutral 1e-05 0 0 0 59 Correct 0
Negative Negative 1e-05 0 0.01 0 27 Correct 0.27
Neutral Neutral 1e-05 0 0 0 38 Correct 0
Negative Negative 1e-05 0 0.01 0 16 Correct 0.16
Negative Neutral 1e-06 0 0 0 2 Incorrect 0
Neutral Negative 1e-06 0 0.01 0 4 Incorrect 0.04
Neutral Neutral 1e-06 0 0 0 4 Correct 0
Neutral Neutral 1e-06 0 0 0 3 Correct 0
Neutral Neutral 1e-05 0 0 0 27 Correct 0
Negative Negative 1e-06 0 0.01 0 2 Correct 0.02
Neutral Neutral 1e-05 0 0 0 34 Correct 0
Neutral Neutral 1e-05 0 0 0 42 Correct 0
Neutral Neutral 1e-05 0 0 0 38 Correct 0
Neutral Neutral 1e-06 0 0 0 8 Correct 0
Negative Neutral 1e-06 0 0 0 3 Incorrect 0
Neutral Neutral 1e-05 0 0 0 35 Correct 0
Neutral Neutral 1e-06 0 0 0 4 Correct 0
Neutral Neutral 1e-06 0 0 0 6 Correct 0
Neutral Neutral 1e-05 0 0 0 35 Correct 0
Neutral Negative 1e-06 0 0.02 0 4 Incorrect 0.08
Negative Negative 1e-06 0 0.025 0 1 Correct 0.025
Neutral Neutral 1e-06 0 0 0 7 Correct 0
Neutral Neutral 1e-05 0 0 0 41 Correct 0
Negative Neutral 1e-06 0 0 0 2 Incorrect 0
Neutral Neutral 1e-06 0 0 0 6 Correct 0
Negative Neutral 1e-05 0 0 0 28 Incorrect 0
Negative Negative 1e-05 0 0.0333 0 24 Correct 0.7992
Neutral Neutral 1e-05 0 0 0 42 Correct 0
Negative Negative 1e-05 0 0.05 0 13 Correct 0.65
Neutral Neutral 1e-05 0 0 0 36 Correct 0
Neutral Neutral 1e-05 0 0 0 47 Correct 0
Negative Neutral 1e-05 0 0 0 22 Incorrect 0
Neutral Neutral 1e-05 0 0 0 32 Correct 0
Negative Neutral 1e-05 0 0 0 32 Incorrect 0
Neutral Neutral 1e-06 0 0 0 7 Correct 0
Neutral Neutral 1e-05 0 0 0 38 Correct 0
Neutral Neutral 1e-06 0 0 0 3 Correct 0
Neutral Neutral 1e-06 0 0 0 5 Correct 0
Neutral Negative 1e-06 0 0.02 0 7 Incorrect 0.14
Negative Neutral 1e-06 0 0 0 1 Incorrect 0
Negative Negative 1e-05 0 0.05 0 16 Correct 0.8
Neutral Neutral 1e-05 0 0 0 77 Correct 0
Negative Neutral 1e-05 0 0 0 28 Incorrect 0
Neutral Neutral 1e-06 0 0 0 4 Correct 0
Neutral Neutral 1e-06 0 0 0 4 Correct 0
Neutral Neutral 1e-06 0 0 0 3 Correct 0
Combination Negative 1e-06 0 0.01 0 0 Incorrect 0
Neutral Neutral 1e-05 0 0 0 28 Correct 0
Negative Neutral 1e-06 0 0 0 1 Incorrect 0
Negative Neutral 1e-06 0 0 0 1 Incorrect 0
Neutral Neutral 1e-05 0 0 0 38 Correct 0
Neutral Neutral 1e-05 0 0 0 31 Correct 0
Neutral Neutral 1e-06 0 0 0 5 Correct 0
Negative Negative 1e-05 0 0.01 0 12 Correct 0.12
Neutral Neutral 1e-06 0 0 0 4 Correct 0
Neutral Negative 1e-05 0 0.02 0 31 Incorrect 0.62
Negative Neutral 1e-06 0 0 0 3 Incorrect 0
Negative Neutral 1e-05 0 0 0 24 Incorrect 0
Neutral Neutral 1e-05 0 0 0 32 Correct 0
Negative Negative 1e-05 0 0.01 0 11 Correct 0.11
Neutral Negative 1e-06 0 0.025 0 6 Incorrect 0.15
Neutral Neutral 1e-06 0 0 0 3 Correct 0
Neutral Neutral 1e-06 0 0 0 6 Correct 0
Neutral Neutral 1e-05 0 0 0 39 Correct 0
Neutral Neutral 1e-05 0 0 0 41 Correct 0
Negative Negative 1e-06 0 0.01 0 0 Correct 0
Neutral Neutral 1e-05 0 0 0 42 Correct 0
Neutral Neutral 1e-05 0 0 0 49 Correct 0
Negative Negative 1e-05 0 0.01 0 20 Correct 0.2
Negative Neutral 1e-06 0 0 0 2 Incorrect 0
Neutral Neutral 1e-06 0 0 0 3 Correct 0
Negative Negative 1e-06 0 0.01 0 1 Correct 0.01
Neutral Neutral 1e-05 0 0 0 39 Correct 0
Negative Neutral 1e-05 0 0 0 22 Incorrect 0
Neutral Neutral 1e-05 0 0 0 46 Correct 0
Negative Negative 1e-06 0 0.01 0 2 Correct 0.02
Neutral Neutral 1e-05 0 0 0 41 Correct 0
Neutral Neutral 1e-06 0 0 0 7 Correct 0
Neutral Negative 1e-06 0 0.01 0 4 Incorrect 0.04
Neutral Neutral 1e-05 0 0 0 44 Correct 0
Negative Neutral 1e-06 0 0 0 1 Incorrect 0
Negative Negative 1e-06 0 0.01 0 0 Correct 0
Neutral Neutral 1e-05 0 0 0 37 Correct 0
Neutral Neutral 1e-05 0 0 0 45 Correct 0
Neutral Neutral 1e-05 0 0 0 27 Correct 0
Neutral Neutral 1e-06 0 0 0 4 Correct 0
Negative Negative 1e-06 0 0.01 0 0 Correct 0
Neutral Neutral 1e-06 0 0 0 5 Correct 0
Neutral Neutral 1e-05 0 0 0 37 Correct 0
Neutral Neutral 1e-05 0 0 0 29 Correct 0
Neutral Neutral 1e-05 0 0 0 41 Correct 0
Negative Negative 1e-06 0 0.05 0 2 Correct 0.1
Neutral Neutral 1e-06 0 0 0 3 Correct 0
Negative Neutral 1e-05 0 0 0 22 Incorrect 0
Neutral Neutral 1e-06 0 0 0 8 Correct 0
Negative Negative 1e-05 0 0.0333 0 23 Correct 0.7659
Neutral Neutral 1e-05 0 0 0 41 Correct 0
Neutral Neutral 1e-05 0 0 0 39 Correct 0
Negative Neutral 1e-05 0 0 0 27 Incorrect 0
Neutral Neutral 1e-06 0 0 0 7 Correct 0
Neutral Neutral 1e-06 0 0 0 6 Correct 0
Neutral Neutral 1e-05 0 0 0 38 Correct 0
Neutral Neutral 1e-06 0 0 0 8 Correct 0
Neutral Neutral 1e-05 0 0 0 36 Correct 0
Negative Neutral 1e-05 0 0 0 30 Incorrect 0
Neutral Neutral 1e-06 0 0 0 5 Correct 0
Neutral Neutral 1e-06 0 0 0 5 Correct 0
Negative Negative 1e-06 0 0.01 0 1 Correct 0.01
Negative Neutral 1e-05 0 0 0 17 Incorrect 0
Negative Neutral 1e-06 0 0 0 2 Incorrect 0
Negative Negative 1e-05 0 0.01 0 11 Correct 0.11
Neutral Neutral 1e-06 0 0 0 7 Correct 0
Neutral Neutral 1e-05 0 0 0 30 Correct 0
Neutral Neutral 1e-06 0 0 0 4 Correct 0
Negative Negative 1e-06 0 0.01 0 1 Correct 0.01
Neutral Neutral 1e-06 0 0 0 4 Correct 0
Neutral Neutral 1e-06 0 0 0 3 Correct 0
Neutral Neutral 1e-06 0 0 0 5 Correct 0
Neutral Neutral 1e-05 0 0 0 50 Correct 0
Neutral Neutral 1e-05 0 0 0 36 Correct 0
Neutral Neutral 1e-06 0 0 0 4 Correct 0
Neutral Neutral 1e-05 0 0 0 37 Correct 0
Negative Neutral 1e-06 0 0 0 1 Incorrect 0
Negative Negative 1e-05 0 0.01 0 25 Correct 0.25
Neutral Neutral 1e-05 0 0 0 40 Correct 0
Negative Negative 1e-05 0 0.025 0 24 Correct 0.6
Neutral Neutral 1e-05 0 0 0 31 Correct 0
Neutral Neutral 1e-05 0 0 0 48 Correct 0
Neutral Neutral 1e-05 0 0 0 49 Correct 0
Neutral Neutral 1e-06 0 0 0 5 Correct 0
Neutral Neutral 1e-05 0 0 0 47 Correct 0
Neutral Neutral 1e-06 0 0 0 4 Correct 0
Neutral Neutral 1e-05 0 0 0 34 Correct 0
Neutral Neutral 1e-06 0 0 0 4 Correct 0
Neutral Neutral 1e-05 0 0 0 27 Correct 0
Neutral Negative 1e-06 0 0.02 0 4 Incorrect 0.08
Neutral Neutral 1e-06 0 0 0 6 Correct 0
Neutral Neutral 1e-05 0 0 0 36 Correct 0
Neutral Neutral 1e-05 0 0 0 34 Correct 0
Negative Neutral 1e-06 0 0 0 2 Incorrect 0
Negative Negative 1e-06 0 0.0333 0 1 Correct 0.0333
Negative Negative 1e-05 0 0.0333 0 23 Correct 0.7659
Negative Negative 1e-06 0 0.01 0 2 Correct 0.02
Negative Negative 1e-05 0 0.01 0 7 Correct 0.07
Neutral Neutral 1e-06 0 0 0 5 Correct 0
Neutral Neutral 1e-05 0 0 0 36 Correct 0
Negative Neutral 1e-06 0 0 0 1 Incorrect 0
Negative Neutral 1e-06 0 0 0 2 Incorrect 0
Neutral Neutral 1e-06 0 0 0 6 Correct 0
Negative Neutral 1e-06 0 0 0 0 Incorrect 0
Neutral Neutral 1e-06 0 0 0 7 Correct 0
Neutral Neutral 1e-06 0 0 0 7 Correct 0
Neutral Neutral 1e-06 0 0 0 6 Correct 0
Negative Negative 1e-06 0 0.05 0 1 Correct 0.05
Negative Negative 1e-06 0 0.01 0 0 Correct 0
Negative Negative 1e-06 0 0.01 0 3 Correct 0.03
Neutral Neutral 1e-06 0 0 0 5 Correct 0
Neutral Neutral 1e-06 0 0 0 7 Correct 0
Negative Neutral 1e-05 0 0 0 26 Incorrect 0
Neutral Neutral 1e-06 0 0 0 5 Correct 0
Neutral Neutral 1e-05 0 0 0 39 Correct 0
Negative Neutral 1e-06 0 0 0 2 Incorrect 0
Neutral Neutral 1e-05 0 0 0 38 Correct 0
Neutral Neutral 1e-05 0 0 0 44 Correct 0
Neutral Negative 1e-06 0 0.01 0 6 Incorrect 0.06
Neutral Neutral 1e-06 0 0 0 6 Correct 0
Negative Negative 1e-06 0 0.02 0 1 Correct 0.02
Neutral Neutral 1e-06 0 0 0 4 Correct 0
Neutral Neutral 1e-06 0 0 0 8 Correct 0
Neutral Neutral 1e-06 0 0 0 7 Correct 0
Neutral Neutral 1e-06 0 0 0 5 Correct 0
Neutral Neutral 1e-06 0 0 0 5 Correct 0
Negative Negative 1e-06 0 0.01 0 0 Correct 0
Negative Neutral 1e-06 0 0 0 2 Incorrect 0
Neutral Neutral 1e-06 0 0 0 6 Correct 0
Neutral Neutral 1e-05 0 0 0 41 Correct 0
Neutral Neutral 1e-06 0 0 0 3 Correct 0
Neutral Neutral 1e-05 0 0 0 50 Correct 0
Neutral Neutral 1e-05 0 0 0 29 Correct 0
Negative Negative 1e-05 0 0.05 0 23 Correct 1.15
Neutral Neutral 1e-06 0 0 0 4 Correct 0
Negative Negative 1e-05 0 0.01 0 13 Correct 0.13
Neutral Neutral 1e-06 0 0 0 4 Correct 0
Negative Negative 1e-06 0 0.02 0 1 Correct 0.02
Neutral Neutral 1e-05 0 0 0 30 Correct 0
Negative Negative 1e-05 0 0.01 0 17 Correct 0.17
Neutral Neutral 1e-06 0 0 0 4 Correct 0
Neutral Neutral 1e-06 0 0 0 6 Correct 0
Neutral Neutral 1e-06 0 0 0 5 Correct 0
Negative Neutral 1e-06 0 0 0 0 Incorrect 0
Negative Negative 1e-05 0 0.01 0 15 Correct 0.15
Neutral Neutral 1e-06 0 0 0 4 Correct 0
Negative Negative 1e-06 0 0.01 0 2 Correct 0.02
Negative Negative 1e-06 0 0.02 0 2 Correct 0.04
Negative Negative 1e-05 0 0.02 0 28 Correct 0.56
Negative Neutral 1e-05 0 0 0 24 Incorrect 0
Neutral Neutral 1e-06 0 0 0 3 Correct 0
Neutral Neutral 1e-05 0 0 0 28 Correct 0
Neutral Neutral 1e-05 0 0 0 42 Correct 0
Neutral Neutral 1e-06 0 0 0 3 Correct 0
Negative Negative 1e-06 0 0.01 0 1 Correct 0.01
Neutral Neutral 1e-06 0 0 0 3 Correct 0
Negative Negative 1e-05 0 0.025 0 21 Correct 0.525
Neutral Neutral 1e-05 0 0 0 28 Correct 0
Neutral Neutral 1e-06 0 0 0 3 Correct 0
Negative Neutral 1e-06 0 0 0 2 Incorrect 0
Neutral Negative 1e-06 0 0.01 0 4 Incorrect 0.04
Negative Neutral 1e-06 0 0 0 3 Incorrect 0
Neutral Neutral 1e-05 0 0 0 38 Correct 0
Neutral Neutral 1e-06 0 0 0 3 Correct 0
Negative Negative 1e-05 0 0.01 0 25 Correct 0.25
Neutral Neutral 1e-06 0 0 0 4 Correct 0
Neutral Neutral 1e-05 0 0 0 28 Correct 0
Negative Negative 1e-05 0 0.01 0 9 Correct 0.09
Negative Negative 1e-05 0 0.01 0 27 Correct 0.27
Negative Negative 1e-05 0 0.025 0 20 Correct 0.5
Neutral Neutral 1e-05 0 0 0 31 Correct 0
Negative Neutral 1e-05 0 0 0 27 Incorrect 0
Neutral Neutral 1e-06 0 0 0 6 Correct 0
Neutral Negative 1e-05 0 0.01 0 28 Incorrect 0.28
Neutral Neutral 1e-05 0 0 0 39 Correct 0
Neutral Neutral 1e-05 0 0 0 39 Correct 0
Neutral Neutral 1e-05 0 0 0 31 Correct 0
Neutral Neutral 1e-05 0 0 0 39 Correct 0
Neutral Neutral 1e-05 0 0 0 34 Correct 0
Neutral Neutral 1e-05 0 0 0 35 Correct 0
Negative Neutral 1e-05 0 0 0 29 Incorrect 0
Neutral Neutral 1e-05 0 0 0 37 Correct 0
Combination Negative 1e-06 0 0.01 0 0 Incorrect 0
Neutral Neutral 1e-05 0 0 0 39 Correct 0
Neutral Neutral 1e-06 0 0 0 3 Correct 0
Negative Negative 1e-06 0 0.05 0 1 Correct 0.05
Neutral Neutral 1e-06 0 0 0 5 Correct 0
Neutral Neutral 1e-06 0 0 0 4 Correct 0
Negative Neutral 1e-06 0 0 0 1 Incorrect 0
Negative Negative 1e-06 0 0.05 0 2 Correct 0.1
Negative Neutral 1e-06 0 0 0 3 Incorrect 0
Neutral Neutral 1e-05 0 0 0 43 Correct 0
Neutral Neutral 1e-05 0 0 0 53 Correct 0
Neutral Neutral 1e-05 0 0 0 31 Correct 0
Negative Negative 1e-05 0 0.01 0 17 Correct 0.17
Neutral Neutral 1e-05 0 0 0 44 Correct 0
Neutral Neutral 1e-06 0 0 0 6 Correct 0
Neutral Negative 1e-06 0 0.01 0 4 Incorrect 0.04
Negative Neutral 1e-06 0 0 0 2 Incorrect 0
Neutral Neutral 1e-05 0 0 0 44 Correct 0
Neutral Neutral 1e-05 0 0 0 33 Correct 0
Neutral Negative 1e-05 0 0.01 0 28 Incorrect 0.28
Neutral Neutral 1e-06 0 0 0 6 Correct 0
Negative Negative 1e-06 0 0.05 0 1 Correct 0.05
Negative Negative 1e-06 0 0.02 0 1 Correct 0.02
Negative Negative 1e-05 0 0.0333 0 18 Correct 0.5994
Neutral Neutral 1e-06 0 0 0 5 Correct 0
Neutral Neutral 1e-05 0 0 0 34 Correct 0
Neutral Neutral 1e-05 0 0 0 38 Correct 0
Neutral Neutral 1e-05 0 0 0 41 Correct 0
Neutral Neutral 1e-06 0 0 0 6 Correct 0
Neutral Neutral 1e-06 0 0 0 3 Correct 0
Neutral Neutral 1e-06 0 0 0 4 Correct 0
Neutral Neutral 1e-05 0 0 0 51 Correct 0
Neutral Neutral 1e-06 0 0 0 3 Correct 0
Neutral Neutral 1e-05 0 0 0 36 Correct 0
Neutral Neutral 1e-06 0 0 0 6 Correct 0
Neutral Negative 1e-06 0 0.0333 0 4 Incorrect 0.1332
Negative Negative 1e-06 0 0.01 0 1 Correct 0.01
Neutral Neutral 1e-05 0 0 0 40 Correct 0
Neutral Neutral 1e-06 0 0 0 6 Correct 0
Negative Negative 1e-05 0 0.01 0 23 Correct 0.23
Neutral Neutral 1e-05 0 0 0 36 Correct 0
Neutral Neutral 1e-05 0 0 0 39 Correct 0
Neutral Neutral 1e-06 0 0 0 6 Correct 0
Neutral Neutral 1e-06 0 0 0 7 Correct 0
Neutral Neutral 1e-06 0 0 0 7 Correct 0
Neutral Neutral 1e-06 0 0 0 4 Correct 0
Negative Neutral 1e-06 0 0 0 3 Incorrect 0
Neutral Neutral 1e-05 0 0 0 34 Correct 0
Neutral Neutral 1e-06 0 0 0 3 Correct 0
Negative Negative 1e-06 0 0.05 0 1 Correct 0.05
Negative Negative 1e-06 0 0.025 0 0 Correct 0
Negative Negative 1e-05 0 0.05 0 19 Correct 0.95
Neutral Neutral 1e-05 0 0 0 42 Correct 0
Neutral Neutral 1e-05 0 0 0 35 Correct 0
Negative Negative 1e-05 0 0.05 0 7 Correct 0.35
Neutral Neutral 1e-05 0 0 0 42 Correct 0
Neutral Neutral 1e-05 0 0 0 33 Correct 0
Negative Negative 1e-06 0 0.01 0 3 Correct 0.03
Neutral Neutral 1e-05 0 0 0 40 Correct 0
Negative Negative 1e-06 0 0.01 0 1 Correct 0.01
Neutral Neutral 1e-05 0 0 0 55 Correct 0
Neutral Neutral 1e-06 0 0 0 3 Correct 0
Neutral Neutral 1e-05 0 0 0 38 Correct 0
Neutral Neutral 1e-05 0 0 0 42 Correct 0
Negative Neutral 1e-06 0 0 0 2 Incorrect 0
Neutral Neutral 1e-06 0 0 0 8 Correct 0
Neutral Neutral 1e-05 0 0 0 37 Correct 0
Neutral Neutral 1e-06 0 0 0 6 Correct 0
Neutral Neutral 1e-05 0 0 0 42 Correct 0
Neutral Neutral 1e-05 0 0 0 41 Correct 0
Neutral Negative 1e-06 0 0.01 0 4 Incorrect 0.04
Negative Neutral 1e-06 0 0 0 2 Incorrect 0
Neutral Neutral 1e-06 0 0 0 8 Correct 0
Negative Neutral 1e-06 0 0 0 1 Incorrect 0
Neutral Neutral 1e-06 0 0 0 2 Correct 0
Negative Negative 1e-05 0 0.01 0 19 Correct 0.19
Neutral Neutral 1e-06 0 0 0 3 Correct 0
Neutral Negative 1e-06 0 0.01 0 8 Incorrect 0.08
Neutral Negative 1e-06 0 0.01 0 4 Incorrect 0.04
Negative Negative 1e-06 0 0.01 0 1 Correct 0.01
Neutral Neutral 1e-05 0 0 0 44 Correct 0
Neutral Neutral 1e-06 0 0 0 7 Correct 0
Negative Negative 1e-06 0 0.01 0 0 Correct 0
Neutral Neutral 1e-05 0 0 0 41 Correct 0
Negative Negative 1e-05 0 0.01 0 7 Correct 0.07
Negative Negative 1e-05 0 0.02 0 27 Correct 0.54
Neutral Neutral 1e-05 0 0 0 36 Correct 0
Neutral Neutral 1e-06 0 0 0 3 Correct 0
Neutral Neutral 1e-06 0 0 0 6 Correct 0
Neutral Neutral 1e-05 0 0 0 48 Correct 0
Neutral Neutral 1e-06 0 0 0 6 Correct 0
Neutral Neutral 1e-06 0 0 0 4 Correct 0
Neutral Neutral 1e-05 0 0 0 40 Correct 0
Negative Negative 1e-06 0 0.01 0 1 Correct 0.01
Neutral Neutral 1e-05 0 0 0 34 Correct 0
Negative Negative 1e-06 0 0.01 0 2 Correct 0.02
Neutral Neutral 1e-05 0 0 0 39 Correct 0
Neutral Neutral 1e-05 0 0 0 34 Correct 0
Neutral Neutral 1e-06 0 0 0 5 Correct 0
Negative Negative 1e-06 0 0.0333 0 2 Correct 0.0666
Negative Negative 1e-06 0 0.01 0 1 Correct 0.01
Negative Neutral 1e-05 0 0 0 25 Incorrect 0
Neutral Neutral 1e-05 0 0 0 46 Correct 0
Neutral Neutral 1e-05 0 0 0 41 Correct 0
Negative Negative 1e-05 0 0.01 0 7 Correct 0.07
Negative Neutral 1e-06 0 0 0 2 Incorrect 0
Negative Negative 1e-05 0 0.01 0 11 Correct 0.11
Neutral Neutral 1e-05 0 0 0 34 Correct 0
Negative Negative 1e-05 0 0.025 0 27 Correct 0.675
Negative Negative 1e-06 0 0.025 0 1 Correct 0.025
Negative Negative 1e-06 0 0.025 0 3 Correct 0.075
Neutral Neutral 1e-05 0 0 0 34 Correct 0
Negative Neutral 1e-05 0 0 0 29 Incorrect 0
Neutral Neutral 1e-06 0 0 0 5 Correct 0
Neutral Neutral 1e-05 0 0 0 44 Correct 0
Negative Neutral 1e-06 0 0 0 2 Incorrect 0
Neutral Neutral 1e-06 0 0 0 4 Correct 0
Neutral Neutral 1e-06 0 0 0 4 Correct 0
Neutral Neutral 1e-05 0 0 0 32 Correct 0
Negative Negative 1e-06 0 0.01 0 2 Correct 0.02
Neutral Neutral 1e-05 0 0 0 39 Correct 0
Negative Negative 1e-05 0 0.01 0 12 Correct 0.12
Neutral Neutral 1e-05 0 0 0 30 Correct 0
Neutral Neutral 1e-05 0 0 0 31 Correct 0
Neutral Neutral 1e-06 0 0 0 5 Correct 0
Negative Negative 1e-05 0 0.025 0 21 Correct 0.525
Negative Negative 1e-06 0 0.01 0 1 Correct 0.01
Neutral Neutral 1e-06 0 0 0 5 Correct 0
Neutral Neutral 1e-05 0 0 0 49 Correct 0
Neutral Neutral 1e-05 0 0 0 34 Correct 0
Neutral Neutral 1e-05 0 0 0 42 Correct 0
Neutral Neutral 1e-05 0 0 0 39 Correct 0
Neutral Neutral 1e-05 0 0 0 42 Correct 0
Neutral Neutral 1e-06 0 0 0 2 Correct 0
Neutral Neutral 1e-05 0 0 0 29 Correct 0
Negative Negative 1e-06 0 0.025 0 2 Correct 0.05
Neutral Neutral 1e-05 0 0 0 36 Correct 0
Negative Negative 1e-05 0 0.01 0 21 Correct 0.21
Negative Negative 1e-06 0 0.01 0 1 Correct 0.01
Neutral Neutral 1e-05 0 0 0 45 Correct 0
Negative Negative 1e-05 0 0.0333 0 23 Correct 0.7659
Neutral Neutral 1e-05 0 0 0 51 Correct 0
Neutral Negative 1e-06 0 0.01 0 2 Incorrect 0.02
Negative Negative 1e-06 0 0.01 0 2 Correct 0.02
Neutral Neutral 1e-05 0 0 0 28 Correct 0
Neutral Neutral 1e-06 0 0 0 6 Correct 0
Neutral Neutral 1e-06 0 0 0 5 Correct 0
Neutral Neutral 1e-05 0 0 0 42 Correct 0
Negative Negative 1e-05 0 0.01 0 11 Correct 0.11
Neutral Neutral 1e-05 0 0 0 44 Correct 0
Negative Neutral 1e-05 0 0 0 28 Incorrect 0
Neutral Neutral 1e-05 0 0 0 33 Correct 0
Neutral Neutral 1e-06 0 0 0 3 Correct 0
Negative Neutral 1e-06 0 0 0 2 Incorrect 0
Negative Neutral 1e-06 0 0 0 2 Incorrect 0
Neutral Neutral 1e-06 0 0 0 5 Correct 0
Neutral Negative 1e-06 0 0.025 0 3 Incorrect 0.075
Neutral Neutral 1e-06 0 0 0 6 Correct 0
Neutral Neutral 1e-05 0 0 0 45 Correct 0
Neutral Neutral 1e-06 0 0 0 3 Correct 0
Neutral Neutral 1e-05 0 0 0 28 Correct 0
Neutral Neutral 1e-05 0 0 0 39 Correct 0
Negative Neutral 1e-06 0 0 0 0 Incorrect 0
Negative Neutral 1e-06 0 0 0 2 Incorrect 0
Neutral Neutral 1e-06 0 0 0 4 Correct 0
Negative Neutral 1e-06 0 0 0 2 Incorrect 0
Neutral Neutral 1e-05 0 0 0 38 Correct 0
Neutral Neutral 1e-06 0 0 0 6 Correct 0
Negative Negative 1e-06 0 0.01 0 2 Correct 0.02
Neutral Neutral 1e-06 0 0 0 9 Correct 0
Negative Negative 1e-06 0 0.01 0 1 Correct 0.01
Negative Neutral 1e-06 0 0 0 2 Incorrect 0
Negative Negative 1e-06 0 0.05 0 1 Correct 0.05
Neutral Negative 1e-06 0 0.01 0 3 Incorrect 0.03
Neutral Neutral 1e-05 0 0 0 45 Correct 0
Neutral Neutral 1e-05 0 0 0 42 Correct 0
Neutral Neutral 1e-06 0 0 0 4 Correct 0
Neutral Neutral 1e-06 0 0 0 6 Correct 0
Neutral Neutral 1e-05 0 0 0 37 Correct 0
Neutral Neutral 1e-06 0 0 0 4 Correct 0
Neutral Neutral 1e-05 0 0 0 31 Correct 0
Neutral Neutral 1e-05 0 0 0 37 Correct 0
Negative Neutral 1e-06 0 0 0 1 Incorrect 0
Neutral Neutral 1e-06 0 0 0 4 Correct 0
Negative Neutral 1e-06 0 0 0 1 Incorrect 0
Neutral Neutral 1e-05 0 0 0 41 Correct 0
Neutral Negative 1e-06 0 0.01 0 3 Incorrect 0.03
Negative Neutral 1e-05 0 0 0 19 Incorrect 0
Neutral Negative 1e-05 0 0.02 0 34 Incorrect 0.68
Neutral Neutral 1e-05 0 0 0 37 Correct 0
Neutral Neutral 1e-05 0 0 0 37 Correct 0
Neutral Neutral 1e-05 0 0 0 37 Correct 0
Neutral Neutral 1e-05 0 0 0 40 Correct 0
Negative Negative 1e-05 0 0.025 0 20 Correct 0.5
Neutral Neutral 1e-05 0 0 0 38 Correct 0
Negative Neutral 1e-06 0 0 0 2 Incorrect 0
Negative Negative 1e-05 0 0.01 0 21 Correct 0.21
Negative Negative 1e-06 0 0.01 0 1 Correct 0.01
Neutral Neutral 1e-05 0 0 0 36 Correct 0
Neutral Neutral 1e-05 0 0 0 33 Correct 0
Neutral Neutral 1e-05 0 0 0 35 Correct 0
Neutral Neutral 1e-05 0 0 0 37 Correct 0
Negative Negative 1e-06 0 0.01 0 2 Correct 0.02
Negative Neutral 1e-06 0 0 0 1 Incorrect 0
Neutral Neutral 1e-06 0 0 0 5 Correct 0
Neutral Neutral 1e-05 0 0 0 34 Correct 0
Negative Negative 1e-05 0 0.0333 0 21 Correct 0.6993
Neutral Neutral 1e-05 0 0 0 44 Correct 0
Neutral Neutral 1e-06 0 0 0 3 Correct 0
Neutral Neutral 1e-06 0 0 0 5 Correct 0
Neutral Neutral 1e-06 0 0 0 4 Correct 0
Neutral Neutral 1e-06 0 0 0 6 Correct 0
Neutral Negative 1e-06 0 0.0333 0 3 Incorrect 0.0999
Neutral Neutral 1e-05 0 0 0 44 Correct 0
Neutral Neutral 1e-05 0 0 0 46 Correct 0
Negative Negative 1e-06 0 0.0333 0 1 Correct 0.0333
Neutral Neutral 1e-05 0 0 0 40 Correct 0
Neutral Neutral 1e-06 0 0 0 6 Correct 0
Neutral Neutral 1e-06 0 0 0 4 Correct 0
Neutral Neutral 1e-05 0 0 0 39 Correct 0
Negative Negative 1e-05 0 0.01 0 21 Correct 0.21
Neutral Neutral 1e-06 0 0 0 4 Correct 0
Negative Negative 1e-06 0 0.0333 0 0 Correct 0
Neutral Neutral 1e-06 0 0 0 5 Correct 0
Negative Negative 1e-06 0 0.01 0 1 Correct 0.01
Neutral Neutral 1e-06 0 0 0 5 Correct 0
Neutral Neutral 1e-05 0 0 0 40 Correct 0
Neutral Neutral 1e-05 0 0 0 36 Correct 0
Negative Negative 1e-06 0 0.025 0 2 Correct 0.05
Negative Negative 1e-05 0 0.0333 0 16 Correct 0.5328
Neutral Neutral 1e-05 0 0 0 38 Correct 0
Negative Negative 1e-05 0 0.02 0 21 Correct 0.42
Neutral Neutral 1e-05 0 0 0 29 Correct 0
Neutral Neutral 1e-05 0 0 0 45 Correct 0
Negative Negative 1e-06 0 0.01 0 2 Correct 0.02
Negative Neutral 1e-06 0 0 0 1 Incorrect 0
Negative Neutral 1e-06 0 0 0 2 Incorrect 0
Neutral Negative 1e-05 0 0.01 0 29 Incorrect 0.29
Neutral Neutral 1e-05 0 0 0 52 Correct 0
Negative Negative 1e-06 0 0.05 0 2 Correct 0.1
Negative Negative 1e-05 0 0.01 0 15 Correct 0.15
Neutral Neutral 1e-06 0 0 0 3 Correct 0
Negative Negative 1e-05 0 0.05 0 12 Correct 0.6
Negative Negative 1e-06 0 0.025 0 1 Correct 0.025
Negative Neutral 1e-06 0 0 0 2 Incorrect 0
Neutral Neutral 1e-05 0 0 0 34 Correct 0
Negative Negative 1e-06 0 0.01 0 0 Correct 0
Neutral Neutral 1e-05 0 0 0 39 Correct 0
Neutral Negative 1e-06 0 0.05 0 4 Incorrect 0.2
Neutral Neutral 1e-06 0 0 0 5 Correct 0
Negative Neutral 1e-06 0 0 0 2 Incorrect 0
Negative Neutral 1e-06 0 0 0 1 Incorrect 0
Neutral Negative 1e-06 0 0.01 0 6 Incorrect 0.06
Neutral Neutral 1e-05 0 0 0 46 Correct 0
Negative Negative 1e-05 0 0.05 0 19 Correct 0.95
Neutral Neutral 1e-05 0 0 0 44 Correct 0
Neutral Neutral 1e-06 0 0 0 5 Correct 0
Neutral Neutral 1e-05 0 0 0 34 Correct 0
Neutral Neutral 1e-05 0 0 0 38 Correct 0
Negative Neutral 1e-06 0 0 0 2 Incorrect 0
Neutral Neutral 1e-06 0 0 0 7 Correct 0
Neutral Neutral 1e-05 0 0 0 31 Correct 0
Neutral Neutral 1e-05 0 0 0 38 Correct 0
Negative Negative 1e-06 0 0.025 0 1 Correct 0.025
Negative Neutral 1e-05 0 0 0 28 Incorrect 0
Neutral Neutral 1e-05 0 0 0 46 Correct 0
Negative Neutral 1e-06 0 0 0 2 Incorrect 0
Neutral Neutral 1e-05 0 0 0 34 Correct 0
Negative Negative 1e-05 0 0.01 0 27 Correct 0.27
Negative Negative 1e-05 0 0.01 0 14 Correct 0.14
Negative Neutral 1e-06 0 0 0 2 Incorrect 0
Neutral Neutral 1e-06 0 0 0 7 Correct 0
Neutral Neutral 1e-06 0 0 0 4 Correct 0
Neutral Neutral 1e-05 0 0 0 49 Correct 0
Negative Neutral 1e-06 0 0 0 1 Incorrect 0
Neutral Neutral 1e-06 0 0 0 4 Correct 0
Neutral Negative 1e-05 0 0.02 0 29 Incorrect 0.58
Negative Negative 1e-05 0 0.01 0 25 Correct 0.25
Neutral Negative 1e-06 0 0.01 0 2 Incorrect 0.02
Neutral Neutral 1e-05 0 0 0 38 Correct 0
Negative Negative 1e-05 0 0.01 0 8 Correct 0.08
Negative Negative 1e-06 0 0.01 0 0 Correct 0
Negative Negative 1e-05 0 0.01 0 9 Correct 0.09
Negative Neutral 1e-06 0 0 0 2 Incorrect 0
Neutral Neutral 1e-06 0 0 0 7 Correct 0
Neutral Neutral 1e-06 0 0 0 6 Correct 0
Negative Neutral 1e-05 0 0 0 24 Incorrect 0
Neutral Neutral 1e-05 0 0 0 41 Correct 0
Neutral Negative 1e-06 0 0.01 0 4 Incorrect 0.04
Neutral Neutral 1e-05 0 0 0 27 Correct 0
Negative Neutral 1e-05 0 0 0 30 Incorrect 0
Neutral Neutral 1e-05 0 0 0 34 Correct 0
Neutral Neutral 1e-05 0 0 0 39 Correct 0
Negative Negative 1e-05 0 0.01 0 10 Correct 0.1
Neutral Neutral 1e-05 0 0 0 49 Correct 0
Negative Negative 1e-05 0 0.05 0 14 Correct 0.7
Neutral Neutral 1e-05 0 0 0 30 Correct 0
Neutral Negative 1e-06 0 0.0333 0 3 Incorrect 0.0999
Neutral Neutral 1e-05 0 0 0 44 Correct 0
Negative Neutral 1e-05 0 0 0 28 Incorrect 0
Negative Negative 1e-05 0 0.02 0 19 Correct 0.38
Neutral Neutral 1e-06 0 0 0 6 Correct 0
Neutral Neutral 1e-05 0 0 0 48 Correct 0
Neutral Neutral 1e-06 0 0 0 9 Correct 0
Neutral Neutral 1e-06 0 0 0 4 Correct 0
Negative Negative 1e-06 0 0.05 0 1 Correct 0.05
Neutral Neutral 1e-06 0 0 0 6 Correct 0
Neutral Neutral 1e-05 0 0 0 42 Correct 0
Neutral Neutral 1e-05 0 0 0 46 Correct 0
Neutral Neutral 1e-05 0 0 0 29 Correct 0
Neutral Neutral 1e-06 0 0 0 4 Correct 0
Neutral Neutral 1e-06 0 0 0 7 Correct 0
Negative Negative 1e-06 0 0.01 0 3 Correct 0.03
Neutral Neutral 1e-06 0 0 0 6 Correct 0
Negative Neutral 1e-06 0 0 0 2 Incorrect 0
Negative Neutral 1e-05 0 0 0 28 Incorrect 0
Neutral Neutral 1e-06 0 0 0 5 Correct 0
Neutral Neutral 1e-05 0 0 0 43 Correct 0
Negative Neutral 1e-05 0 0 0 22 Incorrect 0
Negative Neutral 1e-06 0 0 0 2 Incorrect 0
Negative Neutral 1e-06 0 0 0 2 Incorrect 0
Negative Neutral 1e-06 0 0 0 0 Incorrect 0
Neutral Neutral 1e-06 0 0 0 3 Correct 0
Neutral Neutral 1e-06 0 0 0 6 Correct 0
Negative Neutral 1e-06 0 0 0 3 Incorrect 0
Neutral Neutral 1e-06 0 0 0 4 Correct 0
Neutral Neutral 1e-05 0 0 0 25 Correct 0
Neutral Neutral 1e-05 0 0 0 34 Correct 0
Neutral Neutral 1e-06 0 0 0 4 Correct 0
Neutral Neutral 1e-05 0 0 0 30 Correct 0
Negative Negative 1e-05 0 0.01 0 28 Correct 0.28
Negative Neutral 1e-06 0 0 0 2 Incorrect 0
Negative Neutral 1e-06 0 0 0 2 Incorrect 0
Neutral Neutral 1e-05 0 0 0 35 Correct 0
Negative Negative 1e-05 0 0.025 0 20 Correct 0.5
Neutral Neutral 1e-06 0 0 0 7 Correct 0
Neutral Neutral 1e-05 0 0 0 46 Correct 0
Negative Negative 1e-06 0 0.02 0 0 Correct 0
Negative Negative 1e-05 0 0.01 0 24 Correct 0.24
Neutral Neutral 1e-06 0 0 0 3 Correct 0
Neutral Neutral 1e-05 0 0 0 31 Correct 0
Neutral Neutral 1e-06 0 0 0 3 Correct 0
Negative Negative 1e-06 0 0.01 0 1 Correct 0.01
Neutral Neutral 1e-05 0 0 0 35 Correct 0
Negative Neutral 1e-06 0 0 0 2 Incorrect 0
Neutral Neutral 1e-05 0 0 0 46 Correct 0
Neutral Neutral 1e-05 0 0 0 52 Correct 0
Neutral Neutral 1e-06 0 0 0 2 Correct 0
Neutral Neutral 1e-05 0 0 0 34 Correct 0
Negative Negative 1e-05 0 0.01 0 9 Correct 0.09
Neutral Neutral 1e-05 0 0 0 34 Correct 0
Neutral Neutral 1e-06 0 0 0 6 Correct 0
Negative Neutral 1e-06 0 0 0 2 Incorrect 0
Neutral Neutral 1e-06 0 0 0 4 Correct 0
Negative Negative 1e-06 0 0.01 0 1 Correct 0.01
Negative Neutral 1e-05 0 0 0 21 Incorrect 0
Neutral Neutral 1e-06 0 0 0 8 Correct 0
Neutral Neutral 1e-05 0 0 0 44 Correct 0
Negative Neutral 1e-06 0 0 0 1 Incorrect 0
Negative Neutral 1e-06 0 0 0 2 Incorrect 0
Neutral Neutral 1e-06 0 0 0 3 Correct 0
Neutral Neutral 1e-06 0 0 0 6 Correct 0
Neutral Neutral 1e-05 0 0 0 36 Correct 0
Neutral Neutral 1e-05 0 0 0 32 Correct 0
Negative Neutral 1e-06 0 0 0 3 Incorrect 0
Neutral Neutral 1e-06 0 0 0 6 Correct 0
Neutral Neutral 1e-05 0 0 0 40 Correct 0
Negative Negative 1e-05 0 0.025 0 24 Correct 0.6
Neutral Neutral 1e-06 0 0 0 3 Correct 0
Neutral Neutral 1e-05 0 0 0 31 Correct 0
Neutral Neutral 1e-05 0 0 0 46 Correct 0
Neutral Neutral 1e-06 0 0 0 5 Correct 0
Neutral Neutral 1e-05 0 0 0 34 Correct 0
Neutral Neutral 1e-05 0 0 0 70 Correct 0
Neutral Neutral 1e-06 0 0 0 4 Correct 0
Negative Negative 1e-05 0 0.0333 0 18 Correct 0.5994
Negative Neutral 1e-06 0 0 0 3 Incorrect 0
Neutral Neutral 1e-06 0 0 0 3 Correct 0
Neutral Neutral 1e-05 0 0 0 59 Correct 0
Neutral Neutral 1e-06 0 0 0 6 Correct 0
Negative Neutral 1e-06 0 0 0 1 Incorrect 0
Neutral Neutral 1e-06 0 0 0 4 Correct 0
Negative Negative 1e-05 0 0.02 0 23 Correct 0.46
Neutral Neutral 1e-05 0 0 0 36 Correct 0
Neutral Neutral 1e-06 0 0 0 4 Correct 0
Negative Negative 1e-05 0 0.01 0 10 Correct 0.1
Neutral Negative 1e-05 0 0.05 0 34 Incorrect 1.7
Neutral Neutral 1e-06 0 0 0 7 Correct 0
Neutral Neutral 1e-05 0 0 0 32 Correct 0
Neutral Negative 1e-06 0 0.025 0 4 Incorrect 0.1
Neutral Neutral 1e-05 0 0 0 35 Correct 0
Negative Neutral 1e-06 0 0 0 1 Incorrect 0
Neutral Neutral 1e-05 0 0 0 40 Correct 0
Negative Negative 1e-06 0 0.01 0 0 Correct 0
Negative Negative 1e-06 0 0.0333 0 1 Correct 0.0333
Neutral Neutral 1e-05 0 0 0 36 Correct 0
Negative Negative 1e-06 0 0.01 0 1 Correct 0.01
Negative Negative 1e-06 0 0.01 0 3 Correct 0.03
Negative Negative 1e-06 0 0.01 0 1 Correct 0.01
Negative Negative 1e-05 0 0.01 0 8 Correct 0.08
Neutral Neutral 1e-05 0 0 0 30 Correct 0
Negative Negative 1e-05 0 0.01 0 10 Correct 0.1
Neutral Neutral 1e-06 0 0 0 4 Correct 0
Neutral Neutral 1e-06 0 0 0 7 Correct 0
Neutral Neutral 1e-05 0 0 0 32 Correct 0
Neutral Negative 1e-06 0 0.01 0 4 Incorrect 0.04
Neutral Neutral 1e-06 0 0 0 3 Correct 0
Neutral Neutral 1e-05 0 0 0 44 Correct 0
Neutral Neutral 1e-06 0 0 0 11 Correct 0
Negative Negative 1e-06 0 0.01 0 0 Correct 0
Neutral Neutral 1e-06 0 0 0 5 Correct 0
Negative Negative 1e-05 0 0.01 0 8 Correct 0.08
Neutral Neutral 1e-06 0 0 0 5 Correct 0
Neutral Neutral 1e-05 0 0 0 47 Correct 0
Neutral Neutral 1e-06 0 0 0 6 Correct 0
Neutral Neutral 1e-05 0 0 0 38 Correct 0
Neutral Neutral 1e-05 0 0 0 42 Correct 0
Negative Negative 1e-05 0 0.01 0 11 Correct 0.11
Neutral Neutral 1e-06 0 0 0 3 Correct 0
Negative Neutral 1e-05 0 0 0 25 Incorrect 0
Negative Negative 1e-05 0 0.01 0 8 Correct 0.08
Neutral Neutral 1e-05 0 0 0 45 Correct 0
Negative Neutral 1e-06 0 0 0 2 Incorrect 0
Neutral Negative 1e-06 0 0.025 0 2 Incorrect 0.05
Neutral Neutral 1e-05 0 0 0 37 Correct 0
Neutral Neutral 1e-05 0 0 0 32 Correct 0
Neutral Neutral 1e-05 0 0 0 42 Correct 0
Neutral Neutral 1e-06 0 0 0 3 Correct 0
Neutral Neutral 1e-06 0 0 0 5 Correct 0
Negative Neutral 1e-06 0 0 0 2 Incorrect 0
Neutral Neutral 1e-05 0 0 0 41 Correct 0
Neutral Neutral 1e-05 0 0 0 37 Correct 0
Neutral Negative 1e-06 0 0.0333 0 3 Incorrect 0.0999
Negative Negative 1e-05 0 0.01 0 29 Correct 0.29
Negative Negative 1e-06 0 0.01 0 1 Correct 0.01
Neutral Neutral 1e-06 0 0 0 7 Correct 0
Negative Neutral 1e-06 0 0 0 1 Incorrect 0
Neutral Neutral 1e-05 0 0 0 35 Correct 0
Neutral Neutral 1e-05 0 0 0 34 Correct 0
Neutral Negative 1e-06 0 0.01 0 3 Incorrect 0.03
Neutral Neutral 1e-06 0 0 0 4 Correct 0
Negative Negative 1e-05 0 0.01 0 13 Correct 0.13
Negative Negative 1e-06 0 0.01 0 2 Correct 0.02
Negative Neutral 1e-06 0 0 0 3 Incorrect 0
Neutral Neutral 1e-05 0 0 0 36 Correct 0
Neutral Neutral 1e-06 0 0 0 5 Correct 0
Neutral Neutral 1e-06 0 0 0 7 Correct 0
Negative Neutral 1e-06 0 0 0 2 Incorrect 0
Neutral Neutral 1e-05 0 0 0 46 Correct 0
Negative Neutral 1e-05 0 0 0 19 Incorrect 0
Negative Negative 1e-06 0 0.01 0 1 Correct 0.01
Neutral Neutral 1e-05 0 0 0 33 Correct 0
Neutral Neutral 1e-06 0 0 0 6 Correct 0
Neutral Neutral 1e-05 0 0 0 27 Correct 0
Neutral Neutral 1e-05 0 0 0 53 Correct 0
Neutral Neutral 1e-06 0 0 0 9 Correct 0
Neutral Neutral 1e-06 0 0 0 4 Correct 0
Negative Negative 1e-06 0 0.025 0 1 Correct 0.025
Neutral Negative 1e-05 0 0.01 0 27 Incorrect 0.27
Neutral Neutral 1e-05 0 0 0 51 Correct 0
Negative Negative 1e-06 0 0.02 0 2 Correct 0.04
Neutral Neutral 1e-06 0 0 0 7 Correct 0
Negative Neutral 1e-06 0 0 0 1 Incorrect 0
Neutral Neutral 1e-06 0 0 0 3 Correct 0
Neutral Neutral 1e-06 0 0 0 5 Correct 0
Negative Negative 1e-05 0 0.01 0 18 Correct 0.18
Negative Negative 1e-05 0 0.01 0 4 Correct 0.04
Neutral Neutral 1e-06 0 0 0 3 Correct 0
Neutral Neutral 1e-06 0 0 0 4 Correct 0
Neutral Negative 1e-06 0 0.01 0 4 Incorrect 0.04
Negative Negative 1e-06 0 0.01 0 0 Correct 0
Negative Neutral 1e-05 0 0 0 23 Incorrect 0
Neutral Neutral 1e-06 0 0 0 4 Correct 0
Neutral Neutral 1e-05 0 0 0 47 Correct 0
Neutral Neutral 1e-06 0 0 0 4 Correct 0
Neutral Neutral 1e-06 0 0 0 3 Correct 0
Neutral Neutral 1e-05 0 0 0 59 Correct 0
Neutral Neutral 1e-06 0 0 0 5 Correct 0
Neutral Neutral 1e-05 0 0 0 46 Correct 0
Neutral Neutral 1e-05 0 0 0 43 Correct 0
Neutral Neutral 1e-06 0 0 0 6 Correct 0
Neutral Neutral 1e-05 0 0 0 38 Correct 0
Neutral Neutral 1e-06 0 0 0 2 Correct 0
Negative Negative 1e-05 0 0.01 0 19 Correct 0.19
Negative Neutral 1e-05 0 0 0 27 Incorrect 0
Neutral Neutral 1e-06 0 0 0 5 Correct 0
Neutral Neutral 1e-05 0 0 0 40 Correct 0
Neutral Neutral 1e-06 0 0 0 3 Correct 0
Neutral Neutral 1e-06 0 0 0 4 Correct 0
Neutral Neutral 1e-05 0 0 0 29 Correct 0
Neutral Neutral 1e-05 0 0 0 41 Correct 0
Neutral Neutral 1e-06 0 0 0 3 Correct 0
Negative Neutral 1e-05 0 0 0 22 Incorrect 0
Neutral Neutral 1e-06 0 0 0 4 Correct 0
Neutral Neutral 1e-05 0 0 0 54 Correct 0
Negative Neutral 1e-06 0 0 0 2 Incorrect 0
Neutral Neutral 1e-05 0 0 0 54 Correct 0
Neutral Neutral 1e-06 0 0 0 7 Correct 0
Negative Negative 1e-06 0 0.01 0 2 Correct 0.02
Neutral Negative 1e-05 0 0.01 0 29 Incorrect 0.29
Neutral Neutral 1e-06 0 0 0 7 Correct 0
Neutral Neutral 1e-05 0 0 0 39 Correct 0
Neutral Neutral 1e-05 0 0 0 37 Correct 0
Neutral Neutral 1e-06 0 0 0 6 Correct 0
Negative Neutral 1e-06 0 0 0 0 Incorrect 0
Neutral Neutral 1e-05 0 0 0 28 Correct 0
Neutral Neutral 1e-05 0 0 0 36 Correct 0
Negative Neutral 1e-05 0 0 0 24 Incorrect 0
Negative Negative 1e-05 0 0.01 0 10 Correct 0.1
Negative Negative 1e-06 0 0.05 0 0 Correct 0
Neutral Neutral 1e-05 0 0 0 41 Correct 0
Neutral Neutral 1e-05 0 0 0 42 Correct 0
Negative Negative 1e-05 0 0.02 0 27 Correct 0.54
Negative Neutral 1e-06 0 0 0 1 Incorrect 0
Neutral Negative 1e-06 0 0.01 0 3 Incorrect 0.03
Neutral Neutral 1e-06 0 0 0 3 Correct 0
Neutral Neutral 1e-06 0 0 0 4 Correct 0
Negative Neutral 1e-06 0 0 0 1 Incorrect 0
Neutral Neutral 1e-05 0 0 0 41 Correct 0
Neutral Neutral 1e-05 0 0 0 49 Correct 0
Neutral Neutral 1e-06 0 0 0 6 Correct 0
Neutral Neutral 1e-05 0 0 0 41 Correct 0
Negative Negative 1e-05 0 0.0333 0 13 Correct 0.4329
Neutral Neutral 1e-05 0 0 0 39 Correct 0
Negative Neutral 1e-05 0 0 0 21 Incorrect 0
Neutral Neutral 1e-05 0 0 0 68 Correct 0
Neutral Neutral 1e-05 0 0 0 31 Correct 0
Neutral Neutral 1e-06 0 0 0 4 Correct 0
Neutral Neutral 1e-06 0 0 0 4 Correct 0
Neutral Neutral 1e-05 0 0 0 49 Correct 0
Neutral Neutral 1e-06 0 0 0 5 Correct 0
Negative Neutral 1e-06 0 0 0 2 Incorrect 0
Negative Negative 1e-06 0 0.01 0 0 Correct 0
Neutral Neutral 1e-05 0 0 0 43 Correct 0
Neutral Neutral 1e-06 0 0 0 7 Correct 0
Neutral Neutral 1e-06 0 0 0 3 Correct 0
Negative Negative 1e-05 0 0.01 0 26 Correct 0.26
Negative Neutral 1e-06 0 0 0 2 Incorrect 0
Neutral Neutral 1e-05 0 0 0 49 Correct 0
Negative Neutral 1e-06 0 0 0 2 Incorrect 0
Negative Neutral 1e-06 0 0 0 2 Incorrect 0
Negative Negative 1e-05 0 0.05 0 15 Correct 0.75
Neutral Neutral 1e-05 0 0 0 54 Correct 0
Neutral Neutral 1e-06 0 0 0 6 Correct 0
Neutral Neutral 1e-06 0 0 0 4 Correct 0
Neutral Neutral 1e-06 0 0 0 5 Correct 0
Neutral Negative 1e-06 0 0.02 0 4 Incorrect 0.08
Neutral Neutral 1e-05 0 0 0 39 Correct 0
Neutral Neutral 1e-05 0 0 0 41 Correct 0
Neutral Neutral 1e-05 0 0 0 34 Correct 0
Negative Negative 1e-05 0 0.01 0 10 Correct 0.1
Neutral Neutral 1e-05 0 0 0 42 Correct 0
Neutral Neutral 1e-06 0 0 0 3 Correct 0
Neutral Neutral 1e-05 0 0 0 26 Correct 0
Neutral Neutral 1e-05 0 0 0 46 Correct 0
Neutral Neutral 1e-05 0 0 0 32 Correct 0
Neutral Neutral 1e-05 0 0 0 52 Correct 0
Negative Negative 1e-06 0 0.01 0 1 Correct 0.01
Neutral Neutral 1e-05 0 0 0 44 Correct 0
Neutral Neutral 1e-05 0 0 0 41 Correct 0
Neutral Neutral 1e-06 0 0 0 6 Correct 0
Neutral Neutral 1e-05 0 0 0 33 Correct 0
Neutral Neutral 1e-05 0 0 0 37 Correct 0
Neutral Neutral 1e-06 0 0 0 4 Correct 0
Negative Neutral 1e-06 0 0 0 2 Incorrect 0
Negative Negative 1e-06 0 0.01 0 2 Correct 0.02
Neutral Neutral 1e-05 0 0 0 42 Correct 0
Neutral Neutral 1e-05 0 0 0 34 Correct 0
Negative Negative 1e-05 0 0.01 0 10 Correct 0.1
Negative Negative 1e-05 0 0.01 0 5 Correct 0.05
Neutral Neutral 1e-05 0 0 0 38 Correct 0
Neutral Neutral 1e-05 0 0 0 38 Correct 0
Negative Neutral 1e-05 0 0 0 23 Incorrect 0
Neutral Neutral 1e-06 0 0 0 4 Correct 0
Neutral Neutral 1e-06 0 0 0 4 Correct 0
Neutral Negative 1e-06 0 0.05 0 3 Incorrect 0.15
Neutral Negative 1e-06 0 0.0333 0 5 Incorrect 0.1665
Neutral Neutral 1e-06 0 0 0 8 Correct 0
Negative Negative 1e-06 0 0.05 0 2 Correct 0.1
Neutral Neutral 1e-06 0 0 0 5 Correct 0
Negative Negative 1e-05 0 0.01 0 9 Correct 0.09
Negative Neutral 1e-05 0 0 0 25 Incorrect 0
Negative Neutral 1e-06 0 0 0 3 Incorrect 0
Negative Negative 1e-06 0 0.01 0 2 Correct 0.02
Negative Negative 1e-06 0 0.05 0 0 Correct 0
Negative Negative 1e-05 0 0.01 0 25 Correct 0.25
Negative Neutral 1e-06 0 0 0 1 Incorrect 0
Negative Negative 1e-06 0 0.01 0 1 Correct 0.01
Negative Negative 1e-05 0 0.01 0 10 Correct 0.1
Negative Negative 1e-05 0 0.01 0 21 Correct 0.21
Neutral Neutral 1e-06 0 0 0 8 Correct 0
Neutral Neutral 1e-05 0 0 0 32 Correct 0
Neutral Neutral 1e-06 0 0 0 4 Correct 0
Neutral Negative 1e-06 0 0.025 0 3 Incorrect 0.075
Neutral Neutral 1e-05 0 0 0 48 Correct 0
Neutral Neutral 1e-06 0 0 0 3 Correct 0
Neutral Neutral 1e-06 0 0 0 5 Correct 0
Neutral Neutral 1e-06 0 0 0 5 Correct 0
Neutral Neutral 1e-05 0 0 0 44 Correct 0
Neutral Neutral 1e-06 0 0 0 6 Correct 0
Negative Negative 1e-06 0 0.01 0 1 Correct 0.01
Neutral Neutral 1e-05 0 0 0 32 Correct 0
Neutral Neutral 1e-06 0 0 0 8 Correct 0
Neutral Neutral 1e-05 0 0 0 36 Correct 0
Neutral Neutral 1e-05 0 0 0 43 Correct 0
Neutral Neutral 1e-06 0 0 0 3 Correct 0
Neutral Neutral 1e-06 0 0 0 4 Correct 0
Negative Neutral 1e-06 0 0 0 2 Incorrect 0
Neutral Negative 1e-06 0 0.025 0 4 Incorrect 0.1
Negative Negative 1e-05 0 0.01 0 10 Correct 0.1
Negative Neutral 1e-05 0 0 0 22 Incorrect 0
Neutral Neutral 1e-06 0 0 0 4 Correct 0
Negative Neutral 1e-06 0 0 0 2 Incorrect 0
Neutral Neutral 1e-06 0 0 0 6 Correct 0
Negative Neutral 1e-06 0 0 0 1 Incorrect 0
Negative Neutral 1e-06 0 0 0 0 Incorrect 0
Neutral Neutral 1e-05 0 0 0 43 Correct 0
Negative Neutral 1e-06 0 0 0 2 Incorrect 0
Negative Negative 1e-05 0 0.05 0 16 Correct 0.8
Neutral Neutral 1e-06 0 0 0 7 Correct 0
Neutral Neutral 1e-05 0 0 0 36 Correct 0
Neutral Neutral 1e-06 0 0 0 6 Correct 0
Negative Negative 1e-06 0 0.01 0 2 Correct 0.02
Neutral Neutral 1e-05 0 0 0 46 Correct 0
Neutral Negative 1e-06 0 0.01 0 3 Incorrect 0.03
Neutral Neutral 1e-06 0 0 0 7 Correct 0
Negative Negative 1e-05 0 0.0333 0 18 Correct 0.5994
Neutral Neutral 1e-05 0 0 0 54 Correct 0
Neutral Neutral 1e-05 0 0 0 33 Correct 0
Neutral Neutral 1e-05 0 0 0 36 Correct 0
Neutral Neutral 1e-06 0 0 0 7 Correct 0
Negative Neutral 1e-06 0 0 0 2 Incorrect 0
Negative Negative 1e-05 0 0.025 0 24 Correct 0.6
Negative Negative 1e-05 0 0.05 0 19 Correct 0.95
Negative Negative 1e-06 0 0.01 0 1 Correct 0.01
Neutral Neutral 1e-06 0 0 0 3 Correct 0
Neutral Neutral 1e-06 0 0 0 4 Correct 0
Neutral Neutral 1e-06 0 0 0 4 Correct 0
Neutral Neutral 1e-06 0 0 0 5 Correct 0
Neutral Neutral 1e-06 0 0 0 7 Correct 0
Negative Neutral 1e-05 0 0 0 23 Incorrect 0
Neutral Neutral 1e-06 0 0 0 5 Correct 0
Neutral Neutral 1e-05 0 0 0 36 Correct 0
Neutral Neutral 1e-06 0 0 0 4 Correct 0
Negative Neutral 1e-06 0 0 0 2 Incorrect 0
Negative Negative 1e-06 0 0.01 0 2 Correct 0.02
Negative Neutral 1e-06 0 0 0 3 Incorrect 0
Neutral Neutral 1e-06 0 0 0 3 Correct 0
Neutral Neutral 1e-05 0 0 0 33 Correct 0
Neutral Negative 1e-06 0 0.01 0 5 Incorrect 0.05
Neutral Neutral 1e-06 0 0 0 2 Correct 0
Neutral Neutral 1e-05 0 0 0 31 Correct 0
Negative Neutral 1e-06 0 0 0 2 Incorrect 0
Neutral Neutral 1e-05 0 0 0 59 Correct 0
Neutral Neutral 1e-05 0 0 0 31 Correct 0
Neutral Negative 1e-05 0 0.01 0 32 Incorrect 0.32
Neutral Neutral 1e-05 0 0 0 33 Correct 0
Negative Negative 1e-05 0 0.01 0 7 Correct 0.07
Negative Negative 1e-05 0 0.01 0 21 Correct 0.21
Neutral Neutral 1e-05 0 0 0 38 Correct 0
Neutral Neutral 1e-06 0 0 0 4 Correct 0
Neutral Neutral 1e-05 0 0 0 36 Correct 0
Neutral Neutral 1e-06 0 0 0 4 Correct 0
Neutral Neutral 1e-06 0 0 0 5 Correct 0
Neutral Neutral 1e-05 0 0 0 37 Correct 0
Negative Neutral 1e-06 0 0 0 2 Incorrect 0
Neutral Neutral 1e-05 0 0 0 63 Correct 0
Neutral Neutral 1e-05 0 0 0 38 Correct 0
Neutral Neutral 1e-06 0 0 0 3 Correct 0
Negative Negative 1e-05 0 0.01 0 18 Correct 0.18
Neutral Neutral 1e-05 0 0 0 41 Correct 0
Negative Negative 1e-06 0 0.01 0 1 Correct 0.01
Neutral Neutral 1e-05 0 0 0 37 Correct 0
Negative Negative 1e-05 0 0.01 0 6 Correct 0.06
Neutral Neutral 1e-06 0 0 0 4 Correct 0
Negative Negative 1e-05 0 0.01 0 32 Correct 0.32
Neutral Neutral 1e-06 0 0 0 3 Correct 0
Negative Neutral 1e-06 0 0 0 2 Incorrect 0
Neutral Neutral 1e-06 0 0 0 5 Correct 0
Negative Neutral 1e-06 0 0 0 2 Incorrect 0
Neutral Neutral 1e-05 0 0 0 40 Correct 0
Neutral Neutral 1e-05 0 0 0 48 Correct 0
Neutral Negative 1e-05 0 0.01 0 29 Incorrect 0.29
Neutral Neutral 1e-06 0 0 0 5 Correct 0
Negative Negative 1e-05 0 0.01 0 12 Correct 0.12
Negative Negative 1e-06 0 0.01 0 1 Correct 0.01
Negative Negative 1e-06 0 0.01 0 0 Correct 0
Neutral Neutral 1e-06 0 0 0 4 Correct 0
Negative Negative 1e-05 0 0.0333 0 25 Correct 0.8325
Neutral Neutral 1e-05 0 0 0 48 Correct 0
Neutral Neutral 1e-05 0 0 0 30 Correct 0
Negative Negative 1e-05 0 0.01 0 24 Correct 0.24
Negative Neutral 1e-06 0 0 0 2 Incorrect 0
Neutral Neutral 1e-05 0 0 0 29 Correct 0
Negative Negative 1e-06 0 0.05 0 1 Correct 0.05
Neutral Neutral 1e-05 0 0 0 49 Correct 0
Negative Neutral 1e-06 0 0 0 2 Incorrect 0
Negative Negative 1e-06 0 0.01 0 0 Correct 0
Neutral Neutral 1e-06 0 0 0 4 Correct 0
Neutral Neutral 1e-06 0 0 0 7 Correct 0
Neutral Neutral 1e-06 0 0 0 4 Correct 0
Negative Negative 1e-05 0 0.01 0 13 Correct 0.13
Neutral Neutral 1e-06 0 0 0 4 Correct 0
Neutral Neutral 1e-05 0 0 0 42 Correct 0
Negative Negative 1e-06 0 0.01 0 0 Correct 0
Negative Neutral 1e-06 0 0 0 2 Incorrect 0
Negative Negative 1e-06 0 0.05 0 3 Correct 0.15
Negative Neutral 1e-06 0 0 0 2 Incorrect 0
Neutral Neutral 1e-05 0 0 0 33 Correct 0
Neutral Neutral 1e-05 0 0 0 40 Correct 0
Neutral Neutral 1e-05 0 0 0 48 Correct 0
Neutral Neutral 1e-06 0 0 0 4 Correct 0
Neutral Neutral 1e-06 0 0 0 3 Correct 0
Neutral Neutral 1e-05 0 0 0 45 Correct 0
Neutral Neutral 1e-05 0 0 0 50 Correct 0
Neutral Neutral 1e-05 0 0 0 49 Correct 0
Negative Negative 1e-05 0 0.01 0 25 Correct 0.25
Neutral Neutral 1e-06 0 0 0 5 Correct 0
Neutral Neutral 1e-06 0 0 0 3 Correct 0
Negative Negative 1e-05 0 0.01 0 22 Correct 0.22
Neutral Neutral 1e-06 0 0 0 5 Correct 0
Neutral Neutral 1e-06 0 0 0 4 Correct 0
Negative Neutral 1e-06 0 0 0 2 Incorrect 0
Negative Negative 1e-05 0 0.01 0 24 Correct 0.24
Negative Negative 1e-05 0 0.01 0 33 Correct 0.33
Neutral Negative 1e-06 0 0.01 0 3 Incorrect 0.03
Neutral Neutral 1e-06 0 0 0 3 Correct 0
Neutral Neutral 1e-06 0 0 0 3 Correct 0
Negative Neutral 1e-05 0 0 0 27 Incorrect 0
Neutral Neutral 1e-06 0 0 0 5 Correct 0
Neutral Neutral 1e-05 0 0 0 25 Correct 0
Neutral Negative 1e-06 0 0.01 0 3 Incorrect 0.03
Neutral Neutral 1e-05 0 0 0 36 Correct 0
Negative Negative 1e-06 0 0.01 0 3 Correct 0.03
Neutral Neutral 1e-05 0 0 0 34 Correct 0
Neutral Neutral 1e-06 0 0 0 6 Correct 0
Neutral Neutral 1e-05 0 0 0 35 Correct 0
Negative Negative 1e-05 0 0.02 0 17 Correct 0.34
Neutral Neutral 1e-05 0 0 0 39 Correct 0
Neutral Neutral 1e-06 0 0 0 4 Correct 0
Neutral Neutral 1e-06 0 0 0 4 Correct 0
Neutral Neutral 1e-05 0 0 0 43 Correct 0
Neutral Neutral 1e-06 0 0 0 4 Correct 0
Negative Neutral 1e-05 0 0 0 29 Incorrect 0
Negative Negative 1e-05 0 0.02 0 15 Correct 0.3
Negative Negative 1e-06 0 0.02 0 0 Correct 0
Neutral Neutral 1e-05 0 0 0 34 Correct 0
Neutral Neutral 1e-05 0 0 0 25 Correct 0
Combination Negative 1e-06 0 0.01 0 0 Incorrect 0
Negative Neutral 1e-06 0 0 0 2 Incorrect 0
Negative Negative 1e-05 0 0.01 0 27 Correct 0.27
Neutral Negative 1e-05 0 0.01 0 37 Incorrect 0.37
Neutral Neutral 1e-06 0 0 0 4 Correct 0
Negative Neutral 1e-06 0 0 0 1 Incorrect 0
Negative Neutral 1e-05 0 0 0 29 Incorrect 0
Negative Negative 1e-05 0 0.01 0 8 Correct 0.08
Neutral Neutral 1e-05 0 0 0 36 Correct 0
Neutral Neutral 1e-05 0 0 0 45 Correct 0
Neutral Neutral 1e-06 0 0 0 8 Correct 0
Neutral Neutral 1e-06 0 0 0 4 Correct 0
Negative Neutral 1e-06 0 0 0 1 Incorrect 0
Negative Negative 1e-06 0 0.01 0 0 Correct 0
Neutral Neutral 1e-05 0 0 0 51 Correct 0
Neutral Neutral 1e-06 0 0 0 9 Correct 0
Negative Neutral 1e-06 0 0 0 3 Incorrect 0
Neutral Neutral 1e-06 0 0 0 3 Correct 0
Neutral Neutral 1e-05 0 0 0 58 Correct 0
Neutral Neutral 1e-05 0 0 0 34 Correct 0
Negative Negative 1e-05 0 0.01 0 5 Correct 0.05
Neutral Neutral 1e-06 0 0 0 5 Correct 0
Negative Negative 1e-05 0 0.01 0 24 Correct 0.24
Neutral Neutral 1e-06 0 0 0 4 Correct 0
Neutral Neutral 1e-05 0 0 0 44 Correct 0
Negative Neutral 1e-06 0 0 0 2 Incorrect 0
Negative Neutral 1e-05 0 0 0 22 Incorrect 0
Neutral Neutral 1e-05 0 0 0 46 Correct 0
Neutral Neutral 1e-05 0 0 0 40 Correct 0
Negative Negative 1e-05 0 0.02 0 15 Correct 0.3
Neutral Neutral 1e-06 0 0 0 5 Correct 0
Neutral Neutral 1e-06 0 0 0 6 Correct 0
Negative Neutral 1e-06 0 0 0 3 Incorrect 0
Neutral Neutral 1e-05 0 0 0 39 Correct 0
Negative Neutral 1e-06 0 0 0 2 Incorrect 0
Neutral Neutral 1e-05 0 0 0 31 Correct 0
Neutral Neutral 1e-05 0 0 0 36 Correct 0
Negative Negative 1e-05 0 0.01 0 17 Correct 0.17
Neutral Neutral 1e-06 0 0 0 3 Correct 0
Negative Neutral 1e-06 0 0 0 2 Incorrect 0
Neutral Neutral 1e-05 0 0 0 43 Correct 0
Negative Negative 1e-05 0 0.025 0 13 Correct 0.325
Neutral Negative 1e-06 0 0.025 0 3 Incorrect 0.075
Neutral Neutral 1e-06 0 0 0 4 Correct 0
Negative Neutral 1e-05 0 0 0 27 Incorrect 0
Negative Neutral 1e-06 0 0 0 1 Incorrect 0
Neutral Neutral 1e-06 0 0 0 3 Correct 0
Neutral Neutral 1e-06 0 0 0 3 Correct 0
Neutral Neutral 1e-06 0 0 0 11 Correct 0
Negative Neutral 1e-06 0 0 0 2 Incorrect 0
Neutral Neutral 1e-05 0 0 0 37 Correct 0
Neutral Negative 1e-06 0 0.025 0 5 Incorrect 0.125
Neutral Neutral 1e-05 0 0 0 32 Correct 0
Neutral Neutral 1e-05 0 0 0 42 Correct 0
Negative Negative 1e-05 0 0.025 0 19 Correct 0.475
Negative Negative 1e-05 0 0.01 0 16 Correct 0.16
Negative Negative 1e-06 0 0.0333 0 1 Correct 0.0333
Neutral Neutral 1e-05 0 0 0 34 Correct 0
Negative Negative 1e-06 0 0.01 0 1 Correct 0.01
Negative Neutral 1e-06 0 0 0 1 Incorrect 0
Neutral Neutral 1e-05 0 0 0 45 Correct 0
Neutral Neutral 1e-06 0 0 0 5 Correct 0
Neutral Neutral 1e-05 0 0 0 40 Correct 0
Neutral Neutral 1e-05 0 0 0 38 Correct 0
Neutral Negative 1e-05 0 0.01 0 38 Incorrect 0.38
Negative Negative 1e-05 0 0.02 0 23 Correct 0.46
Neutral Neutral 1e-06 0 0 0 8 Correct 0
Negative Neutral 1e-06 0 0 0 2 Incorrect 0
Negative Negative 1e-05 0 0.01 0 9 Correct 0.09
Negative Negative 1e-05 0 0.01 0 8 Correct 0.08
Negative Neutral 1e-05 0 0 0 29 Incorrect 0
Neutral Neutral 1e-06 0 0 0 3 Correct 0
Negative Negative 1e-05 0 0.0333 0 22 Correct 0.7326
Neutral Neutral 1e-06 0 0 0 6 Correct 0
Neutral Neutral 1e-06 0 0 0 5 Correct 0
Neutral Neutral 1e-05 0 0 0 43 Correct 0
Neutral Neutral 1e-05 0 0 0 39 Correct 0
Negative Negative 1e-05 0 0.01 0 12 Correct 0.12
Neutral Neutral 1e-05 0 0 0 29 Correct 0
Negative Negative 1e-06 0 0.01 0 1 Correct 0.01
Negative Neutral 1e-06 0 0 0 2 Incorrect 0
Neutral Neutral 1e-05 0 0 0 32 Correct 0
Neutral Neutral 1e-06 0 0 0 7 Correct 0
Neutral Neutral 1e-05 0 0 0 43 Correct 0
Neutral Neutral 1e-06 0 0 0 7 Correct 0
Neutral Neutral 1e-06 0 0 0 7 Correct 0
Neutral Neutral 1e-06 0 0 0 4 Correct 0
Neutral Neutral 1e-05 0 0 0 30 Correct 0
Negative Negative 1e-06 0 0.01 0 3 Correct 0.03
Neutral Neutral 1e-05 0 0 0 36 Correct 0
Negative Neutral 1e-06 0 0 0 2 Incorrect 0
Negative Neutral 1e-06 0 0 0 0 Incorrect 0
Negative Negative 1e-05 0 0.01 0 7 Correct 0.07
Neutral Neutral 1e-06 0 0 0 5 Correct 0
Neutral Neutral 1e-06 0 0 0 6 Correct 0
Neutral Negative 1e-06 0 0.01 0 2 Incorrect 0.02
Negative Neutral 1e-06 0 0 0 1 Incorrect 0
Neutral Neutral 1e-06 0 0 0 4 Correct 0
Negative Negative 1e-05 0 0.01 0 10 Correct 0.1
Neutral Neutral 1e-05 0 0 0 44 Correct 0
Negative Neutral 1e-06 0 0 0 1 Incorrect 0
Neutral Neutral 1e-05 0 0 0 54 Correct 0
Neutral Neutral 1e-06 0 0 0 4 Correct 0
Negative Neutral 1e-06 0 0 0 2 Incorrect 0
Negative Neutral 1e-06 0 0 0 1 Incorrect 0
Neutral Neutral 1e-06 0 0 0 6 Correct 0
Neutral Neutral 1e-06 0 0 0 3 Correct 0
Negative Negative 1e-05 0 0.01 0 21 Correct 0.21
Neutral Neutral 1e-06 0 0 0 5 Correct 0
Neutral Neutral 1e-05 0 0 0 46 Correct 0
Neutral Neutral 1e-06 0 0 0 4 Correct 0
Negative Negative 1e-05 0 0.01 0 25 Correct 0.25
Neutral Neutral 1e-06 0 0 0 4 Correct 0
Negative Negative 1e-05 0 0.01 0 23 Correct 0.23
Neutral Neutral 1e-06 0 0 0 4 Correct 0
Neutral Neutral 1e-05 0 0 0 45 Correct 0
Negative Neutral 1e-05 0 0 0 25 Incorrect 0
Neutral Neutral 1e-05 0 0 0 38 Correct 0
Neutral Neutral 1e-06 0 0 0 4 Correct 0
Neutral Neutral 1e-05 0 0 0 32 Correct 0
Neutral Neutral 1e-05 0 0 0 27 Correct 0
Neutral Neutral 1e-06 0 0 0 3 Correct 0
Neutral Neutral 1e-06 0 0 0 6 Correct 0
Neutral Neutral 1e-06 0 0 0 8 Correct 0
Neutral Neutral 1e-05 0 0 0 41 Correct 0
Negative Neutral 1e-06 0 0 0 2 Incorrect 0
Neutral Neutral 1e-06 0 0 0 4 Correct 0
Negative Negative 1e-05 0 0.01 0 24 Correct 0.24
Negative Negative 1e-06 0 0.0333 0 2 Correct 0.0666
Neutral Neutral 1e-06 0 0 0 7 Correct 0
Negative Negative 1e-05 0 0.0333 0 17 Correct 0.5661
Neutral Neutral 1e-06 0 0 0 3 Correct 0
Negative Neutral 1e-06 0 0 0 2 Incorrect 0
Neutral Neutral 1e-05 0 0 0 45 Correct 0
Neutral Neutral 1e-05 0 0 0 39 Correct 0
Neutral Neutral 1e-06 0 0 0 6 Correct 0
Neutral Neutral 1e-05 0 0 0 48 Correct 0
Negative Neutral 1e-05 0 0 0 27 Incorrect 0
Neutral Neutral 1e-05 0 0 0 50 Correct 0
Negative Negative 1e-05 0 0.02 0 27 Correct 0.54
Negative Negative 1e-05 0 0.05 0 22 Correct 1.1
Neutral Neutral 1e-05 0 0 0 37 Correct 0
Neutral Neutral 1e-06 0 0 0 4 Correct 0
Negative Negative 1e-05 0 0.025 0 17 Correct 0.425
Negative Negative 1e-06 0 0.01 0 0 Correct 0
Neutral Neutral 1e-06 0 0 0 3 Correct 0
Negative Neutral 1e-06 0 0 0 2 Incorrect 0
Neutral Neutral 1e-05 0 0 0 41 Correct 0
Neutral Neutral 1e-05 0 0 0 37 Correct 0
Neutral Neutral 1e-05 0 0 0 54 Correct 0
Negative Negative 1e-06 0 0.02 0 0 Correct 0
Negative Neutral 1e-06 0 0 0 2 Incorrect 0
Negative Negative 1e-05 0 0.01 0 16 Correct 0.16
Negative Negative 1e-05 0 0.025 0 23 Correct 0.575
Neutral Neutral 1e-05 0 0 0 46 Correct 0
Neutral Neutral 1e-05 0 0 0 36 Correct 0
Neutral Neutral 1e-06 0 0 0 4 Correct 0
Neutral Neutral 1e-05 0 0 0 46 Correct 0
Neutral Neutral 1e-06 0 0 0 9 Correct 0
Negative Neutral 1e-06 0 0 0 2 Incorrect 0
Negative Negative 1e-05 0 0.01 0 21 Correct 0.21
Neutral Negative 1e-06 0 0.0333 0 3 Incorrect 0.0999
Neutral Neutral 1e-06 0 0 0 3 Correct 0
Neutral Neutral 1e-05 0 0 0 51 Correct 0
Neutral Neutral 1e-06 0 0 0 3 Correct 0
Neutral Neutral 1e-05 0 0 0 38 Correct 0
Neutral Neutral 1e-06 0 0 0 5 Correct 0
Negative Negative 1e-06 0 0.01 0 2 Correct 0.02
Negative Negative 1e-05 0 0.02 0 30 Correct 0.6
Neutral Neutral 1e-06 0 0 0 4 Correct 0
Neutral Neutral 1e-06 0 0 0 3 Correct 0
Negative Negative 1e-05 0 0.01 0 11 Correct 0.11
Negative Negative 1e-06 0 0.01 0 0 Correct 0
Neutral Neutral 1e-05 0 0 0 41 Correct 0
Neutral Negative 1e-06 0 0.0333 0 4 Incorrect 0.1332
Negative Negative 1e-05 0 0.01 0 21 Correct 0.21
Neutral Neutral 1e-05 0 0 0 36 Correct 0
Neutral Neutral 1e-06 0 0 0 3 Correct 0
Neutral Neutral 1e-06 0 0 0 4 Correct 0
Neutral Neutral 1e-06 0 0 0 4 Correct 0
Negative Negative 1e-05 0 0.01 0 10 Correct 0.1
Negative Neutral 1e-06 0 0 0 3 Incorrect 0
Neutral Neutral 1e-06 0 0 0 3 Correct 0
Negative Neutral 1e-05 0 0 0 27 Incorrect 0
Combination Negative 1e-06 0 0.0333 0 0 Incorrect 0
Neutral Negative 1e-06 0 0.02 0 3 Incorrect 0.06
Negative Negative 1e-06 0 0.01 0 0 Correct 0
Negative Negative 1e-06 0 0.01 0 1 Correct 0.01
Neutral Neutral 1e-05 0 0 0 41 Correct 0
Negative Neutral 1e-05 0 0 0 23 Incorrect 0
Negative Neutral 1e-05 0 0 0 27 Incorrect 0
Neutral Neutral 1e-05 0 0 0 38 Correct 0
Negative Negative 1e-05 0 0.01 0 5 Correct 0.05
Neutral Neutral 1e-06 0 0 0 5 Correct 0
Negative Negative 1e-05 0 0.01 0 21 Correct 0.21
Neutral Neutral 1e-05 0 0 0 42 Correct 0
Neutral Neutral 1e-06 0 0 0 7 Correct 0
Neutral Neutral 1e-06 0 0 0 5 Correct 0
Neutral Neutral 1e-05 0 0 0 34 Correct 0
Neutral Negative 1e-06 0 0.01 0 4 Incorrect 0.04
Neutral Neutral 1e-05 0 0 0 34 Correct 0
Negative Negative 1e-05 0 0.05 0 22 Correct 1.1
Neutral Neutral 1e-05 0 0 0 38 Correct 0
Neutral Neutral 1e-06 0 0 0 7 Correct 0
Negative Negative 1e-06 0 0.05 0 0 Correct 0
Neutral Neutral 1e-06 0 0 0 3 Correct 0
Negative Negative 1e-05 0 0.01 0 21 Correct 0.21
Negative Negative 1e-06 0 0.01 0 1 Correct 0.01
Neutral Neutral 1e-05 0 0 0 32 Correct 0
Negative Neutral 1e-06 0 0 0 2 Incorrect 0
Neutral Neutral 1e-06 0 0 0 5 Correct 0
Neutral Neutral 1e-05 0 0 0 43 Correct 0
Neutral Neutral 1e-05 0 0 0 26 Correct 0
Neutral Neutral 1e-05 0 0 0 46 Correct 0
Negative Negative 1e-06 0 0.025 0 1 Correct 0.025
Neutral Neutral 1e-06 0 0 0 6 Correct 0
Negative Negative 1e-06 0 0.01 0 2 Correct 0.02
Neutral Neutral 1e-05 0 0 0 40 Correct 0
Neutral Neutral 1e-06 0 0 0 5 Correct 0
Negative Negative 1e-05 0 0.0333 0 17 Correct 0.5661
Negative Neutral 1e-06 0 0 0 2 Incorrect 0
Neutral Neutral 1e-05 0 0 0 34 Correct 0
Neutral Neutral 1e-06 0 0 0 4 Correct 0
Negative Neutral 1e-06 0 0 0 2 Incorrect 0
Negative Negative 1e-05 0 0.02 0 21 Correct 0.42
Neutral Neutral 1e-06 0 0 0 4 Correct 0
Neutral Neutral 1e-05 0 0 0 40 Correct 0
Neutral Neutral 1e-05 0 0 0 28 Correct 0
Neutral Negative 1e-05 0 0.01 0 29 Incorrect 0.29
Neutral Neutral 1e-05 0 0 0 54 Correct 0
Negative Negative 1e-06 0 0.01 0 1 Correct 0.01
Neutral Neutral 1e-05 0 0 0 39 Correct 0
Neutral Neutral 1e-06 0 0 0 6 Correct 0
Neutral Neutral 1e-05 0 0 0 36 Correct 0
Neutral Neutral 1e-06 0 0 0 2 Correct 0
Negative Negative 1e-06 0 0.01 0 2 Correct 0.02
Negative Negative 1e-06 0 0.01 0 1 Correct 0.01
Neutral Neutral 1e-05 0 0 0 35 Correct 0
Negative Neutral 1e-06 0 0 0 2 Incorrect 0
Neutral Neutral 1e-06 0 0 0 4 Correct 0
Combination Negative 1e-06 0 0.01 0 0 Incorrect 0
Neutral Neutral 1e-06 0 0 0 4 Correct 0
Neutral Neutral 1e-05 0 0 0 27 Correct 0
Neutral Neutral 1e-05 0 0 0 37 Correct 0
Negative Negative 1e-05 0 0.01 0 6 Correct 0.06
Neutral Neutral 1e-05 0 0 0 33 Correct 0
Neutral Negative 1e-06 0 0.01 0 3 Incorrect 0.03
Negative Neutral 1e-06 0 0 0 2 Incorrect 0
Neutral Neutral 1e-06 0 0 0 3 Correct 0
Neutral Neutral 1e-05 0 0 0 33 Correct 0
Neutral Neutral 1e-05 0 0 0 50 Correct 0
Neutral Neutral 1e-05 0 0 0 52 Correct 0
Negative Negative 1e-05 0 0.01 0 26 Correct 0.26
Neutral Neutral 1e-05 0 0 0 29 Correct 0
Neutral Neutral 1e-05 0 0 0 34 Correct 0
Negative Negative 1e-06 0 0.01 0 3 Correct 0.03
Negative Negative 1e-06 0 0.0333 0 1 Correct 0.0333
Neutral Negative 1e-06 0 0.05 0 6 Incorrect 0.3
Neutral Neutral 1e-06 0 0 0 4 Correct 0
Neutral Neutral 1e-05 0 0 0 44 Correct 0
Neutral Neutral 1e-06 0 0 0 5 Correct 0
Negative Neutral 1e-06 0 0 0 1 Incorrect 0
Negative Negative 1e-06 0 0.025 0 1 Correct 0.025
Neutral Neutral 1e-06 0 0 0 7 Correct 0
Neutral Neutral 1e-06 0 0 0 4 Correct 0
Negative Negative 1e-05 0 0.0333 0 26 Correct 0.8658
Negative Negative 1e-05 0 0.01 0 22 Correct 0.22
Neutral Neutral 1e-05 0 0 0 37 Correct 0
Negative Neutral 1e-06 0 0 0 3 Incorrect 0
Neutral Neutral 1e-05 0 0 0 31 Correct 0
Negative Negative 1e-06 0 0.01 0 1 Correct 0.01
Negative Negative 1e-05 0 0.01 0 22 Correct 0.22
Neutral Neutral 1e-05 0 0 0 32 Correct 0
Neutral Negative 1e-06 0 0.01 0 8 Incorrect 0.08
Neutral Negative 1e-06 0 0.01 0 5 Incorrect 0.05
Negative Negative 1e-05 0 0.01 0 18 Correct 0.18
Negative Negative 1e-06 0 0.01 0 1 Correct 0.01
Negative Negative 1e-06 0 0.01 0 0 Correct 0
Neutral Neutral 1e-06 0 0 0 5 Correct 0
Negative Negative 1e-06 0 0.01 0 1 Correct 0.01
Negative Negative 1e-05 0 0.01 0 6 Correct 0.06
Neutral Neutral 1e-06 0 0 0 3 Correct 0
Neutral Neutral 1e-05 0 0 0 44 Correct 0
Neutral Neutral 1e-05 0 0 0 43 Correct 0
Neutral Neutral 1e-05 0 0 0 58 Correct 0
Neutral Neutral 1e-05 0 0 0 31 Correct 0
Neutral Neutral 1e-05 0 0 0 40 Correct 0
Neutral Neutral 1e-05 0 0 0 39 Correct 0
Neutral Neutral 1e-06 0 0 0 4 Correct 0
Neutral Neutral 1e-05 0 0 0 38 Correct 0
Neutral Neutral 1e-05 0 0 0 44 Correct 0
Negative Negative 1e-06 0 0.01 0 1 Correct 0.01
Negative Negative 1e-05 0 0.05 0 16 Correct 0.8
Neutral Neutral 1e-05 0 0 0 34 Correct 0
Negative Negative 1e-05 0 0.025 0 17 Correct 0.425
Neutral Neutral 1e-05 0 0 0 40 Correct 0
Neutral Neutral 1e-06 0 0 0 4 Correct 0
Negative Negative 1e-06 0 0.01 0 1 Correct 0.01
Neutral Neutral 1e-05 0 0 0 48 Correct 0
Neutral Neutral 1e-06 0 0 0 4 Correct 0
Neutral Neutral 1e-06 0 0 0 4 Correct 0
Neutral Neutral 1e-05 0 0 0 31 Correct 0
Neutral Neutral 1e-06 0 0 0 4 Correct 0
Neutral Neutral 1e-06 0 0 0 6 Correct 0
Negative Neutral 1e-05 0 0 0 25 Incorrect 0
Neutral Neutral 1e-06 0 0 0 3 Correct 0
Negative Negative 1e-05 0 0.02 0 23 Correct 0.46
Neutral Neutral 1e-05 0 0 0 30 Correct 0
Negative Neutral 1e-06 0 0 0 1 Incorrect 0
Negative Negative 1e-06 0 0.01 0 1 Correct 0.01
Neutral Neutral 1e-05 0 0 0 41 Correct 0
Neutral Neutral 1e-05 0 0 0 32 Correct 0
Neutral Neutral 1e-06 0 0 0 4 Correct 0
Negative Negative 1e-06 0 0.01 0 1 Correct 0.01
Neutral Negative 1e-06 0 0.02 0 3 Incorrect 0.06
Neutral Neutral 1e-05 0 0 0 45 Correct 0
Neutral Neutral 1e-05 0 0 0 41 Correct 0
Neutral Neutral 1e-05 0 0 0 33 Correct 0
Neutral Neutral 1e-05 0 0 0 35 Correct 0
Neutral Neutral 1e-06 0 0 0 2 Correct 0
Negative Negative 1e-06 0 0.01 0 0 Correct 0
Negative Neutral 1e-06 0 0 0 2 Incorrect 0
Neutral Neutral 1e-05 0 0 0 38 Correct 0
Neutral Neutral 1e-05 0 0 0 38 Correct 0
Combination Negative 1e-06 0 0.01 0 0 Incorrect 0
Neutral Neutral 1e-05 0 0 0 44 Correct 0
Neutral Neutral 1e-05 0 0 0 38 Correct 0
Negative Negative 1e-05 0 0.01 0 9 Correct 0.09
Negative Neutral 1e-05 0 0 0 24 Incorrect 0
Negative Negative 1e-06 0 0.01 0 0 Correct 0
Neutral Neutral 1e-05 0 0 0 51 Correct 0
Neutral Neutral 1e-05 0 0 0 48 Correct 0
Neutral Neutral 1e-05 0 0 0 34 Correct 0
Negative Neutral 1e-05 0 0 0 26 Incorrect 0
Negative Neutral 1e-06 0 0 0 2 Incorrect 0
Neutral Neutral 1e-05 0 0 0 31 Correct 0
Neutral Neutral 1e-05 0 0 0 59 Correct 0
Negative Negative 1e-06 0 0.01 0 1 Correct 0.01
Neutral Neutral 1e-06 0 0 0 7 Correct 0
Neutral Neutral 1e-06 0 0 0 4 Correct 0
Negative Neutral 1e-05 0 0 0 28 Incorrect 0
Negative Neutral 1e-06 0 0 0 2 Incorrect 0
Neutral Neutral 1e-06 0 0 0 4 Correct 0
Neutral Neutral 1e-06 0 0 0 5 Correct 0
Negative Negative 1e-05 0 0.01 0 8 Correct 0.08
Negative Negative 1e-06 0 0.01 0 1 Correct 0.01
Neutral Neutral 1e-05 0 0 0 31 Correct 0
Neutral Neutral 1e-06 0 0 0 8 Correct 0
Neutral Neutral 1e-05 0 0 0 34 Correct 0
Neutral Neutral 1e-05 0 0 0 38 Correct 0
Negative Neutral 1e-06 0 0 0 2 Incorrect 0
Neutral Neutral 1e-05 0 0 0 33 Correct 0
Negative Neutral 1e-06 0 0 0 2 Incorrect 0
Neutral Neutral 1e-06 0 0 0 4 Correct 0
Negative Negative 1e-06 0 0.025 0 3 Correct 0.075
Neutral Neutral 1e-05 0 0 0 33 Correct 0
Neutral Neutral 1e-05 0 0 0 39 Correct 0
Neutral Neutral 1e-05 0 0 0 31 Correct 0
Negative Negative 1e-06 0 0.02 0 1 Correct 0.02
Neutral Neutral 1e-06 0 0 0 5 Correct 0
Neutral Neutral 1e-05 0 0 0 31 Correct 0
Neutral Neutral 1e-06 0 0 0 7 Correct 0
Neutral Neutral 1e-06 0 0 0 4 Correct 0
Neutral Neutral 1e-06 0 0 0 5 Correct 0
Neutral Neutral 1e-05 0 0 0 42 Correct 0
Negative Negative 1e-05 0 0.025 0 25 Correct 0.625
Neutral Neutral 1e-06 0 0 0 6 Correct 0
Negative Negative 1e-05 0 0.01 0 11 Correct 0.11
Neutral Neutral 1e-05 0 0 0 29 Correct 0
Neutral Neutral 1e-06 0 0 0 4 Correct 0
Neutral Neutral 1e-06 0 0 0 4 Correct 0
Neutral Neutral 1e-05 0 0 0 37 Correct 0
Neutral Neutral 1e-06 0 0 0 3 Correct 0
Neutral Neutral 1e-05 0 0 0 34 Correct 0
Neutral Neutral 1e-05 0 0 0 38 Correct 0
Negative Neutral 1e-06 0 0 0 3 Incorrect 0
Neutral Neutral 1e-05 0 0 0 38 Correct 0
Neutral Negative 1e-05 0 0.01 0 32 Incorrect 0.32
Negative Negative 1e-06 0 0.01 0 1 Correct 0.01
Neutral Neutral 1e-05 0 0 0 48 Correct 0
Neutral Neutral 1e-05 0 0 0 49 Correct 0
Neutral Neutral 1e-06 0 0 0 5 Correct 0
Neutral Neutral 1e-05 0 0 0 37 Correct 0
Negative Neutral 1e-06 0 0 0 3 Incorrect 0
Negative Neutral 1e-06 0 0 0 2 Incorrect 0
Negative Neutral 1e-06 0 0 0 3 Incorrect 0
Neutral Neutral 1e-05 0 0 0 35 Correct 0
Neutral Neutral 1e-05 0 0 0 38 Correct 0
Negative Neutral 1e-06 0 0 0 1 Incorrect 0
Neutral Neutral 1e-06 0 0 0 8 Correct 0
Neutral Neutral 1e-06 0 0 0 3 Correct 0
Negative Neutral 1e-06 0 0 0 2 Incorrect 0
Neutral Neutral 1e-06 0 0 0 4 Correct 0
Neutral Neutral 1e-05 0 0 0 53 Correct 0
Neutral Neutral 1e-06 0 0 0 4 Correct 0
Neutral Neutral 1e-05 0 0 0 27 Correct 0
Neutral Neutral 1e-05 0 0 0 41 Correct 0
Negative Neutral 1e-06 0 0 0 2 Incorrect 0
Neutral Neutral 1e-06 0 0 0 4 Correct 0
Neutral Neutral 1e-06 0 0 0 2 Correct 0
Negative Negative 1e-05 0 0.01 0 26 Correct 0.26
Neutral Neutral 1e-05 0 0 0 39 Correct 0
Neutral Neutral 1e-05 0 0 0 38 Correct 0
Negative Negative 1e-05 0 0.01 0 11 Correct 0.11
Negative Negative 1e-05 0 0.01 0 5 Correct 0.05
Negative Negative 1e-05 0 0.01 0 8 Correct 0.08
Neutral Negative 1e-06 0 0.025 0 3 Incorrect 0.075
Neutral Neutral 1e-05 0 0 0 37 Correct 0
Negative Negative 1e-06 0 0.01 0 1 Correct 0.01
Neutral Neutral 1e-05 0 0 0 31 Correct 0
Neutral Neutral 1e-06 0 0 0 5 Correct 0
Negative Negative 1e-06 0 0.05 0 0 Correct 0
Neutral Neutral 1e-06 0 0 0 4 Correct 0
Negative Negative 1e-06 0 0.01 0 1 Correct 0.01
Negative Neutral 1e-05 0 0 0 26 Incorrect 0
Negative Negative 1e-06 0 0.01 0 2 Correct 0.02
Negative Neutral 1e-06 0 0 0 1 Incorrect 0
Negative Negative 1e-05 0 0.01 0 21 Correct 0.21
Neutral Neutral 1e-06 0 0 0 4 Correct 0
Negative Neutral 1e-06 0 0 0 1 Incorrect 0
Neutral Negative 1e-06 0 0.01 0 3 Incorrect 0.03
Neutral Negative 1e-06 0 0.01 0 4 Incorrect 0.04
Negative Negative 1e-05 0 0.01 0 13 Correct 0.13
Neutral Neutral 1e-05 0 0 0 33 Correct 0
Neutral Neutral 1e-05 0 0 0 46 Correct 0
Negative Neutral 1e-06 0 0 0 1 Incorrect 0
Neutral Neutral 1e-06 0 0 0 4 Correct 0
Neutral Neutral 1e-06 0 0 0 2 Correct 0
Neutral Neutral 1e-05 0 0 0 36 Correct 0
Neutral Neutral 1e-05 0 0 0 43 Correct 0
Neutral Neutral 1e-06 0 0 0 5 Correct 0
Neutral Neutral 1e-05 0 0 0 45 Correct 0
Negative Negative 1e-05 0 0.025 0 27 Correct 0.675
Neutral Neutral 1e-06 0 0 0 7 Correct 0
Neutral Neutral 1e-06 0 0 0 3 Correct 0
Neutral Neutral 1e-05 0 0 0 38 Correct 0
Neutral Neutral 1e-05 0 0 0 39 Correct 0
Neutral Neutral 1e-05 0 0 0 38 Correct 0
Negative Negative 1e-05 0 0.01 0 7 Correct 0.07
Neutral Neutral 1e-06 0 0 0 3 Correct 0
Negative Neutral 1e-06 0 0 0 0 Incorrect 0
Neutral Neutral 1e-06 0 0 0 5 Correct 0
Neutral Neutral 1e-05 0 0 0 32 Correct 0
Neutral Negative 1e-06 0 0.01 0 3 Incorrect 0.03
Neutral Neutral 1e-06 0 0 0 4 Correct 0
Negative Neutral 1e-06 0 0 0 2 Incorrect 0
Neutral Neutral 1e-06 0 0 0 5 Correct 0
Negative Neutral 1e-06 0 0 0 2 Incorrect 0
Neutral Neutral 1e-06 0 0 0 4 Correct 0
Negative Neutral 1e-06 0 0 0 0 Incorrect 0
Negative Neutral 1e-06 0 0 0 1 Incorrect 0
Negative Negative 1e-05 0 0.01 0 8 Correct 0.08
Neutral Neutral 1e-05 0 0 0 45 Correct 0
Negative Negative 1e-05 0 0.01 0 22 Correct 0.22
Neutral Neutral 1e-06 0 0 0 6 Correct 0
Neutral Neutral 1e-05 0 0 0 55 Correct 0
Neutral Negative 1e-06 0 0.01 0 3 Incorrect 0.03
Neutral Neutral 1e-05 0 0 0 55 Correct 0
Neutral Neutral 1e-06 0 0 0 3 Correct 0
Neutral Neutral 1e-05 0 0 0 34 Correct 0
Neutral Neutral 1e-06 0 0 0 5 Correct 0
Neutral Neutral 1e-06 0 0 0 4 Correct 0
Neutral Neutral 1e-05 0 0 0 50 Correct 0
Negative Neutral 1e-06 0 0 0 3 Incorrect 0
Neutral Neutral 1e-05 0 0 0 41 Correct 0
Negative Negative 1e-05 0 0.01 0 28 Correct 0.28
Neutral Neutral 1e-06 0 0 0 5 Correct 0
Neutral Neutral 1e-05 0 0 0 40 Correct 0
Neutral Neutral 1e-05 0 0 0 41 Correct 0
Neutral Neutral 1e-06 0 0 0 4 Correct 0
Neutral Negative 1e-05 0 0.0333 0 35 Incorrect 1.1655
Neutral Neutral 1e-06 0 0 0 7 Correct 0
Negative Negative 1e-05 0 0.01 0 14 Correct 0.14
Neutral Neutral 1e-06 0 0 0 3 Correct 0
Neutral Neutral 1e-06 0 0 0 4 Correct 0
Neutral Neutral 1e-05 0 0 0 35 Correct 0
Negative Negative 1e-06 0 0.0333 0 2 Correct 0.0666
Negative Neutral 1e-06 0 0 0 1 Incorrect 0
Negative Neutral 1e-06 0 0 0 2 Incorrect 0
Neutral Neutral 1e-06 0 0 0 5 Correct 0
Negative Negative 1e-06 0 0.01 0 2 Correct 0.02
Negative Negative 1e-06 0 0.025 0 1 Correct 0.025
Negative Negative 1e-06 0 0.01 0 0 Correct 0
Negative Negative 1e-06 0 0.01 0 0 Correct 0
Negative Neutral 1e-06 0 0 0 2 Incorrect 0
Neutral Neutral 1e-06 0 0 0 5 Correct 0
Neutral Neutral 1e-06 0 0 0 5 Correct 0
Neutral Neutral 1e-05 0 0 0 38 Correct 0
Neutral Neutral 1e-06 0 0 0 4 Correct 0
Neutral Neutral 1e-06 0 0 0 5 Correct 0
Neutral Neutral 1e-06 0 0 0 4 Correct 0
Neutral Neutral 1e-06 0 0 0 3 Correct 0
Neutral Neutral 1e-06 0 0 0 4 Correct 0
Negative Negative 1e-05 0 0.01 0 23 Correct 0.23
Negative Negative 1e-05 0 0.01 0 30 Correct 0.3
Neutral Negative 1e-06 0 0.02 0 4 Incorrect 0.08
Neutral Neutral 1e-06 0 0 0 4 Correct 0
Negative Negative 1e-06 0 0.0333 0 1 Correct 0.0333
Neutral Neutral 1e-06 0 0 0 5 Correct 0
Neutral Neutral 1e-06 0 0 0 7 Correct 0
Neutral Neutral 1e-06 0 0 0 10 Correct 0
Negative Neutral 1e-06 0 0 0 2 Incorrect 0
Neutral Neutral 1e-06 0 0 0 5 Correct 0
Neutral Neutral 1e-05 0 0 0 32 Correct 0
Negative Negative 1e-05 0 0.01 0 11 Correct 0.11
Neutral Neutral 1e-05 0 0 0 34 Correct 0
Neutral Neutral 1e-05 0 0 0 38 Correct 0
Neutral Neutral 1e-05 0 0 0 32 Correct 0
Neutral Neutral 1e-06 0 0 0 3 Correct 0
Neutral Neutral 1e-06 0 0 0 5 Correct 0
Neutral Neutral 1e-06 0 0 0 5 Correct 0
Negative Negative 1e-05 0 0.01 0 5 Correct 0.05
Negative Negative 1e-05 0 0.01 0 8 Correct 0.08
Negative Negative 1e-06 0 0.025 0 2 Correct 0.05
Neutral Neutral 1e-06 0 0 0 3 Correct 0
Neutral Neutral 1e-06 0 0 0 3 Correct 0
Neutral Neutral 1e-06 0 0 0 4 Correct 0
Neutral Neutral 1e-06 0 0 0 5 Correct 0
Negative Negative 1e-05 0 0.01 0 25 Correct 0.25
Neutral Neutral 1e-05 0 0 0 44 Correct 0
Neutral Negative 1e-05 0 0.01 0 36 Incorrect 0.36
Neutral Neutral 1e-05 0 0 0 49 Correct 0
Neutral Neutral 1e-05 0 0 0 61 Correct 0
Neutral Neutral 1e-06 0 0 0 5 Correct 0
Neutral Neutral 1e-06 0 0 0 6 Correct 0
Neutral Neutral 1e-05 0 0 0 43 Correct 0
Negative Negative 1e-06 0 0.01 0 0 Correct 0
Neutral Negative 1e-06 0 0.02 0 3 Incorrect 0.06
Negative Negative 1e-05 0 0.025 0 28 Correct 0.7
Negative Neutral 1e-06 0 0 0 1 Incorrect 0
Negative Negative 1e-06 0 0.01 0 1 Correct 0.01
Neutral Neutral 1e-05 0 0 0 39 Correct 0
Neutral Neutral 1e-06 0 0 0 5 Correct 0
Neutral Negative 1e-06 0 0.05 0 4 Incorrect 0.2
Neutral Neutral 1e-05 0 0 0 37 Correct 0
Neutral Neutral 1e-06 0 0 0 3 Correct 0
Negative Negative 1e-05 0 0.01 0 11 Correct 0.11
Negative Negative 1e-05 0 0.01 0 25 Correct 0.25
Negative Neutral 1e-06 0 0 0 1 Incorrect 0
Neutral Neutral 1e-05 0 0 0 31 Correct 0
Neutral Neutral 1e-05 0 0 0 36 Correct 0
Neutral Neutral 1e-05 0 0 0 39 Correct 0
Neutral Neutral 1e-05 0 0 0 53 Correct 0
Neutral Neutral 1e-05 0 0 0 36 Correct 0
Neutral Neutral 1e-05 0 0 0 28 Correct 0
Neutral Neutral 1e-06 0 0 0 3 Correct 0
Negative Negative 1e-05 0 0.05 0 19 Correct 0.95
Negative Negative 1e-06 0 0.0333 0 1 Correct 0.0333
Neutral Neutral 1e-05 0 0 0 36 Correct 0
Neutral Neutral 1e-05 0 0 0 31 Correct 0
Neutral Neutral 1e-05 0 0 0 45 Correct 0
Neutral Neutral 1e-05 0 0 0 32 Correct 0
Negative Negative 1e-06 0 0.01 0 0 Correct 0
Negative Negative 1e-05 0 0.01 0 12 Correct 0.12
Neutral Neutral 1e-06 0 0 0 5 Correct 0
Neutral Neutral 1e-06 0 0 0 3 Correct 0
Neutral Neutral 1e-05 0 0 0 39 Correct 0
Neutral Neutral 1e-05 0 0 0 34 Correct 0
Neutral Neutral 1e-05 0 0 0 32 Correct 0
Neutral Negative 1e-05 0 0.01 0 30 Incorrect 0.3
Negative Negative 1e-05 0 0.01 0 24 Correct 0.24
Neutral Neutral 1e-06 0 0 0 5 Correct 0
Negative Negative 1e-06 0 0.05 0 1 Correct 0.05
Neutral Neutral 1e-05 0 0 0 39 Correct 0
Negative Negative 1e-06 0 0.01 0 1 Correct 0.01
Negative Negative 1e-06 0 0.01 0 1 Correct 0.01
Neutral Neutral 1e-06 0 0 0 3 Correct 0
Neutral Neutral 1e-05 0 0 0 34 Correct 0
Neutral Neutral 1e-06 0 0 0 5 Correct 0
Negative Negative 1e-05 0 0.01 0 21 Correct 0.21
Neutral Neutral 1e-05 0 0 0 42 Correct 0
Negative Negative 1e-06 0 0.01 0 2 Correct 0.02
Neutral Neutral 1e-05 0 0 0 39 Correct 0
Negative Neutral 1e-05 0 0 0 26 Incorrect 0
Neutral Neutral 1e-06 0 0 0 4 Correct 0
Neutral Neutral 1e-06 0 0 0 8 Correct 0
Negative Negative 1e-06 0 0.01 0 1 Correct 0.01
Negative Neutral 1e-06 0 0 0 0 Incorrect 0
Neutral Neutral 1e-05 0 0 0 38 Correct 0
Neutral Negative 1e-06 0 0.01 0 4 Incorrect 0.04
Negative Negative 1e-06 0 0.01 0 1 Correct 0.01
Neutral Neutral 1e-06 0 0 0 3 Correct 0
Negative Negative 1e-05 0 0.0333 0 18 Correct 0.5994
Negative Neutral 1e-05 0 0 0 23 Incorrect 0
Neutral Neutral 1e-06 0 0 0 4 Correct 0
Negative Negative 1e-05 0 0.01 0 26 Correct 0.26
Neutral Neutral 1e-06 0 0 0 4 Correct 0
Neutral Neutral 1e-05 0 0 0 42 Correct 0
Neutral Neutral 1e-05 0 0 0 43 Correct 0
Negative Negative 1e-06 0 0.01 0 1 Correct 0.01
Negative Negative 1e-06 0 0.01 0 0 Correct 0
Neutral Negative 1e-06 0 0.05 0 3 Incorrect 0.15
Neutral Neutral 1e-05 0 0 0 37 Correct 0
Neutral Neutral 1e-06 0 0 0 6 Correct 0
Neutral Neutral 1e-06 0 0 0 5 Correct 0
Neutral Neutral 1e-06 0 0 0 5 Correct 0
Neutral Neutral 1e-05 0 0 0 53 Correct 0
Negative Neutral 1e-06 0 0 0 1 Incorrect 0
Neutral Negative 1e-06 0 0.01 0 4 Incorrect 0.04
Negative Negative 1e-05 0 0.05 0 13 Correct 0.65
Neutral Neutral 1e-06 0 0 0 5 Correct 0
Neutral Neutral 1e-05 0 0 0 28 Correct 0
Neutral Neutral 1e-05 0 0 0 36 Correct 0
Negative Negative 1e-05 0 0.02 0 16 Correct 0.32
Neutral Neutral 1e-05 0 0 0 44 Correct 0
Neutral Neutral 1e-05 0 0 0 44 Correct 0
Negative Negative 1e-05 0 0.01 0 20 Correct 0.2
Negative Neutral 1e-06 0 0 0 1 Incorrect 0
Negative Negative 1e-05 0 0.01 0 10 Correct 0.1
Negative Negative 1e-06 0 0.01 0 0 Correct 0
Negative Negative 1e-06 0 0.01 0 2 Correct 0.02
Neutral Neutral 1e-05 0 0 0 36 Correct 0
Negative Neutral 1e-06 0 0 0 1 Incorrect 0
Neutral Neutral 1e-06 0 0 0 5 Correct 0
Negative Neutral 1e-06 0 0 0 1 Incorrect 0
Neutral Neutral 1e-06 0 0 0 3 Correct 0
Negative Negative 1e-05 0 0.01 0 11 Correct 0.11
Negative Neutral 1e-06 0 0 0 2 Incorrect 0
Neutral Neutral 1e-06 0 0 0 6 Correct 0
Neutral Neutral 1e-05 0 0 0 46 Correct 0
Neutral Neutral 1e-05 0 0 0 51 Correct 0
Neutral Neutral 1e-05 0 0 0 50 Correct 0
Neutral Neutral 1e-06 0 0 0 5 Correct 0
Neutral Neutral 1e-06 0 0 0 4 Correct 0
Neutral Neutral 1e-05 0 0 0 43 Correct 0
Neutral Neutral 1e-06 0 0 0 5 Correct 0
Neutral Neutral 1e-05 0 0 0 36 Correct 0
Neutral Neutral 1e-06 0 0 0 6 Correct 0
Neutral Neutral 1e-06 0 0 0 4 Correct 0
Neutral Neutral 1e-06 0 0 0 3 Correct 0
Negative Negative 1e-06 0 0.01 0 1 Correct 0.01
Neutral Neutral 1e-06 0 0 0 6 Correct 0
Neutral Neutral 1e-06 0 0 0 3 Correct 0
Negative Negative 1e-06 0 0.01 0 0 Correct 0
Negative Neutral 1e-05 0 0 0 21 Incorrect 0
Negative Negative 1e-06 0 0.02 0 1 Correct 0.02
Neutral Neutral 1e-05 0 0 0 44 Correct 0
Negative Negative 1e-05 0 0.05 0 18 Correct 0.9
Negative Negative 1e-05 0 0.01 0 5 Correct 0.05
Neutral Neutral 1e-05 0 0 0 49 Correct 0
Negative Negative 1e-05 0 0.01 0 23 Correct 0.23
Negative Negative 1e-05 0 0.01 0 20 Correct 0.2
Neutral Neutral 1e-06 0 0 0 5 Correct 0
Negative Neutral 1e-06 0 0 0 2 Incorrect 0
Neutral Neutral 1e-05 0 0 0 47 Correct 0
Neutral Neutral 1e-05 0 0 0 42 Correct 0
Negative Neutral 1e-05 0 0 0 22 Incorrect 0
Neutral Neutral 1e-06 0 0 0 3 Correct 0
Neutral Neutral 1e-06 0 0 0 3 Correct 0
Negative Neutral 1e-05 0 0 0 23 Incorrect 0
Neutral Neutral 1e-06 0 0 0 5 Correct 0
Negative Neutral 1e-06 0 0 0 2 Incorrect 0
Neutral Neutral 1e-06 0 0 0 7 Correct 0
Neutral Neutral 1e-06 0 0 0 3 Correct 0
Negative Negative 1e-06 0 0.01 0 1 Correct 0.01
Neutral Neutral 1e-06 0 0 0 3 Correct 0
Neutral Neutral 1e-06 0 0 0 3 Correct 0
Negative Negative 1e-05 0 0.01 0 9 Correct 0.09
Neutral Negative 1e-06 0 0.05 0 2 Incorrect 0.1
Neutral Negative 1e-06 0 0.01 0 3 Incorrect 0.03
Neutral Neutral 1e-06 0 0 0 5 Correct 0
Neutral Neutral 1e-05 0 0 0 34 Correct 0
Neutral Neutral 1e-06 0 0 0 4 Correct 0
Neutral Neutral 1e-06 0 0 0 4 Correct 0
Neutral Neutral 1e-05 0 0 0 42 Correct 0
Neutral Neutral 1e-06 0 0 0 4 Correct 0
Neutral Neutral 1e-05 0 0 0 47 Correct 0
Neutral Neutral 1e-06 0 0 0 3 Correct 0
Negative Neutral 1e-06 0 0 0 2 Incorrect 0
Negative Negative 1e-06 0 0.01 0 0 Correct 0
Neutral Neutral 1e-05 0 0 0 26 Correct 0
Neutral Neutral 1e-05 0 0 0 33 Correct 0
Neutral Neutral 1e-05 0 0 0 42 Correct 0
Neutral Neutral 1e-05 0 0 0 34 Correct 0
Neutral Neutral 1e-05 0 0 0 38 Correct 0
Neutral Neutral 1e-05 0 0 0 37 Correct 0
Negative Negative 1e-06 0 0.01 0 2 Correct 0.02
Neutral Neutral 1e-06 0 0 0 3 Correct 0
Neutral Neutral 1e-06 0 0 0 3 Correct 0
Neutral Neutral 1e-05 0 0 0 48 Correct 0
Neutral Neutral 1e-06 0 0 0 5 Correct 0
Neutral Neutral 1e-06 0 0 0 4 Correct 0
Neutral Neutral 1e-05 0 0 0 72 Correct 0
Neutral Neutral 1e-05 0 0 0 33 Correct 0
Neutral Neutral 1e-05 0 0 0 35 Correct 0
Neutral Neutral 1e-05 0 0 0 33 Correct 0
Neutral Neutral 1e-05 0 0 0 41 Correct 0
Neutral Neutral 1e-05 0 0 0 53 Correct 0
Negative Negative 1e-05 0 0.0333 0 19 Correct 0.6327
Neutral Neutral 1e-05 0 0 0 28 Correct 0
Neutral Neutral 1e-05 0 0 0 29 Correct 0
Neutral Neutral 1e-05 0 0 0 37 Correct 0
Neutral Negative 1e-06 0 0.02 0 2 Incorrect 0.04
Negative Negative 1e-06 0 0.01 0 3 Correct 0.03
Negative Negative 1e-05 0 0.01 0 23 Correct 0.23
Neutral Neutral 1e-06 0 0 0 6 Correct 0
Neutral Neutral 1e-05 0 0 0 46 Correct 0
Negative Negative 1e-05 0 0.02 0 26 Correct 0.52
Neutral Neutral 1e-06 0 0 0 6 Correct 0
Neutral Neutral 1e-05 0 0 0 32 Correct 0
Neutral Neutral 1e-06 0 0 0 8 Correct 0
Neutral Neutral 1e-05 0 0 0 50 Correct 0
Neutral Neutral 1e-06 0 0 0 5 Correct 0
Neutral Neutral 1e-06 0 0 0 3 Correct 0
Negative Negative 1e-05 0 0.01 0 10 Correct 0.1
Negative Neutral 1e-06 0 0 0 2 Incorrect 0
Neutral Neutral 1e-06 0 0 0 3 Correct 0
Neutral Neutral 1e-05 0 0 0 66 Correct 0
Neutral Neutral 1e-05 0 0 0 39 Correct 0
Neutral Neutral 1e-05 0 0 0 36 Correct 0
Neutral Neutral 1e-05 0 0 0 51 Correct 0
Negative Neutral 1e-06 0 0 0 1 Incorrect 0
Negative Negative 1e-06 0 0.01 0 3 Correct 0.03
Neutral Negative 1e-05 0 0.01 0 35 Incorrect 0.35
Neutral Neutral 1e-06 0 0 0 2 Correct 0
Negative Negative 1e-06 0 0.02 0 2 Correct 0.04
Neutral Neutral 1e-05 0 0 0 36 Correct 0
Negative Negative 1e-05 0 0.02 0 24 Correct 0.48
Neutral Neutral 1e-05 0 0 0 58 Correct 0
Negative Neutral 1e-06 0 0 0 2 Incorrect 0
Negative Negative 1e-05 0 0.01 0 9 Correct 0.09
Neutral Negative 1e-06 0 0.025 0 3 Incorrect 0.075
Neutral Neutral 1e-05 0 0 0 32 Correct 0
Neutral Neutral 1e-05 0 0 0 38 Correct 0
Negative Negative 1e-05 0 0.01 0 7 Correct 0.07
Neutral Neutral 1e-05 0 0 0 32 Correct 0
Negative Negative 1e-06 0 0.01 0 0 Correct 0
Neutral Negative 1e-06 0 0.01 0 5 Incorrect 0.05
Negative Negative 1e-05 0 0.0333 0 27 Correct 0.8991
Neutral Neutral 1e-06 0 0 0 3 Correct 0
Negative Neutral 1e-06 0 0 0 2 Incorrect 0
Neutral Neutral 1e-06 0 0 0 5 Correct 0
Neutral Neutral 1e-05 0 0 0 39 Correct 0
Neutral Neutral 1e-06 0 0 0 3 Correct 0
Negative Neutral 1e-06 0 0 0 3 Incorrect 0
Neutral Neutral 1e-05 0 0 0 33 Correct 0
Negative Negative 1e-05 0 0.01 0 25 Correct 0.25
Neutral Neutral 1e-06 0 0 0 4 Correct 0
Negative Negative 1e-05 0 0.01 0 10 Correct 0.1
Negative Negative 1e-05 0 0.01 0 10 Correct 0.1
Neutral Neutral 1e-05 0 0 0 32 Correct 0
Negative Negative 1e-06 0 0.05 0 2 Correct 0.1
Negative Negative 1e-05 0 0.01 0 12 Correct 0.12
Neutral Neutral 1e-05 0 0 0 43 Correct 0
Negative Negative 1e-05 0 0.01 0 15 Correct 0.15
Neutral Neutral 1e-05 0 0 0 45 Correct 0
Negative Negative 1e-06 0 0.01 0 1 Correct 0.01
Negative Negative 1e-05 0 0.01 0 13 Correct 0.13
Negative Neutral 1e-06 0 0 0 1 Incorrect 0
Negative Negative 1e-06 0 0.01 0 1 Correct 0.01
Neutral Neutral 1e-05 0 0 0 44 Correct 0
Neutral Neutral 1e-06 0 0 0 3 Correct 0
Neutral Neutral 1e-06 0 0 0 3 Correct 0
Neutral Neutral 1e-05 0 0 0 39 Correct 0
Neutral Neutral 1e-05 0 0 0 35 Correct 0
Negative Negative 1e-05 0 0.025 0 18 Correct 0.45
Negative Negative 1e-05 0 0.01 0 11 Correct 0.11
Negative Neutral 1e-06 0 0 0 2 Incorrect 0
Neutral Neutral 1e-06 0 0 0 5 Correct 0
Neutral Neutral 1e-05 0 0 0 39 Correct 0
Negative Neutral 1e-06 0 0 0 2 Incorrect 0
Negative Neutral 1e-06 0 0 0 2 Incorrect 0
Neutral Neutral 1e-06 0 0 0 3 Correct 0
Negative Neutral 1e-05 0 0 0 27 Incorrect 0
Negative Negative 1e-05 0 0.01 0 18 Correct 0.18
Neutral Neutral 1e-06 0 0 0 3 Correct 0
Negative Neutral 1e-06 0 0 0 2 Incorrect 0
Neutral Neutral 1e-05 0 0 0 41 Correct 0
Neutral Neutral 1e-05 0 0 0 44 Correct 0
Neutral Neutral 1e-05 0 0 0 37 Correct 0
Neutral Neutral 1e-05 0 0 0 50 Correct 0
Neutral Neutral 1e-05 0 0 0 33 Correct 0
Neutral Neutral 1e-05 0 0 0 36 Correct 0
Neutral Neutral 1e-05 0 0 0 39 Correct 0
Negative Negative 1e-06 0 0.01 0 1 Correct 0.01
Neutral Neutral 1e-05 0 0 0 44 Correct 0
Neutral Neutral 1e-05 0 0 0 33 Correct 0
Negative Negative 1e-06 0 0.01 0 1 Correct 0.01
Neutral Neutral 1e-05 0 0 0 35 Correct 0
Negative Neutral 1e-05 0 0 0 30 Incorrect 0
Neutral Neutral 1e-06 0 0 0 7 Correct 0
Negative Neutral 1e-06 0 0 0 2 Incorrect 0
Neutral Negative 1e-05 0 0.01 0 27 Incorrect 0.27
Negative Negative 1e-06 0 0.01 0 0 Correct 0
Neutral Neutral 1e-06 0 0 0 4 Correct 0
Neutral Neutral 1e-05 0 0 0 33 Correct 0
Neutral Neutral 1e-06 0 0 0 4 Correct 0
Neutral Neutral 1e-06 0 0 0 10 Correct 0
Neutral Neutral 1e-06 0 0 0 5 Correct 0
Negative Negative 1e-05 0 0.01 0 17 Correct 0.17
Neutral Neutral 1e-05 0 0 0 43 Correct 0
Negative Negative 1e-05 0 0.01 0 32 Correct 0.32
Neutral Neutral 1e-05 0 0 0 37 Correct 0
Neutral Negative 1e-06 0 0.01 0 4 Incorrect 0.04
Neutral Neutral 1e-05 0 0 0 32 Correct 0
Negative Neutral 1e-06 0 0 0 0 Incorrect 0
Neutral Neutral 1e-05 0 0 0 40 Correct 0
Neutral Neutral 1e-05 0 0 0 28 Correct 0
Neutral Neutral 1e-05 0 0 0 45 Correct 0
Neutral Neutral 1e-06 0 0 0 5 Correct 0
Negative Negative 1e-05 0 0.01 0 8 Correct 0.08
Neutral Neutral 1e-06 0 0 0 6 Correct 0
Negative Negative 1e-06 0 0.0333 0 0 Correct 0
Neutral Neutral 1e-06 0 0 0 3 Correct 0
Neutral Neutral 1e-05 0 0 0 33 Correct 0
Negative Negative 1e-06 0 0.0333 0 1 Correct 0.0333
Negative Neutral 1e-06 0 0 0 2 Incorrect 0
Negative Neutral 1e-05 0 0 0 20 Incorrect 0
Neutral Neutral 1e-05 0 0 0 32 Correct 0
Neutral Neutral 1e-06 0 0 0 4 Correct 0
Neutral Neutral 1e-06 0 0 0 5 Correct 0
Neutral Neutral 1e-06 0 0 0 7 Correct 0
Neutral Neutral 1e-05 0 0 0 34 Correct 0
Negative Negative 1e-05 0 0.01 0 24 Correct 0.24
Combination Negative 1e-06 0 0.01 0 0 Incorrect 0
Neutral Neutral 1e-05 0 0 0 39 Correct 0
Neutral Neutral 1e-06 0 0 0 5 Correct 0
Negative Negative 1e-06 0 0.01 0 2 Correct 0.02
Negative Negative 1e-06 0 0.05 0 2 Correct 0.1
Negative Negative 1e-06 0 0.01 0 1 Correct 0.01
Neutral Neutral 1e-06 0 0 0 3 Correct 0
Neutral Neutral 1e-05 0 0 0 34 Correct 0
Neutral Neutral 1e-06 0 0 0 8 Correct 0
Neutral Neutral 1e-05 0 0 0 41 Correct 0
Negative Negative 1e-06 0 0.05 0 1 Correct 0.05
Neutral Neutral 1e-05 0 0 0 47 Correct 0
Neutral Neutral 1e-05 0 0 0 44 Correct 0
Negative Negative 1e-05 0 0.02 0 25 Correct 0.5
Neutral Neutral 1e-06 0 0 0 5 Correct 0
Neutral Neutral 1e-06 0 0 0 7 Correct 0
Neutral Neutral 1e-05 0 0 0 40 Correct 0
Neutral Neutral 1e-05 0 0 0 39 Correct 0
Negative Neutral 1e-06 0 0 0 1 Incorrect 0
Neutral Neutral 1e-05 0 0 0 30 Correct 0
Neutral Neutral 1e-05 0 0 0 31 Correct 0
Neutral Neutral 1e-05 0 0 0 35 Correct 0
Neutral Neutral 1e-06 0 0 0 6 Correct 0
Negative Neutral 1e-06 0 0 0 0 Incorrect 0
Neutral Neutral 1e-05 0 0 0 34 Correct 0
Negative Negative 1e-05 0 0.01 0 10 Correct 0.1
Neutral Neutral 1e-06 0 0 0 3 Correct 0
Negative Negative 1e-05 0 0.01 0 9 Correct 0.09
Neutral Neutral 1e-05 0 0 0 47 Correct 0
Neutral Neutral 1e-05 0 0 0 42 Correct 0
Neutral Neutral 1e-05 0 0 0 42 Correct 0
Negative Neutral 1e-05 0 0 0 28 Incorrect 0
Negative Negative 1e-06 0 0.01 0 1 Correct 0.01
Negative Neutral 1e-06 0 0 0 1 Incorrect 0
Neutral Neutral 1e-05 0 0 0 33 Correct 0
Neutral Negative 1e-06 0 0.01 0 4 Incorrect 0.04
Neutral Neutral 1e-05 0 0 0 38 Correct 0
Negative Negative 1e-05 0 0.05 0 18 Correct 0.9
Neutral Neutral 1e-06 0 0 0 6 Correct 0
Neutral Neutral 1e-06 0 0 0 5 Correct 0
Negative Neutral 1e-06 0 0 0 2 Incorrect 0
Neutral Neutral 1e-06 0 0 0 4 Correct 0
Neutral Neutral 1e-06 0 0 0 4 Correct 0
Negative Negative 1e-05 0 0.01 0 20 Correct 0.2
Negative Neutral 1e-06 0 0 0 2 Incorrect 0
Neutral Neutral 1e-05 0 0 0 33 Correct 0
Negative Negative 1e-06 0 0.01 0 1 Correct 0.01
Neutral Neutral 1e-05 0 0 0 56 Correct 0
Negative Negative 1e-06 0 0.05 0 1 Correct 0.05
Neutral Neutral 1e-06 0 0 0 5 Correct 0
Neutral Neutral 1e-05 0 0 0 43 Correct 0
Negative Neutral 1e-05 0 0 0 30 Incorrect 0
Neutral Neutral 1e-05 0 0 0 38 Correct 0
Negative Negative 1e-05 0 0.01 0 13 Correct 0.13
Neutral Neutral 1e-06 0 0 0 3 Correct 0
Negative Negative 1e-06 0 0.01 0 1 Correct 0.01
Neutral Neutral 1e-05 0 0 0 30 Correct 0
Neutral Neutral 1e-06 0 0 0 3 Correct 0
Neutral Neutral 1e-05 0 0 0 44 Correct 0
Neutral Neutral 1e-05 0 0 0 28 Correct 0
Neutral Neutral 1e-06 0 0 0 5 Correct 0
Neutral Neutral 1e-06 0 0 0 4 Correct 0
Neutral Neutral 1e-05 0 0 0 47 Correct 0
Neutral Neutral 1e-05 0 0 0 44 Correct 0
Neutral Neutral 1e-06 0 0 0 6 Correct 0
Neutral Neutral 1e-05 0 0 0 43 Correct 0
Neutral Neutral 1e-06 0 0 0 8 Correct 0
Neutral Neutral 1e-05 0 0 0 52 Correct 0
Neutral Neutral 1e-05 0 0 0 49 Correct 0
Neutral Neutral 1e-05 0 0 0 34 Correct 0
Neutral Neutral 1e-06 0 0 0 7 Correct 0
Negative Negative 1e-05 0 0.01 0 10 Correct 0.1
Neutral Neutral 1e-06 0 0 0 6 Correct 0
Neutral Neutral 1e-05 0 0 0 34 Correct 0
Negative Negative 1e-05 0 0.02 0 21 Correct 0.42
Negative Neutral 1e-06 0 0 0 0 Incorrect 0
Neutral Neutral 1e-06 0 0 0 3 Correct 0
Neutral Neutral 1e-05 0 0 0 35 Correct 0
Neutral Neutral 1e-05 0 0 0 40 Correct 0
Negative Negative 1e-05 0 0.01 0 11 Correct 0.11
Neutral Negative 1e-06 0 0.02 0 4 Incorrect 0.08
Neutral Neutral 1e-06 0 0 0 4 Correct 0
Neutral Neutral 1e-05 0 0 0 45 Correct 0
Neutral Negative 1e-06 0 0.02 0 3 Incorrect 0.06
Negative Neutral 1e-05 0 0 0 22 Incorrect 0
Negative Neutral 1e-06 0 0 0 2 Incorrect 0
Neutral Neutral 1e-06 0 0 0 7 Correct 0
Neutral Neutral 1e-06 0 0 0 3 Correct 0
Negative Neutral 1e-05 0 0 0 23 Incorrect 0
Neutral Neutral 1e-05 0 0 0 31 Correct 0
Negative Negative 1e-05 0 0.01 0 10 Correct 0.1
Negative Negative 1e-05 0 0.01 0 20 Correct 0.2
Negative Negative 1e-05 0 0.025 0 11 Correct 0.275
Negative Negative 1e-06 0 0.01 0 1 Correct 0.01
Neutral Neutral 1e-06 0 0 0 6 Correct 0
Negative Negative 1e-06 0 0.05 0 0 Correct 0
Negative Neutral 1e-06 0 0 0 2 Incorrect 0
Negative Neutral 1e-05 0 0 0 26 Incorrect 0
Neutral Neutral 1e-06 0 0 0 4 Correct 0
Neutral Neutral 1e-06 0 0 0 4 Correct 0
Negative Neutral 1e-06 0 0 0 1 Incorrect 0
Neutral Neutral 1e-05 0 0 0 48 Correct 0
Neutral Negative 1e-06 0 0.01 0 5 Incorrect 0.05
Neutral Neutral 1e-05 0 0 0 43 Correct 0
Neutral Neutral 1e-06 0 0 0 5 Correct 0
Neutral Neutral 1e-05 0 0 0 36 Correct 0
Neutral Neutral 1e-05 0 0 0 29 Correct 0
Negative Neutral 1e-06 0 0 0 2 Incorrect 0
Neutral Neutral 1e-06 0 0 0 5 Correct 0
Neutral Neutral 1e-06 0 0 0 6 Correct 0
Neutral Neutral 1e-05 0 0 0 47 Correct 0
Neutral Neutral 1e-06 0 0 0 6 Correct 0
Neutral Neutral 1e-05 0 0 0 42 Correct 0
Neutral Negative 1e-06 0 0.02 0 3 Incorrect 0.06
Neutral Neutral 1e-05 0 0 0 30 Correct 0
Neutral Neutral 1e-05 0 0 0 41 Correct 0
Neutral Neutral 1e-06 0 0 0 4 Correct 0
Negative Negative 1e-06 0 0.01 0 1 Correct 0.01
Neutral Negative 1e-06 0 0.025 0 4 Incorrect 0.1
Neutral Neutral 1e-05 0 0 0 36 Correct 0
Neutral Neutral 1e-06 0 0 0 3 Correct 0
Negative Negative 1e-06 0 0.02 0 1 Correct 0.02
Negative Neutral 1e-06 0 0 0 2 Incorrect 0
Negative Negative 1e-05 0 0.01 0 9 Correct 0.09
Neutral Neutral 1e-05 0 0 0 45 Correct 0
Neutral Neutral 1e-06 0 0 0 8 Correct 0
Negative Negative 1e-06 0 0.01 0 0 Correct 0
Negative Neutral 1e-06 0 0 0 3 Incorrect 0
Neutral Neutral 1e-06 0 0 0 3 Correct 0
Neutral Neutral 1e-05 0 0 0 34 Correct 0
Negative Negative 1e-06 0 0.01 0 1 Correct 0.01
Negative Negative 1e-06 0 0.05 0 2 Correct 0.1
Neutral Neutral 1e-05 0 0 0 50 Correct 0
Neutral Neutral 1e-05 0 0 0 37 Correct 0
Combination Neutral 1e-06 0 0 0 0 Incorrect 0
Negative Neutral 1e-06 0 0 0 2 Incorrect 0
Neutral Neutral 1e-06 0 0 0 3 Correct 0
Neutral Neutral 1e-06 0 0 0 5 Correct 0
Neutral Neutral 1e-06 0 0 0 3 Correct 0
Negative Negative 1e-06 0 0.02 0 2 Correct 0.04
Neutral Neutral 1e-05 0 0 0 44 Correct 0
Negative Neutral 1e-05 0 0 0 22 Incorrect 0
Negative Negative 1e-06 0 0.01 0 1 Correct 0.01
Negative Negative 1e-06 0 0.01 0 2 Correct 0.02
Negative Negative 1e-05 0 0.05 0 13 Correct 0.65
Negative Neutral 1e-05 0 0 0 28 Incorrect 0
Negative Neutral 1e-06 0 0 0 1 Incorrect 0
Negative Neutral 1e-05 0 0 0 28 Incorrect 0
Neutral Neutral 1e-05 0 0 0 47 Correct 0
Neutral Neutral 1e-05 0 0 0 45 Correct 0
Negative Negative 1e-05 0 0.01 0 7 Correct 0.07
Neutral Neutral 1e-05 0 0 0 45 Correct 0
Neutral Neutral 1e-05 0 0 0 29 Correct 0
Neutral Neutral 1e-05 0 0 0 42 Correct 0
Neutral Neutral 1e-05 0 0 0 43 Correct 0
Neutral Neutral 1e-05 0 0 0 54 Correct 0
Neutral Neutral 1e-05 0 0 0 36 Correct 0
Neutral Neutral 1e-06 0 0 0 4 Correct 0
Neutral Neutral 1e-06 0 0 0 3 Correct 0
Neutral Neutral 1e-06 0 0 0 3 Correct 0
Neutral Neutral 1e-05 0 0 0 45 Correct 0
Negative Neutral 1e-06 0 0 0 3 Incorrect 0
Neutral Neutral 1e-05 0 0 0 44 Correct 0
Negative Negative 1e-05 0 0.01 0 9 Correct 0.09
Negative Negative 1e-06 0 0.01 0 1 Correct 0.01
Neutral Neutral 1e-06 0 0 0 4 Correct 0
Neutral Neutral 1e-05 0 0 0 32 Correct 0
Negative Negative 1e-05 0 0.01 0 19 Correct 0.19
Neutral Neutral 1e-05 0 0 0 43 Correct 0
Negative Negative 1e-05 0 0.05 0 20 Correct 1
Negative Negative 1e-05 0 0.05 0 17 Correct 0.85
Negative Negative 1e-05 0 0.01 0 24 Correct 0.24
Neutral Neutral 1e-05 0 0 0 42 Correct 0
Negative Negative 1e-06 0 0.01 0 1 Correct 0.01
Neutral Neutral 1e-06 0 0 0 5 Correct 0
Neutral Negative 1e-05 0 0.01 0 33 Incorrect 0.33
Neutral Neutral 1e-06 0 0 0 3 Correct 0
Neutral Neutral 1e-05 0 0 0 34 Correct 0
Neutral Neutral 1e-05 0 0 0 41 Correct 0
Negative Neutral 1e-06 0 0 0 2 Incorrect 0
Neutral Neutral 1e-05 0 0 0 35 Correct 0
Negative Neutral 1e-06 0 0 0 2 Incorrect 0
Negative Negative 1e-05 0 0.01 0 29 Correct 0.29
Neutral Neutral 1e-05 0 0 0 40 Correct 0
Negative Negative 1e-05 0 0.01 0 25 Correct 0.25
Neutral Neutral 1e-06 0 0 0 3 Correct 0
Neutral Neutral 1e-05 0 0 0 51 Correct 0
Neutral Neutral 1e-05 0 0 0 32 Correct 0
Neutral Neutral 1e-06 0 0 0 7 Correct 0
Negative Neutral 1e-05 0 0 0 27 Incorrect 0
Negative Neutral 1e-06 0 0 0 1 Incorrect 0
Neutral Neutral 1e-06 0 0 0 8 Correct 0
Neutral Neutral 1e-05 0 0 0 32 Correct 0
Neutral Neutral 1e-06 0 0 0 4 Correct 0
Neutral Neutral 1e-06 0 0 0 6 Correct 0
Neutral Negative 1e-06 0 0.01 0 3 Incorrect 0.03
Neutral Neutral 1e-05 0 0 0 39 Correct 0
Negative Neutral 1e-05 0 0 0 19 Incorrect 0
Negative Negative 1e-05 0 0.05 0 23 Correct 1.15
Neutral Neutral 1e-05 0 0 0 32 Correct 0
Negative Negative 1e-05 0 0.01 0 15 Correct 0.15
Neutral Neutral 1e-05 0 0 0 36 Correct 0
Neutral Neutral 1e-06 0 0 0 4 Correct 0
Neutral Neutral 1e-06 0 0 0 4 Correct 0
Negative Neutral 1e-05 0 0 0 18 Incorrect 0
Neutral Neutral 1e-06 0 0 0 3 Correct 0
Neutral Neutral 1e-06 0 0 0 4 Correct 0
Neutral Neutral 1e-05 0 0 0 34 Correct 0
Neutral Neutral 1e-05 0 0 0 28 Correct 0
Neutral Neutral 1e-06 0 0 0 4 Correct 0
Negative Negative 1e-05 0 0.01 0 25 Correct 0.25
Neutral Neutral 1e-06 0 0 0 5 Correct 0
Neutral Neutral 1e-06 0 0 0 4 Correct 0
Neutral Negative 1e-06 0 0.0333 0 3 Incorrect 0.0999
Negative Neutral 1e-05 0 0 0 26 Incorrect 0
Negative Negative 1e-05 0 0.025 0 21 Correct 0.525
Negative Negative 1e-05 0 0.01 0 11 Correct 0.11
Neutral Neutral 1e-06 0 0 0 3 Correct 0
Negative Negative 1e-05 0 0.025 0 17 Correct 0.425
Negative Neutral 1e-06 0 0 0 2 Incorrect 0
Neutral Negative 1e-05 0 0.01 0 29 Incorrect 0.29
Negative Negative 1e-05 0 0.01 0 9 Correct 0.09
Neutral Neutral 1e-06 0 0 0 3 Correct 0
Neutral Neutral 1e-05 0 0 0 37 Correct 0
Neutral Neutral 1e-05 0 0 0 33 Correct 0
Neutral Neutral 1e-05 0 0 0 47 Correct 0
Neutral Neutral 1e-05 0 0 0 39 Correct 0
Neutral Neutral 1e-06 0 0 0 3 Correct 0
Neutral Neutral 1e-06 0 0 0 4 Correct 0
Negative Negative 1e-05 0 0.01 0 22 Correct 0.22
Negative Negative 1e-06 0 0.01 0 1 Correct 0.01
Neutral Neutral 1e-06 0 0 0 3 Correct 0
Neutral Neutral 1e-06 0 0 0 5 Correct 0
Neutral Neutral 1e-05 0 0 0 38 Correct 0
Negative Negative 1e-06 0 0.02 0 1 Correct 0.02
Negative Negative 1e-05 0 0.01 0 5 Correct 0.05
Neutral Neutral 1e-05 0 0 0 44 Correct 0
Neutral Neutral 1e-05 0 0 0 56 Correct 0
Neutral Neutral 1e-06 0 0 0 8 Correct 0
Neutral Neutral 1e-05 0 0 0 46 Correct 0
Negative Negative 1e-05 0 0.01 0 14 Correct 0.14
Negative Negative 1e-05 0 0.01 0 22 Correct 0.22
Neutral Neutral 1e-05 0 0 0 28 Correct 0
Neutral Neutral 1e-05 0 0 0 41 Correct 0
Neutral Neutral 1e-06 0 0 0 5 Correct 0
Negative Neutral 1e-05 0 0 0 24 Incorrect 0
Neutral Neutral 1e-06 0 0 0 5 Correct 0
Neutral Neutral 1e-05 0 0 0 35 Correct 0
Neutral Neutral 1e-06 0 0 0 7 Correct 0
Negative Negative 1e-06 0 0.0333 0 0 Correct 0
Neutral Negative 1e-06 0 0.01 0 4 Incorrect 0.04
Neutral Neutral 1e-05 0 0 0 58 Correct 0
Negative Neutral 1e-06 0 0 0 2 Incorrect 0
Neutral Negative 1e-06 0 0.025 0 3 Incorrect 0.075
Negative Neutral 1e-05 0 0 0 20 Incorrect 0
Neutral Neutral 1e-06 0 0 0 7 Correct 0
Neutral Neutral 1e-05 0 0 0 44 Correct 0
Negative Negative 1e-05 0 0.01 0 10 Correct 0.1
Negative Negative 1e-05 0 0.01 0 19 Correct 0.19
Negative Neutral 1e-05 0 0 0 26 Incorrect 0
Neutral Neutral 1e-06 0 0 0 4 Correct 0
Negative Negative 1e-06 0 0.01 0 1 Correct 0.01
Negative Neutral 1e-06 0 0 0 2 Incorrect 0
Neutral Neutral 1e-05 0 0 0 35 Correct 0
Neutral Neutral 1e-06 0 0 0 4 Correct 0
Negative Negative 1e-06 0 0.01 0 1 Correct 0.01
Neutral Neutral 1e-06 0 0 0 5 Correct 0
Negative Negative 1e-05 0 0.01 0 29 Correct 0.29
Negative Negative 1e-05 0 0.01 0 20 Correct 0.2
Negative Neutral 1e-06 0 0 0 2 Incorrect 0
Neutral Negative 1e-06 0 0.01 0 3 Incorrect 0.03
Neutral Neutral 1e-06 0 0 0 4 Correct 0
Neutral Neutral 1e-05 0 0 0 32 Correct 0
Negative Negative 1e-06 0 0.01 0 0 Correct 0
Neutral Neutral 1e-05 0 0 0 45 Correct 0
Neutral Neutral 1e-05 0 0 0 39 Correct 0
Negative Neutral 1e-06 0 0 0 1 Incorrect 0
Neutral Neutral 1e-05 0 0 0 52 Correct 0
Neutral Neutral 1e-06 0 0 0 4 Correct 0
Negative Neutral 1e-06 0 0 0 2 Incorrect 0
Neutral Neutral 1e-05 0 0 0 31 Correct 0
Neutral Neutral 1e-06 0 0 0 5 Correct 0
Negative Negative 1e-05 0 0.01 0 5 Correct 0.05
Negative Negative 1e-06 0 0.01 0 1 Correct 0.01
Neutral Neutral 1e-05 0 0 0 44 Correct 0
Neutral Neutral 1e-05 0 0 0 31 Correct 0
Neutral Neutral 1e-06 0 0 0 5 Correct 0
Neutral Neutral 1e-06 0 0 0 4 Correct 0
Neutral Neutral 1e-05 0 0 0 37 Correct 0
Neutral Neutral 1e-05 0 0 0 47 Correct 0
Negative Neutral 1e-06 0 0 0 2 Incorrect 0
Negative Neutral 1e-05 0 0 0 27 Incorrect 0
Negative Negative 1e-06 0 0.01 0 1 Correct 0.01
Neutral Neutral 1e-06 0 0 0 4 Correct 0
Neutral Neutral 1e-05 0 0 0 49 Correct 0
Neutral Neutral 1e-06 0 0 0 4 Correct 0
Negative Negative 1e-05 0 0.0333 0 20 Correct 0.666
Negative Neutral 1e-05 0 0 0 24 Incorrect 0
Neutral Neutral 1e-05 0 0 0 42 Correct 0
Negative Negative 1e-05 0 0.01 0 14 Correct 0.14
Neutral Neutral 1e-05 0 0 0 50 Correct 0
Neutral Negative 1e-06 0 0.0333 0 4 Incorrect 0.1332
Neutral Neutral 1e-06 0 0 0 7 Correct 0
Neutral Neutral 1e-06 0 0 0 4 Correct 0
Neutral Neutral 1e-06 0 0 0 3 Correct 0
Negative Negative 1e-05 0 0.025 0 18 Correct 0.45
Neutral Neutral 1e-06 0 0 0 4 Correct 0
Neutral Neutral 1e-06 0 0 0 6 Correct 0
Negative Negative 1e-06 0 0.01 0 2 Correct 0.02
Neutral Neutral 1e-05 0 0 0 32 Correct 0
Neutral Neutral 1e-05 0 0 0 48 Correct 0
Negative Neutral 1e-05 0 0 0 20 Incorrect 0
Neutral Neutral 1e-05 0 0 0 40 Correct 0
Neutral Negative 1e-06 0 0.025 0 4 Incorrect 0.1
Neutral Neutral 1e-06 0 0 0 3 Correct 0
Neutral Neutral 1e-05 0 0 0 34 Correct 0
Neutral Neutral 1e-06 0 0 0 3 Correct 0
Neutral Neutral 1e-06 0 0 0 3 Correct 0
Neutral Neutral 1e-05 0 0 0 33 Correct 0
Neutral Neutral 1e-06 0 0 0 6 Correct 0
Negative Neutral 1e-06 0 0 0 0 Incorrect 0
Neutral Neutral 1e-05 0 0 0 41 Correct 0
Neutral Neutral 1e-05 0 0 0 35 Correct 0
Neutral Neutral 1e-05 0 0 0 50 Correct 0
Neutral Neutral 1e-06 0 0 0 4 Correct 0
Neutral Neutral 1e-05 0 0 0 32 Correct 0
Negative Negative 1e-05 0 0.01 0 5 Correct 0.05
Neutral Neutral 1e-06 0 0 0 5 Correct 0
Negative Negative 1e-06 0 0.01 0 2 Correct 0.02
Neutral Negative 1e-06 0 0.01 0 2 Incorrect 0.02
Neutral Neutral 1e-06 0 0 0 4 Correct 0
Negative Neutral 1e-06 0 0 0 3 Incorrect 0
Negative Negative 1e-06 0 0.01 0 0 Correct 0
Negative Negative 1e-05 0 0.01 0 25 Correct 0.25
Neutral Neutral 1e-05 0 0 0 38 Correct 0
Negative Negative 1e-06 0 0.01 0 0 Correct 0
Negative Neutral 1e-06 0 0 0 2 Incorrect 0
Combination Negative 1e-06 0 0.01 0 0 Incorrect 0
Negative Negative 1e-06 0 0.01 0 2 Correct 0.02
Negative Negative 1e-06 0 0.01 0 0 Correct 0
Negative Negative 1e-06 0 0.01 0 2 Correct 0.02
Neutral Neutral 1e-05 0 0 0 36 Correct 0
Neutral Neutral 1e-05 0 0 0 40 Correct 0
Negative Negative 1e-05 0 0.01 0 10 Correct 0.1
Neutral Neutral 1e-05 0 0 0 41 Correct 0
Negative Neutral 1e-05 0 0 0 20 Incorrect 0
Negative Neutral 1e-06 0 0 0 1 Incorrect 0
Neutral Neutral 1e-06 0 0 0 6 Correct 0
Neutral Negative 1e-06 0 0.01 0 4 Incorrect 0.04
Negative Neutral 1e-06 0 0 0 2 Incorrect 0
Negative Neutral 1e-06 0 0 0 3 Incorrect 0
Neutral Negative 1e-06 0 0.025 0 3 Incorrect 0.075
Negative Negative 1e-05 0 0.0333 0 18 Correct 0.5994
Neutral Neutral 1e-06 0 0 0 7 Correct 0
Neutral Neutral 1e-06 0 0 0 4 Correct 0
Negative Negative 1e-05 0 0.01 0 3 Correct 0.03
Negative Neutral 1e-06 0 0 0 1 Incorrect 0
Negative Negative 1e-06 0 0.01 0 1 Correct 0.01
Negative Neutral 1e-06 0 0 0 2 Incorrect 0
Neutral Neutral 1e-06 0 0 0 3 Correct 0
Negative Neutral 1e-05 0 0 0 31 Incorrect 0
Negative Neutral 1e-05 0 0 0 27 Incorrect 0
Neutral Neutral 1e-05 0 0 0 62 Correct 0
Negative Negative 1e-06 0 0.02 0 1 Correct 0.02
Negative Neutral 1e-06 0 0 0 2 Incorrect 0
Neutral Neutral 1e-05 0 0 0 46 Correct 0
Negative Negative 1e-05 0 0.025 0 22 Correct 0.55
Neutral Negative 1e-06 0 0.01 0 4 Incorrect 0.04
Neutral Neutral 1e-05 0 0 0 34 Correct 0
Neutral Neutral 1e-06 0 0 0 3 Correct 0
Neutral Neutral 1e-05 0 0 0 37 Correct 0
Neutral Neutral 1e-05 0 0 0 36 Correct 0
Neutral Neutral 1e-05 0 0 0 34 Correct 0
Neutral Neutral 1e-06 0 0 0 4 Correct 0
Neutral Neutral 1e-05 0 0 0 36 Correct 0
Negative Negative 1e-05 0 0.01 0 28 Correct 0.28
Neutral Negative 1e-06 0 0.05 0 3 Incorrect 0.15
Negative Negative 1e-05 0 0.01 0 16 Correct 0.16
Negative Negative 1e-06 0 0.01 0 2 Correct 0.02
Neutral Neutral 1e-06 0 0 0 5 Correct 0
Neutral Neutral 1e-06 0 0 0 4 Correct 0
Neutral Neutral 1e-05 0 0 0 39 Correct 0
Neutral Neutral 1e-05 0 0 0 38 Correct 0
Negative Negative 1e-05 0 0.01 0 22 Correct 0.22
Neutral Neutral 1e-06 0 0 0 5 Correct 0
Negative Negative 1e-05 0 0.01 0 14 Correct 0.14
Neutral Neutral 1e-05 0 0 0 30 Correct 0
Neutral Neutral 1e-05 0 0 0 38 Correct 0
Neutral Neutral 1e-06 0 0 0 4 Correct 0
Negative Negative 1e-05 0 0.01 0 20 Correct 0.2
Neutral Neutral 1e-05 0 0 0 42 Correct 0
Neutral Neutral 1e-05 0 0 0 30 Correct 0
Negative Neutral 1e-06 0 0 0 2 Incorrect 0
Negative Neutral 1e-05 0 0 0 30 Incorrect 0
Neutral Neutral 1e-06 0 0 0 5 Correct 0
Negative Neutral 1e-05 0 0 0 25 Incorrect 0
Neutral Neutral 1e-06 0 0 0 8 Correct 0
Negative Neutral 1e-06 0 0 0 2 Incorrect 0
Negative Neutral 1e-06 0 0 0 2 Incorrect 0
Negative Negative 1e-06 0 0.05 0 0 Correct 0
Neutral Neutral 1e-05 0 0 0 30 Correct 0
Neutral Neutral 1e-05 0 0 0 40 Correct 0
Neutral Neutral 1e-05 0 0 0 39 Correct 0
Neutral Neutral 1e-06 0 0 0 2 Correct 0
Negative Negative 1e-06 0 0.01 0 1 Correct 0.01
Negative Negative 1e-05 0 0.01 0 27 Correct 0.27
Neutral Neutral 1e-05 0 0 0 39 Correct 0
Neutral Neutral 1e-06 0 0 0 2 Correct 0
Neutral Neutral 1e-05 0 0 0 40 Correct 0
Neutral Negative 1e-06 0 0.025 0 3 Incorrect 0.075
Neutral Negative 1e-06 0 0.01 0 7 Incorrect 0.07
Negative Negative 1e-05 0 0.01 0 7 Correct 0.07
Negative Negative 1e-05 0 0.01 0 13 Correct 0.13
Neutral Neutral 1e-05 0 0 0 44 Correct 0
Negative Negative 1e-06 0 0.01 0 0 Correct 0
Neutral Neutral 1e-06 0 0 0 5 Correct 0
Neutral Neutral 1e-05 0 0 0 37 Correct 0
Neutral Neutral 1e-06 0 0 0 8 Correct 0
Negative Negative 1e-05 0 0.0333 0 17 Correct 0.5661
Neutral Neutral 1e-06 0 0 0 4 Correct 0
Neutral Neutral 1e-05 0 0 0 33 Correct 0
Negative Negative 1e-05 0 0.01 0 11 Correct 0.11
Neutral Neutral 1e-06 0 0 0 6 Correct 0
Negative Neutral 1e-06 0 0 0 1 Incorrect 0
Neutral Neutral 1e-06 0 0 0 4 Correct 0
Neutral Neutral 1e-05 0 0 0 47 Correct 0
Neutral Neutral 1e-05 0 0 0 37 Correct 0
Negative Negative 1e-05 0 0.025 0 19 Correct 0.475
Negative Negative 1e-05 0 0.01 0 25 Correct 0.25
Neutral Neutral 1e-06 0 0 0 5 Correct 0
Neutral Negative 1e-05 0 0.01 0 35 Incorrect 0.35
Neutral Neutral 1e-06 0 0 0 3 Correct 0
Neutral Neutral 1e-05 0 0 0 46 Correct 0
Neutral Negative 1e-05 0 0.01 0 38 Incorrect 0.38
Neutral Neutral 1e-06 0 0 0 4 Correct 0
Neutral Neutral 1e-05 0 0 0 37 Correct 0
Neutral Neutral 1e-05 0 0 0 47 Correct 0
Neutral Neutral 1e-06 0 0 0 5 Correct 0
Negative Neutral 1e-06 0 0 0 2 Incorrect 0
Neutral Neutral 1e-06 0 0 0 3 Correct 0
Negative Neutral 1e-06 0 0 0 1 Incorrect 0
Negative Negative 1e-05 0 0.05 0 15 Correct 0.75
Neutral Neutral 1e-06 0 0 0 5 Correct 0
Negative Neutral 1e-06 0 0 0 2 Incorrect 0
Neutral Neutral 1e-05 0 0 0 45 Correct 0
Neutral Neutral 1e-05 0 0 0 36 Correct 0
Neutral Neutral 1e-05 0 0 0 48 Correct 0
Neutral Neutral 1e-06 0 0 0 9 Correct 0
Negative Neutral 1e-06 0 0 0 2 Incorrect 0
Negative Neutral 1e-06 0 0 0 1 Incorrect 0
Negative Negative 1e-05 0 0.01 0 30 Correct 0.3
Neutral Neutral 1e-05 0 0 0 28 Correct 0
Neutral Neutral 1e-06 0 0 0 3 Correct 0
Negative Neutral 1e-05 0 0 0 28 Incorrect 0
Neutral Neutral 1e-06 0 0 0 6 Correct 0
Negative Neutral 1e-06 0 0 0 2 Incorrect 0
Neutral Neutral 1e-06 0 0 0 3 Correct 0
Neutral Neutral 1e-06 0 0 0 2 Correct 0
Neutral Neutral 1e-05 0 0 0 51 Correct 0
Neutral Neutral 1e-05 0 0 0 28 Correct 0
Negative Negative 1e-06 0 0.01 0 0 Correct 0
Negative Neutral 1e-06 0 0 0 1 Incorrect 0
Negative Negative 1e-06 0 0.01 0 0 Correct 0
Negative Negative 1e-06 0 0.01 0 1 Correct 0.01
Neutral Neutral 1e-06 0 0 0 3 Correct 0
Neutral Neutral 1e-05 0 0 0 41 Correct 0
Negative Neutral 1e-06 0 0 0 2 Incorrect 0
Neutral Neutral 1e-05 0 0 0 28 Correct 0
Negative Negative 1e-06 0 0.02 0 3 Correct 0.06
Neutral Neutral 1e-06 0 0 0 6 Correct 0
Neutral Neutral 1e-05 0 0 0 40 Correct 0
Negative Neutral 1e-06 0 0 0 1 Incorrect 0
Neutral Neutral 1e-06 0 0 0 3 Correct 0
Neutral Neutral 1e-05 0 0 0 40 Correct 0
Negative Negative 1e-05 0 0.01 0 31 Correct 0.31
Negative Negative 1e-05 0 0.01 0 11 Correct 0.11
Negative Negative 1e-05 0 0.01 0 9 Correct 0.09
Neutral Neutral 1e-06 0 0 0 5 Correct 0
Neutral Neutral 1e-06 0 0 0 6 Correct 0
Neutral Neutral 1e-05 0 0 0 44 Correct 0
Neutral Neutral 1e-05 0 0 0 61 Correct 0
Negative Neutral 1e-06 0 0 0 1 Incorrect 0
Combination Negative 1e-06 0 0.01 0 0 Incorrect 0
Neutral Neutral 1e-05 0 0 0 40 Correct 0
Neutral Neutral 1e-05 0 0 0 36 Correct 0
Neutral Neutral 1e-05 0 0 0 41 Correct 0
Negative Neutral 1e-06 0 0 0 0 Incorrect 0
Neutral Neutral 1e-05 0 0 0 31 Correct 0
Neutral Neutral 1e-06 0 0 0 5 Correct 0
Negative Neutral 1e-05 0 0 0 27 Incorrect 0
Negative Negative 1e-05 0 0.01 0 21 Correct 0.21
Neutral Neutral 1e-06 0 0 0 4 Correct 0
Neutral Neutral 1e-06 0 0 0 7 Correct 0
Neutral Neutral 1e-06 0 0 0 4 Correct 0
Neutral Neutral 1e-05 0 0 0 46 Correct 0
Neutral Neutral 1e-05 0 0 0 57 Correct 0
Neutral Negative 1e-06 0 0.01 0 3 Incorrect 0.03
Neutral Negative 1e-05 0 0.025 0 27 Incorrect 0.675
Negative Negative 1e-06 0 0.01 0 0 Correct 0
Neutral Neutral 1e-06 0 0 0 3 Correct 0
Neutral Neutral 1e-06 0 0 0 5 Correct 0
Negative Neutral 1e-06 0 0 0 1 Incorrect 0
Neutral Neutral 1e-06 0 0 0 5 Correct 0
Negative Negative 1e-05 0 0.01 0 25 Correct 0.25
Neutral Neutral 1e-06 0 0 0 3 Correct 0
Negative Neutral 1e-05 0 0 0 25 Incorrect 0
Negative Neutral 1e-05 0 0 0 28 Incorrect 0
Neutral Neutral 1e-05 0 0 0 39 Correct 0
Neutral Neutral 1e-05 0 0 0 29 Correct 0
Negative Neutral 1e-05 0 0 0 25 Incorrect 0
Neutral Neutral 1e-05 0 0 0 38 Correct 0
Negative Negative 1e-06 0 0.01 0 0 Correct 0
Negative Negative 1e-05 0 0.02 0 23 Correct 0.46
Neutral Neutral 1e-05 0 0 0 36 Correct 0
Neutral Neutral 1e-05 0 0 0 36 Correct 0
Negative Negative 1e-05 0 0.02 0 20 Correct 0.4
Negative Negative 1e-06 0 0.025 0 1 Correct 0.025
Negative Negative 1e-05 0 0.01 0 15 Correct 0.15
Neutral Negative 1e-06 0 0.01 0 5 Incorrect 0.05
Neutral Neutral 1e-05 0 0 0 31 Correct 0
Neutral Neutral 1e-05 0 0 0 40 Correct 0
Neutral Neutral 1e-05 0 0 0 34 Correct 0
Neutral Neutral 1e-05 0 0 0 44 Correct 0
Negative Negative 1e-06 0 0.025 0 0 Correct 0
Neutral Neutral 1e-05 0 0 0 52 Correct 0
Negative Neutral 1e-06 0 0 0 1 Incorrect 0
Negative Neutral 1e-06 0 0 0 1 Incorrect 0
Neutral Neutral 1e-05 0 0 0 29 Correct 0
Negative Neutral 1e-06 0 0 0 2 Incorrect 0
Neutral Neutral 1e-05 0 0 0 34 Correct 0
Neutral Neutral 1e-05 0 0 0 44 Correct 0
Neutral Neutral 1e-05 0 0 0 42 Correct 0
Negative Neutral 1e-06 0 0 0 2 Incorrect 0
Neutral Negative 1e-05 0 0.01 0 32 Incorrect 0.32
Neutral Neutral 1e-05 0 0 0 29 Correct 0
Negative Negative 1e-06 0 0.01 0 2 Correct 0.02
Negative Negative 1e-05 0 0.0333 0 26 Correct 0.8658
Neutral Neutral 1e-05 0 0 0 31 Correct 0
Neutral Neutral 1e-05 0 0 0 31 Correct 0
Negative Neutral 1e-06 0 0 0 2 Incorrect 0
Negative Neutral 1e-06 0 0 0 2 Incorrect 0
Neutral Neutral 1e-06 0 0 0 4 Correct 0
Neutral Neutral 1e-05 0 0 0 34 Correct 0
Neutral Negative 1e-06 0 0.025 0 3 Incorrect 0.075
Neutral Neutral 1e-05 0 0 0 42 Correct 0
Negative Negative 1e-06 0 0.01 0 2 Correct 0.02
Neutral Neutral 1e-05 0 0 0 46 Correct 0
Negative Negative 1e-06 0 0.01 0 3 Correct 0.03
Negative Negative 1e-05 0 0.01 0 25 Correct 0.25
Combination Neutral 1e-06 0 0 0 0 Incorrect 0
Neutral Neutral 1e-06 0 0 0 2 Correct 0
Negative Negative 1e-05 0 0.01 0 9 Correct 0.09
Neutral Neutral 1e-05 0 0 0 29 Correct 0
Neutral Neutral 1e-06 0 0 0 7 Correct 0
Negative Negative 1e-05 0 0.02 0 14 Correct 0.28
Negative Negative 1e-05 0 0.01 0 9 Correct 0.09
Negative Negative 1e-06 0 0.0333 0 3 Correct 0.0999
Neutral Neutral 1e-06 0 0 0 6 Correct 0
Negative Negative 1e-05 0 0.01 0 22 Correct 0.22
Neutral Negative 1e-06 0 0.01 0 8 Incorrect 0.08
Neutral Neutral 1e-05 0 0 0 41 Correct 0
Neutral Neutral 1e-06 0 0 0 3 Correct 0
Neutral Neutral 1e-06 0 0 0 5 Correct 0
Neutral Neutral 1e-06 0 0 0 4 Correct 0
Negative Negative 1e-06 0 0.01 0 0 Correct 0
Neutral Neutral 1e-06 0 0 0 6 Correct 0
Negative Neutral 1e-06 0 0 0 1 Incorrect 0
Neutral Neutral 1e-06 0 0 0 5 Correct 0
Neutral Neutral 1e-06 0 0 0 3 Correct 0
Neutral Neutral 1e-05 0 0 0 51 Correct 0
Neutral Neutral 1e-06 0 0 0 9 Correct 0
Negative Negative 1e-06 0 0.01 0 1 Correct 0.01
Neutral Neutral 1e-05 0 0 0 38 Correct 0
Negative Negative 1e-06 0 0.0333 0 1 Correct 0.0333
Neutral Neutral 1e-05 0 0 0 54 Correct 0
Negative Negative 1e-05 0 0.05 0 25 Correct 1.25
Negative Negative 1e-06 0 0.01 0 2 Correct 0.02
Negative Negative 1e-06 0 0.01 0 1 Correct 0.01
Neutral Neutral 1e-06 0 0 0 3 Correct 0
Negative Negative 1e-05 0 0.01 0 27 Correct 0.27
Negative Negative 1e-05 0 0.01 0 8 Correct 0.08
Negative Negative 1e-06 0 0.025 0 2 Correct 0.05
Negative Negative 1e-05 0 0.01 0 10 Correct 0.1
Negative Neutral 1e-06 0 0 0 2 Incorrect 0
Neutral Neutral 1e-05 0 0 0 56 Correct 0
Neutral Negative 1e-06 0 0.025 0 5 Incorrect 0.125
Neutral Neutral 1e-05 0 0 0 57 Correct 0
Neutral Neutral 1e-06 0 0 0 6 Correct 0
Negative Neutral 1e-06 0 0 0 1 Incorrect 0
Neutral Neutral 1e-05 0 0 0 32 Correct 0
Neutral Negative 1e-06 0 0.01 0 3 Incorrect 0.03
Negative Negative 1e-06 0 0.01 0 0 Correct 0
Negative Neutral 1e-06 0 0 0 3 Incorrect 0
Neutral Neutral 1e-05 0 0 0 28 Correct 0
Neutral Neutral 1e-05 0 0 0 36 Correct 0
Negative Negative 1e-05 0 0.01 0 31 Correct 0.31
Negative Negative 1e-06 0 0.01 0 0 Correct 0
Neutral Neutral 1e-05 0 0 0 47 Correct 0
Neutral Neutral 1e-06 0 0 0 5 Correct 0
Neutral Neutral 1e-06 0 0 0 8 Correct 0
Negative Neutral 1e-06 0 0 0 1 Incorrect 0
Negative Negative 1e-06 0 0.01 0 1 Correct 0.01
Neutral Neutral 1e-06 0 0 0 7 Correct 0
Negative Negative 1e-05 0 0.01 0 13 Correct 0.13
Negative Negative 1e-05 0 0.01 0 16 Correct 0.16
Neutral Neutral 1e-05 0 0 0 42 Correct 0
Negative Neutral 1e-06 0 0 0 1 Incorrect 0
Neutral Neutral 1e-05 0 0 0 51 Correct 0
Neutral Neutral 1e-06 0 0 0 5 Correct 0
Neutral Neutral 1e-06 0 0 0 7 Correct 0
Neutral Neutral 1e-06 0 0 0 3 Correct 0
Negative Negative 1e-06 0 0.01 0 1 Correct 0.01
Neutral Neutral 1e-05 0 0 0 30 Correct 0
Neutral Neutral 1e-06 0 0 0 8 Correct 0
Neutral Neutral 1e-05 0 0 0 35 Correct 0
Neutral Negative 1e-06 0 0.01 0 4 Incorrect 0.04
Neutral Neutral 1e-06 0 0 0 5 Correct 0
Negative Neutral 1e-06 0 0 0 1 Incorrect 0
Negative Negative 1e-06 0 0.01 0 0 Correct 0
Neutral Neutral 1e-05 0 0 0 39 Correct 0
Neutral Neutral 1e-05 0 0 0 39 Correct 0
Negative Negative 1e-05 0 0.0333 0 19 Correct 0.6327
Neutral Neutral 1e-05 0 0 0 40 Correct 0
Neutral Neutral 1e-06 0 0 0 7 Correct 0
Neutral Neutral 1e-06 0 0 0 5 Correct 0
Neutral Negative 1e-06 0 0.02 0 5 Incorrect 0.1
Neutral Neutral 1e-05 0 0 0 34 Correct 0
Negative Negative 1e-05 0 0.05 0 20 Correct 1
Neutral Neutral 1e-05 0 0 0 42 Correct 0
Negative Negative 1e-05 0 0.05 0 18 Correct 0.9
Neutral Neutral 1e-06 0 0 0 3 Correct 0
Negative Negative 1e-06 0 0.0333 0 1 Correct 0.0333
Neutral Neutral 1e-06 0 0 0 7 Correct 0
Negative Negative 1e-05 0 0.02 0 16 Correct 0.32
Neutral Neutral 1e-06 0 0 0 3 Correct 0
Negative Neutral 1e-06 0 0 0 2 Incorrect 0
Negative Negative 1e-06 0 0.01 0 2 Correct 0.02
Negative Negative 1e-05 0 0.01 0 28 Correct 0.28
Neutral Neutral 1e-05 0 0 0 33 Correct 0
Negative Negative 1e-05 0 0.01 0 11 Correct 0.11
Negative Neutral 1e-05 0 0 0 24 Incorrect 0
Negative Negative 1e-05 0 0.01 0 16 Correct 0.16
Neutral Neutral 1e-06 0 0 0 3 Correct 0
Negative Neutral 1e-06 0 0 0 1 Incorrect 0
Negative Neutral 1e-06 0 0 0 1 Incorrect 0
Neutral Neutral 1e-06 0 0 0 4 Correct 0
Neutral Negative 1e-06 0 0.025 0 3 Incorrect 0.075
Neutral Neutral 1e-06 0 0 0 6 Correct 0
Neutral Negative 1e-06 0 0.01 0 3 Incorrect 0.03
Neutral Neutral 1e-06 0 0 0 4 Correct 0
Negative Neutral 1e-05 0 0 0 27 Incorrect 0
Neutral Neutral 1e-05 0 0 0 39 Correct 0
Neutral Neutral 1e-05 0 0 0 50 Correct 0
Neutral Neutral 1e-06 0 0 0 5 Correct 0
Negative Neutral 1e-05 0 0 0 21 Incorrect 0
Neutral Negative 1e-05 0 0.01 0 31 Incorrect 0.31
Negative Negative 1e-05 0 0.025 0 23 Correct 0.575
Neutral Neutral 1e-06 0 0 0 4 Correct 0
Neutral Neutral 1e-05 0 0 0 35 Correct 0
Negative Negative 1e-05 0 0.01 0 23 Correct 0.23
Negative Negative 1e-06 0 0.01 0 3 Correct 0.03
Neutral Neutral 1e-05 0 0 0 47 Correct 0
Neutral Neutral 1e-05 0 0 0 41 Correct 0
Neutral Neutral 1e-06 0 0 0 8 Correct 0
Negative Negative 1e-05 0 0.025 0 18 Correct 0.45
Neutral Neutral 1e-05 0 0 0 43 Correct 0
Negative Negative 1e-06 0 0.01 0 2 Correct 0.02
Negative Negative 1e-06 0 0.02 0 2 Correct 0.04
Neutral Neutral 1e-05 0 0 0 46 Correct 0
Neutral Negative 1e-06 0 0.01 0 5 Incorrect 0.05
Neutral Neutral 1e-06 0 0 0 5 Correct 0
Negative Negative 1e-05 0 0.01 0 22 Correct 0.22
Neutral Neutral 1e-05 0 0 0 44 Correct 0
Neutral Neutral 1e-05 0 0 0 32 Correct 0
Neutral Neutral 1e-05 0 0 0 35 Correct 0
Neutral Neutral 1e-05 0 0 0 45 Correct 0
Neutral Neutral 1e-06 0 0 0 3 Correct 0
Neutral Neutral 1e-06 0 0 0 4 Correct 0
Negative Neutral 1e-06 0 0 0 2 Incorrect 0
Negative Neutral 1e-05 0 0 0 25 Incorrect 0
Negative Negative 1e-05 0 0.01 0 13 Correct 0.13
Neutral Negative 1e-05 0 0.01 0 40 Incorrect 0.4
Neutral Neutral 1e-05 0 0 0 41 Correct 0
Neutral Neutral 1e-06 0 0 0 4 Correct 0
Neutral Neutral 1e-05 0 0 0 39 Correct 0
Neutral Neutral 1e-05 0 0 0 42 Correct 0
Neutral Neutral 1e-05 0 0 0 35 Correct 0
Neutral Neutral 1e-05 0 0 0 33 Correct 0
Neutral Neutral 1e-05 0 0 0 30 Correct 0
Neutral Negative 1e-05 0 0.02 0 30 Incorrect 0.6
Negative Negative 1e-06 0 0.01 0 0 Correct 0
Neutral Neutral 1e-06 0 0 0 4 Correct 0
Neutral Neutral 1e-06 0 0 0 4 Correct 0
Neutral Neutral 1e-06 0 0 0 3 Correct 0
Neutral Neutral 1e-05 0 0 0 35 Correct 0
Negative Neutral 1e-06 0 0 0 3 Incorrect 0
Negative Neutral 1e-06 0 0 0 0 Incorrect 0
Neutral Neutral 1e-05 0 0 0 44 Correct 0
Neutral Neutral 1e-05 0 0 0 28 Correct 0
Negative Neutral 1e-05 0 0 0 24 Incorrect 0
Neutral Neutral 1e-05 0 0 0 35 Correct 0
Negative Negative 1e-05 0 0.02 0 21 Correct 0.42
Neutral Neutral 1e-06 0 0 0 5 Correct 0
Neutral Neutral 1e-05 0 0 0 41 Correct 0
Neutral Neutral 1e-06 0 0 0 4 Correct 0
Negative Neutral 1e-06 0 0 0 1 Incorrect 0
Negative Negative 1e-06 0 0.01 0 2 Correct 0.02
Neutral Neutral 1e-05 0 0 0 39 Correct 0
Negative Negative 1e-06 0 0.01 0 0 Correct 0
Negative Negative 1e-06 0 0.01 0 0 Correct 0
Neutral Neutral 1e-06 0 0 0 4 Correct 0
Negative Negative 1e-06 0 0.025 0 1 Correct 0.025
Neutral Neutral 1e-05 0 0 0 35 Correct 0
Neutral Negative 1e-05 0 0.025 0 27 Incorrect 0.675
Neutral Neutral 1e-06 0 0 0 4 Correct 0
Neutral Neutral 1e-05 0 0 0 40 Correct 0
Neutral Neutral 1e-06 0 0 0 6 Correct 0
Neutral Neutral 1e-05 0 0 0 37 Correct 0
Negative Negative 1e-05 0 0.05 0 25 Correct 1.25
Negative Negative 1e-05 0 0.02 0 18 Correct 0.36
Negative Negative 1e-05 0 0.01 0 5 Correct 0.05
Neutral Neutral 1e-05 0 0 0 47 Correct 0
Negative Neutral 1e-06 0 0 0 0 Incorrect 0
Neutral Neutral 1e-06 0 0 0 5 Correct 0
Negative Neutral 1e-06 0 0 0 2 Incorrect 0
Negative Neutral 1e-06 0 0 0 1 Incorrect 0
Negative Negative 1e-05 0 0.02 0 23 Correct 0.46
Negative Negative 1e-05 0 0.01 0 22 Correct 0.22
Neutral Neutral 1e-05 0 0 0 48 Correct 0
Negative Neutral 1e-06 0 0 0 2 Incorrect 0
Negative Negative 1e-06 0 0.01 0 1 Correct 0.01
Neutral Neutral 1e-06 0 0 0 7 Correct 0
Neutral Neutral 1e-05 0 0 0 33 Correct 0
Neutral Negative 1e-06 0 0.025 0 4 Incorrect 0.1
Neutral Neutral 1e-06 0 0 0 4 Correct 0
Neutral Neutral 1e-05 0 0 0 27 Correct 0
Neutral Neutral 1e-06 0 0 0 3 Correct 0
Neutral Negative 1e-06 0 0.01 0 4 Incorrect 0.04
Neutral Neutral 1e-05 0 0 0 37 Correct 0
Negative Negative 1e-05 0 0.01 0 9 Correct 0.09
Neutral Neutral 1e-05 0 0 0 26 Correct 0
Neutral Neutral 1e-06 0 0 0 3 Correct 0
Neutral Neutral 1e-06 0 0 0 6 Correct 0
Neutral Neutral 1e-06 0 0 0 7 Correct 0
Neutral Neutral 1e-06 0 0 0 3 Correct 0
Negative Negative 1e-06 0 0.01 0 0 Correct 0
Neutral Neutral 1e-06 0 0 0 5 Correct 0
Negative Neutral 1e-05 0 0 0 29 Incorrect 0
Negative Negative 1e-06 0 0.01 0 3 Correct 0.03
Negative Negative 1e-05 0 0.01 0 20 Correct 0.2
Neutral Neutral 1e-05 0 0 0 48 Correct 0
Neutral Neutral 1e-06 0 0 0 7 Correct 0
Neutral Neutral 1e-06 0 0 0 3 Correct 0
Negative Neutral 1e-05 0 0 0 19 Incorrect 0
Negative Negative 1e-06 0 0.01 0 1 Correct 0.01
Neutral Neutral 1e-06 0 0 0 6 Correct 0
Neutral Neutral 1e-05 0 0 0 30 Correct 0
Negative Neutral 1e-06 0 0 0 2 Incorrect 0
Neutral Neutral 1e-06 0 0 0 2 Correct 0
Neutral Neutral 1e-06 0 0 0 5 Correct 0
Neutral Neutral 1e-06 0 0 0 4 Correct 0
Neutral Neutral 1e-05 0 0 0 39 Correct 0
Neutral Neutral 1e-05 0 0 0 40 Correct 0
Neutral Neutral 1e-06 0 0 0 3 Correct 0
Negative Neutral 1e-06 0 0 0 1 Incorrect 0
Negative Neutral 1e-06 0 0 0 1 Incorrect 0
Neutral Neutral 1e-06 0 0 0 5 Correct 0
Negative Neutral 1e-06 0 0 0 0 Incorrect 0
Neutral Neutral 1e-05 0 0 0 34 Correct 0
Neutral Neutral 1e-06 0 0 0 6 Correct 0
Neutral Neutral 1e-06 0 0 0 4 Correct 0
Negative Neutral 1e-06 0 0 0 3 Incorrect 0
Neutral Negative 1e-05 0 0.01 0 38 Incorrect 0.38
Neutral Neutral 1e-05 0 0 0 42 Correct 0
Neutral Neutral 1e-06 0 0 0 4 Correct 0
Neutral Neutral 1e-05 0 0 0 41 Correct 0
Neutral Neutral 1e-05 0 0 0 54 Correct 0
Negative Neutral 1e-06 0 0 0 1 Incorrect 0
Negative Neutral 1e-06 0 0 0 3 Incorrect 0
Neutral Neutral 1e-05 0 0 0 55 Correct 0
Neutral Neutral 1e-06 0 0 0 3 Correct 0
Neutral Neutral 1e-05 0 0 0 30 Correct 0
Neutral Neutral 1e-06 0 0 0 7 Correct 0
Neutral Neutral 1e-05 0 0 0 31 Correct 0
Negative Negative 1e-05 0 0.01 0 25 Correct 0.25
Neutral Neutral 1e-05 0 0 0 42 Correct 0
Neutral Neutral 1e-05 0 0 0 33 Correct 0
Negative Neutral 1e-05 0 0 0 25 Incorrect 0
Neutral Neutral 1e-05 0 0 0 42 Correct 0
Neutral Neutral 1e-05 0 0 0 43 Correct 0
Negative Neutral 1e-05 0 0 0 26 Incorrect 0
Neutral Neutral 1e-05 0 0 0 35 Correct 0
Neutral Neutral 1e-05 0 0 0 31 Correct 0
Neutral Neutral 1e-06 0 0 0 2 Correct 0
Neutral Neutral 1e-06 0 0 0 3 Correct 0
Negative Neutral 1e-06 0 0 0 2 Incorrect 0
Negative Neutral 1e-06 0 0 0 1 Incorrect 0
Neutral Neutral 1e-05 0 0 0 27 Correct 0
Neutral Neutral 1e-05 0 0 0 42 Correct 0
Neutral Negative 1e-06 0 0.025 0 2 Incorrect 0.05
Negative Negative 1e-06 0 0.01 0 0 Correct 0
Neutral Neutral 1e-05 0 0 0 38 Correct 0
Negative Negative 1e-06 0 0.025 0 1 Correct 0.025
Neutral Negative 1e-06 0 0.0333 0 3 Incorrect 0.0999
Negative Neutral 1e-06 0 0 0 1 Incorrect 0
Negative Negative 1e-05 0 0.01 0 24 Correct 0.24
Neutral Neutral 1e-06 0 0 0 6 Correct 0
Negative Neutral 1e-05 0 0 0 30 Incorrect 0
Neutral Neutral 1e-05 0 0 0 45 Correct 0
Negative Neutral 1e-06 0 0 0 0 Incorrect 0
Neutral Neutral 1e-06 0 0 0 4 Correct 0
Neutral Negative 1e-06 0 0.05 0 5 Incorrect 0.25
Neutral Neutral 1e-05 0 0 0 59 Correct 0
Neutral Neutral 1e-05 0 0 0 56 Correct 0
Neutral Neutral 1e-05 0 0 0 29 Correct 0
Negative Negative 1e-06 0 0.0333 0 2 Correct 0.0666
Neutral Neutral 1e-05 0 0 0 35 Correct 0
Neutral Neutral 1e-05 0 0 0 45 Correct 0
Negative Neutral 1e-06 0 0 0 2 Incorrect 0
Neutral Neutral 1e-06 0 0 0 7 Correct 0
Negative Negative 1e-05 0 0.02 0 14 Correct 0.28
Neutral Neutral 1e-05 0 0 0 38 Correct 0
Neutral Neutral 1e-06 0 0 0 7 Correct 0
Neutral Neutral 1e-05 0 0 0 56 Correct 0
Neutral Neutral 1e-06 0 0 0 4 Correct 0
Neutral Neutral 1e-06 0 0 0 4 Correct 0
Negative Neutral 1e-06 0 0 0 2 Incorrect 0
Negative Negative 1e-05 0 0.025 0 21 Correct 0.525
Neutral Negative 1e-06 0 0.01 0 5 Incorrect 0.05
Neutral Neutral 1e-05 0 0 0 44 Correct 0
Neutral Neutral 1e-05 0 0 0 30 Correct 0
Negative Negative 1e-05 0 0.01 0 32 Correct 0.32
Neutral Neutral 1e-06 0 0 0 8 Correct 0
Negative Negative 1e-06 0 0.01 0 0 Correct 0
Neutral Neutral 1e-05 0 0 0 29 Correct 0
Neutral Neutral 1e-05 0 0 0 33 Correct 0
Neutral Neutral 1e-06 0 0 0 4 Correct 0
Neutral Negative 1e-06 0 0.01 0 4 Incorrect 0.04
Negative Neutral 1e-05 0 0 0 25 Incorrect 0
Neutral Neutral 1e-05 0 0 0 33 Correct 0
Neutral Negative 1e-06 0 0.05 0 4 Incorrect 0.2
Neutral Neutral 1e-05 0 0 0 49 Correct 0
Neutral Neutral 1e-05 0 0 0 49 Correct 0
Neutral Neutral 1e-06 0 0 0 3 Correct 0
Neutral Neutral 1e-06 0 0 0 3 Correct 0
Negative Negative 1e-06 0 0.01 0 2 Correct 0.02
Negative Negative 1e-05 0 0.01 0 13 Correct 0.13
Negative Negative 1e-05 0 0.01 0 27 Correct 0.27
Neutral Neutral 1e-06 0 0 0 3 Correct 0
Neutral Neutral 1e-06 0 0 0 3 Correct 0
Negative Negative 1e-06 0 0.01 0 0 Correct 0
Neutral Neutral 1e-06 0 0 0 4 Correct 0
Negative Negative 1e-06 0 0.01 0 1 Correct 0.01
Neutral Neutral 1e-05 0 0 0 55 Correct 0
Negative Negative 1e-06 0 0.02 0 1 Correct 0.02
Neutral Neutral 1e-05 0 0 0 53 Correct 0
Negative Neutral 1e-06 0 0 0 2 Incorrect 0
Negative Negative 1e-06 0 0.01 0 1 Correct 0.01
Neutral Neutral 1e-05 0 0 0 24 Correct 0
Neutral Neutral 1e-05 0 0 0 31 Correct 0
Negative Neutral 1e-06 0 0 0 2 Incorrect 0
Negative Negative 1e-06 0 0.01 0 0 Correct 0
Neutral Neutral 1e-06 0 0 0 5 Correct 0
Neutral Neutral 1e-06 0 0 0 3 Correct 0
Negative Negative 1e-05 0 0.01 0 22 Correct 0.22
Neutral Negative 1e-06 0 0.01 0 4 Incorrect 0.04
Neutral Neutral 1e-05 0 0 0 35 Correct 0
Neutral Neutral 1e-06 0 0 0 2 Correct 0
Neutral Neutral 1e-06 0 0 0 5 Correct 0
Negative Neutral 1e-06 0 0 0 2 Incorrect 0
Neutral Neutral 1e-06 0 0 0 7 Correct 0
Neutral Neutral 1e-05 0 0 0 43 Correct 0
Neutral Neutral 1e-05 0 0 0 53 Correct 0
Neutral Neutral 1e-06 0 0 0 4 Correct 0
Neutral Neutral 1e-05 0 0 0 37 Correct 0
Negative Negative 1e-05 0 0.01 0 9 Correct 0.09
Neutral Neutral 1e-05 0 0 0 42 Correct 0
Neutral Neutral 1e-06 0 0 0 3 Correct 0
Neutral Neutral 1e-05 0 0 0 30 Correct 0
Negative Negative 1e-05 0 0.01 0 8 Correct 0.08
Negative Negative 1e-05 0 0.01 0 15 Correct 0.15
Neutral Neutral 1e-05 0 0 0 32 Correct 0
Negative Negative 1e-05 0 0.01 0 27 Correct 0.27
Neutral Neutral 1e-05 0 0 0 34 Correct 0
Neutral Neutral 1e-05 0 0 0 28 Correct 0
Neutral Negative 1e-06 0 0.01 0 3 Incorrect 0.03
Neutral Neutral 1e-05 0 0 0 39 Correct 0
Negative Neutral 1e-06 0 0 0 1 Incorrect 0
Neutral Neutral 1e-06 0 0 0 4 Correct 0
Neutral Neutral 1e-06 0 0 0 5 Correct 0
Neutral Neutral 1e-05 0 0 0 42 Correct 0
Neutral Neutral 1e-06 0 0 0 6 Correct 0
Neutral Neutral 1e-05 0 0 0 40 Correct 0
Neutral Neutral 1e-06 0 0 0 4 Correct 0
Neutral Neutral 1e-05 0 0 0 30 Correct 0
Neutral Neutral 1e-05 0 0 0 44 Correct 0
Negative Negative 1e-06 0 0.01 0 0 Correct 0
Neutral Neutral 1e-05 0 0 0 39 Correct 0
Neutral Neutral 1e-05 0 0 0 27 Correct 0
Negative Negative 1e-05 0 0.01 0 22 Correct 0.22
Negative Negative 1e-06 0 0.01 0 0 Correct 0
Negative Negative 1e-06 0 0.025 0 3 Correct 0.075
Negative Neutral 1e-06 0 0 0 2 Incorrect 0
Neutral Negative 1e-06 0 0.0333 0 3 Incorrect 0.0999
Neutral Neutral 1e-05 0 0 0 43 Correct 0
Negative Neutral 1e-06 0 0 0 3 Incorrect 0
Negative Negative 1e-05 0 0.01 0 6 Correct 0.06
Neutral Neutral 1e-06 0 0 0 3 Correct 0
Neutral Neutral 1e-06 0 0 0 9 Correct 0
Negative Negative 1e-05 0 0.025 0 24 Correct 0.6
Neutral Neutral 1e-05 0 0 0 33 Correct 0
Neutral Negative 1e-06 0 0.01 0 5 Incorrect 0.05
Neutral Neutral 1e-05 0 0 0 37 Correct 0
Negative Neutral 1e-06 0 0 0 1 Incorrect 0
Negative Neutral 1e-06 0 0 0 2 Incorrect 0
Negative Neutral 1e-05 0 0 0 22 Incorrect 0
Neutral Neutral 1e-05 0 0 0 44 Correct 0
Neutral Neutral 1e-05 0 0 0 46 Correct 0
Neutral Neutral 1e-06 0 0 0 3 Correct 0
Negative Negative 1e-06 0 0.05 0 2 Correct 0.1
Negative Negative 1e-06 0 0.01 0 1 Correct 0.01
Neutral Neutral 1e-05 0 0 0 37 Correct 0
Negative Negative 1e-05 0 0.05 0 21 Correct 1.05
Neutral Neutral 1e-05 0 0 0 53 Correct 0
Neutral Negative 1e-05 0 0.01 0 30 Incorrect 0.3
Neutral Neutral 1e-05 0 0 0 32 Correct 0
Negative Neutral 1e-06 0 0 0 3 Incorrect 0
Neutral Neutral 1e-06 0 0 0 6 Correct 0
Negative Negative 1e-06 0 0.02 0 1 Correct 0.02
Neutral Neutral 1e-05 0 0 0 43 Correct 0
Neutral Negative 1e-06 0 0.01 0 3 Incorrect 0.03
Negative Negative 1e-06 0 0.05 0 2 Correct 0.1
Neutral Neutral 1e-06 0 0 0 4 Correct 0
Neutral Neutral 1e-06 0 0 0 5 Correct 0
Neutral Neutral 1e-06 0 0 0 5 Correct 0
Neutral Neutral 1e-06 0 0 0 6 Correct 0
Negative Neutral 1e-06 0 0 0 2 Incorrect 0
Negative Negative 1e-05 0 0.01 0 25 Correct 0.25
Neutral Neutral 1e-05 0 0 0 43 Correct 0
Neutral Neutral 1e-05 0 0 0 37 Correct 0
Negative Negative 1e-05 0 0.01 0 8 Correct 0.08
Neutral Neutral 1e-05 0 0 0 61 Correct 0
Neutral Neutral 1e-05 0 0 0 33 Correct 0
Neutral Neutral 1e-05 0 0 0 39 Correct 0
Neutral Neutral 1e-05 0 0 0 30 Correct 0
Neutral Neutral 1e-06 0 0 0 4 Correct 0
Neutral Neutral 1e-05 0 0 0 34 Correct 0
Negative Negative 1e-05 0 0.01 0 9 Correct 0.09
Negative Negative 1e-05 0 0.01 0 14 Correct 0.14
Negative Negative 1e-05 0 0.01 0 11 Correct 0.11
Neutral Neutral 1e-06 0 0 0 5 Correct 0
Neutral Neutral 1e-05 0 0 0 38 Correct 0
Neutral Neutral 1e-05 0 0 0 38 Correct 0
Neutral Neutral 1e-06 0 0 0 5 Correct 0
Negative Negative 1e-06 0 0.01 0 0 Correct 0
Negative Negative 1e-05 0 0.01 0 27 Correct 0.27
Negative Negative 1e-05 0 0.01 0 28 Correct 0.28
Neutral Neutral 1e-05 0 0 0 40 Correct 0
Neutral Neutral 1e-05 0 0 0 41 Correct 0
Negative Negative 1e-05 0 0.025 0 18 Correct 0.45
Neutral Neutral 1e-05 0 0 0 29 Correct 0
Neutral Neutral 1e-06 0 0 0 3 Correct 0
Neutral Neutral 1e-06 0 0 0 5 Correct 0
Negative Negative 1e-05 0 0.025 0 28 Correct 0.7
Neutral Neutral 1e-05 0 0 0 37 Correct 0
Negative Neutral 1e-06 0 0 0 1 Incorrect 0
Neutral Neutral 1e-05 0 0 0 57 Correct 0
Negative Negative 1e-06 0 0.0333 0 2 Correct 0.0666
Neutral Neutral 1e-06 0 0 0 3 Correct 0
Negative Neutral 1e-05 0 0 0 22 Incorrect 0
Negative Negative 1e-06 0 0.01 0 0 Correct 0
Neutral Neutral 1e-05 0 0 0 33 Correct 0
Neutral Neutral 1e-05 0 0 0 39 Correct 0
Neutral Neutral 1e-05 0 0 0 35 Correct 0
Neutral Neutral 1e-06 0 0 0 7 Correct 0
Neutral Neutral 1e-05 0 0 0 45 Correct 0
Neutral Neutral 1e-05 0 0 0 31 Correct 0
Negative Neutral 1e-06 0 0 0 2 Incorrect 0
Negative Neutral 1e-06 0 0 0 2 Incorrect 0
Neutral Negative 1e-05 0 0.02 0 28 Incorrect 0.56
Negative Negative 1e-05 0 0.02 0 22 Correct 0.44
Neutral Neutral 1e-05 0 0 0 44 Correct 0
Neutral Neutral 1e-05 0 0 0 48 Correct 0
Neutral Neutral 1e-05 0 0 0 36 Correct 0
Negative Neutral 1e-06 0 0 0 3 Incorrect 0
Neutral Neutral 1e-05 0 0 0 44 Correct 0
Neutral Neutral 1e-06 0 0 0 4 Correct 0
Neutral Neutral 1e-06 0 0 0 8 Correct 0
Neutral Negative 1e-06 0 0.01 0 2 Incorrect 0.02
Negative Negative 1e-06 0 0.05 0 1 Correct 0.05
Negative Negative 1e-05 0 0.02 0 22 Correct 0.44
Neutral Neutral 1e-06 0 0 0 5 Correct 0
Neutral Neutral 1e-05 0 0 0 33 Correct 0
Neutral Neutral 1e-06 0 0 0 2 Correct 0
Neutral Neutral 1e-06 0 0 0 3 Correct 0
Negative Neutral 1e-06 0 0 0 2 Incorrect 0
Negative Neutral 1e-06 0 0 0 2 Incorrect 0
Negative Negative 1e-06 0 0.01 0 2 Correct 0.02
Negative Negative 1e-06 0 0.01 0 0 Correct 0
Neutral Neutral 1e-06 0 0 0 5 Correct 0
Neutral Neutral 1e-06 0 0 0 3 Correct 0
Negative Neutral 1e-06 0 0 0 1 Incorrect 0
Negative Negative 1e-06 0 0.01 0 1 Correct 0.01
Neutral Neutral 1e-05 0 0 0 43 Correct 0
Negative Neutral 1e-05 0 0 0 23 Incorrect 0
Neutral Neutral 1e-05 0 0 0 40 Correct 0
Neutral Neutral 1e-05 0 0 0 40 Correct 0
Neutral Neutral 1e-05 0 0 0 38 Correct 0
Neutral Neutral 1e-05 0 0 0 43 Correct 0
Neutral Neutral 1e-06 0 0 0 4 Correct 0
Negative Negative 1e-06 0 0.01 0 2 Correct 0.02
Negative Neutral 1e-06 0 0 0 2 Incorrect 0
Neutral Neutral 1e-05 0 0 0 33 Correct 0
Neutral Neutral 1e-05 0 0 0 41 Correct 0
Neutral Neutral 1e-06 0 0 0 4 Correct 0
Negative Negative 1e-06 0 0.01 0 2 Correct 0.02
Neutral Neutral 1e-06 0 0 0 5 Correct 0
Neutral Neutral 1e-05 0 0 0 43 Correct 0
Negative Neutral 1e-05 0 0 0 31 Incorrect 0
Neutral Neutral 1e-05 0 0 0 32 Correct 0
Negative Negative 1e-06 0 0.02 0 2 Correct 0.04
Neutral Neutral 1e-05 0 0 0 35 Correct 0
Neutral Neutral 1e-06 0 0 0 4 Correct 0
Neutral Neutral 1e-05 0 0 0 42 Correct 0
Neutral Neutral 1e-05 0 0 0 35 Correct 0
Negative Neutral 1e-06 0 0 0 2 Incorrect 0
Neutral Neutral 1e-05 0 0 0 42 Correct 0
Neutral Neutral 1e-05 0 0 0 35 Correct 0
Neutral Neutral 1e-06 0 0 0 5 Correct 0
Neutral Negative 1e-06 0 0.025 0 3 Incorrect 0.075
Neutral Neutral 1e-06 0 0 0 3 Correct 0
Negative Negative 1e-06 0 0.01 0 2 Correct 0.02
Neutral Neutral 1e-06 0 0 0 6 Correct 0
Neutral Neutral 1e-05 0 0 0 39 Correct 0
Neutral Neutral 1e-06 0 0 0 3 Correct 0
Negative Neutral 1e-06 0 0 0 1 Incorrect 0
Negative Negative 1e-05 0 0.02 0 17 Correct 0.34
Negative Neutral 1e-06 0 0 0 2 Incorrect 0
Neutral Neutral 1e-05 0 0 0 36 Correct 0
Neutral Neutral 1e-06 0 0 0 5 Correct 0
Neutral Neutral 1e-06 0 0 0 2 Correct 0
Neutral Neutral 1e-05 0 0 0 36 Correct 0
Neutral Neutral 1e-06 0 0 0 7 Correct 0
Negative Neutral 1e-06 0 0 0 1 Incorrect 0
Neutral Neutral 1e-06 0 0 0 3 Correct 0
Negative Neutral 1e-06 0 0 0 0 Incorrect 0
Neutral Neutral 1e-05 0 0 0 41 Correct 0
Neutral Neutral 1e-06 0 0 0 3 Correct 0
Neutral Neutral 1e-05 0 0 0 39 Correct 0
Neutral Neutral 1e-06 0 0 0 3 Correct 0
Neutral Neutral 1e-05 0 0 0 31 Correct 0
Neutral Neutral 1e-06 0 0 0 3 Correct 0
Neutral Neutral 1e-06 0 0 0 4 Correct 0
Neutral Neutral 1e-06 0 0 0 5 Correct 0
Neutral Neutral 1e-06 0 0 0 4 Correct 0
Negative Negative 1e-05 0 0.02 0 15 Correct 0.3
Neutral Neutral 1e-06 0 0 0 6 Correct 0
Neutral Neutral 1e-05 0 0 0 30 Correct 0
Negative Negative 1e-05 0 0.01 0 9 Correct 0.09
Neutral Neutral 1e-06 0 0 0 3 Correct 0
Neutral Neutral 1e-06 0 0 0 3 Correct 0
Negative Neutral 1e-06 0 0 0 2 Incorrect 0
Neutral Neutral 1e-05 0 0 0 48 Correct 0
Neutral Neutral 1e-05 0 0 0 34 Correct 0
Negative Negative 1e-05 0 0.01 0 21 Correct 0.21
Negative Neutral 1e-05 0 0 0 20 Incorrect 0
Negative Negative 1e-05 0 0.05 0 15 Correct 0.75
Neutral Neutral 1e-05 0 0 0 32 Correct 0
Neutral Neutral 1e-06 0 0 0 3 Correct 0
Neutral Neutral 1e-05 0 0 0 38 Correct 0
Neutral Neutral 1e-05 0 0 0 46 Correct 0
Neutral Neutral 1e-06 0 0 0 3 Correct 0
Negative Neutral 1e-05 0 0 0 24 Incorrect 0
Neutral Neutral 1e-06 0 0 0 3 Correct 0
Negative Neutral 1e-06 0 0 0 2 Incorrect 0
Neutral Negative 1e-06 0 0.01 0 5 Incorrect 0.05
Neutral Neutral 1e-05 0 0 0 49 Correct 0
Neutral Neutral 1e-06 0 0 0 4 Correct 0
Neutral Neutral 1e-06 0 0 0 3 Correct 0
Neutral Neutral 1e-05 0 0 0 44 Correct 0
Negative Negative 1e-05 0 0.02 0 25 Correct 0.5
Negative Neutral 1e-06 0 0 0 2 Incorrect 0
Neutral Neutral 1e-05 0 0 0 25 Correct 0
Neutral Neutral 1e-05 0 0 0 54 Correct 0
Negative Negative 1e-05 0 0.01 0 22 Correct 0.22
Negative Neutral 1e-06 0 0 0 1 Incorrect 0
Negative Negative 1e-05 0 0.01 0 11 Correct 0.11
Negative Neutral 1e-06 0 0 0 1 Incorrect 0
Negative Neutral 1e-05 0 0 0 27 Incorrect 0
Neutral Neutral 1e-05 0 0 0 32 Correct 0
Neutral Neutral 1e-05 0 0 0 32 Correct 0
Neutral Neutral 1e-06 0 0 0 3 Correct 0
Negative Negative 1e-06 0 0.01 0 1 Correct 0.01
Neutral Neutral 1e-05 0 0 0 38 Correct 0
Neutral Neutral 1e-05 0 0 0 42 Correct 0
Neutral Neutral 1e-05 0 0 0 39 Correct 0
Neutral Neutral 1e-05 0 0 0 46 Correct 0
Negative Neutral 1e-06 0 0 0 2 Incorrect 0
Negative Neutral 1e-06 0 0 0 2 Incorrect 0
Neutral Neutral 1e-06 0 0 0 4 Correct 0
Neutral Neutral 1e-06 0 0 0 4 Correct 0
Neutral Negative 1e-06 0 0.01 0 3 Incorrect 0.03
Neutral Neutral 1e-05 0 0 0 39 Correct 0
Neutral Neutral 1e-06 0 0 0 4 Correct 0
Neutral Negative 1e-06 0 0.01 0 6 Incorrect 0.06
Negative Negative 1e-05 0 0.01 0 20 Correct 0.2
Neutral Neutral 1e-05 0 0 0 55 Correct 0
Negative Neutral 1e-06 0 0 0 1 Incorrect 0
Negative Neutral 1e-05 0 0 0 32 Incorrect 0
Neutral Neutral 1e-06 0 0 0 3 Correct 0
Neutral Negative 1e-05 0 0.01 0 35 Incorrect 0.35
Neutral Neutral 1e-06 0 0 0 7 Correct 0
Negative Neutral 1e-05 0 0 0 22 Incorrect 0
Neutral Neutral 1e-06 0 0 0 4 Correct 0
Neutral Neutral 1e-05 0 0 0 48 Correct 0
Neutral Neutral 1e-06 0 0 0 5 Correct 0
Negative Neutral 1e-06 0 0 0 1 Incorrect 0
Neutral Neutral 1e-05 0 0 0 32 Correct 0
Neutral Neutral 1e-06 0 0 0 6 Correct 0
Neutral Neutral 1e-05 0 0 0 49 Correct 0
Neutral Neutral 1e-05 0 0 0 39 Correct 0
Neutral Neutral 1e-06 0 0 0 6 Correct 0
Neutral Neutral 1e-05 0 0 0 35 Correct 0
Neutral Neutral 1e-06 0 0 0 6 Correct 0
Neutral Neutral 1e-06 0 0 0 3 Correct 0
Neutral Neutral 1e-06 0 0 0 5 Correct 0
Neutral Neutral 1e-06 0 0 0 2 Correct 0
Negative Negative 1e-05 0 0.01 0 12 Correct 0.12
Neutral Neutral 1e-06 0 0 0 6 Correct 0
Neutral Neutral 1e-06 0 0 0 3 Correct 0
Neutral Neutral 1e-05 0 0 0 38 Correct 0
Neutral Neutral 1e-05 0 0 0 27 Correct 0
Negative Negative 1e-05 0 0.01 0 20 Correct 0.2
Neutral Neutral 1e-06 0 0 0 5 Correct 0
Negative Neutral 1e-06 0 0 0 2 Incorrect 0
Neutral Neutral 1e-06 0 0 0 3 Correct 0
Neutral Neutral 1e-06 0 0 0 6 Correct 0
Neutral Neutral 1e-05 0 0 0 36 Correct 0
Neutral Neutral 1e-06 0 0 0 5 Correct 0
Neutral Neutral 1e-05 0 0 0 44 Correct 0
Neutral Neutral 1e-06 0 0 0 3 Correct 0
Negative Negative 1e-05 0 0.01 0 20 Correct 0.2
Neutral Neutral 1e-05 0 0 0 34 Correct 0
Neutral Neutral 1e-05 0 0 0 36 Correct 0
Negative Neutral 1e-06 0 0 0 2 Incorrect 0
Neutral Neutral 1e-06 0 0 0 5 Correct 0
Neutral Neutral 1e-05 0 0 0 61 Correct 0
Neutral Neutral 1e-05 0 0 0 38 Correct 0
Neutral Neutral 1e-06 0 0 0 3 Correct 0
Neutral Neutral 1e-05 0 0 0 39 Correct 0
Negative Neutral 1e-05 0 0 0 29 Incorrect 0
Neutral Neutral 1e-06 0 0 0 6 Correct 0
Negative Negative 1e-06 0 0.01 0 0 Correct 0
Neutral Negative 1e-05 0 0.025 0 33 Incorrect 0.825
Negative Negative 1e-06 0 0.02 0 1 Correct 0.02
Neutral Neutral 1e-06 0 0 0 6 Correct 0
Neutral Neutral 1e-06 0 0 0 4 Correct 0
Neutral Neutral 1e-06 0 0 0 4 Correct 0
Negative Neutral 1e-06 0 0 0 2 Incorrect 0
Neutral Neutral 1e-05 0 0 0 34 Correct 0
Neutral Neutral 1e-05 0 0 0 33 Correct 0
Neutral Neutral 1e-05 0 0 0 48 Correct 0
Neutral Neutral 1e-05 0 0 0 29 Correct 0
Negative Negative 1e-05 0 0.01 0 6 Correct 0.06
Neutral Negative 1e-06 0 0.01 0 3 Incorrect 0.03
Neutral Neutral 1e-06 0 0 0 5 Correct 0
Negative Neutral 1e-06 0 0 0 1 Incorrect 0
Neutral Neutral 1e-06 0 0 0 6 Correct 0
Neutral Neutral 1e-05 0 0 0 51 Correct 0
Negative Neutral 1e-06 0 0 0 2 Incorrect 0
Neutral Neutral 1e-06 0 0 0 7 Correct 0
Neutral Neutral 1e-05 0 0 0 38 Correct 0
Neutral Neutral 1e-05 0 0 0 57 Correct 0
Negative Neutral 1e-06 0 0 0 2 Incorrect 0
Neutral Neutral 1e-05 0 0 0 29 Correct 0
Neutral Neutral 1e-06 0 0 0 4 Correct 0
Neutral Neutral 1e-05 0 0 0 42 Correct 0
Neutral Neutral 1e-06 0 0 0 4 Correct 0
Negative Negative 1e-06 0 0.01 0 0 Correct 0
Negative Neutral 1e-06 0 0 0 1 Incorrect 0
Neutral Neutral 1e-06 0 0 0 3 Correct 0
Neutral Neutral 1e-05 0 0 0 39 Correct 0
Neutral Neutral 1e-06 0 0 0 3 Correct 0
Neutral Neutral 1e-05 0 0 0 37 Correct 0
Negative Neutral 1e-06 0 0 0 3 Incorrect 0
Negative Negative 1e-06 0 0.01 0 1 Correct 0.01
Negative Negative 1e-05 0 0.05 0 13 Correct 0.65
Negative Negative 1e-05 0 0.0333 0 27 Correct 0.8991
Neutral Neutral 1e-05 0 0 0 29 Correct 0
Neutral Neutral 1e-06 0 0 0 3 Correct 0
Neutral Neutral 1e-05 0 0 0 48 Correct 0
Neutral Neutral 1e-05 0 0 0 38 Correct 0
Negative Negative 1e-05 0 0.01 0 15 Correct 0.15
Neutral Neutral 1e-05 0 0 0 34 Correct 0
Neutral Neutral 1e-06 0 0 0 5 Correct 0
Neutral Neutral 1e-05 0 0 0 52 Correct 0
Neutral Neutral 1e-06 0 0 0 4 Correct 0
Neutral Neutral 1e-06 0 0 0 4 Correct 0
Neutral Neutral 1e-06 0 0 0 5 Correct 0
Neutral Neutral 1e-06 0 0 0 4 Correct 0
Neutral Neutral 1e-06 0 0 0 3 Correct 0
Neutral Neutral 1e-05 0 0 0 36 Correct 0
Negative Neutral 1e-06 0 0 0 1 Incorrect 0
Neutral Neutral 1e-06 0 0 0 7 Correct 0
Neutral Neutral 1e-05 0 0 0 46 Correct 0
Neutral Neutral 1e-06 0 0 0 4 Correct 0
Neutral Neutral 1e-06 0 0 0 5 Correct 0
Neutral Neutral 1e-05 0 0 0 31 Correct 0
Negative Negative 1e-05 0 0.01 0 7 Correct 0.07
Neutral Neutral 1e-06 0 0 0 2 Correct 0
Negative Negative 1e-06 0 0.01 0 2 Correct 0.02
Neutral Neutral 1e-06 0 0 0 7 Correct 0
Negative Neutral 1e-06 0 0 0 0 Incorrect 0
Negative Negative 1e-05 0 0.01 0 11 Correct 0.11
Negative Negative 1e-05 0 0.01 0 10 Correct 0.1
Neutral Neutral 1e-06 0 0 0 5 Correct 0
Negative Neutral 1e-06 0 0 0 1 Incorrect 0
Neutral Neutral 1e-05 0 0 0 44 Correct 0
Negative Neutral 1e-05 0 0 0 25 Incorrect 0
Neutral Neutral 1e-05 0 0 0 36 Correct 0
Negative Neutral 1e-06 0 0 0 3 Incorrect 0
Neutral Neutral 1e-06 0 0 0 3 Correct 0
Neutral Neutral 1e-06 0 0 0 4 Correct 0
Neutral Negative 1e-06 0 0.01 0 3 Incorrect 0.03
Neutral Neutral 1e-05 0 0 0 35 Correct 0
Neutral Neutral 1e-05 0 0 0 34 Correct 0
Neutral Neutral 1e-06 0 0 0 6 Correct 0
Neutral Neutral 1e-06 0 0 0 4 Correct 0
Neutral Neutral 1e-06 0 0 0 3 Correct 0
Neutral Neutral 1e-05 0 0 0 32 Correct 0
Negative Negative 1e-05 0 0.01 0 16 Correct 0.16
Neutral Neutral 1e-05 0 0 0 30 Correct 0
Negative Neutral 1e-05 0 0 0 26 Incorrect 0
Neutral Neutral 1e-06 0 0 0 7 Correct 0
Neutral Neutral 1e-05 0 0 0 35 Correct 0
Negative Negative 1e-06 0 0.05 0 2 Correct 0.1
Neutral Neutral 1e-06 0 0 0 5 Correct 0
Negative Neutral 1e-06 0 0 0 2 Incorrect 0
Neutral Neutral 1e-06 0 0 0 6 Correct 0
Neutral Neutral 1e-05 0 0 0 46 Correct 0
Negative Neutral 1e-05 0 0 0 22 Incorrect 0
Negative Negative 1e-05 0 0.01 0 28 Correct 0.28
Neutral Neutral 1e-05 0 0 0 39 Correct 0
Negative Negative 1e-05 0 0.01 0 14 Correct 0.14
Neutral Neutral 1e-06 0 0 0 5 Correct 0
Neutral Negative 1e-06 0 0.01 0 5 Incorrect 0.05
Neutral Neutral 1e-06 0 0 0 3 Correct 0
Neutral Neutral 1e-05 0 0 0 34 Correct 0
Neutral Neutral 1e-06 0 0 0 5 Correct 0
Neutral Neutral 1e-05 0 0 0 43 Correct 0
Neutral Neutral 1e-06 0 0 0 5 Correct 0
Neutral Neutral 1e-06 0 0 0 12 Correct 0
Negative Neutral 1e-06 0 0 0 3 Incorrect 0
Neutral Neutral 1e-05 0 0 0 48 Correct 0
Neutral Neutral 1e-05 0 0 0 38 Correct 0
Negative Neutral 1e-06 0 0 0 0 Incorrect 0
Neutral Neutral 1e-05 0 0 0 44 Correct 0
Neutral Neutral 1e-06 0 0 0 3 Correct 0
Negative Negative 1e-06 0 0.01 0 1 Correct 0.01
Neutral Neutral 1e-05 0 0 0 53 Correct 0
Negative Neutral 1e-06 0 0 0 3 Incorrect 0
Negative Neutral 1e-06 0 0 0 1 Incorrect 0
Negative Neutral 1e-05 0 0 0 24 Incorrect 0
Neutral Neutral 1e-05 0 0 0 32 Correct 0
Neutral Neutral 1e-06 0 0 0 3 Correct 0
Negative Neutral 1e-05 0 0 0 22 Incorrect 0
Neutral Neutral 1e-05 0 0 0 34 Correct 0
Neutral Neutral 1e-06 0 0 0 2 Correct 0
Neutral Neutral 1e-06 0 0 0 3 Correct 0
Neutral Neutral 1e-06 0 0 0 4 Correct 0
Neutral Neutral 1e-05 0 0 0 47 Correct 0
Neutral Neutral 1e-06 0 0 0 5 Correct 0
Negative Negative 1e-06 0 0.05 0 1 Correct 0.05
Neutral Neutral 1e-05 0 0 0 45 Correct 0
Negative Neutral 1e-05 0 0 0 28 Incorrect 0
Negative Neutral 1e-05 0 0 0 28 Incorrect 0
Neutral Neutral 1e-05 0 0 0 35 Correct 0
Negative Negative 1e-06 0 0.01 0 0 Correct 0
Negative Negative 1e-05 0 0.01 0 14 Correct 0.14
Neutral Neutral 1e-05 0 0 0 44 Correct 0
Negative Neutral 1e-06 0 0 0 2 Incorrect 0
Neutral Neutral 1e-06 0 0 0 8 Correct 0
Neutral Neutral 1e-05 0 0 0 29 Correct 0
Negative Negative 1e-06 0 0.01 0 2 Correct 0.02
Neutral Neutral 1e-06 0 0 0 4 Correct 0
Negative Neutral 1e-06 0 0 0 1 Incorrect 0
Negative Neutral 1e-06 0 0 0 1 Incorrect 0
Negative Neutral 1e-06 0 0 0 2 Incorrect 0
Neutral Neutral 1e-06 0 0 0 6 Correct 0
Neutral Neutral 1e-06 0 0 0 5 Correct 0
Neutral Neutral 1e-05 0 0 0 39 Correct 0
Neutral Neutral 1e-05 0 0 0 33 Correct 0
Negative Neutral 1e-06 0 0 0 1 Incorrect 0
Neutral Neutral 1e-06 0 0 0 6 Correct 0
Neutral Neutral 1e-06 0 0 0 6 Correct 0
Neutral Neutral 1e-05 0 0 0 43 Correct 0
Neutral Neutral 1e-06 0 0 0 3 Correct 0
Negative Negative 1e-06 0 0.02 0 2 Correct 0.04
Neutral Neutral 1e-06 0 0 0 4 Correct 0
Neutral Neutral 1e-06 0 0 0 5 Correct 0
Negative Neutral 1e-06 0 0 0 3 Incorrect 0
Negative Negative 1e-05 0 0.0333 0 26 Correct 0.8658
Negative Negative 1e-05 0 0.0333 0 28 Correct 0.9324
Neutral Neutral 1e-06 0 0 0 5 Correct 0
Neutral Neutral 1e-05 0 0 0 44 Correct 0
Neutral Neutral 1e-05 0 0 0 33 Correct 0
Neutral Neutral 1e-05 0 0 0 40 Correct 0
Neutral Neutral 1e-06 0 0 0 4 Correct 0
Neutral Neutral 1e-05 0 0 0 28 Correct 0
Negative Neutral 1e-05 0 0 0 27 Incorrect 0
Neutral Neutral 1e-05 0 0 0 38 Correct 0
Neutral Neutral 1e-05 0 0 0 30 Correct 0
Negative Negative 1e-05 0 0.01 0 20 Correct 0.2
Neutral Neutral 1e-06 0 0 0 3 Correct 0
Neutral Neutral 1e-05 0 0 0 33 Correct 0
Negative Neutral 1e-06 0 0 0 2 Incorrect 0
Neutral Neutral 1e-06 0 0 0 5 Correct 0
Neutral Neutral 1e-05 0 0 0 36 Correct 0
Neutral Negative 1e-06 0 0.01 0 3 Incorrect 0.03
Negative Neutral 1e-06 0 0 0 2 Incorrect 0
Neutral Negative 1e-06 0 0.02 0 4 Incorrect 0.08
Neutral Neutral 1e-06 0 0 0 4 Correct 0
Negative Neutral 1e-06 0 0 0 1 Incorrect 0
Neutral Neutral 1e-06 0 0 0 3 Correct 0
Neutral Neutral 1e-05 0 0 0 38 Correct 0
Neutral Neutral 1e-05 0 0 0 31 Correct 0
Neutral Neutral 1e-05 0 0 0 35 Correct 0
Neutral Neutral 1e-05 0 0 0 37 Correct 0
Neutral Neutral 1e-06 0 0 0 7 Correct 0
Neutral Neutral 1e-06 0 0 0 5 Correct 0
Neutral Neutral 1e-06 0 0 0 4 Correct 0
Neutral Neutral 1e-05 0 0 0 31 Correct 0
Negative Negative 1e-06 0 0.025 0 2 Correct 0.05
Negative Negative 1e-06 0 0.05 0 3 Correct 0.15
Neutral Neutral 1e-05 0 0 0 36 Correct 0
Neutral Neutral 1e-06 0 0 0 5 Correct 0
Neutral Neutral 1e-06 0 0 0 10 Correct 0
Neutral Neutral 1e-06 0 0 0 3 Correct 0
Negative Neutral 1e-06 0 0 0 3 Incorrect 0
Neutral Neutral 1e-05 0 0 0 40 Correct 0
Neutral Neutral 1e-05 0 0 0 37 Correct 0
Negative Negative 1e-06 0 0.01 0 2 Correct 0.02
Negative Negative 1e-05 0 0.01 0 4 Correct 0.04
Negative Negative 1e-06 0 0.02 0 3 Correct 0.06
Neutral Neutral 1e-06 0 0 0 8 Correct 0
Neutral Neutral 1e-06 0 0 0 4 Correct 0
Neutral Neutral 1e-06 0 0 0 4 Correct 0
Neutral Neutral 1e-05 0 0 0 28 Correct 0
Neutral Neutral 1e-06 0 0 0 3 Correct 0
Neutral Neutral 1e-05 0 0 0 30 Correct 0
Neutral Neutral 1e-05 0 0 0 36 Correct 0
Negative Negative 1e-06 0 0.01 0 1 Correct 0.01
Negative Negative 1e-06 0 0.01 0 2 Correct 0.02
Negative Neutral 1e-05 0 0 0 25 Incorrect 0
Negative Negative 1e-06 0 0.01 0 2 Correct 0.02
Neutral Negative 1e-06 0 0.01 0 4 Incorrect 0.04
Neutral Neutral 1e-05 0 0 0 45 Correct 0
Negative Negative 1e-05 0 0.0333 0 16 Correct 0.5328
Neutral Neutral 1e-05 0 0 0 41 Correct 0
Neutral Neutral 1e-06 0 0 0 3 Correct 0
Neutral Neutral 1e-05 0 0 0 32 Correct 0
Neutral Neutral 1e-05 0 0 0 36 Correct 0
Neutral Negative 1e-06 0 0.025 0 4 Incorrect 0.1
Neutral Neutral 1e-05 0 0 0 40 Correct 0
Neutral Negative 1e-05 0 0.01 0 32 Incorrect 0.32
Neutral Neutral 1e-06 0 0 0 4 Correct 0
Neutral Neutral 1e-06 0 0 0 6 Correct 0
Negative Negative 1e-05 0 0.025 0 20 Correct 0.5
Neutral Neutral 1e-05 0 0 0 39 Correct 0
Neutral Neutral 1e-05 0 0 0 28 Correct 0
Neutral Negative 1e-06 0 0.01 0 4 Incorrect 0.04
Neutral Neutral 1e-06 0 0 0 9 Correct 0
Negative Neutral 1e-05 0 0 0 29 Incorrect 0
Negative Negative 1e-06 0 0.0333 0 1 Correct 0.0333
Neutral Neutral 1e-05 0 0 0 35 Correct 0
Neutral Neutral 1e-05 0 0 0 37 Correct 0
Neutral Negative 1e-06 0 0.01 0 3 Incorrect 0.03
Neutral Neutral 1e-05 0 0 0 42 Correct 0
Negative Negative 1e-06 0 0.01 0 2 Correct 0.02
Neutral Neutral 1e-06 0 0 0 3 Correct 0
Neutral Neutral 1e-06 0 0 0 3 Correct 0
Neutral Neutral 1e-05 0 0 0 45 Correct 0
Neutral Neutral 1e-06 0 0 0 5 Correct 0
Negative Negative 1e-05 0 0.01 0 20 Correct 0.2
Neutral Neutral 1e-05 0 0 0 39 Correct 0
Negative Negative 1e-05 0 0.01 0 16 Correct 0.16
Negative Negative 1e-05 0 0.05 0 28 Correct 1.4
Neutral Neutral 1e-05 0 0 0 48 Correct 0
Neutral Neutral 1e-05 0 0 0 33 Correct 0
Neutral Neutral 1e-05 0 0 0 38 Correct 0
Neutral Neutral 1e-06 0 0 0 7 Correct 0
Neutral Neutral 1e-06 0 0 0 12 Correct 0
Neutral Neutral 1e-05 0 0 0 36 Correct 0
Neutral Neutral 1e-06 0 0 0 6 Correct 0
Negative Negative 1e-06 0 0.01 0 1 Correct 0.01
Negative Negative 1e-05 0 0.01 0 10 Correct 0.1
Neutral Neutral 1e-06 0 0 0 6 Correct 0
Neutral Neutral 1e-05 0 0 0 38 Correct 0
Neutral Neutral 1e-05 0 0 0 28 Correct 0
Neutral Neutral 1e-05 0 0 0 43 Correct 0
Neutral Neutral 1e-06 0 0 0 4 Correct 0
Neutral Neutral 1e-06 0 0 0 3 Correct 0
Neutral Neutral 1e-06 0 0 0 7 Correct 0
Combination Negative 1e-06 0 0.02 0 0 Incorrect 0
Neutral Neutral 1e-06 0 0 0 7 Correct 0
Neutral Neutral 1e-06 0 0 0 6 Correct 0
Neutral Neutral 1e-05 0 0 0 42 Correct 0
Negative Negative 1e-05 0 0.025 0 19 Correct 0.475
Neutral Neutral 1e-06 0 0 0 3 Correct 0
Neutral Neutral 1e-06 0 0 0 6 Correct 0
Neutral Neutral 1e-06 0 0 0 3 Correct 0
Negative Negative 1e-05 0 0.02 0 25 Correct 0.5
Neutral Neutral 1e-06 0 0 0 3 Correct 0
Negative Negative 1e-06 0 0.01 0 0 Correct 0
Negative Neutral 1e-06 0 0 0 2 Incorrect 0
Negative Negative 1e-06 0 0.02 0 1 Correct 0.02
Neutral Neutral 1e-05 0 0 0 47 Correct 0
Neutral Neutral 1e-05 0 0 0 35 Correct 0
Negative Neutral 1e-05 0 0 0 29 Incorrect 0
Negative Neutral 1e-06 0 0 0 2 Incorrect 0
Neutral Neutral 1e-06 0 0 0 4 Correct 0
Neutral Neutral 1e-06 0 0 0 7 Correct 0
Negative Negative 1e-05 0 0.02 0 26 Correct 0.52
Neutral Neutral 1e-06 0 0 0 4 Correct 0
Neutral Neutral 1e-05 0 0 0 54 Correct 0
Neutral Neutral 1e-06 0 0 0 7 Correct 0
Neutral Neutral 1e-05 0 0 0 51 Correct 0
Negative Negative 1e-06 0 0.01 0 3 Correct 0.03
Neutral Neutral 1e-06 0 0 0 4 Correct 0
Neutral Neutral 1e-06 0 0 0 5 Correct 0
Neutral Neutral 1e-05 0 0 0 40 Correct 0
Negative Negative 1e-05 0 0.01 0 26 Correct 0.26
Negative Negative 1e-05 0 0.01 0 34 Correct 0.34
Neutral Neutral 1e-05 0 0 0 43 Correct 0
Neutral Negative 1e-06 0 0.025 0 4 Incorrect 0.1
Negative Negative 1e-06 0 0.01 0 1 Correct 0.01
Negative Negative 1e-06 0 0.01 0 3 Correct 0.03
Negative Negative 1e-05 0 0.01 0 19 Correct 0.19
Neutral Negative 1e-06 0 0.01 0 4 Incorrect 0.04
Negative Negative 1e-06 0 0.01 0 2 Correct 0.02
Combination Negative 1e-06 0 0.01 0 0 Incorrect 0
Negative Neutral 1e-05 0 0 0 24 Incorrect 0
Neutral Neutral 1e-06 0 0 0 4 Correct 0
Neutral Neutral 1e-06 0 0 0 5 Correct 0
Negative Negative 1e-06 0 0.01 0 1 Correct 0.01
Neutral Neutral 1e-05 0 0 0 43 Correct 0
Neutral Negative 1e-05 0 0.01 0 36 Incorrect 0.36
Negative Neutral 1e-05 0 0 0 24 Incorrect 0
Neutral Neutral 1e-05 0 0 0 30 Correct 0
Neutral Neutral 1e-06 0 0 0 3 Correct 0
Negative Negative 1e-06 0 0.01 0 1 Correct 0.01
Negative Negative 1e-05 0 0.05 0 17 Correct 0.85
Neutral Neutral 1e-05 0 0 0 55 Correct 0
Negative Neutral 1e-06 0 0 0 2 Incorrect 0
Neutral Neutral 1e-05 0 0 0 28 Correct 0
Negative Negative 1e-06 0 0.025 0 1 Correct 0.025
Negative Neutral 1e-06 0 0 0 1 Incorrect 0
Neutral Neutral 1e-06 0 0 0 5 Correct 0
Negative Negative 1e-06 0 0.01 0 1 Correct 0.01
Negative Neutral 1e-06 0 0 0 1 Incorrect 0
Neutral Neutral 1e-05 0 0 0 36 Correct 0
Negative Neutral 1e-06 0 0 0 3 Incorrect 0
Neutral Neutral 1e-06 0 0 0 6 Correct 0
Neutral Neutral 1e-05 0 0 0 42 Correct 0
Negative Neutral 1e-05 0 0 0 23 Incorrect 0
Neutral Neutral 1e-05 0 0 0 36 Correct 0
Negative Negative 1e-05 0 0.02 0 19 Correct 0.38
Neutral Neutral 1e-05 0 0 0 33 Correct 0
Negative Neutral 1e-06 0 0 0 3 Incorrect 0
Neutral Neutral 1e-06 0 0 0 3 Correct 0
Neutral Neutral 1e-05 0 0 0 46 Correct 0
Neutral Neutral 1e-05 0 0 0 33 Correct 0
Negative Neutral 1e-05 0 0 0 26 Incorrect 0
Neutral Neutral 1e-06 0 0 0 3 Correct 0
Negative Negative 1e-05 0 0.01 0 10 Correct 0.1
Neutral Neutral 1e-06 0 0 0 5 Correct 0
Neutral Neutral 1e-06 0 0 0 8 Correct 0
Neutral Neutral 1e-05 0 0 0 38 Correct 0
Neutral Neutral 1e-05 0 0 0 36 Correct 0
Neutral Neutral 1e-05 0 0 0 43 Correct 0
Neutral Neutral 1e-05 0 0 0 41 Correct 0
Neutral Neutral 1e-05 0 0 0 38 Correct 0
Neutral Negative 1e-05 0 0.01 0 32 Incorrect 0.32
Negative Negative 1e-05 0 0.05 0 13 Correct 0.65
Neutral Neutral 1e-05 0 0 0 49 Correct 0
Negative Negative 1e-06 0 0.01 0 1 Correct 0.01
Negative Neutral 1e-06 0 0 0 1 Incorrect 0
Negative Negative 1e-05 0 0.01 0 18 Correct 0.18
Neutral Neutral 1e-06 0 0 0 4 Correct 0
Neutral Neutral 1e-05 0 0 0 38 Correct 0
Neutral Neutral 1e-06 0 0 0 5 Correct 0
Neutral Neutral 1e-05 0 0 0 35 Correct 0
Negative Neutral 1e-05 0 0 0 26 Incorrect 0
Neutral Neutral 1e-05 0 0 0 43 Correct 0
Neutral Neutral 1e-05 0 0 0 42 Correct 0
Neutral Neutral 1e-06 0 0 0 2 Correct 0
Neutral Neutral 1e-05 0 0 0 42 Correct 0
Neutral Neutral 1e-05 0 0 0 40 Correct 0
Negative Neutral 1e-06 0 0 0 2 Incorrect 0
Neutral Neutral 1e-05 0 0 0 45 Correct 0
Negative Neutral 1e-05 0 0 0 24 Incorrect 0
Negative Neutral 1e-05 0 0 0 25 Incorrect 0
Neutral Neutral 1e-05 0 0 0 44 Correct 0
Negative Negative 1e-05 0 0.02 0 20 Correct 0.4
Neutral Neutral 1e-06 0 0 0 4 Correct 0
Neutral Neutral 1e-06 0 0 0 4 Correct 0
Neutral Neutral 1e-05 0 0 0 47 Correct 0
Neutral Negative 1e-06 0 0.01 0 4 Incorrect 0.04
Negative Neutral 1e-06 0 0 0 2 Incorrect 0
Neutral Neutral 1e-06 0 0 0 3 Correct 0
Neutral Neutral 1e-06 0 0 0 4 Correct 0
Negative Neutral 1e-06 0 0 0 1 Incorrect 0
Negative Negative 1e-05 0 0.01 0 8 Correct 0.08
Neutral Negative 1e-06 0 0.01 0 3 Incorrect 0.03
Negative Negative 1e-06 0 0.01 0 1 Correct 0.01
Neutral Neutral 1e-05 0 0 0 36 Correct 0
Neutral Neutral 1e-05 0 0 0 39 Correct 0
Neutral Negative 1e-06 0 0.05 0 4 Incorrect 0.2
Neutral Negative 1e-06 0 0.01 0 5 Incorrect 0.05
Neutral Neutral 1e-05 0 0 0 42 Correct 0
Neutral Neutral 1e-05 0 0 0 45 Correct 0
Neutral Neutral 1e-05 0 0 0 39 Correct 0
Neutral Negative 1e-06 0 0.01 0 3 Incorrect 0.03
Negative Negative 1e-05 0 0.0333 0 13 Correct 0.4329
Neutral Neutral 1e-05 0 0 0 62 Correct 0
Neutral Neutral 1e-05 0 0 0 41 Correct 0
Neutral Neutral 1e-06 0 0 0 7 Correct 0
Negative Negative 1e-05 0 0.01 0 23 Correct 0.23
Negative Neutral 1e-06 0 0 0 2 Incorrect 0
Neutral Neutral 1e-05 0 0 0 39 Correct 0
Neutral Neutral 1e-06 0 0 0 4 Correct 0
Negative Neutral 1e-06 0 0 0 2 Incorrect 0
Neutral Neutral 1e-06 0 0 0 7 Correct 0
Negative Negative 1e-06 0 0.05 0 1 Correct 0.05
Neutral Neutral 1e-06 0 0 0 5 Correct 0
Neutral Neutral 1e-06 0 0 0 8 Correct 0
Negative Negative 1e-05 0 0.01 0 10 Correct 0.1
Negative Neutral 1e-06 0 0 0 1 Incorrect 0
Combination Negative 1e-06 0 0.01 0 0 Incorrect 0
Neutral Neutral 1e-05 0 0 0 38 Correct 0
Neutral Neutral 1e-05 0 0 0 37 Correct 0
Neutral Neutral 1e-05 0 0 0 54 Correct 0
Negative Negative 1e-06 0 0.0333 0 1 Correct 0.0333
Negative Negative 1e-06 0 0.01 0 0 Correct 0
Negative Neutral 1e-06 0 0 0 2 Incorrect 0
Negative Negative 1e-05 0 0.01 0 11 Correct 0.11
Negative Negative 1e-06 0 0.01 0 2 Correct 0.02
Neutral Neutral 1e-06 0 0 0 7 Correct 0
Negative Negative 1e-05 0 0.05 0 14 Correct 0.7
Neutral Negative 1e-05 0 0.01 0 29 Incorrect 0.29
Combination Negative 1e-06 0 0.01 0 0 Incorrect 0
Neutral Neutral 1e-05 0 0 0 32 Correct 0
Negative Neutral 1e-06 0 0 0 1 Incorrect 0
Neutral Neutral 1e-05 0 0 0 42 Correct 0
Neutral Negative 1e-06 0 0.01 0 7 Incorrect 0.07
Neutral Neutral 1e-05 0 0 0 36 Correct 0
Negative Neutral 1e-06 0 0 0 2 Incorrect 0
Negative Neutral 1e-06 0 0 0 2 Incorrect 0
Negative Negative 1e-06 0 0.01 0 2 Correct 0.02
Neutral Negative 1e-05 0 0.01 0 33 Incorrect 0.33
Neutral Negative 1e-05 0 0.01 0 37 Incorrect 0.37
Neutral Neutral 1e-05 0 0 0 30 Correct 0
Negative Negative 1e-06 0 0.01 0 3 Correct 0.03
Negative Negative 1e-06 0 0.01 0 3 Correct 0.03
Neutral Neutral 1e-06 0 0 0 5 Correct 0
Neutral Neutral 1e-05 0 0 0 44 Correct 0
Negative Neutral 1e-05 0 0 0 24 Incorrect 0
Negative Negative 1e-06 0 0.01 0 0 Correct 0
Negative Negative 1e-05 0 0.0333 0 22 Correct 0.7326
Negative Negative 1e-05 0 0.0333 0 23 Correct 0.7659
Neutral Neutral 1e-06 0 0 0 6 Correct 0
Negative Negative 1e-05 0 0.01 0 11 Correct 0.11
Neutral Neutral 1e-05 0 0 0 34 Correct 0
Neutral Neutral 1e-05 0 0 0 40 Correct 0
Neutral Neutral 1e-06 0 0 0 7 Correct 0
Neutral Neutral 1e-06 0 0 0 9 Correct 0
Neutral Neutral 1e-06 0 0 0 3 Correct 0
Negative Negative 1e-05 0 0.01 0 7 Correct 0.07
Neutral Neutral 1e-06 0 0 0 4 Correct 0
Neutral Neutral 1e-05 0 0 0 47 Correct 0
Neutral Neutral 1e-06 0 0 0 4 Correct 0
Negative Neutral 1e-06 0 0 0 1 Incorrect 0
Neutral Neutral 1e-05 0 0 0 37 Correct 0
Neutral Neutral 1e-06 0 0 0 7 Correct 0
Neutral Neutral 1e-06 0 0 0 5 Correct 0
Neutral Negative 1e-06 0 0.025 0 3 Incorrect 0.075
Negative Negative 1e-06 0 0.02 0 1 Correct 0.02
Neutral Neutral 1e-05 0 0 0 32 Correct 0
Neutral Neutral 1e-06 0 0 0 3 Correct 0
Negative Negative 1e-06 0 0.01 0 2 Correct 0.02
Neutral Neutral 1e-05 0 0 0 35 Correct 0
Neutral Neutral 1e-05 0 0 0 32 Correct 0
Negative Neutral 1e-06 0 0 0 3 Incorrect 0
Neutral Neutral 1e-05 0 0 0 50 Correct 0
Negative Negative 1e-06 0 0.01 0 1 Correct 0.01
Neutral Neutral 1e-05 0 0 0 35 Correct 0
Neutral Neutral 1e-05 0 0 0 25 Correct 0
Neutral Neutral 1e-06 0 0 0 5 Correct 0
Negative Negative 1e-05 0 0.01 0 17 Correct 0.17
Neutral Neutral 1e-06 0 0 0 5 Correct 0
Neutral Negative 1e-06 0 0.05 0 4 Incorrect 0.2
Neutral Neutral 1e-06 0 0 0 5 Correct 0
Neutral Neutral 1e-05 0 0 0 37 Correct 0
Neutral Neutral 1e-05 0 0 0 34 Correct 0
Neutral Neutral 1e-05 0 0 0 45 Correct 0
Neutral Neutral 1e-05 0 0 0 28 Correct 0
Negative Neutral 1e-06 0 0 0 0 Incorrect 0
Neutral Neutral 1e-05 0 0 0 56 Correct 0
Negative Negative 1e-05 0 0.01 0 26 Correct 0.26
Neutral Neutral 1e-05 0 0 0 29 Correct 0
Negative Negative 1e-05 0 0.01 0 8 Correct 0.08
Neutral Neutral 1e-05 0 0 0 46 Correct 0
Neutral Neutral 1e-06 0 0 0 7 Correct 0
Neutral Neutral 1e-05 0 0 0 42 Correct 0
Neutral Neutral 1e-05 0 0 0 42 Correct 0
Neutral Neutral 1e-05 0 0 0 44 Correct 0
Neutral Neutral 1e-06 0 0 0 4 Correct 0
Neutral Neutral 1e-05 0 0 0 34 Correct 0
Neutral Neutral 1e-05 0 0 0 42 Correct 0
Negative Neutral 1e-06 0 0 0 2 Incorrect 0
Neutral Neutral 1e-05 0 0 0 40 Correct 0
Negative Neutral 1e-05 0 0 0 24 Incorrect 0
Negative Negative 1e-06 0 0.025 0 0 Correct 0
Neutral Neutral 1e-06 0 0 0 3 Correct 0
Neutral Neutral 1e-05 0 0 0 72 Correct 0
Negative Neutral 1e-05 0 0 0 32 Incorrect 0
Neutral Negative 1e-06 0 0.02 0 4 Incorrect 0.08
Neutral Neutral 1e-06 0 0 0 6 Correct 0
Negative Neutral 1e-05 0 0 0 30 Incorrect 0
Negative Negative 1e-06 0 0.05 0 2 Correct 0.1
Neutral Neutral 1e-05 0 0 0 38 Correct 0
Negative Negative 1e-05 0 0.01 0 28 Correct 0.28
Neutral Neutral 1e-06 0 0 0 2 Correct 0
Neutral Neutral 1e-05 0 0 0 37 Correct 0
Neutral Neutral 1e-05 0 0 0 46 Correct 0
Negative Neutral 1e-05 0 0 0 26 Incorrect 0
Negative Negative 1e-06 0 0.0333 0 1 Correct 0.0333
Neutral Neutral 1e-06 0 0 0 4 Correct 0
Neutral Neutral 1e-05 0 0 0 44 Correct 0
Neutral Neutral 1e-05 0 0 0 28 Correct 0
Neutral Neutral 1e-05 0 0 0 33 Correct 0
Neutral Neutral 1e-06 0 0 0 5 Correct 0
Negative Negative 1e-05 0 0.01 0 22 Correct 0.22
Neutral Neutral 1e-06 0 0 0 7 Correct 0
Negative Neutral 1e-06 0 0 0 0 Incorrect 0
Negative Neutral 1e-05 0 0 0 29 Incorrect 0
Neutral Neutral 1e-05 0 0 0 53 Correct 0
Neutral Neutral 1e-06 0 0 0 3 Correct 0
Negative Neutral 1e-06 0 0 0 2 Incorrect 0
Negative Negative 1e-05 0 0.01 0 4 Correct 0.04
Neutral Negative 1e-06 0 0.01 0 4 Incorrect 0.04
Negative Neutral 1e-05 0 0 0 27 Incorrect 0
Neutral Neutral 1e-05 0 0 0 35 Correct 0
Neutral Neutral 1e-06 0 0 0 3 Correct 0
Negative Negative 1e-05 0 0.01 0 17 Correct 0.17
Neutral Neutral 1e-06 0 0 0 3 Correct 0
Neutral Neutral 1e-06 0 0 0 5 Correct 0
Neutral Neutral 1e-05 0 0 0 38 Correct 0
Neutral Neutral 1e-05 0 0 0 40 Correct 0
Neutral Neutral 1e-06 0 0 0 5 Correct 0
Neutral Neutral 1e-05 0 0 0 34 Correct 0
Neutral Neutral 1e-05 0 0 0 26 Correct 0
Neutral Neutral 1e-05 0 0 0 57 Correct 0
Neutral Neutral 1e-06 0 0 0 5 Correct 0
Neutral Neutral 1e-05 0 0 0 38 Correct 0
Negative Negative 1e-06 0 0.02 0 2 Correct 0.04
Neutral Neutral 1e-05 0 0 0 32 Correct 0
Neutral Neutral 1e-05 0 0 0 37 Correct 0
Negative Neutral 1e-05 0 0 0 24 Incorrect 0
Negative Negative 1e-06 0 0.01 0 1 Correct 0.01
Negative Neutral 1e-05 0 0 0 26 Incorrect 0
Neutral Neutral 1e-05 0 0 0 44 Correct 0
Neutral Neutral 1e-05 0 0 0 37 Correct 0
Negative Neutral 1e-06 0 0 0 1 Incorrect 0
Negative Negative 1e-05 0 0.01 0 9 Correct 0.09
Neutral Neutral 1e-05 0 0 0 42 Correct 0
Neutral Neutral 1e-05 0 0 0 50 Correct 0
Neutral Negative 1e-05 0 0.01 0 28 Incorrect 0.28
Negative Neutral 1e-06 0 0 0 2 Incorrect 0
Neutral Neutral 1e-05 0 0 0 44 Correct 0
Neutral Neutral 1e-05 0 0 0 39 Correct 0
Negative Neutral 1e-06 0 0 0 1 Incorrect 0
Neutral Neutral 1e-05 0 0 0 37 Correct 0
Negative Neutral 1e-05 0 0 0 20 Incorrect 0
Neutral Neutral 1e-06 0 0 0 4 Correct 0
Neutral Neutral 1e-05 0 0 0 33 Correct 0
Negative Neutral 1e-05 0 0 0 28 Incorrect 0
Negative Neutral 1e-06 0 0 0 2 Incorrect 0
Negative Negative 1e-05 0 0.01 0 10 Correct 0.1
Negative Neutral 1e-05 0 0 0 23 Incorrect 0
Negative Neutral 1e-06 0 0 0 1 Incorrect 0
Neutral Neutral 1e-05 0 0 0 49 Correct 0
Neutral Neutral 1e-05 0 0 0 33 Correct 0
Neutral Neutral 1e-05 0 0 0 42 Correct 0
Neutral Neutral 1e-05 0 0 0 46 Correct 0
Negative Negative 1e-06 0 0.01 0 1 Correct 0.01
Neutral Neutral 1e-05 0 0 0 29 Correct 0
Negative Negative 1e-06 0 0.01 0 1 Correct 0.01
Neutral Neutral 1e-05 0 0 0 33 Correct 0
Negative Neutral 1e-06 0 0 0 1 Incorrect 0
Neutral Neutral 1e-05 0 0 0 34 Correct 0
Negative Neutral 1e-05 0 0 0 25 Incorrect 0
Neutral Negative 1e-06 0 0.01 0 3 Incorrect 0.03
Neutral Neutral 1e-06 0 0 0 6 Correct 0
Negative Negative 1e-05 0 0.05 0 29 Correct 1.45
Neutral Neutral 1e-05 0 0 0 32 Correct 0
Negative Neutral 1e-05 0 0 0 21 Incorrect 0
Neutral Neutral 1e-05 0 0 0 42 Correct 0
Negative Negative 1e-05 0 0.0333 0 15 Correct 0.4995
Negative Neutral 1e-06 0 0 0 2 Incorrect 0
Neutral Neutral 1e-05 0 0 0 49 Correct 0
Neutral Neutral 1e-05 0 0 0 50 Correct 0
Neutral Neutral 1e-05 0 0 0 37 Correct 0
Neutral Neutral 1e-06 0 0 0 3 Correct 0
Neutral Neutral 1e-05 0 0 0 29 Correct 0
Neutral Neutral 1e-06 0 0 0 5 Correct 0
Negative Negative 1e-05 0 0.01 0 22 Correct 0.22
Negative Negative 1e-06 0 0.025 0 0 Correct 0
Negative Negative 1e-05 0 0.01 0 21 Correct 0.21
Negative Neutral 1e-06 0 0 0 2 Incorrect 0
Neutral Neutral 1e-05 0 0 0 40 Correct 0
Neutral Neutral 1e-06 0 0 0 3 Correct 0
Neutral Neutral 1e-06 0 0 0 5 Correct 0
Neutral Neutral 1e-05 0 0 0 43 Correct 0
Neutral Neutral 1e-06 0 0 0 6 Correct 0
Neutral Neutral 1e-06 0 0 0 7 Correct 0
Negative Neutral 1e-06 0 0 0 2 Incorrect 0
Neutral Neutral 1e-05 0 0 0 36 Correct 0
Neutral Neutral 1e-06 0 0 0 3 Correct 0
Neutral Neutral 1e-06 0 0 0 5 Correct 0
Negative Negative 1e-05 0 0.01 0 11 Correct 0.11
Neutral Neutral 1e-05 0 0 0 39 Correct 0
Negative Neutral 1e-06 0 0 0 2 Incorrect 0
Negative Negative 1e-05 0 0.01 0 10 Correct 0.1
Neutral Neutral 1e-05 0 0 0 30 Correct 0
Neutral Neutral 1e-05 0 0 0 39 Correct 0
Negative Neutral 1e-05 0 0 0 27 Incorrect 0
Neutral Neutral 1e-05 0 0 0 29 Correct 0
Neutral Neutral 1e-05 0 0 0 31 Correct 0
Negative Neutral 1e-05 0 0 0 25 Incorrect 0
Neutral Neutral 1e-06 0 0 0 3 Correct 0
Neutral Neutral 1e-06 0 0 0 6 Correct 0
Neutral Neutral 1e-05 0 0 0 33 Correct 0
Neutral Neutral 1e-05 0 0 0 34 Correct 0
Negative Negative 1e-06 0 0.01 0 1 Correct 0.01
Negative Negative 1e-05 0 0.02 0 24 Correct 0.48
Negative Negative 1e-05 0 0.025 0 15 Correct 0.375
Negative Neutral 1e-06 0 0 0 2 Incorrect 0
Negative Neutral 1e-06 0 0 0 3 Incorrect 0
Negative Negative 1e-05 0 0.025 0 22 Correct 0.55
Neutral Neutral 1e-05 0 0 0 44 Correct 0
Neutral Neutral 1e-06 0 0 0 3 Correct 0
Neutral Neutral 1e-05 0 0 0 35 Correct 0
Neutral Negative 1e-05 0 0.01 0 30 Incorrect 0.3
Negative Negative 1e-06 0 0.02 0 1 Correct 0.02
Negative Negative 1e-06 0 0.01 0 1 Correct 0.01
Neutral Neutral 1e-06 0 0 0 3 Correct 0
Negative Negative 1e-06 0 0.025 0 1 Correct 0.025
Negative Negative 1e-06 0 0.05 0 0 Correct 0
Neutral Negative 1e-06 0 0.01 0 3 Incorrect 0.03
Neutral Neutral 1e-05 0 0 0 35 Correct 0
Negative Negative 1e-06 0 0.01 0 3 Correct 0.03
Negative Negative 1e-05 0 0.0333 0 18 Correct 0.5994
Negative Negative 1e-06 0 0.01 0 2 Correct 0.02
Negative Negative 1e-05 0 0.02 0 22 Correct 0.44
Neutral Neutral 1e-05 0 0 0 39 Correct 0
Neutral Neutral 1e-05 0 0 0 31 Correct 0
Negative Neutral 1e-06 0 0 0 1 Incorrect 0
Neutral Neutral 1e-05 0 0 0 34 Correct 0
Negative Negative 1e-06 0 0.01 0 1 Correct 0.01
Neutral Negative 1e-06 0 0.025 0 5 Incorrect 0.125
Negative Neutral 1e-05 0 0 0 29 Incorrect 0
Neutral Neutral 1e-06 0 0 0 3 Correct 0
Negative Negative 1e-05 0 0.01 0 22 Correct 0.22
Neutral Neutral 1e-06 0 0 0 5 Correct 0
Neutral Neutral 1e-05 0 0 0 41 Correct 0
Neutral Neutral 1e-06 0 0 0 3 Correct 0
Neutral Neutral 1e-05 0 0 0 38 Correct 0
Negative Negative 1e-05 0 0.02 0 16 Correct 0.32
Negative Negative 1e-05 0 0.01 0 8 Correct 0.08
Neutral Neutral 1e-05 0 0 0 49 Correct 0
Neutral Negative 1e-06 0 0.01 0 5 Incorrect 0.05
Neutral Neutral 1e-06 0 0 0 5 Correct 0
Neutral Neutral 1e-05 0 0 0 52 Correct 0
Neutral Neutral 1e-05 0 0 0 45 Correct 0
Neutral Neutral 1e-05 0 0 0 32 Correct 0
Neutral Neutral 1e-06 0 0 0 4 Correct 0
Neutral Neutral 1e-05 0 0 0 64 Correct 0
Neutral Neutral 1e-05 0 0 0 35 Correct 0
Neutral Neutral 1e-06 0 0 0 2 Correct 0
Neutral Neutral 1e-05 0 0 0 35 Correct 0
Negative Negative 1e-06 0 0.05 0 2 Correct 0.1
Neutral Neutral 1e-06 0 0 0 5 Correct 0
Neutral Neutral 1e-05 0 0 0 36 Correct 0
Negative Negative 1e-06 0 0.01 0 1 Correct 0.01
Negative Negative 1e-06 0 0.0333 0 0 Correct 0
Negative Neutral 1e-06 0 0 0 1 Incorrect 0
Neutral Neutral 1e-05 0 0 0 40 Correct 0
Negative Neutral 1e-06 0 0 0 1 Incorrect 0
Negative Negative 1e-05 0 0.01 0 21 Correct 0.21
Negative Negative 1e-05 0 0.0333 0 32 Correct 1.0656
Neutral Neutral 1e-06 0 0 0 5 Correct 0
Neutral Neutral 1e-05 0 0 0 32 Correct 0
Neutral Neutral 1e-05 0 0 0 55 Correct 0
Negative Neutral 1e-06 0 0 0 2 Incorrect 0
Neutral Neutral 1e-06 0 0 0 7 Correct 0
Neutral Neutral 1e-05 0 0 0 26 Correct 0
Neutral Neutral 1e-05 0 0 0 43 Correct 0
Negative Neutral 1e-06 0 0 0 1 Incorrect 0
Neutral Neutral 1e-05 0 0 0 31 Correct 0
Neutral Neutral 1e-05 0 0 0 52 Correct 0
Negative Neutral 1e-06 0 0 0 1 Incorrect 0
Neutral Neutral 1e-06 0 0 0 4 Correct 0
Neutral Neutral 1e-05 0 0 0 35 Correct 0
Neutral Neutral 1e-06 0 0 0 3 Correct 0
Neutral Neutral 1e-05 0 0 0 49 Correct 0
Neutral Neutral 1e-06 0 0 0 3 Correct 0
Neutral Neutral 1e-06 0 0 0 3 Correct 0
Neutral Neutral 1e-06 0 0 0 2 Correct 0
Neutral Neutral 1e-05 0 0 0 51 Correct 0
Neutral Neutral 1e-05 0 0 0 57 Correct 0
Negative Neutral 1e-06 0 0 0 2 Incorrect 0
Neutral Neutral 1e-06 0 0 0 4 Correct 0
Neutral Negative 1e-06 0 0.01 0 6 Incorrect 0.06
Neutral Neutral 1e-05 0 0 0 44 Correct 0
Neutral Neutral 1e-06 0 0 0 5 Correct 0
Neutral Neutral 1e-05 0 0 0 43 Correct 0
Neutral Negative 1e-05 0 0.025 0 31 Incorrect 0.775
Negative Negative 1e-05 0 0.01 0 10 Correct 0.1
Negative Negative 1e-06 0 0.01 0 1 Correct 0.01
Negative Negative 1e-05 0 0.01 0 33 Correct 0.33
Neutral Neutral 1e-05 0 0 0 42 Correct 0
Neutral Neutral 1e-05 0 0 0 38 Correct 0
Neutral Neutral 1e-05 0 0 0 45 Correct 0
Negative Neutral 1e-05 0 0 0 27 Incorrect 0
Negative Negative 1e-05 0 0.02 0 21 Correct 0.42
Negative Neutral 1e-06 0 0 0 1 Incorrect 0
Negative Neutral 1e-06 0 0 0 1 Incorrect 0
Negative Neutral 1e-06 0 0 0 2 Incorrect 0
Neutral Neutral 1e-06 0 0 0 3 Correct 0
Neutral Neutral 1e-05 0 0 0 50 Correct 0
Negative Negative 1e-05 0 0.01 0 26 Correct 0.26
Negative Neutral 1e-06 0 0 0 0 Incorrect 0
Neutral Neutral 1e-06 0 0 0 9 Correct 0
Negative Negative 1e-05 0 0.01 0 12 Correct 0.12
Negative Negative 1e-06 0 0.01 0 1 Correct 0.01
Negative Neutral 1e-06 0 0 0 2 Incorrect 0
Negative Negative 1e-05 0 0.01 0 10 Correct 0.1
Neutral Neutral 1e-06 0 0 0 7 Correct 0
Negative Negative 1e-05 0 0.01 0 19 Correct 0.19
Neutral Neutral 1e-05 0 0 0 41 Correct 0
Neutral Neutral 1e-06 0 0 0 9 Correct 0
Neutral Neutral 1e-06 0 0 0 5 Correct 0
Negative Negative 1e-05 0 0.01 0 35 Correct 0.35
Neutral Neutral 1e-06 0 0 0 3 Correct 0
Neutral Neutral 1e-06 0 0 0 3 Correct 0
Neutral Neutral 1e-05 0 0 0 33 Correct 0
Neutral Neutral 1e-06 0 0 0 3 Correct 0
Neutral Neutral 1e-06 0 0 0 4 Correct 0
Negative Negative 1e-05 0 0.01 0 10 Correct 0.1
Neutral Neutral 1e-05 0 0 0 27 Correct 0
Neutral Negative 1e-06 0 0.01 0 3 Incorrect 0.03
Negative Negative 1e-05 0 0.01 0 12 Correct 0.12
Negative Negative 1e-06 0 0.05 0 2 Correct 0.1
Neutral Neutral 1e-06 0 0 0 9 Correct 0
Neutral Neutral 1e-06 0 0 0 7 Correct 0
Neutral Neutral 1e-05 0 0 0 40 Correct 0
Neutral Neutral 1e-05 0 0 0 29 Correct 0
Neutral Neutral 1e-05 0 0 0 33 Correct 0
Neutral Neutral 1e-05 0 0 0 48 Correct 0
Neutral Negative 1e-06 0 0.01 0 5 Incorrect 0.05
Neutral Neutral 1e-05 0 0 0 29 Correct 0
Neutral Neutral 1e-06 0 0 0 3 Correct 0
Neutral Neutral 1e-05 0 0 0 39 Correct 0
Negative Neutral 1e-06 0 0 0 2 Incorrect 0
Neutral Neutral 1e-05 0 0 0 69 Correct 0
Neutral Neutral 1e-06 0 0 0 6 Correct 0
Negative Negative 1e-05 0 0.01 0 22 Correct 0.22
Neutral Neutral 1e-05 0 0 0 29 Correct 0
Neutral Neutral 1e-05 0 0 0 35 Correct 0
Negative Negative 1e-05 0 0.01 0 28 Correct 0.28
Neutral Neutral 1e-05 0 0 0 32 Correct 0
Negative Neutral 1e-06 0 0 0 2 Incorrect 0
Neutral Neutral 1e-06 0 0 0 9 Correct 0
Neutral Negative 1e-06 0 0.01 0 4 Incorrect 0.04
Neutral Neutral 1e-06 0 0 0 3 Correct 0
Neutral Neutral 1e-06 0 0 0 3 Correct 0
Neutral Neutral 1e-05 0 0 0 36 Correct 0
Negative Neutral 1e-06 0 0 0 1 Incorrect 0
Neutral Neutral 1e-06 0 0 0 5 Correct 0
Neutral Neutral 1e-05 0 0 0 32 Correct 0
Neutral Neutral 1e-05 0 0 0 42 Correct 0
Neutral Negative 1e-06 0 0.01 0 4 Incorrect 0.04
Neutral Neutral 1e-06 0 0 0 5 Correct 0
Neutral Neutral 1e-06 0 0 0 6 Correct 0
Negative Negative 1e-06 0 0.01 0 1 Correct 0.01
Neutral Neutral 1e-06 0 0 0 8 Correct 0
Negative Neutral 1e-06 0 0 0 2 Incorrect 0
Neutral Neutral 1e-05 0 0 0 38 Correct 0
Negative Negative 1e-05 0 0.01 0 11 Correct 0.11
Neutral Neutral 1e-05 0 0 0 32 Correct 0
Neutral Neutral 1e-06 0 0 0 5 Correct 0
Negative Negative 1e-06 0 0.01 0 0 Correct 0
Neutral Neutral 1e-05 0 0 0 49 Correct 0
Neutral Neutral 1e-06 0 0 0 6 Correct 0
Neutral Neutral 1e-05 0 0 0 42 Correct 0
Negative Negative 1e-06 0 0.01 0 1 Correct 0.01
Neutral Neutral 1e-05 0 0 0 31 Correct 0
Neutral Neutral 1e-05 0 0 0 51 Correct 0
Neutral Neutral 1e-06 0 0 0 6 Correct 0
Neutral Neutral 1e-05 0 0 0 48 Correct 0
Neutral Neutral 1e-06 0 0 0 8 Correct 0
Neutral Neutral 1e-06 0 0 0 4 Correct 0
Neutral Neutral 1e-05 0 0 0 31 Correct 0
Neutral Neutral 1e-05 0 0 0 34 Correct 0
Neutral Neutral 1e-06 0 0 0 4 Correct 0
Neutral Neutral 1e-06 0 0 0 3 Correct 0
Negative Negative 1e-05 0 0.01 0 27 Correct 0.27
Negative Negative 1e-06 0 0.01 0 0 Correct 0
Negative Negative 1e-05 0 0.01 0 24 Correct 0.24
Neutral Neutral 1e-05 0 0 0 27 Correct 0
Negative Neutral 1e-06 0 0 0 1 Incorrect 0
Negative Negative 1e-06 0 0.02 0 0 Correct 0
Neutral Neutral 1e-05 0 0 0 38 Correct 0
Negative Negative 1e-05 0 0.01 0 28 Correct 0.28
Neutral Neutral 1e-06 0 0 0 5 Correct 0
Neutral Neutral 1e-06 0 0 0 4 Correct 0
Neutral Neutral 1e-05 0 0 0 31 Correct 0
Neutral Neutral 1e-05 0 0 0 50 Correct 0
Negative Neutral 1e-06 0 0 0 2 Incorrect 0
Negative Negative 1e-05 0 0.01 0 10 Correct 0.1
Neutral Neutral 1e-06 0 0 0 3 Correct 0
Neutral Neutral 1e-06 0 0 0 5 Correct 0
Negative Neutral 1e-06 0 0 0 2 Incorrect 0
Negative Negative 1e-05 0 0.02 0 18 Correct 0.36
Negative Neutral 1e-06 0 0 0 1 Incorrect 0
Negative Neutral 1e-06 0 0 0 3 Incorrect 0
Negative Negative 1e-05 0 0.01 0 9 Correct 0.09
Neutral Neutral 1e-05 0 0 0 44 Correct 0
Negative Neutral 1e-06 0 0 0 2 Incorrect 0
Neutral Neutral 1e-05 0 0 0 34 Correct 0
Negative Negative 1e-05 0 0.01 0 24 Correct 0.24
Neutral Neutral 1e-06 0 0 0 6 Correct 0
Neutral Negative 1e-06 0 0.02 0 4 Incorrect 0.08
Neutral Neutral 1e-05 0 0 0 43 Correct 0
Neutral Negative 1e-06 0 0.01 0 3 Incorrect 0.03
Neutral Negative 1e-06 0 0.0333 0 4 Incorrect 0.1332
Neutral Neutral 1e-06 0 0 0 9 Correct 0
Neutral Neutral 1e-06 0 0 0 4 Correct 0
Neutral Neutral 1e-06 0 0 0 6 Correct 0
Neutral Neutral 1e-05 0 0 0 46 Correct 0
Neutral Neutral 1e-05 0 0 0 42 Correct 0
Negative Negative 1e-05 0 0.025 0 14 Correct 0.35
Negative Negative 1e-05 0 0.01 0 9 Correct 0.09
Neutral Neutral 1e-06 0 0 0 4 Correct 0
Negative Negative 1e-05 0 0.01 0 10 Correct 0.1
Neutral Neutral 1e-05 0 0 0 27 Correct 0
Neutral Neutral 1e-05 0 0 0 35 Correct 0
Negative Neutral 1e-06 0 0 0 2 Incorrect 0
Neutral Neutral 1e-06 0 0 0 5 Correct 0
Neutral Neutral 1e-06 0 0 0 6 Correct 0
Neutral Neutral 1e-05 0 0 0 34 Correct 0
Neutral Neutral 1e-05 0 0 0 37 Correct 0
Negative Neutral 1e-06 0 0 0 0 Incorrect 0
Neutral Neutral 1e-06 0 0 0 3 Correct 0
Negative Negative 1e-05 0 0.0333 0 16 Correct 0.5328
Negative Neutral 1e-06 0 0 0 2 Incorrect 0
Neutral Neutral 1e-05 0 0 0 37 Correct 0
Neutral Neutral 1e-05 0 0 0 43 Correct 0
Negative Neutral 1e-05 0 0 0 28 Incorrect 0
Negative Neutral 1e-06 0 0 0 2 Incorrect 0
Neutral Neutral 1e-05 0 0 0 33 Correct 0
Neutral Neutral 1e-05 0 0 0 29 Correct 0
Neutral Neutral 1e-05 0 0 0 39 Correct 0
Neutral Neutral 1e-05 0 0 0 36 Correct 0
Neutral Neutral 1e-05 0 0 0 45 Correct 0
Neutral Neutral 1e-05 0 0 0 30 Correct 0
Neutral Negative 1e-06 0 0.01 0 5 Incorrect 0.05
Neutral Neutral 1e-05 0 0 0 32 Correct 0
Neutral Neutral 1e-06 0 0 0 4 Correct 0
Negative Negative 1e-06 0 0.05 0 2 Correct 0.1
Negative Negative 1e-05 0 0.02 0 30 Correct 0.6
Neutral Neutral 1e-05 0 0 0 32 Correct 0
Negative Negative 1e-05 0 0.01 0 18 Correct 0.18
Neutral Neutral 1e-05 0 0 0 53 Correct 0
Neutral Neutral 1e-06 0 0 0 4 Correct 0
Negative Neutral 1e-05 0 0 0 29 Incorrect 0
Neutral Neutral 1e-05 0 0 0 34 Correct 0
Negative Neutral 1e-06 0 0 0 1 Incorrect 0
Neutral Neutral 1e-05 0 0 0 49 Correct 0
Neutral Neutral 1e-06 0 0 0 3 Correct 0
Negative Neutral 1e-05 0 0 0 27 Incorrect 0
Neutral Neutral 1e-05 0 0 0 30 Correct 0
Negative Negative 1e-05 0 0.01 0 21 Correct 0.21
Negative Negative 1e-05 0 0.02 0 24 Correct 0.48
Negative Negative 1e-05 0 0.0333 0 14 Correct 0.4662
Negative Negative 1e-05 0 0.02 0 15 Correct 0.3
Neutral Neutral 1e-06 0 0 0 4 Correct 0
Neutral Neutral 1e-06 0 0 0 4 Correct 0
Neutral Neutral 1e-06 0 0 0 6 Correct 0
Negative Negative 1e-05 0 0.0333 0 22 Correct 0.7326
Neutral Neutral 1e-05 0 0 0 44 Correct 0
Neutral Negative 1e-06 0 0.01 0 8 Incorrect 0.08
Negative Negative 1e-06 0 0.01 0 2 Correct 0.02
Neutral Neutral 1e-05 0 0 0 53 Correct 0
Neutral Neutral 1e-06 0 0 0 5 Correct 0
Negative Negative 1e-05 0 0.01 0 16 Correct 0.16
Neutral Neutral 1e-06 0 0 0 7 Correct 0
Neutral Neutral 1e-06 0 0 0 6 Correct 0
Neutral Neutral 1e-06 0 0 0 5 Correct 0
Negative Neutral 1e-05 0 0 0 26 Incorrect 0
Negative Negative 1e-05 0 0.0333 0 23 Correct 0.7659
Negative Negative 1e-05 0 0.01 0 10 Correct 0.1
Neutral Neutral 1e-05 0 0 0 29 Correct 0
Neutral Neutral 1e-05 0 0 0 34 Correct 0
Negative Neutral 1e-05 0 0 0 23 Incorrect 0
Neutral Neutral 1e-06 0 0 0 5 Correct 0
Negative Neutral 1e-05 0 0 0 27 Incorrect 0
Neutral Neutral 1e-05 0 0 0 35 Correct 0
Neutral Neutral 1e-06 0 0 0 10 Correct 0
Neutral Neutral 1e-05 0 0 0 35 Correct 0
Neutral Neutral 1e-06 0 0 0 3 Correct 0
Neutral Neutral 1e-06 0 0 0 8 Correct 0
Neutral Neutral 1e-06 0 0 0 6 Correct 0
Neutral Neutral 1e-06 0 0 0 3 Correct 0
Neutral Neutral 1e-06 0 0 0 3 Correct 0
Neutral Neutral 1e-06 0 0 0 3 Correct 0
Negative Negative 1e-05 0 0.0333 0 22 Correct 0.7326
Negative Negative 1e-05 0 0.01 0 7 Correct 0.07
Neutral Neutral 1e-06 0 0 0 6 Correct 0
Negative Negative 1e-05 0 0.02 0 21 Correct 0.42
Neutral Neutral 1e-06 0 0 0 4 Correct 0
Negative Negative 1e-06 0 0.01 0 1 Correct 0.01
Neutral Neutral 1e-06 0 0 0 3 Correct 0
Negative Neutral 1e-06 0 0 0 2 Incorrect 0
Negative Negative 1e-05 0 0.01 0 26 Correct 0.26
Negative Negative 1e-06 0 0.01 0 1 Correct 0.01
Neutral Neutral 1e-06 0 0 0 4 Correct 0
Negative Neutral 1e-06 0 0 0 0 Incorrect 0
Negative Neutral 1e-05 0 0 0 25 Incorrect 0
Negative Negative 1e-05 0 0.01 0 25 Correct 0.25
Neutral Neutral 1e-06 0 0 0 4 Correct 0
Neutral Neutral 1e-06 0 0 0 6 Correct 0
Negative Negative 1e-06 0 0.01 0 1 Correct 0.01
Neutral Neutral 1e-05 0 0 0 32 Correct 0
Negative Neutral 1e-05 0 0 0 23 Incorrect 0
Neutral Neutral 1e-06 0 0 0 5 Correct 0
Negative Neutral 1e-06 0 0 0 2 Incorrect 0
Neutral Neutral 1e-05 0 0 0 41 Correct 0
Neutral Neutral 1e-06 0 0 0 9 Correct 0
Negative Negative 1e-06 0 0.01 0 2 Correct 0.02
Negative Negative 1e-05 0 0.025 0 17 Correct 0.425
Neutral Neutral 1e-05 0 0 0 42 Correct 0
Neutral Neutral 1e-06 0 0 0 4 Correct 0
Neutral Neutral 1e-05 0 0 0 27 Correct 0
Negative Neutral 1e-06 0 0 0 0 Incorrect 0
Neutral Neutral 1e-06 0 0 0 4 Correct 0
Neutral Neutral 1e-06 0 0 0 3 Correct 0
Neutral Neutral 1e-06 0 0 0 9 Correct 0
Neutral Neutral 1e-05 0 0 0 35 Correct 0
Negative Negative 1e-06 0 0.01 0 2 Correct 0.02
Neutral Neutral 1e-05 0 0 0 40 Correct 0
Negative Negative 1e-05 0 0.01 0 22 Correct 0.22
Negative Negative 1e-06 0 0.01 0 2 Correct 0.02
Neutral Neutral 1e-06 0 0 0 3 Correct 0
Neutral Neutral 1e-06 0 0 0 8 Correct 0
Neutral Neutral 1e-05 0 0 0 41 Correct 0
Negative Neutral 1e-06 0 0 0 2 Incorrect 0
Neutral Neutral 1e-06 0 0 0 5 Correct 0
Negative Neutral 1e-06 0 0 0 2 Incorrect 0
Neutral Neutral 1e-06 0 0 0 3 Correct 0
Negative Negative 1e-06 0 0.025 0 0 Correct 0
Neutral Neutral 1e-06 0 0 0 5 Correct 0
Negative Neutral 1e-06 0 0 0 2 Incorrect 0
Neutral Neutral 1e-05 0 0 0 41 Correct 0
Neutral Neutral 1e-06 0 0 0 6 Correct 0
Neutral Neutral 1e-05 0 0 0 38 Correct 0
Neutral Neutral 1e-05 0 0 0 31 Correct 0
Neutral Neutral 1e-05 0 0 0 44 Correct 0
Negative Negative 1e-06 0 0.01 0 0 Correct 0
Neutral Neutral 1e-05 0 0 0 39 Correct 0
Neutral Negative 1e-06 0 0.01 0 7 Incorrect 0.07
Negative Neutral 1e-06 0 0 0 1 Incorrect 0
Negative Negative 1e-05 0 0.01 0 10 Correct 0.1
Neutral Neutral 1e-06 0 0 0 4 Correct 0
Neutral Neutral 1e-05 0 0 0 43 Correct 0
Neutral Neutral 1e-05 0 0 0 43 Correct 0
Neutral Neutral 1e-06 0 0 0 3 Correct 0
Neutral Neutral 1e-06 0 0 0 4 Correct 0
Neutral Neutral 1e-05 0 0 0 34 Correct 0
Neutral Neutral 1e-05 0 0 0 44 Correct 0
Neutral Neutral 1e-05 0 0 0 35 Correct 0
Neutral Neutral 1e-06 0 0 0 6 Correct 0
Neutral Neutral 1e-06 0 0 0 4 Correct 0
Neutral Neutral 1e-06 0 0 0 5 Correct 0
Neutral Neutral 1e-06 0 0 0 4 Correct 0
Neutral Neutral 1e-05 0 0 0 31 Correct 0
Negative Neutral 1e-06 0 0 0 2 Incorrect 0
Neutral Negative 1e-06 0 0.01 0 4 Incorrect 0.04
Neutral Neutral 1e-05 0 0 0 29 Correct 0
Neutral Neutral 1e-06 0 0 0 6 Correct 0
Neutral Neutral 1e-05 0 0 0 26 Correct 0
Negative Negative 1e-06 0 0.02 0 2 Correct 0.04
Negative Negative 1e-05 0 0.01 0 13 Correct 0.13
Negative Neutral 1e-05 0 0 0 24 Incorrect 0
Negative Negative 1e-06 0 0.01 0 1 Correct 0.01
Neutral Neutral 1e-05 0 0 0 38 Correct 0
Neutral Neutral 1e-06 0 0 0 3 Correct 0
Neutral Neutral 1e-06 0 0 0 3 Correct 0
Neutral Neutral 1e-06 0 0 0 5 Correct 0
Negative Negative 1e-05 0 0.01 0 9 Correct 0.09
Neutral Neutral 1e-05 0 0 0 39 Correct 0
Neutral Neutral 1e-06 0 0 0 4 Correct 0
Neutral Neutral 1e-06 0 0 0 7 Correct 0
Neutral Neutral 1e-06 0 0 0 5 Correct 0
Neutral Neutral 1e-05 0 0 0 39 Correct 0
Neutral Neutral 1e-06 0 0 0 3 Correct 0
Neutral Neutral 1e-06 0 0 0 4 Correct 0
Neutral Neutral 1e-06 0 0 0 4 Correct 0
Neutral Neutral 1e-06 0 0 0 7 Correct 0
Neutral Neutral 1e-06 0 0 0 5 Correct 0
Neutral Neutral 1e-05 0 0 0 31 Correct 0
Neutral Neutral 1e-05 0 0 0 39 Correct 0
Neutral Neutral 1e-05 0 0 0 35 Correct 0
Neutral Neutral 1e-06 0 0 0 4 Correct 0
Negative Negative 1e-05 0 0.01 0 24 Correct 0.24
Negative Negative 1e-05 0 0.0333 0 25 Correct 0.8325
Neutral Neutral 1e-06 0 0 0 4 Correct 0
Neutral Neutral 1e-06 0 0 0 4 Correct 0
Negative Negative 1e-05 0 0.025 0 13 Correct 0.325
Neutral Neutral 1e-06 0 0 0 4 Correct 0
Negative Negative 1e-05 0 0.01 0 7 Correct 0.07
Neutral Neutral 1e-05 0 0 0 32 Correct 0
Neutral Neutral 1e-06 0 0 0 3 Correct 0
Neutral Neutral 1e-05 0 0 0 44 Correct 0
Negative Negative 1e-06 0 0.01 0 2 Correct 0.02
Neutral Neutral 1e-05 0 0 0 46 Correct 0
Neutral Negative 1e-06 0 0.0333 0 6 Incorrect 0.1998
Negative Neutral 1e-05 0 0 0 27 Incorrect 0
Neutral Neutral 1e-05 0 0 0 37 Correct 0
Neutral Neutral 1e-05 0 0 0 43 Correct 0
Neutral Neutral 1e-05 0 0 0 39 Correct 0
Neutral Negative 1e-06 0 0.01 0 3 Incorrect 0.03
Neutral Neutral 1e-05 0 0 0 27 Correct 0
Neutral Neutral 1e-05 0 0 0 44 Correct 0
Neutral Neutral 1e-06 0 0 0 4 Correct 0
Negative Neutral 1e-05 0 0 0 23 Incorrect 0
Negative Negative 1e-06 0 0.01 0 3 Correct 0.03
Negative Neutral 1e-06 0 0 0 1 Incorrect 0
Neutral Neutral 1e-06 0 0 0 6 Correct 0
Negative Neutral 1e-06 0 0 0 1 Incorrect 0
Neutral Neutral 1e-05 0 0 0 40 Correct 0
Neutral Neutral 1e-05 0 0 0 37 Correct 0
Neutral Neutral 1e-06 0 0 0 5 Correct 0
Neutral Neutral 1e-05 0 0 0 27 Correct 0
Neutral Neutral 1e-05 0 0 0 43 Correct 0
Negative Neutral 1e-05 0 0 0 29 Incorrect 0
Neutral Neutral 1e-05 0 0 0 33 Correct 0
Neutral Neutral 1e-05 0 0 0 33 Correct 0
Neutral Neutral 1e-05 0 0 0 42 Correct 0
Neutral Neutral 1e-05 0 0 0 35 Correct 0
Neutral Neutral 1e-06 0 0 0 6 Correct 0
Negative Negative 1e-06 0 0.01 0 3 Correct 0.03
Neutral Neutral 1e-05 0 0 0 41 Correct 0
Neutral Neutral 1e-06 0 0 0 4 Correct 0
Negative Neutral 1e-06 0 0 0 1 Incorrect 0
Neutral Neutral 1e-05 0 0 0 47 Correct 0
Negative Neutral 1e-06 0 0 0 3 Incorrect 0
Negative Neutral 1e-06 0 0 0 1 Incorrect 0
Neutral Negative 1e-06 0 0.0333 0 3 Incorrect 0.0999
Negative Negative 1e-05 0 0.05 0 22 Correct 1.1
Neutral Neutral 1e-05 0 0 0 40 Correct 0
Neutral Neutral 1e-05 0 0 0 29 Correct 0
Neutral Neutral 1e-05 0 0 0 33 Correct 0
Neutral Neutral 1e-05 0 0 0 35 Correct 0
Neutral Neutral 1e-06 0 0 0 3 Correct 0
Negative Negative 1e-06 0 0.01 0 2 Correct 0.02
Neutral Neutral 1e-05 0 0 0 53 Correct 0
Neutral Negative 1e-06 0 0.01 0 3 Incorrect 0.03
Negative Neutral 1e-05 0 0 0 25 Incorrect 0
Neutral Neutral 1e-06 0 0 0 4 Correct 0
Neutral Neutral 1e-05 0 0 0 43 Correct 0
Neutral Neutral 1e-05 0 0 0 45 Correct 0
Negative Neutral 1e-06 0 0 0 2 Incorrect 0
Neutral Negative 1e-05 0 0.01 0 29 Incorrect 0.29
Negative Negative 1e-05 0 0.01 0 29 Correct 0.29
Neutral Neutral 1e-05 0 0 0 53 Correct 0
Negative Negative 1e-05 0 0.0333 0 25 Correct 0.8325
Negative Negative 1e-06 0 0.01 0 0 Correct 0
Negative Negative 1e-06 0 0.01 0 1 Correct 0.01
Neutral Neutral 1e-05 0 0 0 53 Correct 0
Neutral Negative 1e-05 0 0.01 0 37 Incorrect 0.37
Negative Negative 1e-05 0 0.01 0 13 Correct 0.13
Negative Neutral 1e-06 0 0 0 1 Incorrect 0
Negative Negative 1e-06 0 0.01 0 1 Correct 0.01
Negative Neutral 1e-05 0 0 0 26 Incorrect 0
Combination Negative 1e-06 0 0.01 0 0 Incorrect 0
Neutral Neutral 1e-05 0 0 0 60 Correct 0
Neutral Neutral 1e-05 0 0 0 47 Correct 0
Neutral Neutral 1e-05 0 0 0 40 Correct 0
Neutral Negative 1e-05 0 0.01 0 32 Incorrect 0.32
Neutral Neutral 1e-06 0 0 0 4 Correct 0
Neutral Neutral 1e-05 0 0 0 34 Correct 0
Neutral Neutral 1e-06 0 0 0 5 Correct 0
Negative Negative 1e-06 0 0.01 0 0 Correct 0
Negative Neutral 1e-06 0 0 0 2 Incorrect 0
Neutral Neutral 1e-05 0 0 0 42 Correct 0
Neutral Neutral 1e-06 0 0 0 5 Correct 0
Neutral Neutral 1e-05 0 0 0 49 Correct 0
Negative Negative 1e-05 0 0.01 0 23 Correct 0.23
Neutral Neutral 1e-05 0 0 0 38 Correct 0
Negative Neutral 1e-06 0 0 0 0 Incorrect 0
Negative Neutral 1e-06 0 0 0 2 Incorrect 0
Negative Negative 1e-06 0 0.01 0 2 Correct 0.02
Negative Neutral 1e-05 0 0 0 20 Incorrect 0
Negative Negative 1e-06 0 0.05 0 0 Correct 0
Negative Negative 1e-06 0 0.01 0 1 Correct 0.01
Negative Neutral 1e-05 0 0 0 23 Incorrect 0
Negative Negative 1e-06 0 0.01 0 1 Correct 0.01
Neutral Neutral 1e-06 0 0 0 3 Correct 0
Negative Negative 1e-06 0 0.02 0 1 Correct 0.02
Negative Negative 1e-06 0 0.01 0 1 Correct 0.01
Negative Negative 1e-06 0 0.01 0 0 Correct 0
Neutral Neutral 1e-06 0 0 0 5 Correct 0
Neutral Neutral 1e-06 0 0 0 4 Correct 0
Negative Neutral 1e-06 0 0 0 1 Incorrect 0
Neutral Neutral 1e-05 0 0 0 39 Correct 0
Negative Neutral 1e-06 0 0 0 3 Incorrect 0
Negative Negative 1e-06 0 0.02 0 1 Correct 0.02
Neutral Neutral 1e-05 0 0 0 30 Correct 0
Neutral Neutral 1e-05 0 0 0 45 Correct 0
Neutral Neutral 1e-05 0 0 0 33 Correct 0
Neutral Neutral 1e-06 0 0 0 7 Correct 0
Negative Neutral 1e-06 0 0 0 2 Incorrect 0
Neutral Neutral 1e-06 0 0 0 3 Correct 0
Neutral Neutral 1e-05 0 0 0 49 Correct 0
Negative Negative 1e-06 0 0.01 0 1 Correct 0.01
Neutral Neutral 1e-06 0 0 0 6 Correct 0
Neutral Neutral 1e-05 0 0 0 48 Correct 0
Negative Negative 1e-05 0 0.05 0 22 Correct 1.1
Neutral Neutral 1e-06 0 0 0 3 Correct 0
Negative Negative 1e-05 0 0.0333 0 26 Correct 0.8658
Neutral Neutral 1e-05 0 0 0 52 Correct 0
Negative Negative 1e-06 0 0.0333 0 2 Correct 0.0666
Neutral Neutral 1e-05 0 0 0 54 Correct 0
Negative Negative 1e-05 0 0.02 0 19 Correct 0.38
Neutral Neutral 1e-06 0 0 0 3 Correct 0
Negative Negative 1e-05 0 0.02 0 16 Correct 0.32
Neutral Neutral 1e-06 0 0 0 5 Correct 0
Negative Neutral 1e-06 0 0 0 3 Incorrect 0
Negative Negative 1e-05 0 0.02 0 25 Correct 0.5
Neutral Neutral 1e-05 0 0 0 35 Correct 0
Neutral Neutral 1e-05 0 0 0 36 Correct 0
Negative Negative 1e-05 0 0.01 0 27 Correct 0.27
Neutral Neutral 1e-06 0 0 0 5 Correct 0
Neutral Neutral 1e-06 0 0 0 3 Correct 0
Negative Negative 1e-06 0 0.01 0 2 Correct 0.02
Neutral Neutral 1e-05 0 0 0 43 Correct 0
Neutral Neutral 1e-05 0 0 0 29 Correct 0
Combination Neutral 1e-06 0 0 0 0 Incorrect 0
Neutral Neutral 1e-06 0 0 0 6 Correct 0
Negative Neutral 1e-06 0 0 0 2 Incorrect 0
Negative Negative 1e-05 0 0.01 0 13 Correct 0.13
Neutral Neutral 1e-06 0 0 0 6 Correct 0
Negative Neutral 1e-05 0 0 0 29 Incorrect 0
Neutral Neutral 1e-05 0 0 0 27 Correct 0
Negative Neutral 1e-06 0 0 0 1 Incorrect 0
Negative Negative 1e-05 0 0.01 0 5 Correct 0.05
[truncated: 375,189 more chars]
