# Supplementary material for: Interacting evolutionary pressures drive mutation dynamics and health outcomes in aging blood
Source: Nat Commun. 2021 Aug 13;12:4921. doi: 10.1038/s41467-021-25172-8 (PMC8363714; doi:10.1038/s41467-021-25172-8)
Supplement: Supplementary file 4 — Source Data [file 41467_2021_25172_MOESM4_ESM.zip › SourceData/supplementaryFigure4.txt]

correct variable value freq Total prop
Incorrect Mutation Rate 1e-06 2543 8976 0.283311051693405
Incorrect Mutation Rate 1e-05 883 9000 0.0981111111111111
Incorrect Negative Selection Coefficient 0 2528 13187 0.191703950860696
Incorrect Negative Selection Coefficient 0.01 573 3192 0.179511278195489
Incorrect Negative Selection Coefficient 0.02 88 399 0.220551378446115
Incorrect Negative Selection Coefficient 0.025 100 399 0.25062656641604
Incorrect Negative Selection Coefficient 0.0333 77 400 0.1925
Incorrect Negative Selection Coefficient 0.05 60 399 0.150375939849624
Correct Mutation Rate 1e-06 6433 8976 0.716688948306595
Correct Mutation Rate 1e-05 8117 9000 0.901888888888889
Correct Negative Selection Coefficient 0 10659 13187 0.808296049139304
Correct Negative Selection Coefficient 0.01 2619 3192 0.820488721804511
Correct Negative Selection Coefficient 0.02 311 399 0.779448621553885
Correct Negative Selection Coefficient 0.025 299 399 0.74937343358396
Correct Negative Selection Coefficient 0.0333 323 400 0.8075
Correct Negative Selection Coefficient 0.05 339 399 0.849624060150376
