# Supplementary material for: Interacting evolutionary pressures drive mutation dynamics and health outcomes in aging blood
Source: Nat Commun. 2021 Aug 13;12:4921. doi: 10.1038/s41467-021-25172-8 (PMC8363714; doi:10.1038/s41467-021-25172-8)
Supplement: Supplementary file 4 — Source Data [file 41467_2021_25172_MOESM4_ESM.zip › SourceData/supplementaryFigure6.txt]

Sample Class Mean se Desc developed_AML age_START TajD WuH numSNPs nbSyn_0 nbSyn_0.1 nbSyn_0.8 nbSynAllSNPs nbNonSyn_0 nbNonSyn_0.1 nbNonSyn_0.8 nbNonSynAllSNPs pnps_all pnps_low pnps_int pnps_high nbBen age_bins correct
EPIC_0002 V1 0.802380406856537 0.0180831669929392 Neutral Control 55.211 -0.646466090578009 0.508237493086836 3 0 0 0 0 3 0 0 3 2.5 2.5 0 0 0 50-60 0
EPIC_0004 V3 0.476145228743553 0.0661804071909742 Negative Control 62.196 -1.0132991466329 0.897765027298361 12 2 0 0 2 10 0 0 10 2 2 0 0 0 60-70 0
EPIC_0006 V1 0.898424279689789 0.00886504325351892 Neutral PreLeukemia 60.799 -0.587197559183922 0.728452418156322 4 0 0 0 0 4 0 0 4 3 3 0 0 0 60-70 0
EPIC_0013 V3 0.719839680194855 0.0300360318784813 Negative Control 51.978 -1.17652149235117 1.02449373402068 21 7 0 0 7 13 0 0 13 0.9375 0.9375 0 0 0 50-60 0
EPIC_0020 V1 0.873532581329346 0.0251131296109841 Neutral Control 46.152 -0.239164880294091 -6.07111717740563 7 1 0 1 2 4 0 1 5 1.16666666666667 1.5 0 0.75 0 40-50 0
EPIC_0025 V1 0.509749485552311 0.10175562160338 Neutral Control 41.673 -1.06445764811126 0.791335299081171 11 2 0 0 2 8 0 0 8 1.66666666666667 1.66666666666667 0 0 0 40-50 0
EPIC_0026 V3 0.718018698692322 0.052941005007152 Negative Control 41.632 -0.851748726826779 1.11558366935058 18 3 0 0 3 13 1 0 14 2 1.875 1.5 0 0 40-50 0
EPIC_0029 V1 0.669899591803551 0.0367875089024292 Neutral Control 49.977 2.5363306880014 -1.09468822817762 1 0 0 0 0 0 1 0 1 1.5 0 1.5 0 0 40-50 0
EPIC_0030 V1 0.690631133317947 0.0245769456426984 Neutral Control 49.845 0.633701649520669 -1.84048505511482 3 0 0 0 0 2 0 0 2 2 2 0 0 0 40-50 0
EPIC_0033 V1 0.426715870946646 0.0490678273547176 Neutral Control 62.289 -0.435567921132627 0.265003393589959 1 0 0 0 0 1 0 0 1 1.5 1.5 0 0 0 60-70 0
EPIC_0035 V1 0.535273860394955 0.0487223177732989 Neutral Control 55.411 -0.112062096413182 0.620719265297078 1 0 0 0 0 1 0 0 1 1.5 1.5 0 0 0 50-60 0
EPIC_0036 V1 0.920295214653015 0.00521648536725175 Neutral Control 55.713 -0.0128332426614837 -0.837281398633211 7 1 0 0 1 5 1 0 6 2 1.75 1.5 0 0 50-60 0
EPIC_0037 V1 0.595234820246696 0.0334294975389913 Neutral PreLeukemia 55.847 -0.443579101653408 1.11298987756331 6 4 0 0 4 2 0 0 2 0.4 0.4 0 0 0 50-60 0
EPIC_0039 V1 0.65869277715683 0.0246047365598168 Neutral Control 58.245 -0.586718521216363 0.378050880614709 2 0 0 0 0 2 0 0 2 2 2 0 0 0 50-60 0
EPIC_0041 V3 0.730734080076218 0.0183713796430527 Negative Control 58.683 -0.544763553853761 0.139980206310491 1 1 0 0 1 0 0 0 0 0.5 0.5 0 0 0 50-60 0
EPIC_0042 V1 0.512820352613926 0.0470991168526947 Neutral Control 59.335 -0.156957214133695 0.828210498843672 2 1 0 0 1 1 0 0 1 0.75 0.75 0 0 0 50-60 0
EPIC_0044 V1 0.703822875022888 0.0286827390530915 Neutral PreLeukemia 58.308 -0.261414032948587 -4.34873918814511 4 0 0 0 0 3 0 1 4 3 2.5 0 1.5 0 50-60 0
EPIC_0047 V1 0.765581059455872 0.0209324997982555 Neutral PreLeukemia 54.004 -0.747572322010238 0.395698822298676 3 0 0 0 0 3 0 0 3 2.5 2.5 0 0 0 50-60 0
EPIC_0048 V1 0.752430903911591 0.0285893703727966 Neutral Control 54.957 0.685110884933526 -2.53219720008555 3 0 0 0 0 2 1 0 3 2.5 2 1.5 0 0 50-60 0
EPIC_0052 V3 0.467804549820721 0.0557825358821876 Negative Control 50.639 -0.606933377955935 0.0677708592201509 1 0 0 0 0 1 0 0 1 1.5 1.5 0 0 0 50-60 0
EPIC_0058 V3 0.423587425425649 0.0467607506391506 Negative Control 58.568 -0.47674141363839 0.218137940355068 1 0 0 0 0 1 0 0 1 1.5 1.5 0 0 0 50-60 0
EPIC_0060 V3 0.804414814710617 0.0189742777041724 Negative Control 64.331 -0.139177065755458 0.591808296926374 1 1 0 0 1 0 0 0 0 0.5 0.5 0 0 0 60-70 0
EPIC_0061 V1 0.732140076160431 0.0214985060742575 Neutral Control 64.786 -0.818270897447759 0.314830712576966 3 0 0 0 0 3 0 0 3 2.5 2.5 0 0 0 60-70 0
EPIC_0068 V3 0.52750990241766 0.0357712985133139 Negative Control 60.838 0.217272942946711 0.841041777191849 6 4 1 0 5 1 0 0 1 0.25 0.3 0.5 0 0 60-70 0
EPIC_0077 V1 0.676193296909332 0.02309665914889 Neutral Control 56.928 -0.9046749013113 0.372758999800475 4 1 0 0 1 3 0 0 3 1.25 1.25 0 0 0 50-60 0
EPIC_0078 V1 0.625568693876266 0.0238830729927766 Neutral Control 56.452 -0.671204033825289 0.281648734121803 2 0 0 0 0 2 0 0 2 2 2 0 0 0 50-60 0
EPIC_0079 V3 0.450543973594904 0.0530833027716824 Negative Control 56.561 -0.576242131456267 0.103509452976189 1 0 0 0 0 1 0 0 1 1.5 1.5 0 0 0 50-60 0
EPIC_0080 V1 0.545262119174004 0.0331917894162356 Neutral Control 52.589 0.368422882060462 -6.17350943743847 2 0 0 0 0 1 0 1 2 2 1.5 0 1.5 0 50-60 0
EPIC_0083 V1 0.93212975859642 0.0131041446860676 Neutral Control 52.75 -0.147541384059629 1.86520428449449 17 1 0 0 1 14 2 0 16 4.5 4 2 0 0 50-60 0
EPIC_0085 V1 0.783520150184631 0.0262970359510011 Neutral Control 48.542 -0.370329052333247 0.949275542967738 4 1 0 0 1 3 0 0 3 1.25 1.25 0 0 0 40-50 0
EPIC_0087 V1 0.819366121292114 0.0261446894249091 Neutral PreLeukemia 48.887 -0.156478773569438 1.17843886726361 4 1 0 0 1 3 0 0 3 1.25 1.25 0 0 0 40-50 0
EPIC_0088 V1 0.961608576774597 0.00630888185801701 Neutral Control 59.335 -0.308966454326684 -0.751598367562274 13 3 0 0 3 8 0 1 10 1.5 1.25 0 1.5 0 50-60 0
EPIC_0089 V1 0.866444498300552 0.0150471227925452 Neutral Control 59.433 0.640886356016232 1.6683320664257 3 0 0 0 0 2 1 0 3 2.5 2 1.5 0 0 50-60 0
EPIC_0093 V1 0.773297584056854 0.0168683259962128 Neutral Control 56.972 0.205655986289882 -1.65874579701729 8 2 1 0 3 4 0 1 5 0.875 1 0.5 1.5 0 50-60 0
EPIC_0094 V1 0.921561431884766 0.00771923248829217 Neutral Control 56.255 -0.394498191709915 0.937516204372011 4 0 0 0 0 4 0 0 4 3 3 0 0 0 50-60 0
EPIC_0096 V1 0.913048189878464 0.0122914738018915 Neutral PreLeukemia 56.704 2.37721527358785 1.9659898026248 6 0 2 0 2 2 2 0 4 1 2 0.666666666666667 0 0 50-60 0
EPIC_0097 V1 0.954902309179306 0.00607337996522311 Neutral Control 56.928 -0.601067868529139 -1.3544732612944 11 2 0 1 3 8 0 0 8 1.25 1.66666666666667 0 0.5 0 50-60 0
EPIC_0098 V1 0.846979469060898 0.0182733414188005 Neutral Control 55.431 1.28376891926984 2.38756753776324 3 0 1 0 1 0 2 0 2 1 0 1 0 0 50-60 0
EPIC_0102 V1 0.426168501377106 0.0490379675981527 Neutral Control 52.665 -0.436938922647744 0.263448333204215 1 0 0 0 0 1 0 0 1 1.5 1.5 0 0 0 50-60 0
EPIC_0104 V3 0.796957492828369 0.0184204810314695 Negative Control 52.219 -0.237280229180498 0.48577721848303 1 1 0 0 1 0 0 0 0 0.5 0.5 0 0 0 50-60 0
EPIC_0105 V1 0.5511135160923 0.0389801541086177 Neutral Control 55.959 0.292239832548782 -6.55775225517476 2 0 0 0 0 1 0 1 2 2 1.5 0 1.5 0 50-60 0
EPIC_0107 V1 0.613431859016418 0.0270905683839544 Neutral Control 73.941 -0.243440401195875 0.744344648313242 2 0 0 0 0 1 0 0 1 1.5 1.5 0 0 0 70-80 0
EPIC_0109 V1 0.800869196653366 0.0221455320786152 Neutral Control 66.034 1.29180166320373 2.1644388773797 2 0 0 0 0 0 2 0 2 2 0 2 0 0 60-70 0
EPIC_0113 V3 0.639042630977929 0.0890265408073257 Negative Control 49.908 0.746346857882475 -10.1075972066494 1 0 0 0 0 0 0 1 1 1.5 0 0 1.5 0 40-50 0
EPIC_0115 V1 0.843306910991669 0.0255682808525108 Neutral Control 67.105 -0.924249574703914 0.586690893127233 6 1 0 0 1 5 0 0 5 1.75 1.75 0 0 0 60-70 0
EPIC_0116 V1 0.750673800706863 0.0233225260138142 Neutral Control 55.406 0.851695854739445 1.95858791761387 3 0 1 0 1 1 1 0 2 1 1.5 0.75 0 0 50-60 0
EPIC_0117 V1 0.590158817172051 0.0450920908908907 Neutral Control 67.54 0.0969647980796784 0.837474702787979 1 0 0 0 0 1 0 0 1 1.5 1.5 0 0 0 60-70 0
EPIC_0118 V3 0.419057982042432 0.0457513111959818 Negative Control 68.011 -0.456480559694754 0.241242080915206 1 0 0 0 0 1 0 0 1 1.5 1.5 0 0 0 60-70 0
EPIC_0121 V3 0.726157891750336 0.025262848849109 Negative Control 44.452 -0.46405585315563 0.232613278314288 1 0 0 0 0 0 0 0 0 0 0 0 0 0 40-50 0
EPIC_0128 V1 0.669001573324204 0.0247602003413586 Neutral Control 43.455 -0.556282786559343 0.410530734564562 2 0 0 0 0 2 0 0 2 2 2 0 0 0 40-50 0
EPIC_0130 V1 0.424279524385929 0.0489486474252408 Neutral Control 56.457 -0.44166313702336 0.258086981780735 1 0 0 0 0 1 0 0 1 1.5 1.5 0 0 0 50-60 0
EPIC_0133 V3 0.67884566783905 0.0218839234178756 Negative Control 56.542 0.712143722710827 -5.11545833683814 2 1 0 0 1 0 0 1 1 0.75 0.5 0 1.5 0 50-60 0
EPIC_0140 V1 0.637846556305885 0.0678493166413222 Neutral Control 61.632 0.912314047319542 -5.80360968274824 2 0 0 0 0 1 0 0 1 1.5 1.5 0 0 0 60-70 0
EPIC_0142 V1 0.647626733779907 0.0243534074066545 Neutral Control 60.531 -0.617442967148057 0.339646230351082 2 0 0 0 0 2 0 0 2 2 2 0 0 0 60-70 0
EPIC_0144 V3 0.444944382086396 0.0522208530678279 Negative Control 60.03 -0.562767287029142 0.119144318098061 1 0 0 0 0 1 0 0 1 1.5 1.5 0 0 0 60-70 0
EPIC_0145 V1 0.949778968095779 0.0138556349052244 Neutral Control 60.156 2.21582332082079 3.18371851965794 4 0 1 0 1 0 3 0 3 1.25 0 1.25 0 0 60-70 0
EPIC_0146 V3 0.795049339532852 0.0181218768231262 Negative Control 53.826 -0.267853130748465 0.452288399047278 1 1 0 0 1 0 0 0 0 0.5 0.5 0 0 0 50-60 0
EPIC_0148 V3 0.428224451839924 0.0478908879094436 Negative Control 43.264 -0.498449755358037 0.193293030572406 1 0 0 0 0 1 0 0 1 1.5 1.5 0 0 0 40-50 0
EPIC_0150 V1 0.777658167481422 0.0537258807404294 Neutral Control 50.601 2.08931790299983 -4.17878351385286 1 0 0 0 0 0 1 0 1 1.5 0 1.5 0 0 50-60 0
EPIC_0155 V1 0.835132092237473 0.0328174133965577 Neutral Control 46.374 -0.116092355822711 -5.94277325968909 7 0 0 2 2 5 0 0 5 1.16666666666667 3.5 0 0.333333333333333 0 40-50 0
EPIC_0157 V3 0.423207293823362 0.0466617389256064 Negative Control 50.568 -0.474879016720663 0.220265098391669 1 0 0 0 0 1 0 0 1 1.5 1.5 0 0 0 50-60 0
EPIC_0158 V1 0.601170766353607 0.0224566262944032 Neutral Control 62.623 -0.721482066124291 0.222716123103059 2 0 0 0 0 2 0 0 2 2 2 0 0 0 60-70 0
EPIC_0159 V1 0.645880046486854 0.023152159319535 Neutral Control 62.398 1.61404630232893 1.29783870440175 2 0 0 0 0 1 1 0 2 2 1.5 1.5 0 0 60-70 0
EPIC_0161 V1 0.673019707202911 0.0290191901975358 Neutral Control 36.564 -0.211824217201891 0.972201686589426 3 1 0 0 1 2 0 0 2 1 1 0 0 0 30-40 0
EPIC_0162 V1 0.653537541627884 0.0438297680641166 Neutral PreLeukemia 36.819 1.81316980694703 -7.41435402568187 4 0 0 1 1 1 1 1 3 1.25 1.5 1.5 0.75 0 30-40 0
EPIC_0167 V3 0.42203287370503 0.0463669373404121 Negative Control 58.177 -0.469308847319895 0.226623027727233 1 0 0 0 0 1 0 0 1 1.5 1.5 0 0 0 50-60 0
EPIC_0168 V1 0.679958266019821 0.0245003259772013 Neutral Control 60.638 1.19600007476693 -2.20183957604901 2 0 0 0 0 1 1 0 2 2 1.5 1.5 0 0 60-70 0
EPIC_0170 V3 0.547102335095406 0.0168645468909041 Negative Control 58.412 -0.0539957368200634 -5.15000444321382 3 1 0 0 1 1 0 1 2 1 0.75 0 1.5 0 50-60 0
EPIC_0171 V3 0.422342830523849 0.0464436994214405 Negative PreLeukemia 54.034 -0.470783382248566 0.224940556218212 1 0 0 0 0 1 0 0 1 1.5 1.5 0 0 0 50-60 0
EPIC_0173 V3 0.795863741636276 0.0182380484608194 Negative Control 53.826 -0.255504457434169 0.465839785533998 1 1 0 0 1 0 0 0 0 0.5 0.5 0 0 0 50-60 0
EPIC_0174 V3 0.609005397558212 0.0215696174327819 Negative Control 54.1 0.975639560120431 -3.50844485663077 2 0 1 0 1 1 0 0 1 0.75 1.5 0.5 0 0 50-60 0
EPIC_0179 V1 0.777850860357285 0.0187129022034918 Neutral Control 59.006 0.324010508422426 1.04127639525961 4 1 0 0 1 2 1 0 3 1.25 1 1.5 0 0 50-60 0
EPIC_0180 V3 0.465219933912158 0.0553559664937992 Negative Control 59.606 -0.603271616034095 0.0720440712585423 1 0 0 0 0 1 0 0 1 1.5 1.5 0 0 0 50-60 0
EPIC_0181 V3 0.424472089111805 0.0562151692277171 Negative Control 39.981 -0.705428873890456 0.242358673135129 2 1 0 0 1 1 0 0 1 0.75 0.75 0 0 0 30-40 0
EPIC_0183 V1 0.587853136658668 0.0409615274931581 Neutral Control 50.653 -0.761277588501426 0.3804190853181 3 1 0 0 1 2 0 0 2 1 1 0 0 0 50-60 0
EPIC_0187 V3 0.446881406381726 0.0525352490535229 Negative Control 56.315 -0.567880178185273 0.113215876627997 1 0 0 0 0 1 0 0 1 1.5 1.5 0 0 0 50-60 0
EPIC_0193 V1 0.510533440113067 0.0475551944801001 Neutral Control 56.386 -0.16889093970283 0.817790270231372 2 1 0 0 1 1 0 0 1 0.75 0.75 0 0 0 50-60 0
EPIC_0197 V1 0.682504242658615 0.0236874405666059 Neutral Control 55.83 -0.915116977246463 0.202865132228733 3 0 0 0 0 3 0 0 3 2.5 2.5 0 0 0 50-60 0
EPIC_0198 V3 0.434593679010868 0.0498178207081204 Negative Control 48.233 -0.526962174031809 0.160520871927567 1 0 0 0 0 1 0 0 1 1.5 1.5 0 0 0 40-50 0
EPIC_0199 V1 0.785546505451202 0.0223576672884155 Neutral Control 68.616 -0.0121228838786104 0.957009658314322 2 0 0 0 0 2 0 0 2 2 2 0 0 0 60-70 0
EPIC_0202 V1 0.647825556993485 0.0243516906149256 Neutral Control 52.827 -0.618307069441126 0.341073486664463 2 0 0 0 0 2 0 0 2 2 2 0 0 0 50-60 0
EPIC_0204 V1 0.619273790717125 0.0386463008041453 Neutral Control 52.843 0.271788085914139 1.00974450563189 1 0 0 0 0 1 0 0 1 1.5 1.5 0 0 0 50-60 0
EPIC_0206 V1 0.73605865240097 0.0225757255291767 Neutral Control 48.427 -0.323960566594518 0.670957812340919 2 0 0 0 0 2 0 0 2 2 2 0 0 0 40-50 0
EPIC_0207 V1 0.748069369792938 0.0224496274249514 Neutral Control 69.476 -0.26340713385353 0.732886874512957 2 0 0 0 0 2 0 0 2 2 2 0 0 0 60-70 0
EPIC_0210 V1 0.977801364660263 0.00786977731467563 Neutral Control 58.47 2.99557719754005 1.05866494801096 5 0 0 0 0 1 4 0 5 3.5 1.5 3 0 0 50-60 0
EPIC_0211 V1 0.871507793664932 0.0153494216842133 Neutral Control 58.762 -0.882447617825221 0.526383969464774 5 0 0 0 0 5 0 0 5 3.5 3.5 0 0 0 50-60 0
EPIC_0213 V1 0.605443805456161 0.0422260174721765 Neutral Control 64.789 -0.630581094405271 0.527680717515727 3 1 0 0 1 2 0 0 2 1 1 0 0 0 60-70 0
EPIC_0215 V1 0.538456864655018 0.0486093623955178 Neutral Control 46.727 -0.101278644076462 0.632168212158032 1 0 0 0 0 1 0 0 1 1.5 1.5 0 0 0 40-50 0
EPIC_0218 V1 0.468790384382009 0.0489582982040558 Neutral Control 55.348 -0.398251055147815 0.586811504740812 2 1 0 0 1 1 0 0 1 0.75 0.75 0 0 0 50-60 0
EPIC_0220 V1 0.676190775632858 0.0246464357526297 Neutral Control 67.348 -0.537974535887535 0.431922156586638 2 0 0 0 0 2 0 0 2 2 2 0 0 0 60-70 0
EPIC_0222 V1 0.770199513435364 0.0259402745660152 Neutral Control 58.409 -0.457607066360353 0.835775426534057 4 1 0 0 1 3 0 0 3 1.25 1.25 0 0 0 50-60 0
EPIC_0227 V3 0.499545210599899 0.0274244828818716 Negative Control 74.42 1.11248283024275 1.5661303942096 2 1 0 0 1 0 1 0 1 0.75 0.5 1.5 0 0 70-80 0
EPIC_0228 V1 0.599303016066551 0.0424067079731755 Neutral Control 55.066 -0.674070868483288 0.479800396858808 3 1 0 0 1 2 0 0 2 1 1 0 0 0 50-60 0
EPIC_0232 V1 0.931683826446533 0.0116853414083049 Neutral Control 70.762 0.723880093261226 -2.7588488889929 7 0 1 0 1 5 1 0 6 2 3.5 0.75 0 0 70-80 0
EPIC_0235 V1 0.608024173974991 0.0417554058912667 Neutral Control 74.229 -0.609889341698249 0.549160689043533 3 1 0 0 1 2 0 0 2 1 1 0 0 0 70-80 0
EPIC_0236 V1 0.551242366433144 0.0389279470375896 Neutral Control 58.209 0.293853172897213 -6.55466333294329 2 0 0 0 0 1 0 1 2 2 1.5 0 1.5 0 50-60 0
EPIC_0237 V1 0.643346482515335 0.0189971131286388 Neutral Control 58.554 1.3803218960679 -1.30378859447591 2 0 0 0 0 1 1 0 2 2 1.5 1.5 0 0 50-60 0
EPIC_0238 V1 0.855937415361404 0.0153501918551406 Neutral Control 52.145 -0.309209863718948 0.877492361303695 3 0 0 0 0 3 0 0 3 2.5 2.5 0 0 0 50-60 0
EPIC_0243 V3 0.421985755115747 0.0463553696646359 Negative Control 38.376 -0.469082764888361 0.22688095376226 1 0 0 0 0 1 0 0 1 1.5 1.5 0 0 0 30-40 0
EPIC_0244 V1 0.436695851385593 0.0495306182429795 Neutral Control 38.88 -0.410377006026164 0.293508377084129 1 0 0 0 0 1 0 0 1 1.5 1.5 0 0 0 30-40 0
EPIC_0245 V1 0.952869457006455 0.0101785739098395 Neutral Control 38.628 1.59955539325305 -2.86567377688307 9 0 0 1 1 2 4 0 6 2 2 3 0.5 0 30-40 0
EPIC_0248 V1 0.712256360054016 0.0232423326698911 Neutral Control 68.359 -0.42541821286187 0.559091995455017 2 0 0 0 0 2 0 0 2 2 2 0 0 0 60-70 0
EPIC_0250 V1 0.587261137366295 0.0409094915007164 Neutral Control 43.606 -0.763799188786205 0.377222851224614 3 1 0 0 1 2 0 0 2 1 1 0 0 0 40-50 0
EPIC_0251 V1 0.475980642437935 0.0244776944524292 Neutral Control 70.467 0.401159561377769 1.30417025961244 2 1 0 0 1 0 1 0 1 0.75 0.5 1.5 0 0 70-80 0
EPIC_0252 V1 0.739702731370926 0.021302309443727 Neutral Control 36.531 -0.802454461014526 0.331148626609463 3 0 0 0 0 3 0 0 3 2.5 2.5 0 0 0 30-40 0
EPIC_0253 V3 0.419533200562 0.0458483611865386 Negative Control 46.048 -0.458546416961516 0.23889005722141 1 0 0 0 0 1 0 0 1 1.5 1.5 0 0 0 40-50 0
EPIC_0254 V1 0.835594111680985 0.0164022338776254 Neutral Control 70.554 -0.462567501907402 0.695017009850322 3 0 0 0 0 3 0 0 3 2.5 2.5 0 0 0 70-80 0
EPIC_0255 V3 0.598810306191444 0.0335647264430493 Negative PreLeukemia 36.162 -0.613240133707355 0.0604051423275645 1 1 0 0 1 0 0 0 0 0.5 0.5 0 0 0 30-40 0
EPIC_0257 V3 0.555875378847122 0.0721793222700959 Negative Control 43.463 2.03679577915671 -12.2434509887995 5 1 0 0 1 0 1 3 4 1.5 0.5 1.5 2.5 0 40-50 0
EPIC_0259 V3 0.782971060276031 0.016444608468705 Negative Control 43.209 -0.406999754634893 0.297320101366825 1 1 0 0 1 0 0 0 0 0.5 0.5 0 0 0 40-50 0
EPIC_0264 V3 0.446570160984993 0.0524850552347515 Negative Control 55.833 -0.567070890692588 0.114154582654608 1 0 0 0 0 1 0 0 1 1.5 1.5 0 0 0 50-60 0
EPIC_0266 V1 0.670505118370056 0.0247600452935708 Neutral Control 55.633 -0.552468581055822 0.415193118413005 2 0 0 0 0 2 0 0 2 2 2 0 0 0 50-60 0
EPIC_0267 V1 0.647728759050369 0.024345895159605 Neutral Control 54.297 -0.619158776602478 0.341124388207021 2 0 0 0 0 2 0 0 2 2 2 0 0 0 50-60 0
EPIC_0272 V1 0.789312994480133 0.0206014536976031 Neutral Control 54.708 -0.764369896812911 0.532789989531478 4 0 0 0 0 3 0 0 3 2.5 2.5 0 0 0 50-60 0
EPIC_0276 V1 0.935475033521652 0.0347744906499189 Neutral Control 43.463 2.17898067372884 -11.0354688496251 7 1 0 0 1 1 4 1 6 2 0.75 3 1.5 0 40-50 0
EPIC_0277 V3 0.564614224433899 0.018345482734099 Negative Control 42.628 1.10169442150836 -3.78016734720672 4 0 1 1 2 2 0 0 2 0.666666666666667 2 0.5 0.5 0 40-50 0
EPIC_0278 V3 0.912167233228684 0.0175282509099234 Negative Control 42.801 2.76456771666212 -2.09105353296682 3 0 3 0 3 0 0 0 0 0.25 0 0.25 0 0 40-50 0
EPIC_0282 V1 0.715412998199463 0.0285736876126 Neutral Control 57.155 0.906025618865299 1.69532351482703 2 0 0 0 0 1 1 0 2 2 1.5 1.5 0 0 50-60 0
EPIC_0284 V1 0.580388876795769 0.0465754618356803 Neutral Control 36.454 0.0637002801739395 0.803733407655865 1 0 0 0 0 1 0 0 1 1.5 1.5 0 0 0 30-40 0
EPIC_0285 V1 0.586397013068199 0.0287925355587936 Neutral Control 68.643 -0.128130695980789 -5.16697882177826 3 0 0 0 0 2 0 1 3 2.5 2 0 1.5 0 60-70 0
EPIC_0286 V3 0.543269208073616 0.0139033577892941 Negative Control 51.025 0.0369717316197236 -4.81661805050334 3 1 0 0 1 1 0 1 2 1 0.75 0 1.5 0 50-60 0
EPIC_0287 V1 0.811510622501373 0.0177487933369642 Neutral Control 51.149 -0.610613406674637 0.549587359275317 3 0 0 0 0 3 0 0 3 2.5 2.5 0 0 0 50-60 0
EPIC_0291 V1 0.856748682260513 0.0151947483066937 Neutral Control 72.819 -0.620107901897473 0.795737267460734 5 1 0 0 1 4 0 0 4 1.5 1.5 0 0 0 70-80 0
EPIC_0294 V1 0.709572494029999 0.0293403098464944 Neutral Control 63.398 -0.29661797647073 1.02378744649464 4 1 0 0 1 2 0 0 2 1 1 0 0 0 60-70 0
EPIC_0295 V1 0.840291804075241 0.0158742722634243 Neutral Control 63.231 0.222294814440754 1.38407429987097 3 0 0 0 0 2 1 0 3 2.5 2 1.5 0 0 60-70 0
EPIC_0299 V1 0.774242922663689 0.0481383968628039 Neutral Control 55.603 2.22712711339844 -3.40637225412231 1 0 0 0 0 0 1 0 1 1.5 0 1.5 0 0 50-60 0
EPIC_0303 V1 0.824951559305191 0.017127427823585 Neutral Control 64.011 -0.542730350818235 0.627362914784207 3 0 0 0 0 3 0 0 3 2.5 2.5 0 0 0 60-70 0
EPIC_0304 V1 0.429199019819498 0.0492119513478494 Neutral Control 66.68 -0.429271031281267 0.272140769160613 1 0 0 0 0 1 0 0 1 1.5 1.5 0 0 0 60-70 0
EPIC_0305 V1 0.985154443979263 0.00644494779270104 Neutral Control 66.026 0.268475200449936 -2.54074904938703 12 0 0 0 0 10 0 1 11 6.5 6 0 1.5 0 60-70 0
EPIC_0306 V3 0.558382153511047 0.0318035193436658 Negative Control 58.93 1.42691121603965 -1.94521200659819 2 0 1 0 1 1 0 0 1 0.75 1.5 0.5 0 0 50-60 0
EPIC_0313 V1 0.63608700633049 0.0345661817676599 Neutral Control 56.397 -0.441433534996749 0.731185837411917 3 1 0 0 1 2 0 0 2 1 1 0 0 0 50-60 0
EPIC_0314 V1 0.841766154766083 0.0163239990375064 Neutral Control 64.164 -0.425834894302255 0.752036131765824 3 0 0 0 0 3 0 0 3 2.5 2.5 0 0 0 60-70 0
EPIC_0316 V1 0.643815100193024 0.0259191722454366 Neutral Control 64.263 0.0203992539987111 -3.90577518089334 4 0 0 1 1 3 0 0 3 1.25 2.5 0 0.5 0 60-70 0
EPIC_0319 V3 0.537337956577539 0.0745557309689511 Negative Control 42.133 1.21890691764889 -8.19988667070509 1 0 0 0 0 0 0 1 1 1.5 0 0 1.5 0 40-50 0
EPIC_0320 V1 0.700193363428116 0.0236041768219132 Neutral Control 56.016 -0.468098011426389 0.509491625710103 2 0 0 0 0 2 0 0 2 2 2 0 0 0 50-60 0
EPIC_0321 V1 0.593461942672729 0.015207508022022 Neutral Control 60.761 0.892986107513091 -2.02574211878571 3 1 0 0 1 1 1 0 2 1 0.75 1.5 0 0 60-70 0
EPIC_0326 V1 0.681721374392509 0.0324570621321864 Neutral Control 48.268 0.763460377320682 1.32408031991556 3 1 0 0 1 1 1 0 2 1 0.75 1.5 0 0 40-50 0
EPIC_0329 V3 0.425095126405358 0.0471428023746219 Negative Control 43.628 -0.484299861990323 0.209497930920445 1 0 0 0 0 1 0 0 1 1.5 1.5 0 0 0 40-50 0
EPIC_0330 V3 0.727029889822006 0.0254351480600278 Negative Control 43.921 -0.460246873661683 0.236953410494397 1 0 0 0 0 0 0 0 0 0 0 0 0 0 40-50 0
EPIC_0331 V1 0.606526312232017 0.0267923647671192 Neutral Control 43.94 0.0846308950210039 -4.65572250610366 3 0 0 0 0 2 0 1 3 2.5 2 0 1.5 0 40-50 0
EPIC_0332 V1 0.63955440223217 0.0430204637450129 Neutral Control 71.932 2.51272484897959 -4.39866943367942 2 0 0 0 0 0 1 1 2 2 0 1.5 1.5 0 70-80 0
EPIC_0334 V1 0.696717667579651 0.023750451974881 Neutral Control 66.533 -0.477914566838232 0.496188868778192 2 0 0 0 0 2 0 0 2 2 2 0 0 0 60-70 0
EPIC_0342 V1 0.765748763084412 0.0225345025324903 Neutral PreLeukemia 51.447 -0.116191649461881 1.30616139779725 5 1 1 0 2 3 0 0 3 0.833333333333333 1.25 0.5 0 0 50-60 0
EPIC_0343 V1 0.460127240419388 0.0489432071223483 Neutral PreLeukemia 50.346 -0.43519829491577 0.54828204056748 2 1 0 0 1 1 0 0 1 0.75 0.75 0 0 0 50-60 0
EPIC_0344 V1 0.780544072389603 0.0223748362393039 Neutral PreLeukemia 55.784 -0.0625579430146827 0.926634476863346 2 0 0 0 0 2 0 0 2 2 2 0 0 0 50-60 0
EPIC_0349 V1 0.933110594749451 0.00466307060575631 Neutral PreLeukemia 61.544 0.841455829925404 1.96940737602159 4 0 0 0 0 2 2 0 4 3 2 2 0 0 60-70 0
EPIC_0350 V1 0.676681417226791 0.0246275470010228 Neutral Control 61.938 -0.534659876663947 0.431753143007869 2 0 0 0 0 2 0 0 2 2 2 0 0 0 60-70 0
EPIC_0351 V3 0.635663790255785 0.0888174095898535 Negative Control 63.316 0.769131972672498 -10.0181414894681 1 0 0 0 0 0 0 1 1 1.5 0 0 1.5 0 60-70 0
EPIC_0353 V1 0.759901589155197 0.0210442593161338 Neutral Control 51.535 -0.75971132473499 0.378839932152651 3 0 0 0 0 3 0 0 3 2.5 2.5 0 0 0 50-60 0
EPIC_0355 V1 0.654562813043594 0.0245087380494065 Neutral Control 56.405 -0.599472345372683 0.363466310912251 2 0 0 0 0 2 0 0 2 2 2 0 0 0 50-60 0
EPIC_0356 V3 0.969994360208511 0.0156989008506164 Negative Control 50.467 0.743349093642502 -10.1193501004525 1 0 0 1 1 0 0 0 0 0.5 0 0 0.5 0 50-60 0
EPIC_0357 V1 0.69602432847023 0.0237979030731966 Neutral Control 50.387 -0.482066212365288 0.494773720224401 2 0 0 0 0 2 0 0 2 2 2 0 0 0 50-60 0
EPIC_0358 V1 0.47052383646369 0.0491544783631047 Neutral Control 50.883 -0.381004674961865 0.593406760996073 2 1 0 0 1 1 0 0 1 0.75 0.75 0 0 0 50-60 0
EPIC_0360 V1 0.645678287744522 0.0277267605810075 Neutral Control 51.817 0.368468744581596 1.1011209485664 1 0 0 0 0 1 0 0 1 1.5 1.5 0 0 0 50-60 0
EPIC_0365 V1 0.696389961242676 0.0176084580063608 Neutral Control 49.938 -0.248646634638213 -3.31772354110822 5 1 0 0 1 3 0 1 4 1.5 1.25 0 1.5 0 40-50 0
EPIC_0368 V1 0.977320390939713 0.0106264564345154 Neutral Control 71.491 2.72976235517937 -8.9301262343713 11 0 1 1 2 3 3 2 8 1.66666666666667 2.5 1.25 1 0 70-80 0
EPIC_0369 V1 0.940865010023117 0.00487936030192586 Neutral Control 61.78 0.689177858118368 1.28480407207415 5 0 0 0 0 4 1 0 5 3.5 3 1.5 0 0 60-70 0
EPIC_0370 V1 0.464282354712486 0.0495349663324578 Neutral Control 61.251 -0.336188529005806 0.376696633859722 1 0 0 0 0 1 0 0 1 1.5 1.5 0 0 0 60-70 0
EPIC_0371 V1 0.662246018648148 0.0227485366118605 Neutral Control 61.864 1.58619584142727 1.44632523897911 2 0 0 0 0 1 1 0 2 2 1.5 1.5 0 0 60-70 0
EPIC_0373 V1 0.713488805294037 0.059789525724685 Neutral PreLeukemia 55.556 0.324960926688572 -8.95410793571203 4 0 0 0 0 1 0 2 3 2.5 1.5 0 2 0 50-60 0
EPIC_0375 V1 0.485095812380314 0.0485278926940504 Neutral Control 56.2 -0.326048186139688 0.667314828522766 2 1 0 0 1 1 0 0 1 0.75 0.75 0 0 0 50-60 0
EPIC_0376 V3 0.676452097296715 0.0592841356552091 Negative Control 56.813 3.76913737344652 -8.93822256074044 10 0 3 2 5 2 2 1 5 0.583333333333333 2 0.5 0.5 0 50-60 0
EPIC_0380 V3 0.436765630170703 0.0504273178782394 Negative Control 56.98 -0.535487337097652 0.150691458285284 1 0 0 0 0 1 0 0 1 1.5 1.5 0 0 0 50-60 0
EPIC_0383 V3 0.424714305996895 0.0470502844897177 Negative Control 49.799 -0.482458686950124 0.211603604784076 1 0 0 0 0 1 0 0 1 1.5 1.5 0 0 0 40-50 0
EPIC_0384 V3 0.658051627874375 0.0251379786651519 Negative Control 51.521 0.342383968374925 -6.19703060414642 2 0 0 1 1 1 0 0 1 0.75 1.5 0 0.5 0 50-60 0
EPIC_0385 V1 0.50162537842989 0.0403047278163895 Neutral Control 51.74 -1.03876056997477 0.218058037464969 4 1 0 0 1 2 0 0 2 1 1 0 0 0 50-60 0
EPIC_0386 V3 0.738757234811783 0.0172955089226016 Negative Control 51.4 -0.534171190542678 0.152209874038441 1 1 0 0 1 0 0 0 0 0.5 0.5 0 0 0 50-60 0
EPIC_0388 V1 0.660557806491852 0.0246671310173788 Neutral Control 61.58 -0.58111406731832 0.384439412265466 2 0 0 0 0 2 0 0 2 2 2 0 0 0 60-70 0
EPIC_0401 V1 0.867439371347428 0.0108135252542725 Neutral PreLeukemia 55.83 -0.278809402966349 1.25908731139595 6 2 0 0 2 3 1 0 4 1 0.833333333333333 1.5 0 0 50-60 0
EPIC_0404 V1 0.760984939336777 0.0253013935956699 Neutral Control 73.728 -0.557837944247468 0.748829603961675 4 1 0 0 1 3 0 0 3 1.25 1.25 0 0 0 70-80 0
EPIC_0406 V1 0.871778512001038 0.0121480766662342 Neutral PreLeukemia 70.324 -0.723770958096131 0.573549988066011 4 0 0 0 0 4 0 0 4 3 3 0 0 0 70-80 0
EPIC_0407 V3 0.440035051107407 0.0512848122011969 Negative Control 70.275 -0.547762170319486 0.136514174029176 1 0 0 0 0 1 0 0 1 1.5 1.5 0 0 0 70-80 0
EPIC_0411 V1 0.637292876839638 0.0271249175062906 Neutral Control 58.078 1.30558120796364 1.21877716258168 2 0 0 0 0 1 1 0 2 2 1.5 1.5 0 0 50-60 0
EPIC_0414 V1 0.863327324390411 0.0171015960657825 Neutral Control 59.184 -0.25024887021297 -1.69614227219961 8 2 0 0 2 5 0 1 6 1.33333333333333 1.16666666666667 0 1.5 0 50-60 0
EPIC_0416 V1 0.627665305137634 0.0363730130300025 Neutral Control 60.446 -0.485038790322774 0.680802349395137 3 1 0 0 1 2 0 0 2 1 1 0 0 0 60-70 0
EPIC_0417 V1 0.723903739452362 0.0229079811043322 Neutral Control 60.619 -0.379555950192216 0.609863164727562 2 0 0 0 0 2 0 0 2 2 2 0 0 0 60-70 0
EPIC_0418 V1 0.860910642147064 0.00727571135249456 Neutral Control 57.563 -0.446907633528601 0.838051017153723 4 0 0 0 0 3 1 0 4 3 2.5 1.5 0 0 50-60 0
EPIC_0420 V3 0.442178582027555 0.0517296632760302 Negative Control 56.654 -0.55491716654413 0.128236934677397 1 0 0 0 0 1 0 0 1 1.5 1.5 0 0 0 50-60 0
EPIC_0425 V1 0.744428384304047 0.025136948307621 Neutral Control 63.258 -0.445058982707896 0.723542194877338 3 0 0 0 0 2 0 0 2 2 2 0 0 0 60-70 0
EPIC_0426 V1 0.940263110399246 0.00337975737987432 Neutral Control 58.062 0.115417533889824 0.890439642749124 7 1 0 0 1 5 1 0 6 2 1.75 1.5 0 0 50-60 0
EPIC_0427 V3 0.480963650345802 0.0578447579226725 Negative Control 64.545 -0.625574273060734 0.0459786941790565 1 0 0 0 0 1 0 0 1 1.5 1.5 0 0 0 60-70 0
EPIC_0430 V1 0.485378965735435 0.0491815521631775 Neutral Control 57.259 -0.271263527347859 0.448539920575187 1 0 0 0 0 1 0 0 1 1.5 1.5 0 0 0 50-60 0
EPIC_0432 V3 0.548699024319649 0.0136705005716663 Negative Control 53.38 0.297969146205605 -4.60434913356242 3 0 0 1 1 2 0 0 2 1 2 0 0.5 0 50-60 0
EPIC_0434 V1 0.694955950975418 0.0238507779529376 Neutral Control 52.895 -0.485011407412549 0.490698050775141 2 0 0 0 0 2 0 0 2 2 2 0 0 0 50-60 0
EPIC_0435 V3 0.684020113945007 0.0143207723863535 Negative Control 59.493 0.131479606110668 -5.02407561830312 3 1 0 1 2 1 0 0 1 0.5 0.75 0 0.5 0 50-60 0
EPIC_0437 V1 0.441379733383656 0.0498494998508486 Neutral Control 39.203 -0.512805633683166 0.461545953047588 2 1 0 0 1 1 0 0 1 0.75 0.75 0 0 0 30-40 0
EPIC_0438 V3 0.430118259415031 0.0484503346207718 Negative Control 49.194 -0.506917059215966 0.183577238240871 1 0 0 0 0 1 0 0 1 1.5 1.5 0 0 0 40-50 0
EPIC_0439 V1 0.482873509079218 0.0492183228617155 Neutral PreLeukemia 64.756 -0.279505166143488 0.439470727888007 1 0 0 0 0 1 0 0 1 1.5 1.5 0 0 0 60-70 0
EPIC_0441 V3 0.435492875054479 0.0500712040238947 Negative Control 55.893 -0.530513653063319 0.156427760800586 1 0 0 0 0 1 0 0 1 1.5 1.5 0 0 0 50-60 0
EPIC_0442 V1 0.837131994962692 0.0269489654844582 Neutral Control 59.436 -0.939902193828743 0.564089244151863 6 1 0 0 1 5 0 0 5 1.75 1.75 0 0 0 50-60 0
EPIC_0444 V1 0.69493505358696 0.0186857042187172 Neutral Control 50.732 -0.23734113080577 -3.15380321084179 5 1 0 0 1 3 0 1 4 1.5 1.25 0 1.5 0 50-60 0
EPIC_0451 V3 0.969811350107193 0.0156182904557217 Negative Control 55.14 0.775277327340321 -9.99397615815824 1 0 0 1 1 0 0 0 0 0.5 0 0 0.5 0 50-60 0
EPIC_0452 V1 0.588966916501522 0.0481205432552278 Neutral Control 62.461 0.468408375555288 1.08014466711029 5 2 1 0 3 2 0 0 2 0.5 0.666666666666667 0.5 0 0 60-70 0
EPIC_0454 V3 0.456042253226042 0.053883074815177 Negative PreLeukemia 41.377 -0.587555874926333 0.0903556469687285 1 0 0 0 0 1 0 0 1 1.5 1.5 0 0 0 40-50 0
EPIC_0455 V3 0.494473934173584 0.028238575899908 Negative PreLeukemia 49.599 1.33741301591539 1.79118804920349 2 0 1 0 1 1 0 0 1 0.75 1.5 0.5 0 0 40-50 0
EPIC_0456 V1 0.599646639823914 0.0223154393876421 Neutral Control 67.409 -0.725022711942581 0.21947733930136 2 0 0 0 0 2 0 0 2 2 2 0 0 0 60-70 0
EPIC_0457 V1 0.823975914716721 0.0099860313601607 Neutral Control 64.931 1.0131852894701 1.66379576109245 5 2 0 0 2 1 2 0 3 0.833333333333333 0.5 2 0 0 60-70 0
EPIC_0461 V1 0.600861996412277 0.0410324948206672 Neutral PreLeukemia 73.558 0.671306095388422 -7.07104888643788 5 0 1 0 1 2 0 2 4 1.5 2 0.5 2 0 70-80 0
EPIC_0463 V1 0.59386231303215 0.0443090033573388 Neutral Control 63.524 0.106340094166781 0.84693064285653 1 0 0 0 0 1 0 0 1 1.5 1.5 0 0 0 60-70 0
EPIC_0465 V1 0.606740909814835 0.019495105079647 Neutral Control 58.119 1.55281161203167 -0.11567151137258 2 0 0 0 0 1 1 0 2 2 1.5 1.5 0 0 50-60 0
EPIC_0466 V3 0.612074080482125 0.0861699927366198 Negative Control 55.003 0.928750302199162 -9.38491816501758 1 0 0 0 0 0 0 1 1 1.5 0 0 1.5 0 50-60 0
EPIC_0467 V1 0.591795271635056 0.0291328696810149 Neutral Control 58.853 -0.0681938184816356 -5.23431825479893 3 0 0 0 0 2 0 1 3 2.5 2 0 1.5 0 50-60 0
EPIC_0471 V1 0.446966050565243 0.0497351226241286 Neutral Control 58.801 -0.384000118183829 0.323216215104763 1 0 0 0 0 1 0 0 1 1.5 1.5 0 0 0 50-60 0
EPIC_0475 V1 0.598526647686958 0.0424319590961395 Neutral Control 67.8 -0.677905354891416 0.475001271998846 3 1 0 0 1 2 0 0 2 1 1 0 0 0 60-70 0
EPIC_0477 V1 0.66341724395752 0.0221193447257592 Neutral PreLeukemia 59.359 1.30917480301562 -1.74692550675613 2 0 0 0 0 1 1 0 2 2 1.5 1.5 0 0 50-60 0
EPIC_0478 V1 0.442285718768835 0.0496848746254891 Neutral Control 53.796 -0.396026046379233 0.309689389006359 1 0 0 0 0 1 0 0 1 1.5 1.5 0 0 0 50-60 0
EPIC_0479 V1 0.777051788568497 0.0187307954634716 Neutral PreLeukemia 56.583 1.08448194577994 -2.08904801633323 5 0 0 0 0 2 2 1 5 3.5 2 2 1.5 0 50-60 0
EPIC_0482 V3 0.415063103474677 0.0508148911906475 Negative PreLeukemia 57.758 0.744739793169795 0.952946457768866 3 1 1 0 2 1 0 0 1 0.5 0.75 0.5 0 0 50-60 0
EPIC_0484 V1 0.601649108529091 0.0260691951238374 Neutral Control 58.037 -0.850433118244478 0.277646290668313 3 0 0 0 0 2 0 0 2 2 2 0 0 0 50-60 0
EPIC_0486 V1 0.534144857525826 0.0487571242555977 Neutral Control 48.728 -0.115734143561074 0.616814238810483 1 0 0 0 0 1 0 0 1 1.5 1.5 0 0 0 40-50 0
EPIC_0487 V3 0.671135985851288 0.0252614540759563 Negative Control 60.991 0.260321587139568 -6.57754599257616 2 0 0 1 1 1 0 0 1 0.75 1.5 0 0.5 0 60-70 0
EPIC_0488 V1 0.638740092515946 0.0294715656614146 Neutral Control 46.333 0.346646352132716 1.08075129398669 1 0 0 0 0 1 0 0 1 1.5 1.5 0 0 0 40-50 0
EPIC_0494 V1 0.973913937807083 0.00458760984021878 Neutral Control 64.854 0.527977633767232 1.9180005530052 11 1 1 0 2 8 1 0 9 1.83333333333333 2.5 0.75 0 0 60-70 0
EPIC_0497 V1 0.69611504971981 0.0286697826505617 Neutral Control 55.403 0.464461193795845 1.29298301950629 3 1 0 0 1 1 1 0 2 1 0.75 1.5 0 0 50-60 0
EPIC_0499 V3 0.42172605022788 0.0462917910998663 Negative Control 67.773 -0.46783668596213 0.22830236004933 1 0 0 0 0 1 0 0 1 1.5 1.5 0 0 0 60-70 0
EPIC_0502 V1 0.838579595088959 0.0163072253701758 Neutral Control 64.298 0.542328805363705 -2.53389701330843 9 2 1 0 3 4 1 1 6 1 1 0.75 1.5 0 60-70 0
EPIC_0503 V1 0.777736788988113 0.0386124582029962 Neutral Control 56.175 -1.03176870638381 0.55622810916876 7 2 0 0 2 5 0 0 5 1.16666666666667 1.16666666666667 0 0 0 50-60 0
EPIC_0506 V3 0.418963592126966 0.0547829693162901 Negative Control 71.222 -0.655908599215785 0.298829125718367 2 1 0 0 1 1 0 0 1 0.75 0.75 0 0 0 70-80 0
EPIC_0508 V1 0.824024498462677 0.0252017547486182 Neutral PreLeukemia 68.359 0.594680437920296 -4.35786827471098 6 1 0 0 1 3 1 1 5 1.75 1.25 1.5 1.5 0 60-70 0
