# Supplementary material for: Interacting evolutionary pressures drive mutation dynamics and health outcomes in aging blood
Source: Nat Commun. 2021 Aug 13;12:4921. doi: 10.1038/s41467-021-25172-8 (PMC8363714; doi:10.1038/s41467-021-25172-8)
Supplement: Supplementary file 4 — Source Data [file 41467_2021_25172_MOESM4_ESM.zip › SourceData/supplementaryFigure7.txt]

variable Desc developed_AML avg sd group W p label x y
Drivers Combination Control 1.62650602409639 0.0847743334078504 Drivers_Combination 3828 0.000875907241249112 *** 1 4.5
Drivers Combination PreLeukemia 2.11290322580645 0.170706124730349 Drivers_Combination 3828 0.000875907241249112 *** 1 4.5
Drivers Negative Control 0 0 NA NA NA NA NA NA
Drivers Negative PreLeukemia 0 0 NA NA NA NA NA NA
Drivers Neutral Control 0.23021582733813 0.163476893440757 NA NA NA NA NA NA
Drivers Neutral PreLeukemia 0 0 NA NA NA NA NA NA
Drivers Positive Control 1.5 0.109108945117996 NA NA NA NA NA NA
Drivers Positive PreLeukemia 2.33333333333333 0.614636297152859 NA NA NA NA NA NA
Passengers Combination Control 6.81927710843374 0.835384368539526 NA NA NA NA NA NA
Passengers Combination PreLeukemia 5.74193548387097 0.729717998554632 NA NA NA NA NA NA
Passengers Negative Control 2.5 0.503616683664606 NA NA NA NA NA NA
Passengers Negative PreLeukemia 1.6 0.4 NA NA NA NA NA NA
Passengers Neutral Control 5.9136690647482 1.74080188464501 Passengers_Neutral 890.5 0.0191405064555533 ** 3 8.5
Passengers Neutral PreLeukemia 4.05263157894737 0.346018998654667 Passengers_Neutral 890.5 0.0191405064555533 ** 3 8.5
Passengers Positive Control 0.545454545454545 0.127025114728322 Passengers_Positive 29.5 0.0280829733477954 ** 4 4.5
Passengers Positive PreLeukemia 1.5 0.428174419288838 Passengers_Positive 29.5 0.0280829733477954 ** 4 4.5
