# Supplementary material for: Interacting evolutionary pressures drive mutation dynamics and health outcomes in aging blood
Source: Nat Commun. 2021 Aug 13;12:4921. doi: 10.1038/s41467-021-25172-8 (PMC8363714; doi:10.1038/s41467-021-25172-8)
Supplement: Supplementary file 4 — Source Data [file 41467_2021_25172_MOESM4_ESM.zip › SourceData/Figure3d.txt]

Chr Sample GeneName CADD Desc developed_AML age_START Collapsed.Freq Driver followup_length_in_days gender vaf.bins Grp
1 EPIC_0001 NAV1 15.12 Combination Control 58.579 -2.13727962062123 Passenger 5436 male >0.1 Combination_Control
1 EPIC_0001 NAV1 11.94 Combination Control 58.579 -2.16908621330128 Passenger 5436 male >0.1 Combination_Control
11 EPIC_0001 WT1 4.321 Combination Control 58.579 -2.17172624302046 Driver 5436 male >0.1 Combination_Control
12 EPIC_0001 KSR2 1.018 Combination Control 58.579 -2.25927502317156 Passenger 5436 male >0.1 Combination_Control
12 EPIC_0001 KSR2 23.8 Combination Control 58.579 -2.16707104670845 Passenger 5436 male >0.1 Combination_Control
12 EPIC_0001 KSR2 19 Combination Control 58.579 -2.22845734708943 Passenger 5436 male >0.1 Combination_Control
13 EPIC_0001 GAS6 26.7 Combination Control 58.579 -2.28958897165155 Passenger 5436 male >0.1 Combination_Control
15 EPIC_0001 ALPK3 25.9 Combination Control 58.579 -2.01110898386809 Passenger 5436 male >0.1 Combination_Control
16 EPIC_0001 FAM65A 5.146 Combination Control 58.579 -2.26318056543053 Passenger 5436 male >0.1 Combination_Control
16 EPIC_0001 FAM65A 6.57 Combination Control 58.579 -2.26226840309921 Passenger 5436 male >0.1 Combination_Control
16 EPIC_0001 FAM65A 18.54 Combination Control 58.579 -1.99891128661485 Passenger 5436 male >0.1 Combination_Control
16 EPIC_0001 ZC3H18 25.5 Combination Control 58.579 -1.89456135197729 Passenger 5436 male >0.1 Combination_Control
19 EPIC_0001 COL5A3 0.86 Combination Control 58.579 -2.25554037367322 Passenger 5436 male >0.1 Combination_Control
19 EPIC_0001 COL5A3 16.55 Combination Control 58.579 -2.00185709949982 Passenger 5436 male >0.1 Combination_Control
19 EPIC_0001 COL5A3 22.5 Combination Control 58.579 -2.28919829279816 Passenger 5436 male >0.1 Combination_Control
19 EPIC_0001 JAK3 22 Combination Control 58.579 -2.14189731420438 Passenger 5436 male >0.1 Combination_Control
19 EPIC_0001 RYR1 35 Combination Control 58.579 -1.88416324822399 Passenger 5436 male >0.1 Combination_Control
19 EPIC_0001 RYR1 27.1 Combination Control 58.579 -2.27141898312863 Passenger 5436 male >0.1 Combination_Control
19 EPIC_0001 MEGF8 0.219 Combination Control 58.579 -2.26552501297269 Passenger 5436 male >0.1 Combination_Control
19 EPIC_0001 MEGF8 15.76 Combination Control 58.579 -2.21192076032495 Passenger 5436 male >0.1 Combination_Control
2 EPIC_0001 DNMT3A 32 Combination Control 58.579 -2.1174555407368 Driver 5436 male >0.1 Combination_Control
2 EPIC_0001 PSME4 23.4 Combination Control 58.579 -2.09987767482658 Passenger 5436 male >0.1 Combination_Control
2 EPIC_0001 DYSF 19.08 Combination Control 58.579 -2.28914251021159 Passenger 5436 male >0.1 Combination_Control
2 EPIC_0001 DYSF 25.3 Combination Control 58.579 -2.29142444717811 Passenger 5436 male >0.1 Combination_Control
2 EPIC_0001 LRP1B 33 Combination Control 58.579 -1.36797721958929 Passenger 5436 male >0.1 Combination_Control
2 EPIC_0001 SPEG 11.53 Combination Control 58.579 -2.26670159860252 Passenger 5436 male >0.1 Combination_Control
21 EPIC_0001 RUNX1 13.12 Combination Control 58.579 -2.13206252637967 Driver 5436 male >0.1 Combination_Control
21 EPIC_0001 RUNX1 12.55 Combination Control 58.579 -2.13206252637967 Driver 5436 male >0.1 Combination_Control
21 EPIC_0001 RUNX1 21 Combination Control 58.579 -2.28480670240804 Driver 5436 male >0.1 Combination_Control
21 EPIC_0001 RUNX1 12.2 Combination Control 58.579 -1.86232946276324 Driver 5436 male >0.1 Combination_Control
3 EPIC_0001 XIRP1 2.151 Combination Control 58.579 -0.629731235065025 Passenger 5436 male 0.3 Combination_Control
3 EPIC_0001 XIRP1 15.08 Combination Control 58.579 -0.455402439321125 Passenger 5436 male 0.4 Combination_Control
3 EPIC_0001 BSN 23.6 Combination Control 58.579 -2.17363425265351 Passenger 5436 male >0.1 Combination_Control
3 EPIC_0001 BSN 1.833 Combination Control 58.579 -2.29666476465315 Passenger 5436 male >0.1 Combination_Control
3 EPIC_0001 CACNA2D3 26 Combination Control 58.579 -1.42488146291331 Passenger 5436 male >0.1 Combination_Control
6 EPIC_0001 ITPR3 35 Combination Control 58.579 -2.08635990016187 Passenger 5436 male >0.1 Combination_Control
6 EPIC_0001 TTBK1 0.042 Combination Control 58.579 -2.10773171425105 Passenger 5436 male >0.1 Combination_Control
6 EPIC_0001 TTBK1 25.8 Combination Control 58.579 -2.14509304329989 Passenger 5436 male >0.1 Combination_Control
6 EPIC_0001 COL12A1 11.13 Combination Control 58.579 -2.27329071719442 Passenger 5436 male >0.1 Combination_Control
7 EPIC_0001 KCNH2 15.63 Combination Control 58.579 -2.22184874961636 Passenger 5436 male >0.1 Combination_Control
7 EPIC_0001 KCNH2 18.36 Combination Control 58.579 -2.02938398180366 Passenger 5436 male >0.1 Combination_Control
7 EPIC_0001 KCNH2 22.8 Combination Control 58.579 -1.72522118416435 Passenger 5436 male >0.1 Combination_Control
7 EPIC_0001 KCNH2 17.14 Combination Control 58.579 -1.88774364629128 Passenger 5436 male >0.1 Combination_Control
7 EPIC_0001 KCNH2 23.7 Combination Control 58.579 -1.86081066750878 Passenger 5436 male >0.1 Combination_Control
7 EPIC_0001 KCNH2 3.074 Combination Control 58.579 -2.27932481310276 Passenger 5436 male >0.1 Combination_Control
7 EPIC_0001 KCNH2 23.6 Combination Control 58.579 -2.25887677703228 Passenger 5436 male >0.1 Combination_Control
7 EPIC_0001 KCNH2 23.8 Combination Control 58.579 -2.14262407629187 Passenger 5436 male >0.1 Combination_Control
8 EPIC_0001 CSMD3 24.3 Combination Control 58.579 -2.31711337399216 Passenger 5436 male >0.1 Combination_Control
9 EPIC_0001 PTCH1 22.8 Combination Control 58.579 -2.15369753382616 Passenger 5436 male >0.1 Combination_Control
9 EPIC_0001 KCNT1 25 Combination Control 58.579 -2.19497651635717 Passenger 5436 male >0.1 Combination_Control
X EPIC_0001 SHROOM2 0.191 Combination Control 58.579 -2.10532070000064 Passenger 5436 male >0.1 Combination_Control
X EPIC_0001 SHROOM2 16.24 Combination Control 58.579 -2.4533179404963 Passenger 5436 male >0.1 Combination_Control
X EPIC_0001 FAM47A 12.81 Combination Control 58.579 -1.89283753390899 Passenger 5436 male >0.1 Combination_Control
X EPIC_0001 SMC1A 5.613 Combination Control 58.579 -1.63144350843656 Passenger 5436 male >0.1 Combination_Control
X EPIC_0001 SMC1A 8.378 Combination Control 58.579 -2.01786767292829 Passenger 5436 male >0.1 Combination_Control
1 EPIC_0003 MYOM3 19.78 Combination Control 60.838 -2.1096264934903 Passenger 5142 female >0.1 Combination_Control
1 EPIC_0003 EPHA10 28.1 Combination Control 60.838 -1.60205999132796 Passenger 5142 female >0.1 Combination_Control
1 EPIC_0003 CACNA1E 9.523 Combination Control 60.838 -1.97517786392565 Passenger 5142 female >0.1 Combination_Control
19 EPIC_0003 JAK3 25.7 Combination Control 60.838 -1.46736153324238 Passenger 5142 female >0.1 Combination_Control
2 EPIC_0003 DNMT3A 23.2 Combination Control 60.838 -1.8818212813337 Driver 5142 female >0.1 Combination_Control
8 EPIC_0003 SBF1P1 0.391 Combination Control 60.838 -2.15533585071847 Passenger 5142 female >0.1 Combination_Control
1 EPIC_0005 SHC1 22.5 Combination PreLeukemia 62.869 -2.09244783884125 Passenger 220 female >0.1 Combination_PreLeukemia
10 EPIC_0005 WAC 11.09 Combination PreLeukemia 62.869 -1.55697182978515 Passenger 220 female >0.1 Combination_PreLeukemia
14 EPIC_0005 PLEKHH1 28.1 Combination PreLeukemia 62.869 -2.18920917428463 Passenger 220 female >0.1 Combination_PreLeukemia
17 EPIC_0005 TP53 25.8 Combination PreLeukemia 62.869 -0.924223178839268 Driver 220 female 0.2 Combination_PreLeukemia
19 EPIC_0005 COL5A3 27.2 Combination PreLeukemia 62.869 -2.25406450285821 Passenger 220 female >0.1 Combination_PreLeukemia
19 EPIC_0005 COL5A3 26.8 Combination PreLeukemia 62.869 -2.09575036774789 Passenger 220 female >0.1 Combination_PreLeukemia
19 EPIC_0005 RYR1 33 Combination PreLeukemia 62.869 -1.71414351341156 Passenger 220 female >0.1 Combination_PreLeukemia
2 EPIC_0005 DNMT3A 39 Combination PreLeukemia 62.869 -1.86923215402568 Driver 220 female >0.1 Combination_PreLeukemia
2 EPIC_0005 DYSF 25.3 Combination PreLeukemia 62.869 -2.23971627169974 Passenger 220 female >0.1 Combination_PreLeukemia
2 EPIC_0005 DYSF 24.3 Combination PreLeukemia 62.869 -2.10437306318581 Passenger 220 female >0.1 Combination_PreLeukemia
20 EPIC_0005 KCNQ2 9.726 Combination PreLeukemia 62.869 -2.23636913347594 Passenger 220 female >0.1 Combination_PreLeukemia
3 EPIC_0005 CADPS 22.8 Combination PreLeukemia 62.869 -2.26007103186375 Passenger 220 female >0.1 Combination_PreLeukemia
3 EPIC_0005 ADCY5 17.76 Combination PreLeukemia 62.869 -1.63867454478597 Passenger 220 female >0.1 Combination_PreLeukemia
5 EPIC_0005 DNAH5 6.928 Combination PreLeukemia 62.869 -1.72427643418398 Passenger 220 female >0.1 Combination_PreLeukemia
6 EPIC_0005 ITPR3 26 Combination PreLeukemia 62.869 -1.69313982371052 Passenger 220 female >0.1 Combination_PreLeukemia
6 EPIC_0005 TTBK1 23.3 Combination PreLeukemia 62.869 -2.01310068248879 Passenger 220 female >0.1 Combination_PreLeukemia
7 EPIC_0005 KCNH2 23.6 Combination PreLeukemia 62.869 -2.11505574443353 Passenger 220 female >0.1 Combination_PreLeukemia
1 EPIC_0007 ZNF687 10.07 Combination Control 62.574 -2.71711516973107 Passenger 5129 female >0.1 Combination_Control
1 EPIC_0007 ZNF687 18.38 Combination Control 62.574 -2.66495552773166 Passenger 5129 female >0.1 Combination_Control
2 EPIC_0007 DNMT3A 25.3 Combination Control 62.574 -1.80436598467448 Driver 5129 female >0.1 Combination_Control
3 EPIC_0007 CELSR3 23.2 Combination Control 62.574 -1.99122529396313 Passenger 5129 female >0.1 Combination_Control
4 EPIC_0007 TET2 27.9 Combination Control 62.574 -2.16751407996321 Driver 5129 female >0.1 Combination_Control
4 EPIC_0007 ANK2 22.2 Combination Control 62.574 -1.6882652059498 Passenger 5129 female >0.1 Combination_Control
4 EPIC_0007 ANK2 24.1 Combination Control 62.574 -2.04532293101427 Passenger 5129 female >0.1 Combination_Control
5 EPIC_0007 CMYA5 23.2 Combination Control 62.574 -2.50937021843125 Passenger 5129 female >0.1 Combination_Control
1 EPIC_0008 SHC1 22.7 Combination Control 62.376 -2.07304256696998 Passenger 5128 female >0.1 Combination_Control
1 EPIC_0008 SHC1 23.4 Combination Control 62.376 -2.20592553162846 Passenger 5128 female >0.1 Combination_Control
12 EPIC_0008 KSR2 15.83 Combination Control 62.376 -2.21958474857309 Passenger 5128 female >0.1 Combination_Control
2 EPIC_0008 DYSF 27.2 Combination Control 62.376 -2.27875342723507 Passenger 5128 female >0.1 Combination_Control
2 EPIC_0008 SPEG 2.39 Combination Control 62.376 -1.46880602249803 Passenger 5128 female >0.1 Combination_Control
20 EPIC_0008 PTPRT 9.219 Combination Control 62.376 -2.29994301511082 Passenger 5128 female >0.1 Combination_Control
3 EPIC_0008 CADPS 22.8 Combination Control 62.376 -2.28330150665211 Passenger 5128 female >0.1 Combination_Control
3 EPIC_0008 CADPS 23.4 Combination Control 62.376 -2.18112842505612 Passenger 5128 female >0.1 Combination_Control
3 EPIC_0008 ADCY5 2.252 Combination Control 62.376 -1.64057814774697 Passenger 5128 female >0.1 Combination_Control
6 EPIC_0008 TTBK1 23.3 Combination Control 62.376 -1.94938826947046 Passenger 5128 female >0.1 Combination_Control
8 EPIC_0008 CSMD1 22.4 Combination Control 62.376 -2.14767618526689 Passenger 5128 female >0.1 Combination_Control
X EPIC_0008 MED12 18.35 Combination Control 62.376 -2.30792368971446 Driver 5128 female >0.1 Combination_Control
1 EPIC_0009 SEMA4A 27.3 Combination Control 62.387 -1.55780724232408 Passenger 5122 female >0.1 Combination_Control
15 EPIC_0009 IDH2 23 Combination Control 62.387 -2.23762757549252 Driver 5122 female >0.1 Combination_Control
18 EPIC_0009 SETBP1 23 Combination Control 62.387 -1.94200696728747 Passenger 5122 female >0.1 Combination_Control
21 EPIC_0009 DSCAM 21.1 Combination Control 62.387 -2.03241739392082 Passenger 5122 female >0.1 Combination_Control
3 EPIC_0009 ADCY5 17.76 Combination Control 62.387 -1.67832287761663 Passenger 5122 female >0.1 Combination_Control
6 EPIC_0009 TTBK1 25.8 Combination Control 62.387 -2.20112363532789 Passenger 5122 female >0.1 Combination_Control
6 EPIC_0009 SCAF8 15.53 Combination Control 62.387 -1.99527032340116 Passenger 5122 female >0.1 Combination_Control
8 EPIC_0009 CSMD1 0.216 Combination Control 62.387 -2.14657072043833 Passenger 5122 female >0.1 Combination_Control
12 EPIC_0010 KRT79 8.221 Combination Control 55.346 -2.18398154029263 Passenger 5288 female >0.1 Combination_Control
15 EPIC_0010 ALPK3 13.5 Combination Control 55.346 -1.47712168901436 Passenger 5288 female >0.1 Combination_Control
19 EPIC_0010 MEGF8 0.106 Combination Control 55.346 -1.38127430487953 Passenger 5288 female >0.1 Combination_Control
20 EPIC_0010 KCNQ2 28.4 Combination Control 55.346 -2.03642937420031 Passenger 5288 female >0.1 Combination_Control
20 EPIC_0010 KCNQ2 26.8 Combination Control 55.346 -1.70472325972099 Passenger 5288 female >0.1 Combination_Control
20 EPIC_0010 KCNQ2 28 Combination Control 55.346 -1.84198447886937 Passenger 5288 female >0.1 Combination_Control
3 EPIC_0010 CELSR3 18.21 Combination Control 55.346 -2.30059505046429 Passenger 5288 female >0.1 Combination_Control
5 EPIC_0010 DNAH5 6.928 Combination Control 55.346 -1.67516627898112 Passenger 5288 female >0.1 Combination_Control
5 EPIC_0010 DNAH5 9.298 Combination Control 55.346 -1.66275843969427 Passenger 5288 female >0.1 Combination_Control
6 EPIC_0010 COL12A1 5.641 Combination Control 55.346 -2.16354105868616 Passenger 5288 female >0.1 Combination_Control
7 EPIC_0010 KCNH2 10.23 Combination Control 55.346 -0.578789419316304 Passenger 5288 female 0.3 Combination_Control
8 EPIC_0010 MROH5 22 Combination Control 55.346 -1.52360172321204 Passenger 5288 female >0.1 Combination_Control
X EPIC_0010 STAG2 28.5 Combination Control 55.346 -1.54920759352468 Driver 5288 female >0.1 Combination_Control
X EPIC_0010 STAG2 27.2 Combination Control 55.346 -1.50514997831991 Driver 5288 female >0.1 Combination_Control
1 EPIC_0011 SHC1 23.6 Combination Control 55.031 -2.17001732849078 Passenger 5264 female >0.1 Combination_Control
1 EPIC_0011 SHC1 15.07 Combination Control 55.031 -2.11226964030042 Passenger 5264 female >0.1 Combination_Control
1 EPIC_0011 NAV1 9.37 Combination Control 55.031 -2.12854265820641 Passenger 5264 female >0.1 Combination_Control
11 EPIC_0011 E2F8 16.55 Combination Control 55.031 -2.05256578793887 Passenger 5264 female >0.1 Combination_Control
12 EPIC_0011 KRT79 23.5 Combination Control 55.031 -2.0712683139687 Passenger 5264 female >0.1 Combination_Control
12 EPIC_0011 KSR2 1.018 Combination Control 55.031 -2.15735581856095 Passenger 5264 female >0.1 Combination_Control
12 EPIC_0011 KSR2 1.378 Combination Control 55.031 -2.12594572917642 Passenger 5264 female >0.1 Combination_Control
12 EPIC_0011 KSR2 19.07 Combination Control 55.031 -2.12234190710127 Passenger 5264 female >0.1 Combination_Control
16 EPIC_0011 FAM65A 10.49 Combination Control 55.031 -2.23367268162644 Passenger 5264 female >0.1 Combination_Control
16 EPIC_0011 FAM65A 2.52 Combination Control 55.031 -2.19050694963399 Passenger 5264 female >0.1 Combination_Control
16 EPIC_0011 FAM65A 5.146 Combination Control 55.031 -2.17863846850695 Passenger 5264 female >0.1 Combination_Control
16 EPIC_0011 FAM65A 6.74 Combination Control 55.031 -2.10805742698493 Passenger 5264 female >0.1 Combination_Control
16 EPIC_0011 FAM65A 6.57 Combination Control 55.031 -2.06818578791611 Passenger 5264 female >0.1 Combination_Control
16 EPIC_0011 FAM65A 19.52 Combination Control 55.031 -2.2334719016665 Passenger 5264 female >0.1 Combination_Control
16 EPIC_0011 FAM65A 13.91 Combination Control 55.031 -2.27167544251596 Passenger 5264 female >0.1 Combination_Control
16 EPIC_0011 FAM65A 9.184 Combination Control 55.031 -2.24138025753456 Passenger 5264 female >0.1 Combination_Control
16 EPIC_0011 FAM65A 15.59 Combination Control 55.031 -2.23299634925418 Passenger 5264 female >0.1 Combination_Control
16 EPIC_0011 FAM65A 0.996 Combination Control 55.031 -2.13071194301749 Passenger 5264 female >0.1 Combination_Control
16 EPIC_0011 FAM65A 18.54 Combination Control 55.031 -1.922359610456 Passenger 5264 female >0.1 Combination_Control
16 EPIC_0011 FAM65A 9.613 Combination Control 55.031 -2.11096343814154 Passenger 5264 female >0.1 Combination_Control
16 EPIC_0011 FAM65A 11.42 Combination Control 55.031 -2.04662501521178 Passenger 5264 female >0.1 Combination_Control
17 EPIC_0011 NF1 24.9 Combination Control 55.031 -1.90475740025472 Driver 5264 female >0.1 Combination_Control
19 EPIC_0011 COL5A3 11.05 Combination Control 55.031 -2.27038737254113 Passenger 5264 female >0.1 Combination_Control
19 EPIC_0011 COL5A3 22.5 Combination Control 55.031 -2.26743255711857 Passenger 5264 female >0.1 Combination_Control
19 EPIC_0011 COL5A3 23.5 Combination Control 55.031 -2.23324966471142 Passenger 5264 female >0.1 Combination_Control
19 EPIC_0011 COL5A3 4.208 Combination Control 55.031 -2.11019368840231 Passenger 5264 female >0.1 Combination_Control
19 EPIC_0011 RYR1 22.7 Combination Control 55.031 -2.06508159720149 Passenger 5264 female >0.1 Combination_Control
19 EPIC_0011 RYR1 23.6 Combination Control 55.031 -1.56229223472993 Passenger 5264 female >0.1 Combination_Control
19 EPIC_0011 RYR1 17.08 Combination Control 55.031 -1.58115369628041 Passenger 5264 female >0.1 Combination_Control
19 EPIC_0011 RYR1 25.9 Combination Control 55.031 -2.25874358409551 Passenger 5264 female >0.1 Combination_Control
19 EPIC_0011 MEGF8 0.219 Combination Control 55.031 -2.13280130396538 Passenger 5264 female >0.1 Combination_Control
19 EPIC_0011 MEGF8 15.76 Combination Control 55.031 -2.06114167716932 Passenger 5264 female >0.1 Combination_Control
19 EPIC_0011 MEGF8 26.4 Combination Control 55.031 -2.1244450796906 Passenger 5264 female >0.1 Combination_Control
19 EPIC_0011 MEGF8 11.28 Combination Control 55.031 -2.13513249285932 Passenger 5264 female >0.1 Combination_Control
2 EPIC_0011 PSME4 16.92 Combination Control 55.031 -1.89899915145882 Passenger 5264 female >0.1 Combination_Control
2 EPIC_0011 PSME4 23.4 Combination Control 55.031 -2.16435254309252 Passenger 5264 female >0.1 Combination_Control
2 EPIC_0011 PSME4 22.9 Combination Control 55.031 -1.88133192793568 Passenger 5264 female >0.1 Combination_Control
2 EPIC_0011 DYSF 9.581 Combination Control 55.031 -2.27316687840568 Passenger 5264 female >0.1 Combination_Control
2 EPIC_0011 DYSF 26.6 Combination Control 55.031 -1.86579419549811 Passenger 5264 female >0.1 Combination_Control
2 EPIC_0011 LRP1B 33 Combination Control 55.031 -1.40903785401383 Passenger 5264 female >0.1 Combination_Control
2 EPIC_0011 SPEG 12.63 Combination Control 55.031 -2.01546458590204 Passenger 5264 female >0.1 Combination_Control
2 EPIC_0011 SPEG 15.12 Combination Control 55.031 -1.70832041601716 Passenger 5264 female >0.1 Combination_Control
2 EPIC_0011 SPEG 14.8 Combination Control 55.031 -2.15873941476182 Passenger 5264 female >0.1 Combination_Control
2 EPIC_0011 SPEG 2.39 Combination Control 55.031 -1.38321686042497 Passenger 5264 female >0.1 Combination_Control
2 EPIC_0011 SPEG 15.14 Combination Control 55.031 -1.99223089175285 Passenger 5264 female >0.1 Combination_Control
20 EPIC_0011 KCNQ2 28.4 Combination Control 55.031 -2.07488292058373 Passenger 5264 female >0.1 Combination_Control
20 EPIC_0011 KCNQ2 31 Combination Control 55.031 -2.20996126416397 Passenger 5264 female >0.1 Combination_Control
20 EPIC_0011 KCNQ2 27.3 Combination Control 55.031 -2.08534168379997 Passenger 5264 female >0.1 Combination_Control
20 EPIC_0011 KCNQ2 23.5 Combination Control 55.031 -1.98565170113482 Passenger 5264 female >0.1 Combination_Control
21 EPIC_0011 RUNX1 13.12 Combination Control 55.031 -2.17206367088714 Driver 5264 female >0.1 Combination_Control
21 EPIC_0011 RUNX1 12.55 Combination Control 55.031 -2.11282847399911 Driver 5264 female >0.1 Combination_Control
21 EPIC_0011 RUNX1 19.03 Combination Control 55.031 -2.12254341636374 Driver 5264 female >0.1 Combination_Control
21 EPIC_0011 RUNX1 21 Combination Control 55.031 -2.01527156262962 Driver 5264 female >0.1 Combination_Control
21 EPIC_0011 RUNX1 12.2 Combination Control 55.031 -1.64791593312943 Driver 5264 female >0.1 Combination_Control
22 EPIC_0011 CECR2 0.04 Combination Control 55.031 -2.30083287071318 Passenger 5264 female >0.1 Combination_Control
3 EPIC_0011 CELSR3 23.4 Combination Control 55.031 -2.0913150372262 Passenger 5264 female >0.1 Combination_Control
3 EPIC_0011 BSN 16.6 Combination Control 55.031 -2.21174322285712 Passenger 5264 female >0.1 Combination_Control
3 EPIC_0011 BSN 16.49 Combination Control 55.031 -1.83364686405223 Passenger 5264 female >0.1 Combination_Control
3 EPIC_0011 BSN 13.21 Combination Control 55.031 -1.7103999004115 Passenger 5264 female >0.1 Combination_Control
3 EPIC_0011 BSN 23.6 Combination Control 55.031 -2.21152122633063 Passenger 5264 female >0.1 Combination_Control
3 EPIC_0011 BSN 0.673 Combination Control 55.031 -2.23895818397449 Passenger 5264 female >0.1 Combination_Control
3 EPIC_0011 BSN 4.795 Combination Control 55.031 -2.01172605877477 Passenger 5264 female >0.1 Combination_Control
3 EPIC_0011 SI 23.8 Combination Control 55.031 -1.86886593728304 Passenger 5264 female >0.1 Combination_Control
5 EPIC_0011 DNAH5 25.2 Combination Control 55.031 -1.68332318964772 Passenger 5264 female >0.1 Combination_Control
5 EPIC_0011 DOCK2 8.729 Combination Control 55.031 -2.20094148884193 Passenger 5264 female >0.1 Combination_Control
6 EPIC_0011 ITPR3 35 Combination Control 55.031 -1.9350293966622 Passenger 5264 female >0.1 Combination_Control
6 EPIC_0011 ITPR3 34 Combination Control 55.031 -2.26113068966884 Passenger 5264 female >0.1 Combination_Control
6 EPIC_0011 SCAF8 15.53 Combination Control 55.031 -2.14921902579649 Passenger 5264 female >0.1 Combination_Control
7 EPIC_0011 KCNH2 25.2 Combination Control 55.031 -1.97231205980247 Passenger 5264 female >0.1 Combination_Control
7 EPIC_0011 KCNH2 22.5 Combination Control 55.031 -2.16299838184152 Passenger 5264 female >0.1 Combination_Control
7 EPIC_0011 KCNH2 18.36 Combination Control 55.031 -1.94448406189473 Passenger 5264 female >0.1 Combination_Control
7 EPIC_0011 KCNH2 22.8 Combination Control 55.031 -1.59793301857872 Passenger 5264 female >0.1 Combination_Control
7 EPIC_0011 KCNH2 17.14 Combination Control 55.031 -1.80588544849912 Passenger 5264 female >0.1 Combination_Control
7 EPIC_0011 KCNH2 23.7 Combination Control 55.031 -1.76937739556326 Passenger 5264 female >0.1 Combination_Control
7 EPIC_0011 KCNH2 16.28 Combination Control 55.031 -2.1920092695387 Passenger 5264 female >0.1 Combination_Control
7 EPIC_0011 KCNH2 12.05 Combination Control 55.031 -2.21906014135933 Passenger 5264 female >0.1 Combination_Control
X EPIC_0011 SHROOM2 9.759 Combination Control 55.031 -2.18681479329804 Passenger 5264 female >0.1 Combination_Control
X EPIC_0011 SMC1A 5.613 Combination Control 55.031 -1.63598587293893 Passenger 5264 female >0.1 Combination_Control
X EPIC_0011 SMC1A 8.378 Combination Control 55.031 -2.04425453996853 Passenger 5264 female >0.1 Combination_Control
1 EPIC_0012 SHC1 15.07 Combination Control 51.439 -1.95972211755384 Passenger 4745 male >0.1 Combination_Control
12 EPIC_0012 KRT79 23.5 Combination Control 51.439 -2.12312543927428 Passenger 4745 male >0.1 Combination_Control
15 EPIC_0012 IDH2 24.9 Combination Control 51.439 -1.91907783179946 Driver 4745 male >0.1 Combination_Control
15 EPIC_0012 IDH2 18.9 Combination Control 51.439 -1.68063781373092 Driver 4745 male >0.1 Combination_Control
16 EPIC_0012 FAM65A 2.52 Combination Control 51.439 -2.02598828690622 Passenger 4745 male >0.1 Combination_Control
2 EPIC_0012 SPEG 26.5 Combination Control 51.439 -2.30048659906797 Passenger 4745 male >0.1 Combination_Control
3 EPIC_0012 CELSR3 26.9 Combination Control 51.439 -2.17270052988294 Passenger 4745 male >0.1 Combination_Control
3 EPIC_0012 CELSR3 23.2 Combination Control 51.439 -2.22167506655789 Passenger 4745 male >0.1 Combination_Control
3 EPIC_0012 GATA2 19.94 Combination Control 51.439 -2.28194196644721 Passenger 4745 male >0.1 Combination_Control
1 EPIC_0014 CACNA1E 7.484 Combination PreLeukemia 55.775 -2.23391894970102 Passenger 4531 female >0.1 Combination_PreLeukemia
19 EPIC_0014 RYR1 14.32 Combination PreLeukemia 55.775 -2.12478357643373 Passenger 4531 female >0.1 Combination_PreLeukemia
2 EPIC_0014 DNMT3A 25.3 Combination PreLeukemia 55.775 -1.19915649995427 Driver 4531 female >0.1 Combination_PreLeukemia
3 EPIC_0014 CADPS 16.45 Combination PreLeukemia 55.775 -0.36254829793644 Passenger 4531 female >0.5 Combination_PreLeukemia
5 EPIC_0014 VCAN 14.05 Combination PreLeukemia 55.775 -2.09385951828013 Passenger 4531 female >0.1 Combination_PreLeukemia
1 EPIC_0015 ZNF687 23.9 Combination PreLeukemia 46.511 -2.18623692611591 Passenger 4415 female >0.1 Combination_PreLeukemia
1 EPIC_0015 ZNF687 10.07 Combination PreLeukemia 46.511 -2.24578702010396 Passenger 4415 female >0.1 Combination_PreLeukemia
1 EPIC_0015 ZNF687 18.38 Combination PreLeukemia 46.511 -2.16136811080861 Passenger 4415 female >0.1 Combination_PreLeukemia
12 EPIC_0015 KSR2 17.01 Combination PreLeukemia 46.511 -1.92586770963228 Passenger 4415 female >0.1 Combination_PreLeukemia
15 EPIC_0015 IDH2 0.05 Combination PreLeukemia 46.511 -2.11394322201851 Driver 4415 female >0.1 Combination_PreLeukemia
17 EPIC_0015 TP53 22.7 Combination PreLeukemia 46.511 -2.19374267420047 Driver 4415 female >0.1 Combination_PreLeukemia
18 EPIC_0015 SETBP1 22.2 Combination PreLeukemia 46.511 -2.29648250363031 Passenger 4415 female >0.1 Combination_PreLeukemia
19 EPIC_0015 MEGF8 10.97 Combination PreLeukemia 46.511 -2.74857593830903 Passenger 4415 female >0.1 Combination_PreLeukemia
2 EPIC_0015 SPEG 16.11 Combination PreLeukemia 46.511 -2.21601928316355 Passenger 4415 female >0.1 Combination_PreLeukemia
2 EPIC_0015 SPEG 15.14 Combination PreLeukemia 46.511 -2.11150711811767 Passenger 4415 female >0.1 Combination_PreLeukemia
2 EPIC_0015 SPEG 25.4 Combination PreLeukemia 46.511 -2.23214833565837 Passenger 4415 female >0.1 Combination_PreLeukemia
20 EPIC_0015 KCNQ2 28.4 Combination PreLeukemia 46.511 -2.12151267368266 Passenger 4415 female >0.1 Combination_PreLeukemia
20 EPIC_0015 KCNQ2 28.9 Combination PreLeukemia 46.511 -1.99177893688199 Passenger 4415 female >0.1 Combination_PreLeukemia
20 EPIC_0015 KCNQ2 28 Combination PreLeukemia 46.511 -1.84136013058297 Passenger 4415 female >0.1 Combination_PreLeukemia
5 EPIC_0015 DNAH5 9.298 Combination PreLeukemia 46.511 -1.63514894799231 Passenger 4415 female >0.1 Combination_PreLeukemia
8 EPIC_0015 CSMD1 26.6 Combination PreLeukemia 46.511 -2.14368385524451 Passenger 4415 female >0.1 Combination_PreLeukemia
10 EPIC_0016 WAC 27.6 Combination Control 49.06 -2.03462847269422 Passenger 5050 female >0.1 Combination_Control
15 EPIC_0016 IDH2 18.9 Combination Control 49.06 -1.68915168599427 Driver 5050 female >0.1 Combination_Control
17 EPIC_0016 TP53 22.7 Combination Control 49.06 -2.24551252883994 Driver 5050 female >0.1 Combination_Control
2 EPIC_0016 SPEG 13.74 Combination Control 49.06 -2.28273569399905 Passenger 5050 female >0.1 Combination_Control
2 EPIC_0016 SPEG 16.27 Combination Control 49.06 -2.09061087459752 Passenger 5050 female >0.1 Combination_Control
3 EPIC_0016 XIRP1 15.08 Combination Control 49.06 -0.558792049955217 Passenger 5050 female 0.3 Combination_Control
4 EPIC_0016 ANK2 22.2 Combination Control 49.06 -1.73843263691531 Passenger 5050 female >0.1 Combination_Control
5 EPIC_0016 KDM3B 23.8 Combination Control 49.06 -2.06445797185514 Passenger 5050 female >0.1 Combination_Control
7 EPIC_0016 EGFR 37 Combination Control 49.06 -2.07578999977484 Driver 5050 female >0.1 Combination_Control
9 EPIC_0016 KCNT1 22.5 Combination Control 49.06 -2.16016825039765 Passenger 5050 female >0.1 Combination_Control
10 EPIC_0017 WAC 27.6 Combination Control 46.012 -1.99500835224453 Passenger 5005 female >0.1 Combination_Control
12 EPIC_0017 KSR2 19.07 Combination Control 46.012 -1.97558412057502 Passenger 5005 female >0.1 Combination_Control
14 EPIC_0017 PLEKHH1 23.2 Combination Control 46.012 -2.14032862267667 Passenger 5005 female >0.1 Combination_Control
15 EPIC_0017 IDH2 24.6 Combination Control 46.012 -1.6954814680289 Driver 5005 female >0.1 Combination_Control
17 EPIC_0017 CACNA1G 22.3 Combination Control 46.012 -2.15533585071847 Passenger 5005 female >0.1 Combination_Control
2 EPIC_0017 SPEG 32 Combination Control 46.012 -2.23692857376124 Passenger 5005 female >0.1 Combination_Control
3 EPIC_0017 XIRP1 15.08 Combination Control 46.012 -0.632873402261094 Passenger 5005 female 0.3 Combination_Control
3 EPIC_0017 BSN 19.38 Combination Control 46.012 -2.15533585071847 Passenger 5005 female >0.1 Combination_Control
3 EPIC_0017 ADCY5 12.08 Combination Control 46.012 -2.25977314747571 Passenger 5005 female >0.1 Combination_Control
3 EPIC_0017 ADCY5 14.16 Combination Control 46.012 -2.19774020884383 Passenger 5005 female >0.1 Combination_Control
3 EPIC_0017 ADCY5 17.76 Combination Control 46.012 -1.66426536237906 Passenger 5005 female >0.1 Combination_Control
4 EPIC_0017 BOD1L1 24.7 Combination Control 46.012 -1.07918141976545 Passenger 5005 female >0.1 Combination_Control
6 EPIC_0017 SCAF8 15.53 Combination Control 46.012 -1.74223985261316 Passenger 5005 female >0.1 Combination_Control
7 EPIC_0017 KCNH2 23.8 Combination Control 46.012 -1.98309195602793 Passenger 5005 female >0.1 Combination_Control
1 EPIC_0018 SEMA4A 27.3 Combination Control 46.754 -1.63287340226109 Passenger 4997 female >0.1 Combination_Control
14 EPIC_0018 PLEKHH1 23.2 Combination Control 46.754 -2.10623934725249 Passenger 4997 female >0.1 Combination_Control
15 EPIC_0018 IDH2 24.9 Combination Control 46.754 -2.04749136936671 Driver 4997 female >0.1 Combination_Control
19 EPIC_0018 COL5A3 13.6 Combination Control 46.754 -2.291978732614 Passenger 4997 female >0.1 Combination_Control
19 EPIC_0018 COL5A3 26.8 Combination Control 46.754 -2.03842135444063 Passenger 4997 female >0.1 Combination_Control
3 EPIC_0018 CELSR3 16.36 Combination Control 46.754 -2.11455057286008 Passenger 4997 female >0.1 Combination_Control
3 EPIC_0018 CELSR3 23.4 Combination Control 46.754 -2.23552870748432 Passenger 4997 female >0.1 Combination_Control
5 EPIC_0018 DNAH5 11.07 Combination Control 46.754 -2.22247965848481 Passenger 4997 female >0.1 Combination_Control
6 EPIC_0018 SCAF8 15.53 Combination Control 46.754 -2.00975973858588 Passenger 4997 female >0.1 Combination_Control
1 EPIC_0019 SPEN 3.812 Combination Control 49.528 -0.617878450996146 Passenger 4997 female 0.3 Combination_Control
15 EPIC_0019 IDH2 18.9 Combination Control 49.528 -1.67158369716979 Driver 4997 female >0.1 Combination_Control
15 EPIC_0019 IDH2 25.2 Combination Control 49.528 -1.75204881696991 Driver 4997 female >0.1 Combination_Control
19 EPIC_0019 MEGF8 0.106 Combination Control 49.528 -1.31138888137694 Passenger 4997 female >0.1 Combination_Control
3 EPIC_0019 CELSR3 18.21 Combination Control 49.528 -2.26442425264683 Passenger 4997 female >0.1 Combination_Control
7 EPIC_0019 KCNH2 10.23 Combination Control 49.528 -0.572924684916009 Passenger 4997 female 0.3 Combination_Control
1 EPIC_0021 SHC1 23.6 Combination Control 56.052 -2.18272161078533 Passenger 5348 male >0.1 Combination_Control
1 EPIC_0021 SHC1 15.07 Combination Control 56.052 -1.92038467647306 Passenger 5348 male >0.1 Combination_Control
1 EPIC_0021 SHC1 24.8 Combination Control 56.052 -2.2722635982897 Passenger 5348 male >0.1 Combination_Control
1 EPIC_0021 SHC1 20.8 Combination Control 56.052 -2.05384653803165 Passenger 5348 male >0.1 Combination_Control
1 EPIC_0021 SHC1 22.5 Combination Control 56.052 -2.04902405795996 Passenger 5348 male >0.1 Combination_Control
1 EPIC_0021 NAV1 9.37 Combination Control 56.052 -2.21655381358882 Passenger 5348 male >0.1 Combination_Control
1 EPIC_0021 NAV1 15.12 Combination Control 56.052 -2.27600200385947 Passenger 5348 male >0.1 Combination_Control
10 EPIC_0021 WAC 27.6 Combination Control 56.052 -1.98396585137666 Passenger 5348 male >0.1 Combination_Control
11 EPIC_0021 E2F8 16.55 Combination Control 56.052 -2.02842776291934 Passenger 5348 male >0.1 Combination_Control
11 EPIC_0021 E2F8 22.8 Combination Control 56.052 -2.10924095555937 Passenger 5348 male >0.1 Combination_Control
11 EPIC_0021 WT1 4.321 Combination Control 56.052 -2.13389350687882 Driver 5348 male >0.1 Combination_Control
12 EPIC_0021 KRT79 23.5 Combination Control 56.052 -2.2800847973186 Passenger 5348 male >0.1 Combination_Control
12 EPIC_0021 KSR2 1.018 Combination Control 56.052 -2.10060032161517 Passenger 5348 male >0.1 Combination_Control
12 EPIC_0021 KSR2 23.8 Combination Control 56.052 -2.27436764679265 Passenger 5348 male >0.1 Combination_Control
12 EPIC_0021 KSR2 1.378 Combination Control 56.052 -2.13213964454551 Passenger 5348 male >0.1 Combination_Control
12 EPIC_0021 KSR2 17.66 Combination Control 56.052 -2.27722709257254 Passenger 5348 male >0.1 Combination_Control
16 EPIC_0021 FAM65A 10.49 Combination Control 56.052 -2.21204741505932 Passenger 5348 male >0.1 Combination_Control
16 EPIC_0021 FAM65A 2.52 Combination Control 56.052 -2.1824148000947 Passenger 5348 male >0.1 Combination_Control
16 EPIC_0021 FAM65A 5.146 Combination Control 56.052 -2.18752048631751 Passenger 5348 male >0.1 Combination_Control
16 EPIC_0021 FAM65A 10.14 Combination Control 56.052 -2.23341911938358 Passenger 5348 male >0.1 Combination_Control
16 EPIC_0021 FAM65A 6.74 Combination Control 56.052 -2.10065781298775 Passenger 5348 male >0.1 Combination_Control
16 EPIC_0021 FAM65A 6.57 Combination Control 56.052 -2.02261298904947 Passenger 5348 male >0.1 Combination_Control
16 EPIC_0021 FAM65A 3.301 Combination Control 56.052 -2.22530935121299 Passenger 5348 male >0.1 Combination_Control
16 EPIC_0021 FAM65A 18.54 Combination Control 56.052 -1.970632457926 Passenger 5348 male >0.1 Combination_Control
16 EPIC_0021 FAM65A 9.613 Combination Control 56.052 -2.11271079465738 Passenger 5348 male >0.1 Combination_Control
16 EPIC_0021 FAM65A 8.968 Combination Control 56.052 -2.1235079243619 Passenger 5348 male >0.1 Combination_Control
16 EPIC_0021 FAM65A 23.2 Combination Control 56.052 -2.22358214394285 Passenger 5348 male >0.1 Combination_Control
16 EPIC_0021 FAM65A 11.42 Combination Control 56.052 -2.08778166448888 Passenger 5348 male >0.1 Combination_Control
17 EPIC_0021 DNAH9 6.481 Combination Control 56.052 -2.09950779069534 Passenger 5348 male >0.1 Combination_Control
17 EPIC_0021 NF1 24.9 Combination Control 56.052 -2.07809409221095 Driver 5348 male >0.1 Combination_Control
17 EPIC_0021 CACNA1G 22.3 Combination Control 56.052 -2.26867801705907 Passenger 5348 male >0.1 Combination_Control
19 EPIC_0021 COL5A3 25.7 Combination Control 56.052 -1.95182242730406 Passenger 5348 male >0.1 Combination_Control
19 EPIC_0021 COL5A3 1.049 Combination Control 56.052 -2.26410900777712 Passenger 5348 male >0.1 Combination_Control
19 EPIC_0021 COL5A3 26.8 Combination Control 56.052 -2.11497028219362 Passenger 5348 male >0.1 Combination_Control
19 EPIC_0021 RYR1 32 Combination Control 56.052 -1.96053035813805 Passenger 5348 male >0.1 Combination_Control
19 EPIC_0021 RYR1 14.86 Combination Control 56.052 -2.21174322285712 Passenger 5348 male >0.1 Combination_Control
19 EPIC_0021 RYR1 23.7 Combination Control 56.052 -2.18162364743385 Passenger 5348 male >0.1 Combination_Control
19 EPIC_0021 RYR1 0.177 Combination Control 56.052 -2.2776096138552 Passenger 5348 male >0.1 Combination_Control
19 EPIC_0021 RYR1 15.82 Combination Control 56.052 -2.16572366122874 Passenger 5348 male >0.1 Combination_Control
19 EPIC_0021 MEGF8 15.76 Combination Control 56.052 -2.04770750113207 Passenger 5348 male >0.1 Combination_Control
2 EPIC_0021 APOB 3.057 Combination Control 56.052 -2.05690484265058 Passenger 5348 male >0.1 Combination_Control
2 EPIC_0021 PSME4 16.92 Combination Control 56.052 -2.10720996964787 Passenger 5348 male >0.1 Combination_Control
2 EPIC_0021 PSME4 23.4 Combination Control 56.052 -2.07024296717031 Passenger 5348 male >0.1 Combination_Control
2 EPIC_0021 PSME4 22.9 Combination Control 56.052 -2.11352563168096 Passenger 5348 male >0.1 Combination_Control
2 EPIC_0021 DYSF 9.581 Combination Control 56.052 -2.08635990016187 Passenger 5348 male >0.1 Combination_Control
2 EPIC_0021 DYSF 26.6 Combination Control 56.052 -1.95617027188787 Passenger 5348 male >0.1 Combination_Control
2 EPIC_0021 DYSF 24.3 Combination Control 56.052 -2.02325259643649 Passenger 5348 male >0.1 Combination_Control
2 EPIC_0021 LRP1B 31 Combination Control 56.052 -1.94514191011288 Passenger 5348 male >0.1 Combination_Control
2 EPIC_0021 LRP1B 11.27 Combination Control 56.052 -1.60377100328911 Passenger 5348 male >0.1 Combination_Control
2 EPIC_0021 LRP1B 33 Combination Control 56.052 -1.45005678451236 Passenger 5348 male >0.1 Combination_Control
2 EPIC_0021 SPEG 12.63 Combination Control 56.052 -2.10197617780085 Passenger 5348 male >0.1 Combination_Control
2 EPIC_0021 SPEG 15.12 Combination Control 56.052 -2.02573707310935 Passenger 5348 male >0.1 Combination_Control
2 EPIC_0021 SPEG 19.92 Combination Control 56.052 -2.27750510685265 Passenger 5348 male >0.1 Combination_Control
2 EPIC_0021 SPEG 26.7 Combination Control 56.052 -2.25177319843175 Passenger 5348 male >0.1 Combination_Control
2 EPIC_0021 SPEG 2.39 Combination Control 56.052 -1.39429532821721 Passenger 5348 male >0.1 Combination_Control
20 EPIC_0021 KCNQ2 23.5 Combination Control 56.052 -1.94612288204269 Passenger 5348 male >0.1 Combination_Control
21 EPIC_0021 RUNX1 22.7 Combination Control 56.052 -2.20432849405398 Driver 5348 male >0.1 Combination_Control
21 EPIC_0021 RUNX1 19.03 Combination Control 56.052 -2.19738634342922 Driver 5348 male >0.1 Combination_Control
21 EPIC_0021 RUNX1 21 Combination Control 56.052 -2.14301507820265 Driver 5348 male >0.1 Combination_Control
21 EPIC_0021 RUNX1 12.2 Combination Control 56.052 -1.72685514496532 Driver 5348 male >0.1 Combination_Control
3 EPIC_0021 XIRP1 10.94 Combination Control 56.052 -2.05975254220626 Passenger 5348 male >0.1 Combination_Control
3 EPIC_0021 CELSR3 23.2 Combination Control 56.052 -1.75158775380664 Passenger 5348 male >0.1 Combination_Control
3 EPIC_0021 BSN 16.6 Combination Control 56.052 -2.24013280325687 Passenger 5348 male >0.1 Combination_Control
3 EPIC_0021 BSN 0.673 Combination Control 56.052 -2.14301507820265 Passenger 5348 male >0.1 Combination_Control
3 EPIC_0021 GATA2 21.4 Combination Control 56.052 -2.27687941400443 Passenger 5348 male >0.1 Combination_Control
5 EPIC_0021 DNAH5 6.928 Combination Control 56.052 -1.77046405599584 Passenger 5348 male >0.1 Combination_Control
5 EPIC_0021 DNAH5 9.298 Combination Control 56.052 -1.65721621529706 Passenger 5348 male >0.1 Combination_Control
5 EPIC_0021 DNAH5 24.2 Combination Control 56.052 -2.17801705848928 Passenger 5348 male >0.1 Combination_Control
6 EPIC_0021 ITPR3 35 Combination Control 56.052 -1.82131076022441 Passenger 5348 male >0.1 Combination_Control
6 EPIC_0021 TTBK1 0.042 Combination Control 56.052 -2.12610653071795 Passenger 5348 male >0.1 Combination_Control
6 EPIC_0021 TTBK1 25.8 Combination Control 56.052 -2.23768762810423 Passenger 5348 male >0.1 Combination_Control
7 EPIC_0021 BMPER 22.9 Combination Control 56.052 -2.01703354776018 Passenger 5348 male >0.1 Combination_Control
7 EPIC_0021 HECW1 24.2 Combination Control 56.052 -1.87167182697175 Passenger 5348 male >0.1 Combination_Control
7 EPIC_0021 HECW1 25.9 Combination Control 56.052 -1.85640444596483 Passenger 5348 male >0.1 Combination_Control
7 EPIC_0021 HECW1 33 Combination Control 56.052 -1.90700230909693 Passenger 5348 male >0.1 Combination_Control
7 EPIC_0021 KCNH2 25.2 Combination Control 56.052 -1.98174067567553 Passenger 5348 male >0.1 Combination_Control
7 EPIC_0021 KCNH2 18.36 Combination Control 56.052 -1.95876131927867 Passenger 5348 male >0.1 Combination_Control
7 EPIC_0021 KCNH2 22.8 Combination Control 56.052 -1.47995032333355 Passenger 5348 male >0.1 Combination_Control
7 EPIC_0021 KCNH2 17.14 Combination Control 56.052 -1.75478601232523 Passenger 5348 male >0.1 Combination_Control
7 EPIC_0021 KCNH2 23.7 Combination Control 56.052 -1.70564401485484 Passenger 5348 male >0.1 Combination_Control
7 EPIC_0021 KCNH2 17.27 Combination Control 56.052 -2.14457413377956 Passenger 5348 male >0.1 Combination_Control
7 EPIC_0021 KCNH2 19.03 Combination Control 56.052 -2.06525972416897 Passenger 5348 male >0.1 Combination_Control
7 EPIC_0021 KCNH2 12.05 Combination Control 56.052 -2.17265593226805 Passenger 5348 male >0.1 Combination_Control
8 EPIC_0021 RUNX1T1 16.03 Combination Control 56.052 -2.24168245342474 Passenger 5348 male >0.1 Combination_Control
8 EPIC_0021 CSMD3 24.3 Combination Control 56.052 -2.14844814294677 Passenger 5348 male >0.1 Combination_Control
9 EPIC_0021 CACNA1B 23.9 Combination Control 56.052 -2.17045759162831 Passenger 5348 male >0.1 Combination_Control
X EPIC_0021 SHROOM2 0.513 Combination Control 56.052 -2.18657981688249 Passenger 5348 male >0.1 Combination_Control
X EPIC_0021 SHROOM2 9.759 Combination Control 56.052 -2.03311426593804 Passenger 5348 male >0.1 Combination_Control
X EPIC_0021 SMC1A 5.613 Combination Control 56.052 -1.78887411689926 Passenger 5348 male >0.1 Combination_Control
X EPIC_0021 MED12 34 Combination Control 56.052 -2.12385146724933 Driver 5348 male >0.1 Combination_Control
X EPIC_0021 OR13H1 0.502 Combination Control 56.052 -1.75369349664842 Passenger 5348 male >0.1 Combination_Control
16 EPIC_0022 FAM65A 9.613 Combination Control 57.109 -2.07371827651607 Passenger 4954 female >0.1 Combination_Control
2 EPIC_0022 DNMT3A 26.7 Combination Control 57.109 -1.84120343042543 Driver 4954 female >0.1 Combination_Control
8 EPIC_0022 CSMD1 22.4 Combination Control 57.109 -1.67840364056717 Passenger 4954 female >0.1 Combination_Control
9 EPIC_0022 CACNA1B 28 Combination Control 57.109 -2.07990433998416 Passenger 4954 female >0.1 Combination_Control
9 EPIC_0022 CACNA1B 23.9 Combination Control 57.109 -2.09254510446068 Passenger 4954 female >0.1 Combination_Control
1 EPIC_0023 SPEN 19.45 Combination Control 41.106 -2.17318622932577 Passenger 4776 female >0.1 Combination_Control
1 EPIC_0023 SHC1 22.4 Combination Control 41.106 -1.86469239341766 Passenger 4776 female >0.1 Combination_Control
12 EPIC_0023 KRT79 23.5 Combination Control 41.106 -2.16657811317686 Passenger 4776 female >0.1 Combination_Control
12 EPIC_0023 KSR2 23.8 Combination Control 41.106 -2.2983681274135 Passenger 4776 female >0.1 Combination_Control
12 EPIC_0023 KSR2 18.64 Combination Control 41.106 -2.10508442664775 Passenger 4776 female >0.1 Combination_Control
15 EPIC_0023 IDH2 18.9 Combination Control 41.106 -1.65137002468731 Driver 4776 female >0.1 Combination_Control
16 EPIC_0023 FAM65A 6.57 Combination Control 41.106 -2.23498673327033 Passenger 4776 female >0.1 Combination_Control
16 EPIC_0023 FAM65A 0.996 Combination Control 41.106 -2.20391087678209 Passenger 4776 female >0.1 Combination_Control
16 EPIC_0023 PKD1L2 22 Combination Control 41.106 -2.46575426251447 Passenger 4776 female >0.1 Combination_Control
19 EPIC_0023 MEGF8 0.19 Combination Control 41.106 -2.29170150146749 Passenger 4776 female >0.1 Combination_Control
19 EPIC_0023 MEGF8 0.004 Combination Control 41.106 -2.19073193289872 Passenger 4776 female >0.1 Combination_Control
2 EPIC_0023 DYSF 26.6 Combination Control 41.106 -2.10833935173875 Passenger 4776 female >0.1 Combination_Control
2 EPIC_0023 LRP1B 23.9 Combination Control 41.106 -1.92599954150941 Passenger 4776 female >0.1 Combination_Control
2 EPIC_0023 LRP1B 11.27 Combination Control 41.106 -1.5138444960391 Passenger 4776 female >0.1 Combination_Control
2 EPIC_0023 PTPRN 35 Combination Control 41.106 -1.92665930183567 Passenger 4776 female >0.1 Combination_Control
2 EPIC_0023 PTPRN 16.37 Combination Control 41.106 -2.06784852426608 Passenger 4776 female >0.1 Combination_Control
2 EPIC_0023 SPEG 2.39 Combination Control 41.106 -1.57274278350621 Passenger 4776 female >0.1 Combination_Control
2 EPIC_0023 SPEG 9.934 Combination Control 41.106 -1.89452387887818 Passenger 4776 female >0.1 Combination_Control
20 EPIC_0023 KCNQ2 28 Combination Control 41.106 -2.03792439785936 Passenger 4776 female >0.1 Combination_Control
4 EPIC_0023 ANK2 0.88 Combination Control 41.106 -2.07371827651607 Passenger 4776 female >0.1 Combination_Control
5 EPIC_0023 KDM3B 38 Combination Control 41.106 -2.65609732039593 Passenger 4776 female >0.1 Combination_Control
5 EPIC_0023 PCDHA13 15.45 Combination Control 41.106 -2.20298743092165 Passenger 4776 female >0.1 Combination_Control
7 EPIC_0023 PPP1R3A 5.979 Combination Control 41.106 -1.35946986912424 Passenger 4776 female >0.1 Combination_Control
7 EPIC_0023 KCNH2 25.2 Combination Control 41.106 -2.02676681966082 Passenger 4776 female >0.1 Combination_Control
9 EPIC_0023 TNC 15.59 Combination Control 41.106 -1.86678054326751 Passenger 4776 female >0.1 Combination_Control
12 EPIC_0024 IKZF4 18.06 Combination Control 41.613 -2.14301507820265 Passenger 3318 female >0.1 Combination_Control
15 EPIC_0024 IDH2 23 Combination Control 41.613 -2.03941412351908 Driver 3318 female >0.1 Combination_Control
19 EPIC_0024 COL5A3 4.667 Combination Control 41.613 -1.84010510426647 Passenger 3318 female >0.1 Combination_Control
2 EPIC_0024 DNMT3A 28.5 Combination Control 41.613 -1.56789213904138 Driver 3318 female >0.1 Combination_Control
5 EPIC_0024 DNAH5 22.2 Combination Control 41.613 -1.37807733190089 Passenger 3318 female >0.1 Combination_Control
9 EPIC_0024 DNAI1 13.05 Combination Control 41.613 -2.42283576791837 Passenger 3318 female >0.1 Combination_Control
11 EPIC_0027 CBL 22.3 Combination Control 63.652 -1.30067054862351 Passenger 2990 female >0.1 Combination_Control
12 EPIC_0027 KSR2 23.1 Combination Control 63.652 -1.81017013173091 Passenger 2990 female >0.1 Combination_Control
14 EPIC_0027 NRXN3 19.31 Combination Control 63.652 -2.38670482431573 Passenger 2990 female >0.1 Combination_Control
15 EPIC_0027 IDH2 0.05 Combination Control 63.652 -1.95078197732982 Driver 2990 female >0.1 Combination_Control
19 EPIC_0027 MEGF8 0.004 Combination Control 63.652 -2.25301492704826 Passenger 2990 female >0.1 Combination_Control
2 EPIC_0027 DNMT3A 26.4 Combination Control 63.652 -2.30427497664707 Driver 2990 female >0.1 Combination_Control
2 EPIC_0027 LRP1B 10.87 Combination Control 63.652 -1.54674283249788 Passenger 2990 female >0.1 Combination_Control
2 EPIC_0027 SPEG 27.6 Combination Control 63.652 -2.24009505749064 Passenger 2990 female >0.1 Combination_Control
2 EPIC_0027 SPEG 20.5 Combination Control 63.652 -2.22171486279093 Passenger 2990 female >0.1 Combination_Control
3 EPIC_0027 BSN 29.2 Combination Control 63.652 -1.69674992921188 Passenger 2990 female >0.1 Combination_Control
3 EPIC_0027 ADCY5 14.16 Combination Control 63.652 -2.26434522041583 Passenger 2990 female >0.1 Combination_Control
4 EPIC_0027 ABCG2 5.273 Combination Control 63.652 -2.25315648732551 Passenger 2990 female >0.1 Combination_Control
9 EPIC_0027 CACNA1B 22.7 Combination Control 63.652 -0.666784545439449 Passenger 2990 female 0.3 Combination_Control
X EPIC_0027 ZBTB33 36 Combination Control 63.652 -1.79365184079416 Passenger 2990 female >0.1 Combination_Control
1 EPIC_0028 SPEN 3.812 Combination Control 63.707 -0.591466645742514 Passenger 4652 female 0.3 Combination_Control
11 EPIC_0028 KCNA4 28.2 Combination Control 63.707 -1.98272452552158 Passenger 4652 female >0.1 Combination_Control
14 EPIC_0028 FLRT2 7.384 Combination Control 63.707 -1.98463605257934 Passenger 4652 female >0.1 Combination_Control
17 EPIC_0028 CACNA1G 28.3 Combination Control 63.707 -1.85169355606039 Passenger 4652 female >0.1 Combination_Control
17 EPIC_0028 RNF213 13.02 Combination Control 63.707 -1.79795874040561 Passenger 4652 female >0.1 Combination_Control
19 EPIC_0028 COL5A3 13.6 Combination Control 63.707 -2.15802706837097 Passenger 4652 female >0.1 Combination_Control
19 EPIC_0028 COL5A3 1.049 Combination Control 63.707 -2.18041263718127 Passenger 4652 female >0.1 Combination_Control
19 EPIC_0028 COL5A3 26.8 Combination Control 63.707 -1.94713299024582 Passenger 4652 female >0.1 Combination_Control
19 EPIC_0028 MEGF8 19.61 Combination Control 63.707 -1.34570021686568 Passenger 4652 female >0.1 Combination_Control
19 EPIC_0028 MEGF8 0.015 Combination Control 63.707 -1.66275843969427 Passenger 4652 female >0.1 Combination_Control
19 EPIC_0028 MEGF8 0.106 Combination Control 63.707 -1.29606668470607 Passenger 4652 female >0.1 Combination_Control
3 EPIC_0028 CADPS 11.75 Combination Control 63.707 -2.08635990016187 Passenger 4652 female >0.1 Combination_Control
5 EPIC_0028 CMYA5 1.39 Combination Control 63.707 -2.30556592047898 Passenger 4652 female >0.1 Combination_Control
7 EPIC_0028 KCNH2 10.23 Combination Control 63.707 -0.570170231984676 Passenger 4652 female 0.3 Combination_Control
X EPIC_0028 SMC1A 12.65 Combination Control 63.707 -1.94324755943256 Passenger 4652 female >0.1 Combination_Control
X EPIC_0028 STAG2 27.2 Combination Control 63.707 -1.60566391292608 Driver 4652 female >0.1 Combination_Control
2 EPIC_0031 SPEG 24 Combination Control 57.317 -0.356914655060556 Passenger 4364 male >0.5 Combination_Control
8 EPIC_0031 PKHD1L1 9.018 Combination Control 57.317 -0.364510221359171 Passenger 4364 male >0.5 Combination_Control
11 EPIC_0032 CBL 22.4 Combination Control 57.922 -2.19553071097073 Passenger 4363 male >0.1 Combination_Control
2 EPIC_0032 DNMT3A 43 Combination Control 57.922 -1.06666458992235 Driver 4363 male >0.1 Combination_Control
3 EPIC_0032 XIRP1 27.5 Combination Control 57.922 -2.25466908145864 Passenger 4363 male >0.1 Combination_Control
7 EPIC_0032 GRM3 22.1 Combination Control 57.922 -2.25154449895501 Passenger 4363 male >0.1 Combination_Control
X EPIC_0032 MED12 24.1 Combination Control 57.922 -1.66643585454805 Driver 4363 male >0.1 Combination_Control
1 EPIC_0034 ZNF687 22.9 Combination Control 55.025 -2.44498056140289 Passenger 5382 male >0.1 Combination_Control
1 EPIC_0034 ZNF687 15.9 Combination Control 55.025 -2.44544906191174 Passenger 5382 male >0.1 Combination_Control
10 EPIC_0034 UNC5B 24.3 Combination Control 55.025 -2.19382002601611 Passenger 5382 male >0.1 Combination_Control
20 EPIC_0034 PTPRT 40 Combination Control 55.025 -1.7203763963239 Passenger 5382 male >0.1 Combination_Control
10 EPIC_0040 TET1 16.16 Combination PreLeukemia 58.464 -1.87306052428125 Passenger 3636 female >0.1 Combination_PreLeukemia
2 EPIC_0040 DNMT3A 24.7 Combination PreLeukemia 58.464 -1.85420091183248 Driver 3636 female >0.1 Combination_PreLeukemia
1 EPIC_0043 DDR2 31 Combination Control 58.078 -2.02052720093213 Passenger 5152 female >0.1 Combination_Control
2 EPIC_0043 DNMT3A 27.2 Combination Control 58.078 -2.05163496576184 Driver 5152 female >0.1 Combination_Control
6 EPIC_0043 PKHD1 0.024 Combination Control 58.078 -2.2852110364393 Passenger 5152 female >0.1 Combination_Control
17 EPIC_0046 DNAH9 11.3 Combination Control 54.286 -2.25724188555678 Passenger 5114 male >0.1 Combination_Control
2 EPIC_0046 DYSF 24.9 Combination Control 54.286 -1.94293898311479 Passenger 5114 male >0.1 Combination_Control
X EPIC_0046 FAM47A 0.644 Combination Control 54.286 -1.54984638536252 Passenger 5114 male >0.1 Combination_Control
X EPIC_0046 STAG2 26.2 Combination Control 54.286 -1.22650098636203 Driver 5114 male >0.1 Combination_Control
1 EPIC_0049 SPEN 23.5 Combination Control 50.39 -2.62923902436055 Passenger 5024 male >0.1 Combination_Control
1 EPIC_0049 HMCN1 25.2 Combination Control 50.39 -2.72896269869608 Passenger 5024 male >0.1 Combination_Control
10 EPIC_0049 WAC 17.99 Combination Control 50.39 -1.92612042256166 Passenger 5024 male >0.1 Combination_Control
11 EPIC_0049 KCNA4 5.368 Combination Control 50.39 -2.15372537632948 Passenger 5024 male >0.1 Combination_Control
13 EPIC_0049 NALCN 9.961 Combination Control 50.39 -1.27693117828192 Passenger 5024 male >0.1 Combination_Control
2 EPIC_0049 APOB 24.4 Combination Control 50.39 -2.18077071290117 Passenger 5024 male >0.1 Combination_Control
2 EPIC_0049 DNMT3A 27.5 Combination Control 50.39 -2.07424146462357 Driver 5024 male >0.1 Combination_Control
2 EPIC_0049 LRP1B 32 Combination Control 50.39 -2.1427742807541 Passenger 5024 male >0.1 Combination_Control
2 EPIC_0049 MAP2 37 Combination Control 50.39 -2.65721621529706 Passenger 5024 male >0.1 Combination_Control
3 EPIC_0049 SI 29.4 Combination Control 50.39 -2.11701636580108 Passenger 5024 male >0.1 Combination_Control
17 EPIC_0051 DNAH9 23.1 Combination PreLeukemia 50.177 -2.17879707371574 Passenger 2193 male >0.1 Combination_PreLeukemia
9 EPIC_0051 JAK2 31 Combination PreLeukemia 50.177 -0.371816514278266 Passenger 2193 male >0.5 Combination_PreLeukemia
X EPIC_0051 PHF6 21.8 Combination PreLeukemia 50.177 -1.92621202152133 Driver 2193 male >0.1 Combination_PreLeukemia
1 EPIC_0053 CACNA1E 25.1 Combination Control 63.841 -2.04761832162963 Passenger 2765 female >0.1 Combination_Control
17 EPIC_0053 NF1 23.8 Combination Control 63.841 -2.61647545743029 Driver 2765 female >0.1 Combination_Control
2 EPIC_0053 DNMT3A 34 Combination Control 63.841 -1.49600651202115 Driver 2765 female >0.1 Combination_Control
4 EPIC_0053 LRBA 6.945 Combination Control 63.841 -3.06445797185514 Passenger 2765 female >0.1 Combination_Control
7 EPIC_0053 EGFR 22.5 Combination Control 63.841 -2.70092001490741 Driver 2765 female >0.1 Combination_Control
12 EPIC_0054 KRAS 24.6 Combination Control 51.107 -2.20805053528187 Driver 4591 male >0.1 Combination_Control
11 EPIC_0055 DYNC2H1 6.412 Combination Control 48.131 -1.98501769141452 Passenger 4580 male >0.1 Combination_Control
X EPIC_0055 BCOR 19.04 Combination Control 48.131 -2.47275688361191 Driver 4580 male >0.1 Combination_Control
1 EPIC_0056 MYOM3 23.2 Combination Control 55.606 -2.20094148884193 Passenger 5191 female >0.1 Combination_Control
2 EPIC_0056 DNMT3A 34 Combination Control 55.606 -2.04901384803479 Driver 5191 female >0.1 Combination_Control
5 EPIC_0056 DNAH5 21.8 Combination Control 55.606 -1.99647053772895 Passenger 5191 female >0.1 Combination_Control
6 EPIC_0056 DST 31 Combination Control 55.606 -2.06570409840946 Passenger 5191 female >0.1 Combination_Control
20 EPIC_0057 PTPRT 18.35 Combination Control 55.472 -2.07310731548273 Passenger 5177 female >0.1 Combination_Control
3 EPIC_0057 SI 32 Combination Control 55.472 -1.94694461701281 Passenger 5177 female >0.1 Combination_Control
5 EPIC_0057 PCDHA13 12.11 Combination Control 55.472 -0.792874806717889 Passenger 5177 female 0.2 Combination_Control
7 EPIC_0057 KCNH2 22 Combination Control 55.472 -0.778150381795548 Passenger 5177 female 0.2 Combination_Control
16 EPIC_0059 CNTNAP4 0.035 Combination Control 64.186 -1.67659937794606 Passenger 3392 male >0.1 Combination_Control
17 EPIC_0059 RNF213 0.072 Combination Control 64.186 -2.85410468442123 Passenger 3392 male >0.1 Combination_Control
2 EPIC_0059 SF3B1 30 Combination Control 64.186 -2.38756795834655 Passenger 3392 male >0.1 Combination_Control
5 EPIC_0059 PCDHB1 23.8 Combination Control 64.186 -2.17560859190503 Passenger 3392 male >0.1 Combination_Control
9 EPIC_0059 DNAI1 8.145 Combination Control 64.186 -2.15381510320656 Passenger 3392 male >0.1 Combination_Control
X EPIC_0059 KDM6A 33 Combination Control 64.186 -2.0133052814806 Driver 3392 male >0.1 Combination_Control
X EPIC_0059 ATP2B3 4.974 Combination Control 64.186 -2.43256895170745 Passenger 3392 male >0.1 Combination_Control
7 EPIC_0062 HECW1 24 Combination PreLeukemia 64.879 -1.78380241781306 Passenger 651 male >0.1 Combination_PreLeukemia
7 EPIC_0062 EGFR 27.7 Combination PreLeukemia 64.879 -0.48557976535631 Driver 651 male 0.4 Combination_PreLeukemia
X EPIC_0062 BCOR 34 Combination PreLeukemia 64.879 -0.754553962018447 Driver 651 male 0.2 Combination_PreLeukemia
1 EPIC_0064 BRINP3 26.6 Combination PreLeukemia 57.246 -2.24930959445244 Passenger 1422 female >0.1 Combination_PreLeukemia
2 EPIC_0064 DNMT3A 29.8 Combination PreLeukemia 57.246 -0.613470715153736 Driver 1422 female 0.3 Combination_PreLeukemia
2 EPIC_0064 SF3B1 28.9 Combination PreLeukemia 57.246 -0.545219145999908 Passenger 1422 female 0.3 Combination_PreLeukemia
9 EPIC_0064 TNC 24.7 Combination PreLeukemia 57.246 -2.29867124497964 Passenger 1422 female >0.1 Combination_PreLeukemia
2 EPIC_0065 DNMT3A 32 Positive Control 57.777 -1.84058321178326 Driver 4907 female >0.1 Positive_Control
4 EPIC_0065 TET2 29.1 Positive Control 57.777 -1.51313473590072 Driver 4907 female >0.1 Positive_Control
13 EPIC_0066 TMEM255B 0.462 Combination Control 57.656 -2.05339841052258 Passenger 3798 female >0.1 Combination_Control
17 EPIC_0066 DNAH9 23.1 Combination Control 57.656 -2.16839062461582 Passenger 3798 female >0.1 Combination_Control
2 EPIC_0066 DNMT3A 30 Combination Control 57.656 -2.12571362979823 Driver 3798 female >0.1 Combination_Control
20 EPIC_0067 PTPRT 35 Combination PreLeukemia 66.511 -0.35778682992406 Passenger 3921 female >0.5 Combination_PreLeukemia
4 EPIC_0067 ANK2 31 Combination PreLeukemia 66.511 -2.28367773408561 Passenger 3921 female >0.1 Combination_PreLeukemia
1 EPIC_0069 HMCN1 5.951 Combination Control 73.829 -1.92274113630705 Passenger 5003 female >0.1 Combination_Control
17 EPIC_0069 ADAM11 11.55 Combination Control 73.829 -1.65816598957466 Passenger 5003 female >0.1 Combination_Control
4 EPIC_0069 KDR 20.6 Combination Control 73.829 -1.45264379682365 Passenger 5003 female >0.1 Combination_Control
4 EPIC_0069 TET2 28.8 Combination Control 73.829 -1.00414464320662 Driver 5003 female >0.1 Combination_Control
4 EPIC_0069 DCHS2 34 Combination Control 73.829 -1.39357563756429 Passenger 5003 female >0.1 Combination_Control
X EPIC_0069 SHROOM2 0.399 Combination Control 73.829 -2.00112454018816 Passenger 5003 female >0.1 Combination_Control
1 EPIC_0070 SPEN 4.165 Combination Control 60.361 -1.67383830149276 Passenger 4981 female >0.1 Combination_Control
17 EPIC_0070 CACNA1G 10.49 Combination Control 60.361 -1.79239255808809 Passenger 4981 female >0.1 Combination_Control
2 EPIC_0070 DNMT3A 25.3 Combination Control 60.361 -2.21401565691504 Driver 4981 female >0.1 Combination_Control
2 EPIC_0070 GIGYF2 1.851 Combination Control 60.361 -2.1196758361287 Passenger 4981 female >0.1 Combination_Control
4 EPIC_0070 BOD1L1 22.4 Combination Control 60.361 -1.55630215333184 Passenger 4981 female >0.1 Combination_Control
8 EPIC_0070 CSMD3 23.7 Combination Control 60.361 -2.23137669609074 Passenger 4981 female >0.1 Combination_Control
4 EPIC_0071 TET2 44 Combination Control 49.522 -2.17986096251269 Driver 4800 male >0.1 Combination_Control
6 EPIC_0071 PKHD1 8.554 Combination Control 49.522 -2.3206075389021 Passenger 4800 male >0.1 Combination_Control
7 EPIC_0071 MAGI2 34 Combination Control 49.522 -2.18469127881456 Passenger 4800 male >0.1 Combination_Control
1 EPIC_0072 ZNF687 11.56 Combination Control 48.835 -0.868326811701477 Passenger 4566 male 0.2 Combination_Control
3 EPIC_0072 ADCY5 10.68 Combination Control 48.835 -0.505149978319906 Passenger 4566 male 0.4 Combination_Control
5 EPIC_0072 CMYA5 42 Combination Control 48.835 -2.1993433973116 Passenger 4566 male >0.1 Combination_Control
5 EPIC_0072 DDX41 13.04 Combination Control 48.835 -0.380785584908526 Passenger 4566 male >0.5 Combination_Control
7 EPIC_0072 BMPER 23.1 Combination Control 48.835 -2.25102939737822 Passenger 4566 male >0.1 Combination_Control
19 EPIC_0073 CEBPA 12.61 Positive Control 55.926 -0.360080428346403 Driver 4421 female >0.5 Positive_Control
2 EPIC_0073 DNMT3A 24 Positive Control 55.926 -2.15478347579815 Driver 4421 female >0.1 Positive_Control
5 EPIC_0073 DNAH5 26.2 Positive Control 55.926 -1.99605288267696 Passenger 4421 female >0.1 Positive_Control
10 EPIC_0074 SMC3 24.2 Combination Control 55.124 -2.35862703834509 Passenger 4420 female >0.1 Combination_Control
11 EPIC_0074 CBL 14.69 Combination Control 55.124 -2.17279749702214 Passenger 4420 female >0.1 Combination_Control
2 EPIC_0074 DNMT3A 24.9 Combination Control 55.124 -2.15696852696789 Driver 4420 female >0.1 Combination_Control
2 EPIC_0074 DNMT3A 31 Combination Control 55.124 -2.26223503854531 Driver 4420 female >0.1 Combination_Control
2 EPIC_0074 DNMT3A 29.2 Combination Control 55.124 -2.07937168249521 Driver 4420 female >0.1 Combination_Control
19 EPIC_0075 MEGF8 31 Combination PreLeukemia 55.992 -2.21590146055706 Passenger 2120 female >0.1 Combination_PreLeukemia
2 EPIC_0075 DNMT3A 33 Combination PreLeukemia 55.992 -1.09657573493754 Driver 2120 female >0.1 Combination_PreLeukemia
2 EPIC_0075 DNMT3A 37 Combination PreLeukemia 55.992 -1.33086450082551 Driver 2120 female >0.1 Combination_PreLeukemia
2 EPIC_0075 GIGYF2 0.002 Combination PreLeukemia 55.992 -1.04601283425618 Passenger 2120 female >0.1 Combination_PreLeukemia
3 EPIC_0075 XIRP1 23.1 Combination PreLeukemia 55.992 -0.365715232464332 Passenger 2120 female >0.5 Combination_PreLeukemia
4 EPIC_0075 DCHS2 23.2 Combination PreLeukemia 55.992 -2.2825466985436 Passenger 2120 female >0.1 Combination_PreLeukemia
2 EPIC_0076 DNMT3A 41 Combination Control 63.359 -2.03778840296416 Driver 4566 female >0.1 Combination_Control
2 EPIC_0076 DNMT3A 29.8 Combination Control 63.359 -2.19466840694468 Driver 4566 female >0.1 Combination_Control
2 EPIC_0076 LRP1B 44 Combination Control 63.359 -2.20185229491793 Passenger 4566 female >0.1 Combination_Control
8 EPIC_0076 KCNU1 23.4 Combination Control 63.359 -2.543571712334 Passenger 4566 female >0.1 Combination_Control
1 EPIC_0081 SPEN 17.24 Combination PreLeukemia 52.589 -2.1499029523256 Passenger 3216 male >0.1 Combination_PreLeukemia
1 EPIC_0081 DDR2 7.85 Combination PreLeukemia 52.589 -2.0714218642629 Passenger 3216 male >0.1 Combination_PreLeukemia
15 EPIC_0081 AKAP13 16.33 Combination PreLeukemia 52.589 -2.27029025350367 Passenger 3216 male >0.1 Combination_PreLeukemia
16 EPIC_0081 MEFV 5.148 Combination PreLeukemia 52.589 -2.3722215548394 Passenger 3216 male >0.1 Combination_PreLeukemia
16 EPIC_0081 SLC12A3 16.55 Combination PreLeukemia 52.589 -1.94506153801037 Passenger 3216 male >0.1 Combination_PreLeukemia
17 EPIC_0081 NF1 14.84 Combination PreLeukemia 52.589 -1.92832414747165 Driver 3216 male >0.1 Combination_PreLeukemia
17 EPIC_0081 NF1 10.32 Combination PreLeukemia 52.589 -2.07226941437747 Driver 3216 male >0.1 Combination_PreLeukemia
17 EPIC_0081 NF1 10.48 Combination PreLeukemia 52.589 -2.19865735621709 Driver 3216 male >0.1 Combination_PreLeukemia
17 EPIC_0081 RNF213 0.001 Combination PreLeukemia 52.589 -2.06389611521327 Passenger 3216 male >0.1 Combination_PreLeukemia
2 EPIC_0081 DNMT3A 36 Combination PreLeukemia 52.589 -1.28688258958939 Driver 3216 male >0.1 Combination_PreLeukemia
2 EPIC_0081 SPEG 8.176 Combination PreLeukemia 52.589 -2.12750982780446 Passenger 3216 male >0.1 Combination_PreLeukemia
5 EPIC_0081 DNAH5 28.2 Combination PreLeukemia 52.589 -2.01749720498112 Passenger 3216 male >0.1 Combination_PreLeukemia
6 EPIC_0081 TTBK1 11.81 Combination PreLeukemia 52.589 -2.05595134561366 Passenger 3216 male >0.1 Combination_PreLeukemia
6 EPIC_0081 TTBK1 2.159 Combination PreLeukemia 52.589 -2.01781563454386 Passenger 3216 male >0.1 Combination_PreLeukemia
7 EPIC_0081 MAGI2 0.817 Combination PreLeukemia 52.589 -1.98126622333812 Passenger 3216 male >0.1 Combination_PreLeukemia
7 EPIC_0081 PPP1R3A 0.017 Combination PreLeukemia 52.589 -2.07918141976545 Passenger 3216 male >0.1 Combination_PreLeukemia
8 EPIC_0081 CSMD1 2.617 Combination PreLeukemia 52.589 -1.38978393840496 Passenger 3216 male >0.1 Combination_PreLeukemia
2 EPIC_0082 APOB 1.972 Combination Control 52.151 -1.85662291808773 Passenger 5159 male >0.1 Combination_Control
2 EPIC_0082 DNMT3A 29.9 Combination Control 52.151 -2.17774232393491 Driver 5159 male >0.1 Combination_Control
5 EPIC_0082 DNAH5 28.2 Combination Control 52.151 -0.358724242768087 Passenger 5159 male >0.5 Combination_Control
9 EPIC_0082 KCNT1 1.572 Combination Control 52.151 -1.99625950714072 Passenger 5159 male >0.1 Combination_Control
17 EPIC_0084 NF1 38 Combination Control 55.745 -1.8085489855351 Driver 4395 female >0.1 Combination_Control
2 EPIC_0084 LRP1B 34 Combination Control 55.745 -2.16764567254457 Passenger 4395 female >0.1 Combination_Control
4 EPIC_0084 TET2 36 Combination Control 55.745 -2.16095961006397 Driver 4395 female >0.1 Combination_Control
4 EPIC_0086 TET2 8.555 Positive Control 59.63 -1.33819772251621 Driver 4323 female >0.1 Positive_Control
19 EPIC_0090 RYR1 25.1 Combination Control 48.572 -1.83919844740783 Passenger 4274 female >0.1 Combination_Control
2 EPIC_0090 DNMT3A 37 Combination Control 48.572 -1.51836105170519 Driver 4274 female >0.1 Combination_Control
4 EPIC_0090 DCHS2 12.64 Combination Control 48.572 -2.07593119094963 Passenger 4274 female >0.1 Combination_Control
1 EPIC_0092 NAV1 14.93 Combination Control 64.646 -3.05057290911751 Passenger 4304 male >0.1 Combination_Control
13 EPIC_0092 FLT3 24.6 Combination Control 64.646 -0.358674645956304 Driver 4304 male >0.5 Combination_Control
15 EPIC_0092 ALPK3 8.565 Combination Control 64.646 -2.72794710370442 Passenger 4304 male >0.1 Combination_Control
4 EPIC_0092 BOD1L1 18.67 Combination Control 64.646 -1 Passenger 4304 male >0.1 Combination_Control
7 EPIC_0092 GRM8 33 Combination Control 64.646 -1.93203691049873 Passenger 4304 male >0.1 Combination_Control
8 EPIC_0092 SBF1P1 3.75 Combination Control 64.646 -2.25959388322889 Passenger 4304 male >0.1 Combination_Control
11 EPIC_0095 MTA2 29.9 Combination Control 52.89 -2.34787167932264 Passenger 4710 female >0.1 Combination_Control
3 EPIC_0095 BSN 10.04 Combination Control 52.89 -2.27057276832809 Passenger 4710 female >0.1 Combination_Control
7 EPIC_0095 SEMA3A 22.4 Combination Control 52.89 -2.07154730395469 Passenger 4710 female >0.1 Combination_Control
11 EPIC_0099 KCNA4 11.05 Positive PreLeukemia 56.222 -1.43687503966196 Passenger 2811 female >0.1 Positive_PreLeukemia
17 EPIC_0099 TP53 29.4 Positive PreLeukemia 56.222 -1.09780014254115 Driver 2811 female >0.1 Positive_PreLeukemia
17 EPIC_0099 TP53 21.5 Positive PreLeukemia 56.222 -1.92214537625117 Driver 2811 female >0.1 Positive_PreLeukemia
2 EPIC_0099 MAP2 26.2 Positive PreLeukemia 56.222 -1.95622523990901 Passenger 2811 female >0.1 Positive_PreLeukemia
4 EPIC_0099 KIT 25.5 Positive PreLeukemia 56.222 -1.26610328958489 Driver 2811 female >0.1 Positive_PreLeukemia
1 EPIC_0101 SPEN 10.83 Combination Control 52.723 -2.22184874961636 Passenger 4682 female >0.1 Combination_Control
11 EPIC_0101 DYNC2H1 22.3 Combination Control 52.723 -1.2982369284435 Passenger 4682 female >0.1 Combination_Control
11 EPIC_0101 DYNC2H1 23 Combination Control 52.723 -1.32777279701372 Passenger 4682 female >0.1 Combination_Control
12 EPIC_0101 ETV6 12.87 Combination Control 52.723 -1.66315017676921 Passenger 4682 female >0.1 Combination_Control
15 EPIC_0101 NTRK3 22 Combination Control 52.723 -1.35847829818777 Passenger 4682 female >0.1 Combination_Control
19 EPIC_0101 RYR1 18.18 Combination Control 52.723 -1.17609104190849 Passenger 4682 female >0.1 Combination_Control
2 EPIC_0101 LRP1B 32 Combination Control 52.723 -1.44874645491262 Passenger 4682 female >0.1 Combination_Control
3 EPIC_0101 CADPS 12.2 Combination Control 52.723 -2.26403003288786 Passenger 4682 female >0.1 Combination_Control
4 EPIC_0101 FRYL 24.3 Combination Control 52.723 -1.55414214321457 Passenger 4682 female >0.1 Combination_Control
4 EPIC_0101 DCHS2 0.077 Combination Control 52.723 -0.434662304762393 Passenger 4682 female 0.4 Combination_Control
8 EPIC_0101 CRISPLD1 19.52 Combination Control 52.723 -1.65267584037846 Passenger 4682 female >0.1 Combination_Control
8 EPIC_0101 CSMD3 26.3 Combination Control 52.723 -1.14804550330271 Passenger 4682 female >0.1 Combination_Control
8 EPIC_0101 CSMD3 9.589 Combination Control 52.723 -1.4947116123718 Passenger 4682 female >0.1 Combination_Control
9 EPIC_0101 TNC 33 Combination Control 52.723 -2.84571909067535 Passenger 4682 female >0.1 Combination_Control
X EPIC_0101 MED12 7.924 Combination Control 52.723 -2.04425453996853 Driver 4682 female >0.1 Combination_Control
1 EPIC_0103 MYOM3 5.028 Combination Control 52.966 -2.80787319714751 Passenger 4526 female >0.1 Combination_Control
1 EPIC_0103 HMCN1 24.6 Combination Control 52.966 -2.40722053593748 Passenger 4526 female >0.1 Combination_Control
2 EPIC_0103 APOB 12.59 Combination Control 52.966 -2.87128094462883 Passenger 4526 female >0.1 Combination_Control
21 EPIC_0103 RUNX1 1.441 Combination Control 52.966 -1.42111678280156 Driver 4526 female >0.1 Combination_Control
3 EPIC_0103 CELSR3 16.22 Combination Control 52.966 -1.5343078982296 Passenger 4526 female >0.1 Combination_Control
3 EPIC_0103 CELSR3 27.1 Combination Control 52.966 -1.69372727030168 Passenger 4526 female >0.1 Combination_Control
3 EPIC_0103 CELSR3 24.2 Combination Control 52.966 -1.27963145842753 Passenger 4526 female >0.1 Combination_Control
3 EPIC_0103 CADPS 24.2 Combination Control 52.966 -2.91035625004845 Passenger 4526 female >0.1 Combination_Control
3 EPIC_0103 ILDR1 16.18 Combination Control 52.966 -1.54282535312912 Passenger 4526 female >0.1 Combination_Control
4 EPIC_0103 BOD1L1 23.4 Combination Control 52.966 -0.903089986991944 Passenger 4526 female 0.2 Combination_Control
4 EPIC_0103 LRBA 11.07 Combination Control 52.966 -2.49310955010767 Passenger 4526 female >0.1 Combination_Control
6 EPIC_0103 GRIK2 25.3 Combination Control 52.966 -2.20682588471774 Passenger 4526 female >0.1 Combination_Control
6 EPIC_0103 GRIK2 27.2 Combination Control 52.966 -2.03451889707941 Passenger 4526 female >0.1 Combination_Control
7 EPIC_0103 MAGI2 28.5 Combination Control 52.966 -2.196207050577 Passenger 4526 female >0.1 Combination_Control
7 EPIC_0103 CUL1 10.95 Combination Control 52.966 -2.76937739556326 Driver 4526 female >0.1 Combination_Control
1 EPIC_0106 NRAS 32 Combination Control 55.403 -2.25959388322889 Driver 4536 male >0.1 Combination_Control
3 EPIC_0106 CACNA2D3 25.7 Combination Control 55.403 -2.20030319948478 Passenger 4536 male >0.1 Combination_Control
5 EPIC_0108 DNAH5 28 Combination Control 66.084 -2.83505559793881 Passenger 4962 female >0.1 Combination_Control
X EPIC_0108 USP9X 26.5 Combination Control 66.084 -1.7708507956193 Passenger 4962 female >0.1 Combination_Control
2 EPIC_0110 DNMT3A 39 Combination Control 66.19 -1.93449871182033 Driver 4161 female >0.1 Combination_Control
5 EPIC_0110 DOCK2 22.3 Combination Control 66.19 -2.07221658633283 Passenger 4161 female >0.1 Combination_Control
14 EPIC_0111 TMEM260 11.36 Combination Control 70.144 -2.60097214435794 Passenger 4942 male >0.1 Combination_Control
2 EPIC_0111 DNMT3A 39 Combination Control 70.144 -1.8089991635092 Driver 4942 male >0.1 Combination_Control
5 EPIC_0111 DOCK2 22.3 Combination Control 70.144 -1.75475391287264 Passenger 4942 male >0.1 Combination_Control
2 EPIC_0114 APOB 3.877 Combination Control 67.086 -1.16694792033092 Passenger 4849 female >0.1 Combination_Control
2 EPIC_0114 APOB 3.036 Combination Control 67.086 -1.06445797185514 Passenger 4849 female >0.1 Combination_Control
2 EPIC_0114 DNMT3A 25.2 Combination Control 67.086 -2.15722980174871 Driver 4849 female >0.1 Combination_Control
X EPIC_0114 MED12 26.1 Combination Control 67.086 -1.73952075767252 Driver 4849 female >0.1 Combination_Control
11 EPIC_0119 GRIK4 26.6 Combination Control 68.698 -1.59542967563781 Passenger 4676 female >0.1 Combination_Control
2 EPIC_0119 DNMT3A 31 Combination Control 68.698 -1.91732949961265 Driver 4676 female >0.1 Combination_Control
4 EPIC_0119 BOD1L1 16.23 Combination Control 68.698 -0.477121689014362 Passenger 4676 female 0.4 Combination_Control
8 EPIC_0119 PKHD1L1 22.9 Combination Control 68.698 -2.34635340874534 Passenger 4676 female >0.1 Combination_Control
8 EPIC_0119 PKHD1L1 26 Combination Control 68.698 -0.531940817620193 Passenger 4676 female 0.3 Combination_Control
X EPIC_0119 ZBTB33 25.9 Combination Control 68.698 -2.21616571336793 Passenger 4676 female >0.1 Combination_Control
11 EPIC_0120 GRIK4 34 Combination Control 44.903 -1.57145055552138 Passenger 3656 male >0.1 Combination_Control
14 EPIC_0120 PLEKHH1 9.598 Combination Control 44.903 -0.423625243811197 Passenger 3656 male 0.4 Combination_Control
17 EPIC_0120 DNAH9 0.17 Combination Control 44.903 -1.70139578669325 Passenger 3656 male >0.1 Combination_Control
4 EPIC_0120 TET2 29.5 Combination Control 44.903 -1.82463316893865 Driver 3656 male >0.1 Combination_Control
12 EPIC_0123 PTPN11 12.54 Combination Control 63.151 -2.08134751539694 Driver 3560 male >0.1 Combination_Control
5 EPIC_0123 ATP10B 22.1 Combination Control 63.151 -1.74179627044193 Passenger 3560 male >0.1 Combination_Control
1 EPIC_0124 CACNA1E 16.4 Combination Control 63.732 -1.86981745665052 Passenger 3542 male >0.1 Combination_Control
2 EPIC_0125 DNMT3A 36 Positive Control 55.751 -1.81434170885684 Driver 4709 female >0.1 Positive_Control
7 EPIC_0125 EZH2 10.68 Positive Control 55.751 -2.50582870266885 Driver 4709 female >0.1 Positive_Control
2 EPIC_0126 DNMT3A 33 Combination Control 55.274 -1.95286147963882 Driver 4666 female >0.1 Combination_Control
11 EPIC_0127 DYNC2H1 24.2 Combination Control 55.496 -2.25204391715242 Passenger 4573 female >0.1 Combination_Control
14 EPIC_0127 PLEKHH1 26.7 Combination Control 55.496 -2.13847813427968 Passenger 4573 female >0.1 Combination_Control
6 EPIC_0127 GRIK2 32 Combination Control 55.496 -2.03685701198004 Passenger 4573 female >0.1 Combination_Control
6 EPIC_0127 GRIK2 29 Combination Control 55.496 -1.79827795924414 Passenger 4573 female >0.1 Combination_Control
6 EPIC_0127 GRIK2 11.12 Combination Control 55.496 -1.9008236817608 Passenger 4573 female >0.1 Combination_Control
6 EPIC_0127 GRIK2 42 Combination Control 55.496 -2.18822531819396 Passenger 4573 female >0.1 Combination_Control
6 EPIC_0127 GRIK2 24.7 Combination Control 55.496 -2.26616420562315 Passenger 4573 female >0.1 Combination_Control
6 EPIC_0127 GRIK2 32 Combination Control 55.496 -2.19312435514962 Passenger 4573 female >0.1 Combination_Control
6 EPIC_0127 GRIK2 27.2 Combination Control 55.496 -1.92992886955691 Passenger 4573 female >0.1 Combination_Control
6 EPIC_0127 GRIK2 42 Combination Control 55.496 -2.16435254309252 Passenger 4573 female >0.1 Combination_Control
6 EPIC_0127 GRIK2 29.7 Combination Control 55.496 -2.24625229275607 Passenger 4573 female >0.1 Combination_Control
6 EPIC_0127 GRIK2 32 Combination Control 55.496 -2.22366136352774 Passenger 4573 female >0.1 Combination_Control
9 EPIC_0127 TRPM3 37 Combination Control 55.496 -1.97975062061346 Passenger 4573 female >0.1 Combination_Control
X EPIC_0127 USP9X 32 Combination Control 55.496 -2.28194196644721 Passenger 4573 female >0.1 Combination_Control
X EPIC_0127 STAG2 25 Combination Control 55.496 -1.52794015003751 Driver 4573 female >0.1 Combination_Control
11 EPIC_0129 DYNC2H1 10.6 Combination Control 56.025 -2.29181288289968 Passenger 4018 male >0.1 Combination_Control
2 EPIC_0129 DNMT3A 31 Combination Control 56.025 -2.19972500004698 Driver 4018 male >0.1 Combination_Control
20 EPIC_0129 PTPRT 28.6 Combination Control 56.025 -2.10985742134193 Passenger 4018 male >0.1 Combination_Control
8 EPIC_0129 PKHD1L1 26 Combination Control 56.025 -0.481447896526321 Passenger 4018 male 0.4 Combination_Control
X EPIC_0129 ZBTB33 25.9 Combination Control 56.025 -2.2123277434404 Passenger 4018 male >0.1 Combination_Control
17 EPIC_0132 DNAH9 23.1 Combination PreLeukemia 56.088 -1.71741866786115 Passenger 3498 male >0.1 Combination_PreLeukemia
2 EPIC_0132 DNMT3A 31 Combination PreLeukemia 56.088 -2.31483890262238 Driver 3498 male >0.1 Combination_PreLeukemia
4 EPIC_0132 TET2 28.8 Combination PreLeukemia 56.088 -1.5968297008866 Driver 3498 male >0.1 Combination_PreLeukemia
5 EPIC_0132 DNAH5 17.94 Combination PreLeukemia 56.088 -1.93868703026082 Passenger 3498 male >0.1 Combination_PreLeukemia
9 EPIC_0135 CACNA1B 19.41 Combination Control 43.222 -0.599847261627155 Passenger 4051 male 0.3 Combination_Control
3 EPIC_0137 CACNA2D3 24.5 Combination Control 56.197 -2.22271675778204 Passenger 2946 female >0.1 Combination_Control
3 EPIC_0137 ABTB1 22.9 Combination Control 56.197 -1.69125849015865 Passenger 2946 female >0.1 Combination_Control
4 EPIC_0137 TET2 29.1 Combination Control 56.197 -2.06328624663605 Driver 2946 female >0.1 Combination_Control
9 EPIC_0137 CACNA1B 19.41 Combination Control 56.197 -0.51012164053943 Passenger 2946 female 0.4 Combination_Control
4 EPIC_0138 TET2 32 Combination Control 56.756 -1.26060172464808 Driver 2945 female >0.1 Combination_Control
8 EPIC_0138 PKHD1L1 27.2 Combination Control 56.756 -2.36118838657749 Passenger 2945 female >0.1 Combination_Control
21 EPIC_0139 RUNX1 23.4 Combination Control 61.52 -2.0118777865706 Driver 2942 male >0.1 Combination_Control
6 EPIC_0139 SCAF8 9.148 Combination Control 61.52 -0.359344681288855 Passenger 2942 male >0.5 Combination_Control
8 EPIC_0139 KCNU1 16.58 Combination Control 61.52 -2.15141373140724 Passenger 2942 male >0.1 Combination_Control
1 EPIC_0141 MYOM3 7.094 Combination PreLeukemia 60.485 -1.55340847185494 Passenger 1630 male >0.1 Combination_PreLeukemia
11 EPIC_0141 MTA2 34 Combination PreLeukemia 60.485 -2.20453710560962 Passenger 1630 male >0.1 Combination_PreLeukemia
16 EPIC_0141 CBFB 32 Combination PreLeukemia 60.485 -0.683272921416008 Driver 1630 male 0.3 Combination_PreLeukemia
17 EPIC_0141 SRSF2 23 Combination PreLeukemia 60.485 -0.443144126468506 Passenger 1630 male 0.4 Combination_PreLeukemia
2 EPIC_0141 APOB 0.531 Combination PreLeukemia 60.485 -0.688835484327197 Passenger 1630 male 0.3 Combination_PreLeukemia
2 EPIC_0141 IDH1 25.6 Combination PreLeukemia 60.485 -1.41953463929803 Driver 1630 male >0.1 Combination_PreLeukemia
8 EPIC_0141 CSMD1 0.331 Combination PreLeukemia 60.485 -1.78243973194784 Passenger 1630 male >0.1 Combination_PreLeukemia
9 EPIC_0141 JAK2 31 Combination PreLeukemia 60.485 -0.784505198322707 Passenger 1630 male 0.2 Combination_PreLeukemia
8 EPIC_0143 CSMD3 10.75 Positive Control 56.545 -2.22858671274909 Passenger 3004 female >0.1 Positive_Control
17 EPIC_0147 SRSF2 23 Combination PreLeukemia 53.01 -0.640096249657681 Passenger 2960 male 0.3 Combination_PreLeukemia
20 EPIC_0147 ASXL1 20.5 Combination PreLeukemia 53.01 -1.18212339845453 Driver 2960 male >0.1 Combination_PreLeukemia
X EPIC_0147 FAM47A 0.189 Combination PreLeukemia 53.01 -1.14293479755092 Passenger 2960 male >0.1 Combination_PreLeukemia
X EPIC_0147 FAM47A 0.042 Combination PreLeukemia 53.01 -1.21548540983061 Passenger 2960 male >0.1 Combination_PreLeukemia
14 EPIC_0149 NRXN3 21.3 Combination Control 61.613 -1.72829079217486 Passenger 3935 male >0.1 Combination_Control
2 EPIC_0149 LRP1B 10.98 Combination Control 61.613 -2.25827812381667 Passenger 3935 male >0.1 Combination_Control
4 EPIC_0149 TET2 32 Combination Control 61.613 -2.1151944441228 Driver 3935 male >0.1 Combination_Control
2 EPIC_0151 DNMT3A 33 Combination Control 54.382 -2.12425945249373 Driver 4674 female >0.1 Combination_Control
6 EPIC_0151 DST 26.6 Combination Control 54.382 -2.26970718677043 Passenger 4674 female >0.1 Combination_Control
8 EPIC_0151 PKHD1L1 27.8 Combination Control 54.382 -2.44090889097569 Passenger 4674 female >0.1 Combination_Control
X EPIC_0151 SHROOM2 37 Combination Control 54.382 -1.80286561000907 Passenger 4674 female >0.1 Combination_Control
10 EPIC_0152 UNC5B 25.1 Combination Control 54.935 -1.96418217199802 Passenger 4639 female >0.1 Combination_Control
2 EPIC_0152 DNMT3A 31 Combination Control 54.935 -1.9442662737024 Driver 4639 female >0.1 Combination_Control
21 EPIC_0152 DSCAM 26.2 Combination Control 54.935 -1.6022302681413 Passenger 4639 female >0.1 Combination_Control
4 EPIC_0152 DCHS2 2.557 Combination Control 54.935 -2.1548802458045 Passenger 4639 female >0.1 Combination_Control
5 EPIC_0152 VCAN 8.395 Combination Control 54.935 -2.0397557044819 Passenger 4639 female >0.1 Combination_Control
6 EPIC_0152 HIVEP1 24.2 Combination Control 54.935 -2.38081376534728 Passenger 4639 female >0.1 Combination_Control
2 EPIC_0153 DNMT3A 28.7 Positive Control 50.316 -2.22051029194085 Driver 4485 female >0.1 Positive_Control
1 EPIC_0156 EPHA10 11.15 Combination Control 50.631 -2.02673772072338 Passenger 4476 female >0.1 Combination_Control
2 EPIC_0156 DNMT3A 28.5 Combination Control 50.631 -1.90515169163761 Driver 4476 female >0.1 Combination_Control
2 EPIC_0156 MAP2 19.63 Combination Control 50.631 -1.98569792346212 Passenger 4476 female >0.1 Combination_Control
4 EPIC_0156 BOD1L1 7.222 Combination Control 50.631 -0.602059991327962 Passenger 4476 female 0.3 Combination_Control
X EPIC_0156 MED12 28.6 Combination Control 50.631 -2.04994442275746 Driver 4476 female >0.1 Combination_Control
17 EPIC_0163 NF1 22.2 Combination Control 36.082 -1.67209777107683 Driver 4171 female >0.1 Combination_Control
4 EPIC_0163 DCHS2 32 Combination Control 36.082 -0.360007792453217 Passenger 4171 female >0.5 Combination_Control
2 EPIC_0165 SF3B1 27 Combination PreLeukemia 58.864 -1.47087262806154 Passenger 4060 male >0.1 Combination_PreLeukemia
21 EPIC_0165 DSCAM 25.6 Combination PreLeukemia 58.864 -2.05326141119876 Passenger 4060 male >0.1 Combination_PreLeukemia
3 EPIC_0165 CADPS 22.5 Combination PreLeukemia 58.864 -2.35024760141166 Passenger 4060 male >0.1 Combination_PreLeukemia
4 EPIC_0165 TET2 29.1 Combination PreLeukemia 58.864 -1.87899199131483 Driver 4060 male >0.1 Combination_PreLeukemia
4 EPIC_0166 TET2 35 Positive Control 58.42 -1.676366383467 Driver 4622 male >0.1 Positive_Control
4 EPIC_0166 TET2 38 Positive Control 58.42 -2.36642247950231 Driver 4622 male >0.1 Positive_Control
13 EPIC_0169 DIS3 28.7 Combination Control 60.468 -1.96074058860263 Driver 4225 female >0.1 Combination_Control
17 EPIC_0169 PRPF8 34 Combination Control 60.468 -2.10110869964456 Driver 4225 female >0.1 Combination_Control
2 EPIC_0169 DNMT3A 33 Combination Control 60.468 -0.812222726398266 Driver 4225 female 0.2 Combination_Control
2 EPIC_0169 LRP1B 8.011 Combination Control 60.468 -2.17829982403569 Passenger 4225 female >0.1 Combination_Control
17 EPIC_0175 KIF2B 18.23 Combination Control 58.576 -2.26997961844987 Passenger 4605 male >0.1 Combination_Control
19 EPIC_0175 KIAA1683 19.24 Combination Control 58.576 -1.9166945057297 Passenger 4605 male >0.1 Combination_Control
2 EPIC_0175 DNMT3A 27.3 Combination Control 58.576 -2.10105936967413 Driver 4605 male >0.1 Combination_Control
3 EPIC_0175 CELSR3 16.26 Combination Control 58.576 -1.94018297063291 Passenger 4605 male >0.1 Combination_Control
8 EPIC_0175 CSMD3 8.045 Combination Control 58.576 -2.35634502888836 Passenger 4605 male >0.1 Combination_Control
11 EPIC_0176 GALNT18 33 Combination PreLeukemia 64.501 -2.34000303056829 Passenger 1499 male >0.1 Combination_PreLeukemia
12 EPIC_0176 KRT79 24.4 Combination PreLeukemia 64.501 -1.22535385999928 Passenger 1499 male >0.1 Combination_PreLeukemia
13 EPIC_0176 FREM2 8.796 Combination PreLeukemia 64.501 -2.46797727812529 Passenger 1499 male >0.1 Combination_PreLeukemia
13 EPIC_0176 FREM2 2.382 Combination PreLeukemia 64.501 -2.36797721958929 Passenger 1499 male >0.1 Combination_PreLeukemia
15 EPIC_0176 RYR3 24.4 Combination PreLeukemia 64.501 -2.02366377922358 Passenger 1499 male >0.1 Combination_PreLeukemia
2 EPIC_0176 DNMT3A 37 Combination PreLeukemia 64.501 -1.24443383166393 Driver 1499 male >0.1 Combination_PreLeukemia
6 EPIC_0176 DST 10.17 Combination PreLeukemia 64.501 -2.48450367986224 Passenger 1499 male >0.1 Combination_PreLeukemia
9 EPIC_0176 CCDC180 14.8 Combination PreLeukemia 64.501 -0.363926536013657 Passenger 1499 male >0.5 Combination_PreLeukemia
11 EPIC_0177 CNTN5 8.587 Combination Control 64.216 -0.598258361824824 Passenger 4950 male 0.3 Combination_Control
2 EPIC_0177 APOB 3.877 Combination Control 64.216 -1.18777671732297 Passenger 4950 male >0.1 Combination_Control
2 EPIC_0177 APOB 3.036 Combination Control 64.216 -1.08583197133271 Passenger 4950 male >0.1 Combination_Control
20 EPIC_0177 ASXL1 34 Combination Control 64.216 -2.02349916770146 Driver 4950 male >0.1 Combination_Control
7 EPIC_0177 EGFR 25.5 Combination Control 64.216 -1.85082093052582 Driver 4950 male >0.1 Combination_Control
17 EPIC_0178 NF1 10.21 Positive Control 64.515 -2.53204578055326 Driver 4900 male >0.1 Positive_Control
1 EPIC_0184 CACNA1E 21.9 Combination Control 59.409 -1.08751064492938 Passenger 4689 female >0.1 Combination_Control
3 EPIC_0184 SI 0.135 Combination Control 59.409 -2.15134603636246 Passenger 4689 female >0.1 Combination_Control
4 EPIC_0184 TET2 28.6 Combination Control 59.409 -2.10360276728295 Driver 4689 female >0.1 Combination_Control
4 EPIC_0184 TET2 26.6 Combination Control 59.409 -1.56129946709926 Driver 4689 female >0.1 Combination_Control
4 EPIC_0184 TET2 37 Combination Control 59.409 -2.20434587452349 Driver 4689 female >0.1 Combination_Control
5 EPIC_0184 VCAN 33 Combination Control 59.409 -0.504343287686611 Passenger 4689 female 0.4 Combination_Control
5 EPIC_0184 PCDHA13 17.12 Combination Control 59.409 -1.69816079947647 Passenger 4689 female >0.1 Combination_Control
8 EPIC_0184 CSMD1 24.3 Combination Control 59.409 -1.55866627231052 Passenger 4689 female >0.1 Combination_Control
X EPIC_0184 SMC1A 32 Combination Control 59.409 -0.490952130171886 Passenger 4689 female 0.4 Combination_Control
3 EPIC_0185 FOXP1 29.5 Combination Control 56.271 -1.96215136586224 Passenger 3917 female >0.1 Combination_Control
4 EPIC_0185 TET2 38 Combination Control 56.271 -1.50259758796233 Driver 3917 female >0.1 Combination_Control
2 EPIC_0186 DNMT3A 32 Combination Control 56.446 -1.69111771813653 Driver 3886 female >0.1 Combination_Control
2 EPIC_0186 DNMT3A 26.7 Combination Control 56.446 -1.92737150089206 Driver 3886 female >0.1 Combination_Control
2 EPIC_0186 DNMT3A 39 Combination Control 56.446 -2.08236269918265 Driver 3886 female >0.1 Combination_Control
3 EPIC_0186 ADCY5 29.2 Combination Control 56.446 -2.08130509295791 Passenger 3886 female >0.1 Combination_Control
6 EPIC_0186 DST 19.24 Combination Control 56.446 -2.29430901395988 Passenger 3886 female >0.1 Combination_Control
17 EPIC_0188 CACNA1G 26.4 Combination Control 56.345 -2.04889474997314 Passenger 3870 female >0.1 Combination_Control
13 EPIC_0190 FREM2 13.53 Combination Control 50.111 -2.12188799031521 Passenger 4663 female >0.1 Combination_Control
15 EPIC_0190 IDH2 15.28 Combination Control 50.111 -0.367977219589293 Driver 4663 female >0.5 Combination_Control
2 EPIC_0191 DNMT3A 31 Combination Control 39.228 -1.00240613008456 Driver 4641 female >0.1 Combination_Control
2 EPIC_0195 DNMT3A 34 Combination Control 52.156 -1.7899330852747 Driver 4637 female >0.1 Combination_Control
5 EPIC_0195 DOCK2 0.415 Combination Control 52.156 -1.60673900617444 Passenger 4637 female >0.1 Combination_Control
6 EPIC_0195 GLTSCR1L 26.6 Combination Control 52.156 -1.86628868539918 Passenger 4637 female >0.1 Combination_Control
1 EPIC_0196 SPEN 2.329 Combination Control 55.368 -2.13694672408152 Passenger 4476 female >0.1 Combination_Control
12 EPIC_0196 KRAS 34 Combination Control 55.368 -0.569579840072691 Driver 4476 female 0.3 Combination_Control
2 EPIC_0196 DNMT3A 29.1 Combination Control 55.368 -2.15294337200932 Driver 4476 female >0.1 Combination_Control
2 EPIC_0196 NLRC4 9.357 Combination Control 55.368 -2.21116160661134 Passenger 4476 female >0.1 Combination_Control
5 EPIC_0196 KDM3B 23.3 Combination Control 55.368 -1.90084787634319 Passenger 4476 female >0.1 Combination_Control
8 EPIC_0196 PKHD1L1 7.86 Combination Control 55.368 -2.13193951887214 Passenger 4476 female >0.1 Combination_Control
11 EPIC_0201 DYNC2H1 3.151 Combination Control 68.983 -2.14492020666844 Passenger 4603 female >0.1 Combination_Control
15 EPIC_0201 NTRK3 22.4 Combination Control 68.983 -2.07998473878494 Passenger 4603 female >0.1 Combination_Control
2 EPIC_0201 ATG16L1 33 Combination Control 68.983 -1.7500316058942 Passenger 4603 female >0.1 Combination_Control
5 EPIC_0201 MAP1B 23.8 Combination Control 68.983 -3.4323279685852 Passenger 4603 female >0.1 Combination_Control
5 EPIC_0201 MAP1B 11.32 Combination Control 68.983 -2.12952879014482 Passenger 4603 female >0.1 Combination_Control
12 EPIC_0203 KSR2 23.8 Combination Control 56.249 -1.9935639101272 Passenger 4562 female >0.1 Combination_Control
17 EPIC_0203 KIF2B 0.277 Combination Control 56.249 -2.23129975543633 Passenger 4562 female >0.1 Combination_Control
2 EPIC_0203 DNMT3A 34 Combination Control 56.249 -1.66376848080728 Driver 4562 female >0.1 Combination_Control
13 EPIC_0208 FREM2 21.7 Combination Control 67.737 -1.7368754456488 Passenger 4303 female >0.1 Combination_Control
17 EPIC_0208 NF1 23.1 Combination Control 67.737 -1.63227890328192 Driver 4303 female >0.1 Combination_Control
17 EPIC_0208 KRT19 16.42 Combination Control 67.737 -1.86651538183323 Passenger 4303 female >0.1 Combination_Control
4 EPIC_0208 ARAP2 23.6 Combination Control 67.737 -1.68206196036394 Passenger 4303 female >0.1 Combination_Control
5 EPIC_0208 CMYA5 26.4 Combination Control 67.737 -1.75556948032184 Passenger 4303 female >0.1 Combination_Control
5 EPIC_0208 VCAN 23.1 Combination Control 67.737 -1.8545083615749 Passenger 4303 female >0.1 Combination_Control
5 EPIC_0208 PCDHA13 21.2 Combination Control 67.737 -1.65848831833632 Passenger 4303 female >0.1 Combination_Control
5 EPIC_0208 DOCK2 28.1 Combination Control 67.737 -0.360200851589849 Passenger 4303 female >0.5 Combination_Control
8 EPIC_0208 MROH5 0.064 Combination Control 67.737 -1.59809307765474 Passenger 4303 female >0.1 Combination_Control
15 EPIC_0209 NTRK3 19.78 Combination Control 48.942 -2.19435983653525 Passenger 4302 female >0.1 Combination_Control
15 EPIC_0209 NTRK3 22.4 Combination Control 48.942 -2.07753301634184 Passenger 4302 female >0.1 Combination_Control
2 EPIC_0209 DNMT3A 29.8 Combination Control 48.942 -1.94076611964557 Driver 4302 female >0.1 Combination_Control
4 EPIC_0209 BOD1L1 14.32 Combination Control 48.942 -2.1157383476959 Passenger 4302 female >0.1 Combination_Control
5 EPIC_0209 DNAH5 26.5 Combination Control 48.942 -2.27562581070323 Passenger 4302 female >0.1 Combination_Control
5 EPIC_0209 MAP1B 23.8 Combination Control 48.942 -3.53083949849667 Passenger 4302 female >0.1 Combination_Control
5 EPIC_0209 MAP1B 11.08 Combination Control 48.942 -2.9319663535902 Passenger 4302 female >0.1 Combination_Control
X EPIC_0209 FAM47A 0.189 Combination Control 48.942 -1.59730196268382 Passenger 4302 female >0.1 Combination_Control
X EPIC_0209 FAM47A 0.001 Combination Control 48.942 -2.24496406623223 Passenger 4302 female >0.1 Combination_Control
11 EPIC_0212 CNTN5 24.9 Combination PreLeukemia 64.162 -1.32649803939388 Passenger 4026 male >0.1 Combination_PreLeukemia
17 EPIC_0212 TP53 30 Combination PreLeukemia 64.162 -0.993983460445963 Driver 4026 male 0.2 Combination_PreLeukemia
2 EPIC_0212 LRP1B 10.36 Combination PreLeukemia 64.162 -2.10636083389096 Passenger 4026 male >0.1 Combination_PreLeukemia
6 EPIC_0212 PKHD1 17.81 Combination PreLeukemia 64.162 -0.588744041704689 Passenger 4026 male 0.3 Combination_PreLeukemia
8 EPIC_0212 PKHD1L1 15.81 Combination PreLeukemia 64.162 -1.1724569146851 Passenger 4026 male >0.1 Combination_PreLeukemia
4 EPIC_0214 TET2 36 Combination Control 46.902 -1.43847765024216 Driver 4403 male >0.1 Combination_Control
4 EPIC_0216 BOD1L1 35 Positive Control 46.949 -0.954242943734024 Passenger 4378 male 0.2 Positive_Control
7 EPIC_0216 EGFR 7.048 Positive Control 46.949 -2.07109282129284 Driver 4378 male >0.1 Positive_Control
17 EPIC_0219 PRPF8 33 Combination PreLeukemia 67.803 -1.10383547772952 Driver 3473 female >0.1 Combination_PreLeukemia
X EPIC_0219 FAM47A 7.463 Combination PreLeukemia 67.803 -1.17582533511641 Passenger 3473 female >0.1 Combination_PreLeukemia
X EPIC_0219 FAM47A 0.084 Combination PreLeukemia 67.803 -0.360394992401536 Passenger 3473 female >0.5 Combination_PreLeukemia
1 EPIC_0221 HMCN1 23 Combination Control 69.128 -2.14301507820265 Passenger 4200 female >0.1 Combination_Control
2 EPIC_0221 DNMT3A 26.6 Combination Control 69.128 -2.12355467640885 Driver 4200 female >0.1 Combination_Control
6 EPIC_0221 COL12A1 13.6 Combination Control 69.128 -2.85853768397973 Passenger 4200 female >0.1 Combination_Control
1 EPIC_0223 NRAS 26.5 Combination PreLeukemia 74.319 -1.77915476054458 Driver 665 female >0.1 Combination_PreLeukemia
12 EPIC_0223 PTPN11 22.7 Combination PreLeukemia 74.319 -1.38904508506459 Driver 665 female >0.1 Combination_PreLeukemia
16 EPIC_0223 PKD1L2 16.5 Combination PreLeukemia 74.319 -2.1441496469673 Passenger 665 female >0.1 Combination_PreLeukemia
17 EPIC_0223 SRSF2 24.2 Combination PreLeukemia 74.319 -0.494582741403444 Passenger 665 female 0.4 Combination_PreLeukemia
4 EPIC_0223 TET2 11.82 Combination PreLeukemia 74.319 -2.00121424607087 Driver 665 female >0.1 Combination_PreLeukemia
4 EPIC_0223 TET2 26.7 Combination PreLeukemia 74.319 -2.24740691190968 Driver 665 female >0.1 Combination_PreLeukemia
4 EPIC_0223 DCHS2 26.3 Combination PreLeukemia 74.319 -1.8368207286411 Passenger 665 female >0.1 Combination_PreLeukemia
6 EPIC_0223 TTBK1 12.12 Combination PreLeukemia 74.319 -0.439796768196782 Passenger 665 female 0.4 Combination_PreLeukemia
X EPIC_0223 SHROOM2 5.862 Combination PreLeukemia 74.319 -1.41548672678435 Passenger 665 female >0.1 Combination_PreLeukemia
X EPIC_0223 MED12 25.7 Combination PreLeukemia 74.319 -1.97772425673106 Driver 665 female >0.1 Combination_PreLeukemia
1 EPIC_0224 CACNA1E 19.9 Combination Control 69.558 -1.80391228624589 Passenger 4187 female >0.1 Combination_Control
1 EPIC_0224 BRINP3 3.506 Combination Control 69.558 -2.1508958251533 Passenger 4187 female >0.1 Combination_Control
10 EPIC_0224 TET1 22.8 Combination Control 69.558 -1.93743305653382 Passenger 4187 female >0.1 Combination_Control
2 EPIC_0224 DNMT3A 24.4 Combination Control 69.558 -0.673826005383451 Driver 4187 female 0.3 Combination_Control
5 EPIC_0224 DNAH5 7.54 Combination Control 69.558 -2.1105895973827 Passenger 4187 female >0.1 Combination_Control
6 EPIC_0224 DST 16.07 Combination Control 69.558 -2.22318916686676 Passenger 4187 female >0.1 Combination_Control
6 EPIC_0224 RIMS1 11.7 Combination Control 69.558 -1.79563308257291 Passenger 4187 female >0.1 Combination_Control
7 EPIC_0224 STRIP2 17.14 Combination Control 69.558 -1.76552068095099 Passenger 4187 female >0.1 Combination_Control
7 EPIC_0224 KCNH2 22.6 Combination Control 69.558 -1.24303772296556 Passenger 4187 female >0.1 Combination_Control
8 EPIC_0224 CSMD1 58 Combination Control 69.558 -2.16928240925454 Passenger 4187 female >0.1 Combination_Control
X EPIC_0224 ATP2B3 29.6 Combination Control 69.558 -1.83884770099714 Passenger 4187 female >0.1 Combination_Control
1 EPIC_0226 HMCN1 22.6 Combination Control 64.375 -2.03842135444063 Passenger 4590 female >0.1 Combination_Control
12 EPIC_0226 PTPN11 28.1 Combination Control 64.375 -1.83827572295197 Driver 4590 female >0.1 Combination_Control
2 EPIC_0226 DNMT3A 26.7 Combination Control 64.375 -1.18160055527922 Driver 4590 female >0.1 Combination_Control
5 EPIC_0226 EDIL3 17.96 Combination Control 64.375 -1.78887411689926 Passenger 4590 female >0.1 Combination_Control
5 EPIC_0226 EDIL3 22.7 Combination Control 64.375 -1.81557831290746 Passenger 4590 female >0.1 Combination_Control
1 EPIC_0230 EPHA10 25.1 Combination Control 69.812 -0.358602244780994 Passenger 4852 female >0.5 Combination_Control
7 EPIC_0230 GRM8 9.4 Combination Control 69.812 -1.76794206398981 Passenger 4852 female >0.1 Combination_Control
10 EPIC_0231 LRIT1 22.4 Combination Control 70.034 -1.96047087742204 Passenger 4263 female >0.1 Combination_Control
11 EPIC_0231 GRIK4 9.772 Combination Control 70.034 -1.66950302866831 Passenger 4263 female >0.1 Combination_Control
3 EPIC_0231 CELSR3 23.1 Combination Control 70.034 -1.94448406189473 Passenger 4263 female >0.1 Combination_Control
15 EPIC_0234 IDH2 24.1 Combination PreLeukemia 69.944 -1.52365392851708 Driver 3364 female >0.1 Combination_PreLeukemia
2 EPIC_0234 DNMT3A 33 Combination PreLeukemia 69.944 -0.997648160444647 Driver 3364 female 0.2 Combination_PreLeukemia
3 EPIC_0234 CADPS 7.497 Combination PreLeukemia 69.944 -1.81822499028237 Passenger 3364 female >0.1 Combination_PreLeukemia
5 EPIC_0234 MAP1B 21.9 Combination PreLeukemia 69.944 -2.08248608821711 Passenger 3364 female >0.1 Combination_PreLeukemia
8 EPIC_0234 DLC1 26.9 Combination PreLeukemia 69.944 -2.12515593815416 Passenger 3364 female >0.1 Combination_PreLeukemia
4 EPIC_0239 KDR 15.47 Combination Control 67.373 -1.94377760311907 Passenger 4403 female >0.1 Combination_Control
6 EPIC_0239 ITPR3 27.8 Combination Control 67.373 -2.15722980174871 Passenger 4403 female >0.1 Combination_Control
X EPIC_0239 MED12 23 Combination Control 67.373 -2.13523861912853 Driver 4403 female >0.1 Combination_Control
X EPIC_0239 MED12 24.2 Combination Control 67.373 -1.56878746098654 Driver 4403 female >0.1 Combination_Control
16 EPIC_0240 PKD1L2 24.6 Combination Control 52.772 -1.87069689228395 Passenger 4403 female >0.1 Combination_Control
17 EPIC_0240 PRPF8 33 Combination Control 52.772 -2.26599670707343 Driver 4403 female >0.1 Combination_Control
2 EPIC_0240 DNMT3A 29.8 Combination Control 52.772 -1.88125262526214 Driver 4403 female >0.1 Combination_Control
5 EPIC_0240 VCAN 1.879 Combination Control 52.772 -2.01058266663953 Passenger 4403 female >0.1 Combination_Control
6 EPIC_0240 ITPR3 27.8 Combination Control 52.772 -1.8846058574744 Passenger 4403 female >0.1 Combination_Control
1 EPIC_0241 ZNF687 11.56 Combination Control 67.11 -0.791598957420264 Passenger 4373 female 0.2 Combination_Control
1 EPIC_0241 CACNA1E 19.9 Combination Control 67.11 -1.56080314313969 Passenger 4373 female >0.1 Combination_Control
19 EPIC_0241 COL5A3 19.84 Combination Control 67.11 -2.17123895169383 Passenger 4373 female >0.1 Combination_Control
20 EPIC_0241 ASXL1 35 Combination Control 67.11 -1.62774914289768 Driver 4373 female >0.1 Combination_Control
5 EPIC_0241 STC2 0.029 Combination Control 67.11 -0.359481793657481 Passenger 4373 female >0.5 Combination_Control
1 EPIC_0242 CACNA1E 9.523 Combination Control 68.862 -2.29471116782271 Passenger 4233 female >0.1 Combination_Control
1 EPIC_0242 CACNA1E 19.9 Combination Control 68.862 -2.03642937420031 Passenger 4233 female >0.1 Combination_Control
13 EPIC_0242 FLT3 16.28 Combination Control 68.862 -2.49991591185403 Driver 4233 female >0.1 Combination_Control
15 EPIC_0242 ALPK3 23.9 Combination Control 68.862 -2.12710459858939 Passenger 4233 female >0.1 Combination_Control
2 EPIC_0246 DNMT3A 41 Combination PreLeukemia 38.99 -2.18203423294519 Driver 1778 female >0.1 Combination_PreLeukemia
3 EPIC_0246 CELSR3 23.1 Combination PreLeukemia 38.99 -2.04532293101427 Passenger 1778 female >0.1 Combination_PreLeukemia
17 EPIC_0247 PRPF8 17.9 Combination Control 68.208 -1.89501469188772 Driver 4173 female >0.1 Combination_Control
8 EPIC_0247 PKHD1L1 3.549 Combination Control 68.208 -2.47872720125328 Passenger 4173 female >0.1 Combination_Control
X EPIC_0247 SHROOM2 0.845 Combination Control 68.208 -2.28684139479084 Passenger 4173 female >0.1 Combination_Control
1 EPIC_0249 MYOM3 25.2 Combination PreLeukemia 68.977 -1.34132478354297 Passenger 1707 female >0.1 Combination_PreLeukemia
2 EPIC_0249 PSME4 29.5 Combination PreLeukemia 68.977 -2.19451409433468 Passenger 1707 female >0.1 Combination_PreLeukemia
2 EPIC_0249 LRP1B 16.41 Combination PreLeukemia 68.977 -2.02184186053668 Passenger 1707 female >0.1 Combination_PreLeukemia
2 EPIC_0249 SF3B1 1.649 Combination PreLeukemia 68.977 -2.02851308718489 Passenger 1707 female >0.1 Combination_PreLeukemia
7 EPIC_0249 EZH2 24.2 Combination PreLeukemia 68.977 -1.80871669918148 Driver 1707 female >0.1 Combination_PreLeukemia
X EPIC_0249 ZBTB33 29.4 Combination PreLeukemia 68.977 -1.99921030244992 Passenger 1707 female >0.1 Combination_PreLeukemia
1 EPIC_0256 RBBP4 12.42 Combination Control 43.302 -0.403842919083828 Passenger 4313 female 0.4 Combination_Control
1 EPIC_0256 EPHA10 25.4 Combination Control 43.302 -0.40145351056672 Passenger 4313 female 0.4 Combination_Control
1 EPIC_0256 ZNF687 11.17 Combination Control 43.302 -1.10931077400705 Passenger 4313 female >0.1 Combination_Control
11 EPIC_0256 CNTN5 12.27 Combination Control 43.302 -1.06592241226968 Passenger 4313 female >0.1 Combination_Control
12 EPIC_0256 IKZF4 18.44 Combination Control 43.302 -1.12923043461526 Passenger 4313 female >0.1 Combination_Control
12 EPIC_0256 IKZF4 23.4 Combination Control 43.302 -1.06245653250181 Passenger 4313 female >0.1 Combination_Control
15 EPIC_0256 RYR3 34 Combination Control 43.302 -1.13070783537876 Passenger 4313 female >0.1 Combination_Control
15 EPIC_0256 RYR3 0.671 Combination Control 43.302 -1.02672201734493 Passenger 4313 female >0.1 Combination_Control
15 EPIC_0256 ALPK3 12.19 Combination Control 43.302 -1.44715785762446 Passenger 4313 female >0.1 Combination_Control
15 EPIC_0256 NTRK3 20.4 Combination Control 43.302 -1.10622769963421 Passenger 4313 female >0.1 Combination_Control
15 EPIC_0256 IDH2 23.3 Combination Control 43.302 -0.407688865358849 Driver 4313 female 0.4 Combination_Control
17 EPIC_0256 RNF213 21.2 Combination Control 43.302 -1.04086221454704 Passenger 4313 female >0.1 Combination_Control
19 EPIC_0256 RYR1 16.3 Combination Control 43.302 -0.41487216914341 Passenger 4313 female 0.4 Combination_Control
19 EPIC_0256 RYR1 29.7 Combination Control 43.302 -1.01984431099242 Passenger 4313 female >0.1 Combination_Control
2 EPIC_0256 APOB 22.6 Combination Control 43.302 -1.10087634963892 Passenger 4313 female >0.1 Combination_Control
2 EPIC_0256 MAP2 18.44 Combination Control 43.302 -0.97924521270408 Passenger 4313 female 0.2 Combination_Control
4 EPIC_0256 ARAP2 23.5 Combination Control 43.302 -1.10255821056523 Passenger 4313 female >0.1 Combination_Control
4 EPIC_0256 KDR 16.83 Combination Control 43.302 -1.14493354599388 Passenger 4313 female >0.1 Combination_Control
6 EPIC_0256 PRPF4B 23.2 Combination Control 43.302 -0.369532460545586 Passenger 4313 female >0.5 Combination_Control
6 EPIC_0256 ITPR3 1.382 Combination Control 43.302 -0.446212819864915 Passenger 4313 female 0.4 Combination_Control
7 EPIC_0256 MAGI2 20.2 Combination Control 43.302 -0.408897533053564 Passenger 4313 female 0.4 Combination_Control
7 EPIC_0256 KCNH2 17.73 Combination Control 43.302 -0.39035117399105 Passenger 4313 female >0.5 Combination_Control
8 EPIC_0256 CSMD1 18.79 Combination Control 43.302 -0.372502031455907 Passenger 4313 female >0.5 Combination_Control
8 EPIC_0256 CSMD1 5.437 Combination Control 43.302 -0.426300080567363 Passenger 4313 female 0.4 Combination_Control
8 EPIC_0256 PKHD1L1 8.338 Combination Control 43.302 -1.07331807192438 Passenger 4313 female >0.1 Combination_Control
8 EPIC_0256 PKHD1L1 0.668 Combination Control 43.302 -1.10504183365401 Passenger 4313 female >0.1 Combination_Control
8 EPIC_0256 MROH5 0.003 Combination Control 43.302 -1.1047736490857 Passenger 4313 female >0.1 Combination_Control
8 EPIC_0256 MROH5 12.54 Combination Control 43.302 -0.361851323493375 Passenger 4313 female >0.5 Combination_Control
8 EPIC_0256 MROH5 18.35 Combination Control 43.302 -0.995579738732992 Passenger 4313 female 0.2 Combination_Control
1 EPIC_0258 NRAS 27.1 Combination Control 36.225 -1.60205999132796 Driver 4920 female >0.1 Combination_Control
3 EPIC_0258 XIRP1 0.695 Combination Control 36.225 -1.0492180921573 Passenger 4920 female >0.1 Combination_Control
12 EPIC_0260 KRT79 11.68 Positive Control 36.657 -2.23699902294453 Passenger 2964 female >0.1 Positive_Control
5 EPIC_0260 NPM1 15.67 Positive Control 36.657 -0.372535823711288 Driver 2964 female >0.5 Positive_Control
13 EPIC_0261 GAS6 17.73 Combination PreLeukemia 58.278 -1.61579896517517 Passenger 2557 male >0.1 Combination_PreLeukemia
17 EPIC_0261 TP53 28.4 Combination PreLeukemia 58.278 -1.1795981936665 Driver 2557 male >0.1 Combination_PreLeukemia
2 EPIC_0261 APOB 36 Combination PreLeukemia 58.278 -1.37395439579187 Passenger 2557 male >0.1 Combination_PreLeukemia
2 EPIC_0261 DNMT3A 39 Combination PreLeukemia 58.278 -1.79488499510658 Driver 2557 male >0.1 Combination_PreLeukemia
8 EPIC_0261 PKHD1L1 16.36 Combination PreLeukemia 58.278 -1.27701828765914 Passenger 2557 male >0.1 Combination_PreLeukemia
18 EPIC_0262 SETBP1 23.3 Combination Control 66.084 -2.29985898072258 Passenger 4086 female >0.1 Combination_Control
4 EPIC_0265 TET2 45 Combination Control 71.097 -2.00780095453535 Driver 4030 male >0.1 Combination_Control
11 EPIC_0268 CBL 24.9 Combination Control 54.136 -2.12681022948003 Passenger 3744 female >0.1 Combination_Control
5 EPIC_0268 CMYA5 14.02 Combination Control 54.136 -2.67255932375724 Passenger 3744 female >0.1 Combination_Control
1 EPIC_0269 SPEN 14.3 Combination PreLeukemia 54.478 -2.23552870748432 Passenger 3414 female >0.1 Combination_PreLeukemia
14 EPIC_0269 FLRT2 41 Combination PreLeukemia 54.478 -1.90892070442312 Passenger 3414 female >0.1 Combination_PreLeukemia
16 EPIC_0269 PKD1L2 24.6 Combination PreLeukemia 54.478 -2.41647364437166 Passenger 3414 female >0.1 Combination_PreLeukemia
18 EPIC_0269 SETBP1 0.448 Combination PreLeukemia 54.478 -1.62631762396856 Passenger 3414 female >0.1 Combination_PreLeukemia
2 EPIC_0269 DNMT3A 42 Combination PreLeukemia 54.478 -2.25086376521906 Driver 3414 female >0.1 Combination_PreLeukemia
21 EPIC_0269 DSCAM 31 Combination PreLeukemia 54.478 -2.20951497979907 Passenger 3414 female >0.1 Combination_PreLeukemia
9 EPIC_0269 CACNA1B 25.6 Combination PreLeukemia 54.478 -1.73792641211857 Passenger 3414 female >0.1 Combination_PreLeukemia
X EPIC_0269 FAM47A 13.69 Combination PreLeukemia 54.478 -2.17496355877865 Passenger 3414 female >0.1 Combination_PreLeukemia
11 EPIC_0270 EED 12.02 Combination Control 54.697 -1.81723451544978 Passenger 3683 female >0.1 Combination_Control
13 EPIC_0270 FREM2 26.5 Combination Control 54.697 -2.25094270350952 Passenger 3683 female >0.1 Combination_Control
17 EPIC_0270 NF1 18.39 Combination Control 54.697 -2.4210549435914 Driver 3683 female >0.1 Combination_Control
2 EPIC_0270 DNMT3A 33 Combination Control 54.697 -1.29930666452046 Driver 3683 female >0.1 Combination_Control
5 EPIC_0270 DNAH5 8.36 Combination Control 54.697 -2.38481089282829 Passenger 3683 female >0.1 Combination_Control
9 EPIC_0270 PTCH1 24.9 Combination Control 54.697 -2.09817184119958 Passenger 3683 female >0.1 Combination_Control
9 EPIC_0270 CACNA1B 24.7 Combination Control 54.697 -2.27415776240479 Passenger 3683 female >0.1 Combination_Control
1 EPIC_0271 HMCN1 18.31 Positive PreLeukemia 56.35 -2.29994301511082 Passenger 3089 female >0.1 Positive_PreLeukemia
16 EPIC_0271 FAM65A 25.7 Positive PreLeukemia 56.35 -1.98052644672758 Passenger 3089 female >0.1 Positive_PreLeukemia
17 EPIC_0271 NF1 25.1 Positive PreLeukemia 56.35 -2.13460225016789 Driver 3089 female >0.1 Positive_PreLeukemia
2 EPIC_0271 PSME4 9.619 Positive PreLeukemia 56.35 -0.36875211355481 Passenger 3089 female >0.5 Positive_PreLeukemia
4 EPIC_0271 TET2 35 Positive PreLeukemia 56.35 -0.760005205352063 Driver 3089 female 0.2 Positive_PreLeukemia
4 EPIC_0271 TET2 33 Positive PreLeukemia 56.35 -0.667666591454184 Driver 3089 female 0.3 Positive_PreLeukemia
4 EPIC_0271 TET2 26.9 Positive PreLeukemia 56.35 -2.30986685291514 Driver 3089 female >0.1 Positive_PreLeukemia
11 EPIC_0274 KCNA4 35 Combination Control 56.12 -1.8315408209359 Passenger 3618 female >0.1 Combination_Control
17 EPIC_0274 NF1 25.1 Combination Control 56.12 -2.21879771582042 Driver 3618 female >0.1 Combination_Control
6 EPIC_0274 COL12A1 26 Combination Control 56.12 -1.19484045876129 Passenger 3618 female >0.1 Combination_Control
7 EPIC_0274 GRM3 22.9 Combination Control 56.12 -1.47495519296315 Passenger 3618 female >0.1 Combination_Control
9 EPIC_0274 KCNT1 12.89 Combination Control 56.12 -2.25947467793637 Passenger 3618 female >0.1 Combination_Control
1 EPIC_0275 HMCN1 4.887 Combination Control 56.241 -0.619463159511251 Passenger 3616 female 0.3 Combination_Control
10 EPIC_0275 TET1 33 Combination Control 56.241 -1.94627252167006 Passenger 3616 female >0.1 Combination_Control
12 EPIC_0275 SLC39A5 15.54 Combination Control 56.241 -1.86269653816946 Passenger 3616 female >0.1 Combination_Control
17 EPIC_0275 DNAH9 26.5 Combination Control 56.241 -1.30719008101741 Passenger 3616 female >0.1 Combination_Control
19 EPIC_0275 RYR1 24.2 Combination Control 56.241 -1.6213659361504 Passenger 3616 female >0.1 Combination_Control
7 EPIC_0275 MAGI2 4.004 Combination Control 56.241 -2.26743255711857 Passenger 3616 female >0.1 Combination_Control
2 EPIC_0279 DNMT3A 41 Combination PreLeukemia 42.445 -0.582174704230426 Driver 3578 female 0.3 Combination_PreLeukemia
8 EPIC_0279 SBF1P1 2.772 Combination PreLeukemia 42.445 -1.83378308914672 Passenger 3578 female >0.1 Combination_PreLeukemia
14 EPIC_0281 PLEKHH1 25.6 Combination Control 57.864 -0.359783991095767 Passenger 4481 female >0.5 Combination_Control
14 EPIC_0281 FLRT2 7.718 Combination Control 57.864 -2.25285320035477 Passenger 4481 female >0.1 Combination_Control
15 EPIC_0281 RYR3 25.2 Combination Control 57.864 -0.616619145793586 Passenger 4481 female 0.3 Combination_Control
19 EPIC_0281 JAK3 23 Combination Control 57.864 -0.360081423442992 Passenger 4481 female >0.5 Combination_Control
4 EPIC_0281 TET2 29.4 Combination Control 57.864 -2.21586147954272 Driver 4481 female >0.1 Combination_Control
9 EPIC_0281 TRPM3 10.72 Combination Control 57.864 -2.24838221681046 Passenger 4481 female >0.1 Combination_Control
12 EPIC_0289 KRAS 21.4 Combination Control 72.616 -1.54900307093626 Driver 4651 male >0.1 Combination_Control
14 EPIC_0289 NRXN3 22.7 Combination Control 72.616 -1.86278202266539 Passenger 4651 male >0.1 Combination_Control
5 EPIC_0289 MAP1B 16.62 Combination Control 72.616 -1.44560412944354 Passenger 4651 male >0.1 Combination_Control
2 EPIC_0290 DNMT3A 27.6 Combination Control 72.559 -1.73047538135615 Driver 4334 male >0.1 Combination_Control
X EPIC_0290 STAG2 22.7 Combination Control 72.559 -1.89712741903907 Driver 4334 male >0.1 Combination_Control
16 EPIC_0292 PKD1L2 9.271 Combination Control 68.394 -2.25382212775334 Passenger 3974 female >0.1 Combination_Control
4 EPIC_0292 KDR 19.82 Combination Control 68.394 -2.28430578358371 Passenger 3974 female >0.1 Combination_Control
4 EPIC_0292 KDR 5.556 Combination Control 68.394 -2.25423759937711 Passenger 3974 female >0.1 Combination_Control
6 EPIC_0292 TTBK1 0.582 Combination Control 68.394 -0.648516776149427 Passenger 3974 female 0.3 Combination_Control
7 EPIC_0292 EGFR 19.41 Combination Control 68.394 -2.22206595116222 Driver 3974 female >0.1 Combination_Control
8 EPIC_0292 MROH5 24 Combination Control 68.394 -0.374492057613517 Passenger 3974 female >0.5 Combination_Control
9 EPIC_0292 C5 5.248 Combination Control 68.394 -2.30184375685244 Passenger 3974 female >0.1 Combination_Control
X EPIC_0292 STAG2 21.3 Combination Control 68.394 -2.78604153162059 Driver 3974 female >0.1 Combination_Control
1 EPIC_0293 SPEN 26.1 Combination Control 68.723 -1.28937921290451 Passenger 3952 female >0.1 Combination_Control
12 EPIC_0293 KSR2 24.5 Combination Control 68.723 -1.93951747201489 Passenger 3952 female >0.1 Combination_Control
5 EPIC_0293 NPM1 27.3 Combination Control 68.723 -1.93951747201489 Driver 3952 female >0.1 Combination_Control
1 EPIC_0296 NRAS 23.3 Combination Control 55.233 -2.2038733734206 Driver 3983 female >0.1 Combination_Control
1 EPIC_0296 HMCN1 4.485 Combination Control 55.233 -0.381549190359534 Passenger 3983 female >0.5 Combination_Control
13 EPIC_0296 NALCN 22.4 Combination Control 55.233 -0.413047186727721 Passenger 3983 female 0.4 Combination_Control
20 EPIC_0296 KCNQ2 24.7 Combination Control 55.233 -1.62813266335564 Passenger 3983 female >0.1 Combination_Control
20 EPIC_0296 KCNQ2 24.3 Combination Control 55.233 -2.06206907275223 Passenger 3983 female >0.1 Combination_Control
5 EPIC_0296 DOCK2 8.403 Combination Control 55.233 -0.378650242879867 Passenger 3983 female >0.5 Combination_Control
7 EPIC_0296 MAGI2 10.42 Combination Control 55.233 -0.36275150099695 Passenger 3983 female >0.5 Combination_Control
8 EPIC_0296 CSMD1 0.007 Combination Control 55.233 -0.366099484902161 Passenger 3983 female >0.5 Combination_Control
17 EPIC_0297 PRPF8 23.6 Combination Control 71.767 -2.0346788020911 Driver 3975 male >0.1 Combination_Control
2 EPIC_0297 DNMT3A 31 Combination Control 71.767 -2.07385931046482 Driver 3975 male >0.1 Combination_Control
2 EPIC_0297 DNMT3A 25.9 Combination Control 71.767 -1.82700031425829 Driver 3975 male >0.1 Combination_Control
5 EPIC_0297 PCDHA13 12.11 Combination Control 71.767 -0.891790268915196 Passenger 3975 male 0.2 Combination_Control
7 EPIC_0297 GRM8 8.4 Combination Control 71.767 -1.77647810078878 Passenger 3975 male >0.1 Combination_Control
17 EPIC_0298 RNF213 9.496 Combination Control 71.754 -1.72092422635464 Passenger 3952 male >0.1 Combination_Control
2 EPIC_0298 DNMT3A 29.6 Combination Control 71.754 -1.82634471371898 Driver 3952 male >0.1 Combination_Control
3 EPIC_0298 CADPS 23.5 Combination Control 71.754 -2.11505574443353 Passenger 3952 male >0.1 Combination_Control
3 EPIC_0298 CADPS 9.528 Combination Control 71.754 -2.00913214337054 Passenger 3952 male >0.1 Combination_Control
3 EPIC_0298 CADPS 29.5 Combination Control 71.754 -1.33507610656192 Passenger 3952 male >0.1 Combination_Control
6 EPIC_0298 HIVEP1 3.451 Combination Control 71.754 -1.29636905897952 Passenger 3952 male >0.1 Combination_Control
6 EPIC_0298 ITPR3 7.381 Combination Control 71.754 -1.94659115722388 Passenger 3952 male >0.1 Combination_Control
6 EPIC_0298 PHIP 29.8 Combination Control 71.754 -2.32701782149436 Passenger 3952 male >0.1 Combination_Control
8 EPIC_0298 PKHD1L1 11.78 Combination Control 71.754 -1.76591570823178 Passenger 3952 male >0.1 Combination_Control
1 EPIC_0300 CACNA1E 28.2 Combination PreLeukemia 64.865 -1.71572496325222 Passenger 2194 male >0.1 Combination_PreLeukemia
2 EPIC_0300 DNMT3A 52 Combination PreLeukemia 64.865 -2.24023699859721 Driver 2194 male >0.1 Combination_PreLeukemia
2 EPIC_0300 DNMT3A 33 Combination PreLeukemia 64.865 -1.86133422553233 Driver 2194 male >0.1 Combination_PreLeukemia
2 EPIC_0300 SPEG 26.6 Combination PreLeukemia 64.865 -1.40856250527687 Passenger 2194 male >0.1 Combination_PreLeukemia
4 EPIC_0300 TET2 36 Combination PreLeukemia 64.865 -2.13018061983742 Driver 2194 male >0.1 Combination_PreLeukemia
4 EPIC_0300 TET2 34 Combination PreLeukemia 64.865 -1.45706134769319 Driver 2194 male >0.1 Combination_PreLeukemia
7 EPIC_0300 PPP1R3A 27.7 Combination PreLeukemia 64.865 -1.48211426718688 Passenger 2194 male >0.1 Combination_PreLeukemia
6 EPIC_0302 PRPF4B 23.8 Combination Control 43.392 -2.88592637888794 Passenger 3870 female >0.1 Combination_Control
8 EPIC_0302 RAD21 24.4 Combination Control 43.392 -2.05435763336963 Driver 3870 female >0.1 Combination_Control
12 EPIC_0307 KSR2 2.924 Combination Control 58.355 -0.762099522902079 Passenger 4176 male 0.2 Combination_Control
2 EPIC_0307 DNMT3A 38 Combination Control 58.355 -0.74808936650732 Driver 4176 male 0.2 Combination_Control
20 EPIC_0307 PTPRT 13.83 Combination Control 58.355 -2.07082894833147 Passenger 4176 male >0.1 Combination_Control
3 EPIC_0307 CADPS 22.8 Combination Control 58.355 -1.2405489790201 Passenger 4176 male >0.1 Combination_Control
3 EPIC_0307 CADPS 20.8 Combination Control 58.355 -1.52089998189171 Passenger 4176 male >0.1 Combination_Control
17 EPIC_0309 TP53 25.3 Combination PreLeukemia 69.864 -0.904896931498847 Driver 1761 male 0.2 Combination_PreLeukemia
17 EPIC_0309 TP53 25.8 Combination PreLeukemia 69.864 -0.767092789389518 Driver 1761 male 0.2 Combination_PreLeukemia
2 EPIC_0309 DNMT3A 32 Combination PreLeukemia 69.864 -0.826647623858196 Driver 1761 male 0.2 Combination_PreLeukemia
2 EPIC_0309 DNMT3A 34 Combination PreLeukemia 69.864 -1.29890628508605 Driver 1761 male >0.1 Combination_PreLeukemia
3 EPIC_0309 CADPS 22.8 Combination PreLeukemia 69.864 -1.22586275170256 Passenger 1761 male >0.1 Combination_PreLeukemia
7 EPIC_0309 EGFR 11.47 Combination PreLeukemia 69.864 -0.888781186900711 Driver 1761 male 0.2 Combination_PreLeukemia
8 EPIC_0309 CSMD3 25.9 Combination PreLeukemia 69.864 -1.84937248647062 Passenger 1761 male >0.1 Combination_PreLeukemia
15 EPIC_0310 IDH2 27 Combination Control 56.638 -0.357418760252817 Driver 4090 male >0.5 Combination_Control
15 EPIC_0311 IDH2 24.1 Combination PreLeukemia 56.12 -0.378878787763038 Driver 1609 male >0.5 Combination_PreLeukemia
8 EPIC_0311 KCNU1 0.028 Combination PreLeukemia 56.12 -2.21460324607744 Passenger 1609 male >0.1 Combination_PreLeukemia
6 EPIC_0312 ITPR3 33 Combination Control 56.49 -2.12166896830448 Passenger 4065 male >0.1 Combination_Control
7 EPIC_0312 EGFR 18.74 Combination Control 56.49 -1.57851124223937 Driver 4065 male >0.1 Combination_Control
8 EPIC_0312 CSMD1 32 Combination Control 56.49 -1.90119711971411 Passenger 4065 male >0.1 Combination_Control
12 EPIC_0315 KRT5 10.04 Combination Control 64.257 -1.81751401727344 Passenger 3484 female >0.1 Combination_Control
17 EPIC_0315 KIF2B 36 Combination Control 64.257 -1.72319595040946 Passenger 3484 female >0.1 Combination_Control
2 EPIC_0315 DNMT3A 24 Combination Control 64.257 -1.92064507089391 Driver 3484 female >0.1 Combination_Control
2 EPIC_0315 PTPRN 29.2 Combination Control 64.257 -1.98587445397681 Passenger 3484 female >0.1 Combination_Control
8 EPIC_0315 CSMD1 15.82 Combination Control 64.257 -2.00616052585211 Passenger 3484 female >0.1 Combination_Control
17 EPIC_0317 RNF213 3.458 Combination PreLeukemia 64.282 -2.21361987380503 Passenger 2897 female >0.1 Combination_PreLeukemia
2 EPIC_0317 DNMT3A 31 Combination PreLeukemia 64.282 -1.25258353065936 Driver 2897 female >0.1 Combination_PreLeukemia
20 EPIC_0317 DNMT3B 44 Combination PreLeukemia 64.282 -1.77670139244981 Passenger 2897 female >0.1 Combination_PreLeukemia
3 EPIC_0317 SI 0.012 Combination PreLeukemia 64.282 -1.56930105414113 Passenger 2897 female >0.1 Combination_PreLeukemia
2 EPIC_0318 DNMT3A 33 Positive Control 64.687 -1.51546670113496 Driver 3475 female >0.1 Positive_Control
17 EPIC_0322 NF1 25.1 Positive Control 56.701 -2.08990518092652 Driver 1228 female >0.1 Positive_Control
4 EPIC_0322 KIT 22.9 Positive Control 56.701 -2.00704903942955 Driver 1228 female >0.1 Positive_Control
8 EPIC_0322 CSMD1 0.095 Positive Control 56.701 -1.68067528629115 Passenger 1228 female >0.1 Positive_Control
15 EPIC_0325 IDH2 27 Positive Control 68.454 -0.36493164534523 Driver 3816 female >0.5 Positive_Control
2 EPIC_0327 DNMT3A 27.5 Combination PreLeukemia 43.644 -1.72620036036269 Driver 1947 female >0.1 Combination_PreLeukemia
4 EPIC_0327 TET2 12.93 Combination PreLeukemia 43.644 -1.80978319492113 Driver 1947 female >0.1 Combination_PreLeukemia
2 EPIC_0328 DNMT3A 31 Combination Control 71.472 -2.24980953557175 Driver 3798 female >0.1 Combination_Control
3 EPIC_0328 CELSR3 10.45 Combination Control 71.472 -1.13976743495734 Passenger 3798 female >0.1 Combination_Control
5 EPIC_0328 DNAH5 25.2 Combination Control 71.472 -1.54095448320539 Passenger 3798 female >0.1 Combination_Control
2 EPIC_0336 DNMT3A 29.6 Combination PreLeukemia 50.932 -1.93481255971788 Driver 1178 female >0.1 Combination_PreLeukemia
4 EPIC_0336 BOD1L1 15.59 Combination PreLeukemia 50.932 -0.698970004336019 Passenger 1178 female 0.2 Combination_PreLeukemia
5 EPIC_0336 DNAH5 14.26 Combination PreLeukemia 50.932 -2.05170344856894 Passenger 1178 female >0.1 Combination_PreLeukemia
7 EPIC_0336 EGFR 9.943 Combination PreLeukemia 50.932 -1.8780988944153 Driver 1178 female >0.1 Combination_PreLeukemia
8 EPIC_0336 KCNU1 38 Combination PreLeukemia 50.932 -1.99500835224453 Passenger 1178 female >0.1 Combination_PreLeukemia
2 EPIC_0337 DNMT3A 33 Combination PreLeukemia 63.055 -1.73450529976408 Driver 2052 female >0.1 Combination_PreLeukemia
2 EPIC_0337 DNMT3A 39 Combination PreLeukemia 63.055 -2.0079446822396 Driver 2052 female >0.1 Combination_PreLeukemia
4 EPIC_0337 FRYL 24 Combination PreLeukemia 63.055 -1.98925071323625 Passenger 2052 female >0.1 Combination_PreLeukemia
5 EPIC_0337 MAP1B 0.145 Combination PreLeukemia 63.055 -1.77393910894901 Passenger 2052 female >0.1 Combination_PreLeukemia
7 EPIC_0337 KCNH2 17.56 Combination PreLeukemia 63.055 -1.63274660694022 Passenger 2052 female >0.1 Combination_PreLeukemia
1 EPIC_0339 CACNA1E 28.9 Combination PreLeukemia 60.189 -1.49866134478768 Passenger 2008 female >0.1 Combination_PreLeukemia
2 EPIC_0339 DNMT3A 29.2 Combination PreLeukemia 60.189 -1.93716240248378 Driver 2008 female >0.1 Combination_PreLeukemia
20 EPIC_0339 PTPRT 27 Combination PreLeukemia 60.189 -1.84129081392442 Passenger 2008 female >0.1 Combination_PreLeukemia
8 EPIC_0339 DLC1 0.909 Combination PreLeukemia 60.189 -2.06398970752318 Passenger 2008 female >0.1 Combination_PreLeukemia
3 EPIC_0341 BSN 32 Combination PreLeukemia 66.574 -1.78533096417789 Passenger 694 female >0.1 Combination_PreLeukemia
4 EPIC_0341 LRBA 42 Combination PreLeukemia 66.574 -1.82542562701534 Passenger 694 female >0.1 Combination_PreLeukemia
1 EPIC_0345 THRAP3 21.5 Combination PreLeukemia 57.988 -0.428045564365789 Driver 955 female 0.4 Combination_PreLeukemia
1 EPIC_0345 EPHA10 23.4 Combination PreLeukemia 57.988 -0.429667253466678 Passenger 955 female 0.4 Combination_PreLeukemia
1 EPIC_0345 EPHA10 12.39 Combination PreLeukemia 57.988 -1.76715630037688 Passenger 955 female >0.1 Combination_PreLeukemia
11 EPIC_0345 DYNC2H1 26.7 Combination PreLeukemia 57.988 -1.72468634151479 Passenger 955 female >0.1 Combination_PreLeukemia
11 EPIC_0345 CBL 3.242 Combination PreLeukemia 57.988 -0.919608037696631 Passenger 955 female 0.2 Combination_PreLeukemia
12 EPIC_0345 IKZF4 22.6 Combination PreLeukemia 57.988 -0.455100148178196 Passenger 955 female 0.4 Combination_PreLeukemia
12 EPIC_0345 IKZF4 17.54 Combination PreLeukemia 57.988 -0.407946550868644 Passenger 955 female 0.4 Combination_PreLeukemia
14 EPIC_0345 PLEKHH1 16.2 Combination PreLeukemia 57.988 -0.948380620730104 Passenger 955 female 0.2 Combination_PreLeukemia
16 EPIC_0345 ZC3H18 22.1 Combination PreLeukemia 57.988 -0.375932525481888 Passenger 955 female >0.5 Combination_PreLeukemia
17 EPIC_0345 CACNA1G 8.297 Combination PreLeukemia 57.988 -0.848336020227916 Passenger 955 female 0.2 Combination_PreLeukemia
19 EPIC_0345 RYR1 7.015 Combination PreLeukemia 57.988 -0.772908087266254 Passenger 955 female 0.2 Combination_PreLeukemia
2 EPIC_0345 APOB 0.382 Combination PreLeukemia 57.988 -0.407918775682181 Passenger 955 female 0.4 Combination_PreLeukemia
2 EPIC_0345 DNMT3A 28.8 Combination PreLeukemia 57.988 -1.30963023691302 Driver 955 female >0.1 Combination_PreLeukemia
2 EPIC_0345 PTPRN 17.76 Combination PreLeukemia 57.988 -0.811797352065904 Passenger 955 female 0.2 Combination_PreLeukemia
20 EPIC_0345 KCNQ2 0.149 Combination PreLeukemia 57.988 -0.419049947676713 Passenger 955 female 0.4 Combination_PreLeukemia
20 EPIC_0345 KCNQ2 0.854 Combination PreLeukemia 57.988 -0.435627509150404 Passenger 955 female 0.4 Combination_PreLeukemia
3 EPIC_0345 XIRP1 7.714 Combination PreLeukemia 57.988 -0.871898117991159 Passenger 955 female 0.2 Combination_PreLeukemia
3 EPIC_0345 XIRP1 0.057 Combination PreLeukemia 57.988 -0.862509797252372 Passenger 955 female 0.2 Combination_PreLeukemia
3 EPIC_0345 CELSR3 15.61 Combination PreLeukemia 57.988 -0.472185853021104 Passenger 955 female 0.4 Combination_PreLeukemia
3 EPIC_0345 ILDR1 23.7 Combination PreLeukemia 57.988 -0.848394217553956 Passenger 955 female 0.2 Combination_PreLeukemia
3 EPIC_0345 ADCY5 10.76 Combination PreLeukemia 57.988 -0.98762683277751 Passenger 955 female 0.2 Combination_PreLeukemia
5 EPIC_0345 DNAH5 16.08 Combination PreLeukemia 57.988 -0.893662888803157 Passenger 955 female 0.2 Combination_PreLeukemia
6 EPIC_0345 PHACTR1 11.92 Combination PreLeukemia 57.988 -0.85884822033312 Passenger 955 female 0.2 Combination_PreLeukemia
6 EPIC_0345 PKHD1 13.27 Combination PreLeukemia 57.988 -0.471346783090885 Passenger 955 female 0.4 Combination_PreLeukemia
8 EPIC_0345 DLC1 8.761 Combination PreLeukemia 57.988 -0.458398293126667 Passenger 955 female 0.4 Combination_PreLeukemia
8 EPIC_0345 MROH5 6.316 Combination PreLeukemia 57.988 -0.828899849711715 Passenger 955 female 0.2 Combination_PreLeukemia
9 EPIC_0345 JAK2 17.31 Combination PreLeukemia 57.988 -0.792249872077989 Passenger 955 female 0.2 Combination_PreLeukemia
9 EPIC_0345 TRPM3 3.036 Combination PreLeukemia 57.988 -0.425364614721807 Passenger 955 female 0.4 Combination_PreLeukemia
9 EPIC_0345 CCDC180 24.1 Combination PreLeukemia 57.988 -0.952900443794767 Passenger 955 female 0.2 Combination_PreLeukemia
9 EPIC_0345 KCNT1 10.89 Combination PreLeukemia 57.988 -0.503001202259908 Passenger 955 female 0.4 Combination_PreLeukemia
X EPIC_0345 FAM47A 2.566 Combination PreLeukemia 57.988 -0.407732172492184 Passenger 955 female 0.4 Combination_PreLeukemia
X EPIC_0345 KDM6A 12.01 Combination PreLeukemia 57.988 -1.65321294807004 Driver 955 female >0.1 Combination_PreLeukemia
X EPIC_0345 ASB12 7.658 Combination PreLeukemia 57.988 -0.425062870784693 Passenger 955 female 0.4 Combination_PreLeukemia
X EPIC_0345 MTMR8 12.7 Combination PreLeukemia 57.988 -0.403408401806839 Passenger 955 female 0.4 Combination_PreLeukemia
X EPIC_0345 MED12 28.3 Combination PreLeukemia 57.988 -2.10720996964787 Driver 955 female >0.1 Combination_PreLeukemia
1 EPIC_0346 THRAP3 21.5 Combination PreLeukemia 58.88 -0.469052780369802 Driver 290 male 0.4 Combination_PreLeukemia
1 EPIC_0346 EPHA10 23.4 Combination PreLeukemia 58.88 -0.453932606071892 Passenger 290 male 0.4 Combination_PreLeukemia
1 EPIC_0346 EPHA10 12.39 Combination PreLeukemia 58.88 -2.10169396124193 Passenger 290 male >0.1 Combination_PreLeukemia
11 EPIC_0346 DYNC2H1 26.7 Combination PreLeukemia 58.88 -1.93522015312417 Passenger 290 male >0.1 Combination_PreLeukemia
11 EPIC_0346 CBL 3.242 Combination PreLeukemia 58.88 -0.867445756306896 Passenger 290 male 0.2 Combination_PreLeukemia
12 EPIC_0346 IKZF4 22.6 Combination PreLeukemia 58.88 -0.457190750500473 Passenger 290 male 0.4 Combination_PreLeukemia
12 EPIC_0346 IKZF4 17.54 Combination PreLeukemia 58.88 -0.438488378021574 Passenger 290 male 0.4 Combination_PreLeukemia
14 EPIC_0346 PLEKHH1 16.2 Combination PreLeukemia 58.88 -0.789528982086723 Passenger 290 male 0.2 Combination_PreLeukemia
16 EPIC_0346 ZC3H18 22.1 Combination PreLeukemia 58.88 -0.468803466155467 Passenger 290 male 0.4 Combination_PreLeukemia
17 EPIC_0346 CACNA1G 8.297 Combination PreLeukemia 58.88 -0.864056786144713 Passenger 290 male 0.2 Combination_PreLeukemia
19 EPIC_0346 RYR1 7.015 Combination PreLeukemia 58.88 -0.830307935941181 Passenger 290 male 0.2 Combination_PreLeukemia
2 EPIC_0346 APOB 0.382 Combination PreLeukemia 58.88 -0.437758302017012 Passenger 290 male 0.4 Combination_PreLeukemia
2 EPIC_0346 DNMT3A 28.8 Combination PreLeukemia 58.88 -1.33049158851946 Driver 290 male >0.1 Combination_PreLeukemia
2 EPIC_0346 PTPRN 17.76 Combination PreLeukemia 58.88 -0.818825512144553 Passenger 290 male 0.2 Combination_PreLeukemia
20 EPIC_0346 KCNQ2 0.149 Combination PreLeukemia 58.88 -0.433454095035445 Passenger 290 male 0.4 Combination_PreLeukemia
20 EPIC_0346 KCNQ2 0.854 Combination PreLeukemia 58.88 -0.454920607571534 Passenger 290 male 0.4 Combination_PreLeukemia
3 EPIC_0346 XIRP1 7.714 Combination PreLeukemia 58.88 -0.829219202215471 Passenger 290 male 0.2 Combination_PreLeukemia
3 EPIC_0346 XIRP1 0.057 Combination PreLeukemia 58.88 -0.849971574882169 Passenger 290 male 0.2 Combination_PreLeukemia
3 EPIC_0346 CELSR3 15.61 Combination PreLeukemia 58.88 -0.469919460876468 Passenger 290 male 0.4 Combination_PreLeukemia
3 EPIC_0346 ILDR1 23.7 Combination PreLeukemia 58.88 -0.870464780259829 Passenger 290 male 0.2 Combination_PreLeukemia
3 EPIC_0346 ADCY5 10.76 Combination PreLeukemia 58.88 -0.893146433745391 Passenger 290 male 0.2 Combination_PreLeukemia
5 EPIC_0346 DNAH5 16.08 Combination PreLeukemia 58.88 -0.874661896149125 Passenger 290 male 0.2 Combination_PreLeukemia
6 EPIC_0346 PHACTR1 11.92 Combination PreLeukemia 58.88 -0.846328400269878 Passenger 290 male 0.2 Combination_PreLeukemia
6 EPIC_0346 PKHD1 13.27 Combination PreLeukemia 58.88 -0.500714413002192 Passenger 290 male 0.4 Combination_PreLeukemia
8 EPIC_0346 DLC1 8.761 Combination PreLeukemia 58.88 -0.472018424361799 Passenger 290 male 0.4 Combination_PreLeukemia
8 EPIC_0346 MROH5 6.316 Combination PreLeukemia 58.88 -0.813521142569235 Passenger 290 male 0.2 Combination_PreLeukemia
9 EPIC_0346 JAK2 17.31 Combination PreLeukemia 58.88 -0.942927558571783 Passenger 290 male 0.2 Combination_PreLeukemia
9 EPIC_0346 TRPM3 3.036 Combination PreLeukemia 58.88 -0.470983089481105 Passenger 290 male 0.4 Combination_PreLeukemia
9 EPIC_0346 CCDC180 24.1 Combination PreLeukemia 58.88 -0.849986946995461 Passenger 290 male 0.2 Combination_PreLeukemia
9 EPIC_0346 KCNT1 10.89 Combination PreLeukemia 58.88 -0.462917942365397 Passenger 290 male 0.4 Combination_PreLeukemia
X EPIC_0346 FAM47A 2.566 Combination PreLeukemia 58.88 -0.392852845181976 Passenger 290 male >0.5 Combination_PreLeukemia
X EPIC_0346 ASB12 7.658 Combination PreLeukemia 58.88 -0.400615889264823 Passenger 290 male 0.4 Combination_PreLeukemia
X EPIC_0346 MTMR8 12.7 Combination PreLeukemia 58.88 -0.427958297876433 Passenger 290 male 0.4 Combination_PreLeukemia
X EPIC_0346 MED12 28.3 Combination PreLeukemia 58.88 -2.17084809593829 Driver 290 male >0.1 Combination_PreLeukemia
13 EPIC_0347 DCLK1 10.59 Positive PreLeukemia 64.066 -0.880612126377664 Passenger 1424 female 0.2 Positive_PreLeukemia
15 EPIC_0347 AKAP13 14.94 Positive PreLeukemia 64.066 -2.13440868040162 Passenger 1424 female >0.1 Positive_PreLeukemia
17 EPIC_0347 NF1 5.822 Positive PreLeukemia 64.066 -0.361168434288919 Driver 1424 female >0.5 Positive_PreLeukemia
1 EPIC_0348 HMCN1 15.1 Combination PreLeukemia 70.253 -2.26650019885229 Passenger 314 female >0.1 Combination_PreLeukemia
13 EPIC_0348 FREM2 22.9 Combination PreLeukemia 70.253 -1.86679652201921 Passenger 314 female >0.1 Combination_PreLeukemia
19 EPIC_0348 JAK3 25.5 Combination PreLeukemia 70.253 -1.95963900164368 Passenger 314 female >0.1 Combination_PreLeukemia
2 EPIC_0348 LRP1B 9.652 Combination PreLeukemia 70.253 -2.54394385388684 Passenger 314 female >0.1 Combination_PreLeukemia
2 EPIC_0348 LRP1B 12.67 Combination PreLeukemia 70.253 -2.44418635555812 Passenger 314 female >0.1 Combination_PreLeukemia
2 EPIC_0348 MAP2 27.4 Combination PreLeukemia 70.253 -2.64976749246003 Passenger 314 female >0.1 Combination_PreLeukemia
3 EPIC_0348 CELSR3 17.54 Combination PreLeukemia 70.253 -2.39423288627374 Passenger 314 female >0.1 Combination_PreLeukemia
3 EPIC_0348 CADPS 20.8 Combination PreLeukemia 70.253 -1.63018878790569 Passenger 314 female >0.1 Combination_PreLeukemia
3 EPIC_0348 SI 27.3 Combination PreLeukemia 70.253 -2.24551252883994 Passenger 314 female >0.1 Combination_PreLeukemia
5 EPIC_0348 DNAH5 22.2 Combination PreLeukemia 70.253 -1.3170178404715 Passenger 314 female >0.1 Combination_PreLeukemia
6 EPIC_0348 COL12A1 27.3 Combination PreLeukemia 70.253 -2.69489809902099 Passenger 314 female >0.1 Combination_PreLeukemia
9 EPIC_0348 TNC 29.1 Combination PreLeukemia 70.253 -2.01715280408263 Passenger 314 female >0.1 Combination_PreLeukemia
X EPIC_0348 FAM47A 1.21 Combination PreLeukemia 70.253 -1.98763949583942 Passenger 314 female >0.1 Combination_PreLeukemia
2 EPIC_0354 DNMT3A 32 Combination Control 56.638 -2.01072375681817 Driver 3382 female >0.1 Combination_Control
3 EPIC_0354 FOXP1 7.106 Combination Control 56.638 -2.06911308807768 Passenger 3382 female >0.1 Combination_Control
12 EPIC_0359 KRT5 13.66 Combination PreLeukemia 48.17 -2.42975252755033 Passenger 2885 male >0.1 Combination_PreLeukemia
X EPIC_0359 BCOR 14.92 Combination PreLeukemia 48.17 -1.47712168901436 Driver 2885 male >0.1 Combination_PreLeukemia
1 EPIC_0361 SEMA4A 27.9 Combination Control 51.565 -2.20951497979907 Passenger 4012 male >0.1 Combination_Control
X EPIC_0361 STAG2 24.3 Combination Control 51.565 -1.83884770099714 Driver 4012 male >0.1 Combination_Control
2 EPIC_0362 DNMT3A 29.3 Combination Control 61.383 -0.864596993003884 Driver 3989 male 0.2 Combination_Control
3 EPIC_0362 ADCY5 8.998 Combination Control 61.383 -1.69629000755221 Passenger 3989 male >0.1 Combination_Control
5 EPIC_0362 DNAH5 2.87 Combination Control 61.383 -2.18949058991075 Passenger 3989 male >0.1 Combination_Control
7 EPIC_0362 MAGI2 23.4 Combination Control 61.383 -1.80753569688287 Passenger 3989 male >0.1 Combination_Control
8 EPIC_0362 CSMD3 9.172 Combination Control 61.383 -2.09963123249952 Passenger 3989 male >0.1 Combination_Control
8 EPIC_0362 CSMD3 9.565 Combination Control 61.383 -2.15505957543828 Passenger 3989 male >0.1 Combination_Control
X EPIC_0362 KDM6A 12.27 Combination Control 61.383 -2.63447644934494 Driver 3989 male >0.1 Combination_Control
X EPIC_0362 ATP2B3 27.6 Combination Control 61.383 -1.76342747240987 Passenger 3989 male >0.1 Combination_Control
2 EPIC_0363 NLRC4 18.57 Combination Control 71.258 -2.18667392569521 Passenger 2834 male >0.1 Combination_Control
2 EPIC_0367 DYSF 23.1 Combination Control 71.576 -1.69051249193507 Passenger 4087 male >0.1 Combination_Control
21 EPIC_0367 RUNX1 0.229 Combination Control 71.576 -0.366063163037496 Driver 4087 male >0.5 Combination_Control
X EPIC_0367 ZBTB33 28.9 Combination Control 71.576 -1.11178286511229 Passenger 4087 male >0.1 Combination_Control
2 EPIC_0372 DNMT3A 32 Combination Control 71.641 -2.19033189360285 Driver 3774 male >0.1 Combination_Control
2 EPIC_0372 DYSF 23.1 Combination Control 71.641 -1.67102136116352 Passenger 3774 male >0.1 Combination_Control
7 EPIC_0372 PPP1R3A 2.272 Combination Control 71.641 -2.05150341124069 Passenger 3774 male >0.1 Combination_Control
17 EPIC_0374 DNAH9 17.92 Combination PreLeukemia 49.914 -2.05545120167911 Passenger 1248 female >0.1 Combination_PreLeukemia
5 EPIC_0374 VCAN 17.13 Combination PreLeukemia 49.914 -2.37617100333325 Passenger 1248 female >0.1 Combination_PreLeukemia
7 EPIC_0374 KCNH2 9.911 Combination PreLeukemia 49.914 -0.359543408962358 Passenger 1248 female >0.5 Combination_PreLeukemia
X EPIC_0374 SHROOM2 9.061 Combination PreLeukemia 49.914 -0.358198804526078 Passenger 1248 female >0.5 Combination_PreLeukemia
3 EPIC_0377 ADCY5 10.17 Combination PreLeukemia 66.393 -1.57428323160381 Passenger 257 female >0.1 Combination_PreLeukemia
4 EPIC_0377 FRYL 28.8 Combination PreLeukemia 66.393 -1.52287874528034 Passenger 257 female >0.1 Combination_PreLeukemia
4 EPIC_0377 TET2 28.2 Combination PreLeukemia 66.393 -0.454997367575377 Driver 257 female 0.4 Combination_PreLeukemia
5 EPIC_0377 EDIL3 43 Combination PreLeukemia 66.393 -1.88099829356477 Passenger 257 female >0.1 Combination_PreLeukemia
5 EPIC_0377 NMUR2 0.733 Combination PreLeukemia 66.393 -1.82551861062627 Passenger 257 female >0.1 Combination_PreLeukemia
1 EPIC_0378 HMCN1 25.9 Positive PreLeukemia 56.553 -0.35744546449068 Passenger 2386 male >0.5 Positive_PreLeukemia
12 EPIC_0378 CHD4 25.2 Positive PreLeukemia 56.553 -2.05581502027836 Driver 2386 male >0.1 Positive_PreLeukemia
2 EPIC_0378 DNMT3A 26.2 Positive PreLeukemia 56.553 -0.770645857559244 Driver 2386 male 0.2 Positive_PreLeukemia
2 EPIC_0378 DNMT3A 8.57 Positive PreLeukemia 56.553 -1.71600264876418 Driver 2386 male >0.1 Positive_PreLeukemia
7 EPIC_0378 EZH2 23.8 Positive PreLeukemia 56.553 -2.06116967523412 Driver 2386 male >0.1 Positive_PreLeukemia
13 EPIC_0379 MTUS2 9.782 Combination Control 56.539 -3.06082382574 Passenger 2458 male >0.1 Combination_Control
2 EPIC_0379 DNMT3A 31 Combination Control 56.539 -2.23971627169974 Driver 2458 male >0.1 Combination_Control
3 EPIC_0379 SI 0.617 Combination Control 56.539 -1.68016344094738 Passenger 2458 male >0.1 Combination_Control
6 EPIC_0379 ITPR3 26 Combination Control 56.539 -2.12126627914592 Passenger 2458 male >0.1 Combination_Control
2 EPIC_0381 DNMT3A 33 Positive PreLeukemia 49.352 -1.67713594659518 Driver 1444 female >0.1 Positive_PreLeukemia
16 EPIC_0382 CNTNAP4 13.47 Combination Control 56.668 -2.15067580971765 Passenger 3323 female >0.1 Combination_Control
3 EPIC_0382 CADPS 22.8 Combination Control 56.668 -1.18088991755203 Passenger 3323 female >0.1 Combination_Control
3 EPIC_0382 CADPS 42 Combination Control 56.668 -1.67041501765902 Passenger 3323 female >0.1 Combination_Control
3 EPIC_0382 CADPS 20.8 Combination Control 56.668 -1.60538723980627 Passenger 3323 female >0.1 Combination_Control
4 EPIC_0382 KDR 8.54 Combination Control 56.668 -2.38219685165036 Passenger 3323 female >0.1 Combination_Control
4 EPIC_0382 TET2 36 Combination Control 56.668 -2.38186714564824 Driver 3323 female >0.1 Combination_Control
8 EPIC_0382 CSMD3 6.336 Combination Control 56.668 -2.24088160201356 Passenger 3323 female >0.1 Combination_Control
X EPIC_0382 FAM47A 0.365 Combination Control 56.668 -2.25086376521906 Passenger 3323 female >0.1 Combination_Control
2 EPIC_0387 DNMT3A 33 Combination Control 51.592 -1.65321294807004 Driver 4664 female >0.1 Combination_Control
2 EPIC_0387 DYSF 25.1 Combination Control 51.592 -2.02338961411441 Passenger 4664 female >0.1 Combination_Control
2 EPIC_0387 MAP2 1.62 Combination Control 51.592 -1.74123824055697 Passenger 4664 female >0.1 Combination_Control
5 EPIC_0387 NPM1 32 Combination Control 51.592 -2.02325259643649 Driver 4664 female >0.1 Combination_Control
X EPIC_0387 BCOR 20.1 Combination Control 51.592 -1.52987923330961 Driver 4664 female >0.1 Combination_Control
2 EPIC_0389 DNMT3A 33 Positive Control 51.592 -1.52489419811364 Driver 4664 female >0.1 Positive_Control
2 EPIC_0389 MAP2 1.62 Positive Control 51.592 -1.74462858352918 Passenger 4664 female >0.1 Positive_Control
11 EPIC_0390 E2F8 24 Combination Control 61.098 -2.0838883577257 Passenger 2929 male >0.1 Combination_Control
13 EPIC_0390 MTUS2 5.899 Combination Control 61.098 -1.89139777194723 Passenger 2929 male >0.1 Combination_Control
4 EPIC_0390 TET2 1.782 Combination Control 61.098 -1.95222685629208 Driver 2929 male >0.1 Combination_Control
5 EPIC_0390 MAP1B 14.83 Combination Control 61.098 -1.85769815255693 Passenger 2929 male >0.1 Combination_Control
5 EPIC_0390 VCAN 15.48 Combination Control 61.098 -2.17408209020933 Passenger 2929 male >0.1 Combination_Control
6 EPIC_0390 PKHD1 2.249 Combination Control 61.098 -2.13113700017317 Passenger 2929 male >0.1 Combination_Control
1 EPIC_0391 ZNF687 14.81 Combination PreLeukemia 67.014 -1.88904684643837 Passenger 3333 female >0.1 Combination_PreLeukemia
2 EPIC_0391 SPEG 4.032 Combination PreLeukemia 67.014 -1.58819180400849 Passenger 3333 female >0.1 Combination_PreLeukemia
5 EPIC_0391 EDIL3 24.1 Combination PreLeukemia 67.014 -2.41747189515027 Passenger 3333 female >0.1 Combination_PreLeukemia
1 EPIC_0392 ZNF687 23.9 Combination PreLeukemia 56.348 -2.27646141765133 Passenger 2705 female >0.1 Combination_PreLeukemia
11 EPIC_0392 GRIK4 21.8 Combination PreLeukemia 56.348 -2.16780926065675 Passenger 2705 female >0.1 Combination_PreLeukemia
18 EPIC_0392 SETBP1 0.072 Combination PreLeukemia 56.348 -1.41735266505552 Passenger 2705 female >0.1 Combination_PreLeukemia
2 EPIC_0392 DNMT3A 26.2 Combination PreLeukemia 56.348 -0.423286721253706 Driver 2705 female 0.4 Combination_PreLeukemia
2 EPIC_0392 SF3B1 24.3 Combination PreLeukemia 56.348 -0.941554994555605 Passenger 2705 female 0.2 Combination_PreLeukemia
20 EPIC_0392 ASXL1 14.7 Combination PreLeukemia 56.348 -2.5457193272039 Driver 2705 female >0.1 Combination_PreLeukemia
5 EPIC_0392 DNAH5 23.3 Combination PreLeukemia 56.348 -2.29578683254659 Passenger 2705 female >0.1 Combination_PreLeukemia
6 EPIC_0392 DST 23.2 Combination PreLeukemia 56.348 -2.20862027397365 Passenger 2705 female >0.1 Combination_PreLeukemia
X EPIC_0392 MED12 24.1 Combination PreLeukemia 56.348 -1.99185991307155 Driver 2705 female >0.1 Combination_PreLeukemia
13 EPIC_0394 MTUS2 17.5 Combination Control 73.864 -1.18806591138036 Passenger 3967 male >0.1 Combination_Control
14 EPIC_0394 NRXN3 29.1 Combination Control 73.864 -0.918166813552717 Passenger 3967 male 0.2 Combination_Control
2 EPIC_0394 LRP1B 22.7 Combination Control 73.864 -0.877318938373903 Passenger 3967 male 0.2 Combination_Control
2 EPIC_0394 SPEG 31 Combination Control 73.864 -1.93413657417287 Passenger 3967 male >0.1 Combination_Control
1 EPIC_0395 MYOC 21 Combination Control 66.502 -2.16044528222054 Passenger 4037 female >0.1 Combination_Control
13 EPIC_0395 FREM2 23.9 Combination Control 66.502 -1.90994308856701 Passenger 4037 female >0.1 Combination_Control
14 EPIC_0395 TMEM260 29.2 Combination Control 66.502 -1.96720803934248 Passenger 4037 female >0.1 Combination_Control
16 EPIC_0395 PKD1L2 16.55 Combination Control 66.502 -1.84941854086587 Passenger 4037 female >0.1 Combination_Control
2 EPIC_0395 PSME4 8.011 Combination Control 66.502 -1.70757113154685 Passenger 4037 female >0.1 Combination_Control
4 EPIC_0395 LRBA 25.4 Combination Control 66.502 -2.06279063683973 Passenger 4037 female >0.1 Combination_Control
5 EPIC_0395 NPM1 32 Combination Control 66.502 -2.40654002843091 Driver 4037 female >0.1 Combination_Control
8 EPIC_0395 SBF1P1 1.962 Combination Control 66.502 -2.13762529305727 Passenger 4037 female >0.1 Combination_Control
8 EPIC_0395 CRISPLD1 19.52 Combination Control 66.502 -1.66410501587897 Passenger 4037 female >0.1 Combination_Control
8 EPIC_0396 SBF1P1 10.45 Combination Control 71.381 -1.88451263908606 Passenger 3989 male >0.1 Combination_Control
X EPIC_0396 KDM6A 27.8 Combination Control 71.381 -1.60151659473195 Driver 3989 male >0.1 Combination_Control
X EPIC_0396 ZBTB33 29.2 Combination Control 71.381 -1.8548129202812 Passenger 3989 male >0.1 Combination_Control
1 EPIC_0397 SPEN 33 Combination PreLeukemia 69.227 -1.46132700304695 Passenger 3541 female >0.1 Combination_PreLeukemia
1 EPIC_0397 HMCN1 1.676 Combination PreLeukemia 69.227 -1.93213719530212 Passenger 3541 female >0.1 Combination_PreLeukemia
11 EPIC_0397 CBL 28.5 Combination PreLeukemia 69.227 -1.52374675344602 Passenger 3541 female >0.1 Combination_PreLeukemia
15 EPIC_0397 ALPK3 2.988 Combination PreLeukemia 69.227 -1.8029014700849 Passenger 3541 female >0.1 Combination_PreLeukemia
17 EPIC_0397 SRSF2 24.2 Combination PreLeukemia 69.227 -0.51038459408346 Passenger 3541 female 0.4 Combination_PreLeukemia
4 EPIC_0397 KDR 32 Combination PreLeukemia 69.227 -1.86224090481915 Passenger 3541 female >0.1 Combination_PreLeukemia
4 EPIC_0397 TET2 46 Combination PreLeukemia 69.227 -2.14819148577176 Driver 3541 female >0.1 Combination_PreLeukemia
5 EPIC_0397 DNAH5 25.3 Combination PreLeukemia 69.227 -1.9925552246128 Passenger 3541 female >0.1 Combination_PreLeukemia
6 EPIC_0397 PKHD1 27.9 Combination PreLeukemia 69.227 -2.24221009596059 Passenger 3541 female >0.1 Combination_PreLeukemia
9 EPIC_0397 JAK2 31 Combination PreLeukemia 69.227 -0.876517502912906 Passenger 3541 female 0.2 Combination_PreLeukemia
15 EPIC_0398 ALPK3 13.5 Combination Control 48.931 -1.69897000433602 Passenger 4560 male >0.1 Combination_Control
12 EPIC_0399 CHD4 32 Combination Control 64.517 -1.91573480975172 Driver 5041 male >0.1 Combination_Control
6 EPIC_0399 PKHD1 34 Combination Control 64.517 -1.95664951293934 Passenger 5041 male >0.1 Combination_Control
X EPIC_0399 STAG2 22.3 Combination Control 64.517 -2.49785020684417 Driver 5041 male >0.1 Combination_Control
2 EPIC_0400 DNMT3A 32 Combination Control 56.307 -0.397807569051073 Driver 4702 female >0.5 Combination_Control
3 EPIC_0400 FOXP1 18.6 Combination Control 56.307 -2.74429341741738 Passenger 4702 female >0.1 Combination_Control
17 EPIC_0402 NF1 35 Combination Control 56.611 -2.01058266663953 Driver 3618 female >0.1 Combination_Control
2 EPIC_0402 DNMT3A 31 Combination Control 56.611 -1.47034767829605 Driver 3618 female >0.1 Combination_Control
21 EPIC_0402 DSCAM 4.884 Combination Control 56.611 -2.07402356464439 Passenger 3618 female >0.1 Combination_Control
4 EPIC_0402 BOD1L1 18.64 Combination Control 56.611 -1.87506234912926 Passenger 3618 female >0.1 Combination_Control
4 EPIC_0402 BOD1L1 17.22 Combination Control 56.611 -1.07918141976545 Passenger 3618 female >0.1 Combination_Control
5 EPIC_0402 PCDHA13 22.7 Combination Control 56.611 -1.42805138275527 Passenger 3618 female >0.1 Combination_Control
10 EPIC_0405 UNC5B 25.3 Combination Control 66.705 -1.86332381556937 Passenger 4976 female >0.1 Combination_Control
17 EPIC_0405 DNAH9 28 Combination Control 66.705 -1.89361189552144 Passenger 4976 female >0.1 Combination_Control
19 EPIC_0405 RYR1 1.586 Combination Control 66.705 -0.359896374694905 Passenger 4976 female >0.5 Combination_Control
19 EPIC_0405 MEGF8 12.8 Combination Control 66.705 -0.390640408018621 Passenger 4976 female >0.5 Combination_Control
2 EPIC_0405 LRP1B 26.2 Combination Control 66.705 -1.19076494923143 Passenger 4976 female >0.1 Combination_Control
2 EPIC_0405 LRP1B 9.363 Combination Control 66.705 -2.28279815551193 Passenger 4976 female >0.1 Combination_Control
2 EPIC_0405 GIGYF2 14.09 Combination Control 66.705 -1.59988355848378 Passenger 4976 female >0.1 Combination_Control
2 EPIC_0405 GIGYF2 14.56 Combination Control 66.705 -1.55958056191238 Passenger 4976 female >0.1 Combination_Control
2 EPIC_0405 GIGYF2 0.215 Combination Control 66.705 -1.60685843026449 Passenger 4976 female >0.1 Combination_Control
2 EPIC_0405 GIGYF2 1.851 Combination Control 66.705 -1.41735266505552 Passenger 4976 female >0.1 Combination_Control
2 EPIC_0405 GIGYF2 3.962 Combination Control 66.705 -1.70242987631841 Passenger 4976 female >0.1 Combination_Control
3 EPIC_0405 CELSR3 26.4 Combination Control 66.705 -1.82607402097146 Passenger 4976 female >0.1 Combination_Control
4 EPIC_0405 DCHS2 0.012 Combination Control 66.705 -1.75175201273862 Passenger 4976 female >0.1 Combination_Control
6 EPIC_0405 DST 14.14 Combination Control 66.705 -2.1696327047069 Passenger 4976 female >0.1 Combination_Control
6 EPIC_0405 RIMS1 33 Combination Control 66.705 -1.77344133539585 Passenger 4976 female >0.1 Combination_Control
7 EPIC_0405 EZH2 33 Combination Control 66.705 -1.98226984329945 Driver 4976 female >0.1 Combination_Control
7 EPIC_0405 EZH2 5.952 Combination Control 66.705 -1.85403020042064 Driver 4976 female >0.1 Combination_Control
X EPIC_0405 SCML2 16.03 Combination Control 66.705 -2.13592758798208 Passenger 4976 female >0.1 Combination_Control
15 EPIC_0408 ALPK3 10.72 Combination Control 70.809 -2.32905871926422 Passenger 4905 male >0.1 Combination_Control
2 EPIC_0408 LRP1B 34 Combination Control 70.809 -2.20727501234276 Passenger 4905 male >0.1 Combination_Control
3 EPIC_0408 TRA2B 31 Combination Control 70.809 -2.11768554517393 Passenger 4905 male >0.1 Combination_Control
X EPIC_0408 ATP2B3 37 Combination Control 70.809 -2.42242548528167 Passenger 4905 male >0.1 Combination_Control
15 EPIC_0409 AKAP13 0.645 Combination Control 73.916 -1.78799094597724 Passenger 4625 male >0.1 Combination_Control
16 EPIC_0409 SLC12A3 1.796 Combination Control 73.916 -0.35751173765614 Passenger 4625 male >0.5 Combination_Control
19 EPIC_0409 RYR1 32 Combination Control 73.916 -0.365270891918669 Passenger 4625 male >0.5 Combination_Control
2 EPIC_0409 SPEG 21.8 Combination Control 73.916 -2.0881358389813 Passenger 4625 male >0.1 Combination_Control
3 EPIC_0409 SI 31 Combination Control 73.916 -0.847063755829183 Passenger 4625 male 0.2 Combination_Control
4 EPIC_0409 TET2 37 Combination Control 73.916 -0.451450898970631 Driver 4625 male 0.4 Combination_Control
9 EPIC_0409 TNC 9.208 Combination Control 73.916 -2.19312435514962 Passenger 4625 male >0.1 Combination_Control
1 EPIC_0410 SEMA4A 26.7 Combination Control 73.177 -1.97246692627226 Passenger 2146 male >0.1 Combination_Control
10 EPIC_0410 UNC5B 25.6 Combination Control 73.177 -2.00288589959419 Passenger 2146 male >0.1 Combination_Control
10 EPIC_0410 PKD2L1 11.05 Combination Control 73.177 -2.13803926989886 Passenger 2146 male >0.1 Combination_Control
10 EPIC_0410 PKD2L1 15.29 Combination Control 73.177 -2.15111041682096 Passenger 2146 male >0.1 Combination_Control
10 EPIC_0410 PKD2L1 15.5 Combination Control 73.177 -2.10135433667455 Passenger 2146 male >0.1 Combination_Control
11 EPIC_0410 DYNC2H1 21.4 Combination Control 73.177 -2.21288185324304 Passenger 2146 male >0.1 Combination_Control
11 EPIC_0410 OR8B12 22.4 Combination Control 73.177 -2.14513429167939 Passenger 2146 male >0.1 Combination_Control
13 EPIC_0410 FLT1 0.585 Combination Control 73.177 -2.21719139343388 Passenger 2146 male >0.1 Combination_Control
15 EPIC_0410 ALPK3 34 Combination Control 73.177 -2.28847283360616 Passenger 2146 male >0.1 Combination_Control
15 EPIC_0410 ALPK3 33 Combination Control 73.177 -2.21510824013206 Passenger 2146 male >0.1 Combination_Control
2 EPIC_0410 SPEG 14.93 Combination Control 73.177 -2.06220587222671 Passenger 2146 male >0.1 Combination_Control
4 EPIC_0410 FRYL 24.6 Combination Control 73.177 -1.17720317223351 Passenger 2146 male >0.1 Combination_Control
4 EPIC_0410 FRYL 24.8 Combination Control 73.177 -1.49671742547721 Passenger 2146 male >0.1 Combination_Control
4 EPIC_0410 DCHS2 0.057 Combination Control 73.177 -2.17482258539775 Passenger 2146 male >0.1 Combination_Control
4 EPIC_0410 DCHS2 0.012 Combination Control 73.177 -1.84113112634104 Passenger 2146 male >0.1 Combination_Control
5 EPIC_0410 NPM1 31 Combination Control 73.177 -2.27547591600842 Driver 2146 male >0.1 Combination_Control
6 EPIC_0410 PHIP 15.65 Combination Control 73.177 -2.25471514193599 Passenger 2146 male >0.1 Combination_Control
8 EPIC_0410 PKHD1L1 22.8 Combination Control 73.177 -2.19719960232269 Passenger 2146 male >0.1 Combination_Control
9 EPIC_0410 TRPM3 0.844 Combination Control 73.177 -2.22210433472854 Passenger 2146 male >0.1 Combination_Control
X EPIC_0410 FAM47A 0.397 Combination Control 73.177 -1.88201651522817 Passenger 2146 male >0.1 Combination_Control
X EPIC_0410 FAM47A 0.267 Combination Control 73.177 -2.0447207651429 Passenger 2146 male >0.1 Combination_Control
X EPIC_0410 KDM6A 24.1 Combination Control 73.177 -2.20065186769309 Driver 2146 male >0.1 Combination_Control
X EPIC_0410 KDM6A 33 Combination Control 73.177 -2.18184341422701 Driver 2146 male >0.1 Combination_Control
X EPIC_0410 MED12 23.3 Combination Control 73.177 -1.94938826947046 Driver 2146 male >0.1 Combination_Control
16 EPIC_0412 PKD1L2 14.36 Combination Control 69.979 -1.90308998699194 Passenger 4017 male >0.1 Combination_Control
5 EPIC_0412 DNAH5 22 Combination Control 69.979 -1.75966795326326 Passenger 4017 male >0.1 Combination_Control
5 EPIC_0412 PCDHA13 15.75 Combination Control 69.979 -1.4661263047129 Passenger 4017 male >0.1 Combination_Control
5 EPIC_0412 PCDHA13 22.7 Combination Control 69.979 -1.49136121611061 Passenger 4017 male >0.1 Combination_Control
2 EPIC_0413 DNMT3A 24.7 Combination Control 69.971 -1.93118357007778 Driver 4835 female >0.1 Combination_Control
5 EPIC_0413 DNAH5 24.6 Combination Control 69.971 -2.22507447875505 Passenger 4835 female >0.1 Combination_Control
5 EPIC_0413 DNAH5 28.6 Combination Control 69.971 -2.23451697255795 Passenger 4835 female >0.1 Combination_Control
6 EPIC_0413 ITPR3 22.9 Combination Control 69.971 -2.3099847659345 Passenger 4835 female >0.1 Combination_Control
10 EPIC_0415 LRIT1 7.212 Combination Control 66.916 -1.68324778948188 Passenger 4345 female >0.1 Combination_Control
2 EPIC_0415 DNMT3A 33 Combination Control 66.916 -1.4411510862493 Driver 4345 female >0.1 Combination_Control
2 EPIC_0415 DNMT3A 41 Combination Control 66.916 -1.71137076533501 Driver 4345 female >0.1 Combination_Control
2 EPIC_0415 LRP1B 34 Combination Control 66.916 -2.22271675778204 Passenger 4345 female >0.1 Combination_Control
2 EPIC_0415 SF3B1 27.3 Combination Control 66.916 -1.65801183095181 Passenger 4345 female >0.1 Combination_Control
5 EPIC_0415 VCAN 35 Combination Control 66.916 -2.34495381452133 Passenger 4345 female >0.1 Combination_Control
9 EPIC_0415 CACNA1B 13.52 Combination Control 66.916 -2.1483124623995 Passenger 4345 female >0.1 Combination_Control
X EPIC_0415 BCOR 20.1 Combination Control 66.916 -1.62407497373677 Driver 4345 female >0.1 Combination_Control
2 EPIC_0419 DNMT3A 33 Combination Control 54.108 -2.29767632693058 Driver 4632 male >0.1 Combination_Control
20 EPIC_0419 PTPRT 32 Combination Control 54.108 -1.81888561002657 Passenger 4632 male >0.1 Combination_Control
9 EPIC_0419 PTCH1 10.38 Combination Control 54.108 -2.15119468380064 Passenger 4632 male >0.1 Combination_Control
1 EPIC_0421 MYOM3 18.56 Combination Control 55.849 -1.71939204034504 Passenger 4722 male >0.1 Combination_Control
10 EPIC_0421 PLCE1 3.143 Combination Control 55.849 -2.11471343074805 Passenger 4722 male >0.1 Combination_Control
15 EPIC_0421 RYR3 15.11 Combination Control 55.849 -2.88536233182681 Passenger 4722 male >0.1 Combination_Control
2 EPIC_0421 DNMT3A 27.2 Combination Control 55.849 -1.92308297735448 Driver 4722 male >0.1 Combination_Control
2 EPIC_0421 SPEG 22.4 Combination Control 55.849 -1.27954134340215 Passenger 4722 male >0.1 Combination_Control
2 EPIC_0421 GIGYF2 22.5 Combination Control 55.849 -2.86746816101602 Passenger 4722 male >0.1 Combination_Control
3 EPIC_0421 ILDR1 27.9 Combination Control 55.849 -2.82930420712572 Passenger 4722 male >0.1 Combination_Control
4 EPIC_0421 LNX1 23.8 Combination Control 55.849 -2.86510285416281 Passenger 4722 male >0.1 Combination_Control
6 EPIC_0421 ITPR3 29.7 Combination Control 55.849 -1.48823692184066 Passenger 4722 male >0.1 Combination_Control
6 EPIC_0421 ITPR3 23.9 Combination Control 55.849 -1.5713906583047 Passenger 4722 male >0.1 Combination_Control
6 EPIC_0421 ITPR3 32 Combination Control 55.849 -1.61773974854551 Passenger 4722 male >0.1 Combination_Control
6 EPIC_0421 COL12A1 19.15 Combination Control 55.849 -1.81624060512117 Passenger 4722 male >0.1 Combination_Control
7 EPIC_0421 KCNH2 22.8 Combination Control 55.849 -2.56859280856415 Passenger 4722 male >0.1 Combination_Control
8 EPIC_0421 DLC1 4.83 Combination Control 55.849 -1.84622475731027 Passenger 4722 male >0.1 Combination_Control
8 EPIC_0421 SBF1P1 7.923 Combination Control 55.849 -1.57098778094481 Passenger 4722 male >0.1 Combination_Control
8 EPIC_0421 CSMD3 26.1 Combination Control 55.849 -2.04562384493566 Passenger 4722 male >0.1 Combination_Control
X EPIC_0421 USP9X 17.69 Combination Control 55.849 -1.64468451753473 Passenger 4722 male >0.1 Combination_Control
X EPIC_0421 OR13H1 0.122 Combination Control 55.849 -2.57576538877372 Passenger 4722 male >0.1 Combination_Control
11 EPIC_0422 KCNA4 33 Combination Control 68.753 -2.15555264807536 Passenger 3970 female >0.1 Combination_Control
15 EPIC_0422 AKAP13 24.7 Combination Control 68.753 -2.09458733098889 Passenger 3970 female >0.1 Combination_Control
2 EPIC_0422 DNMT3A 26.2 Combination Control 68.753 -1.30228082615159 Driver 3970 female >0.1 Combination_Control
2 EPIC_0422 DNMT3A 12.86 Combination Control 68.753 -1.86949897991391 Driver 3970 female >0.1 Combination_Control
2 EPIC_0422 DNMT3A 32 Combination Control 68.753 -1.86735934896858 Driver 3970 female >0.1 Combination_Control
2 EPIC_0422 DNMT3A 29.9 Combination Control 68.753 -1.6227046792996 Driver 3970 female >0.1 Combination_Control
2 EPIC_0422 PTPRN 31 Combination Control 68.753 -1.83100486570368 Passenger 3970 female >0.1 Combination_Control
2 EPIC_0422 GIGYF2 12.93 Combination Control 68.753 -1.37500978744919 Passenger 3970 female >0.1 Combination_Control
4 EPIC_0422 LRBA 10.2 Combination Control 68.753 -2.037957573807 Passenger 3970 female >0.1 Combination_Control
6 EPIC_0422 HIVEP1 24.3 Combination Control 68.753 -2.2214139490366 Passenger 3970 female >0.1 Combination_Control
6 EPIC_0422 DST 24.3 Combination Control 68.753 -2.18152600898889 Passenger 3970 female >0.1 Combination_Control
9 EPIC_0422 TNC 9.208 Combination Control 68.753 -2.46686752915228 Passenger 3970 female >0.1 Combination_Control
14 EPIC_0423 NRXN3 19.82 Combination Control 69.164 -1.69810011567207 Passenger 4183 male >0.1 Combination_Control
17 EPIC_0423 SRSF2 23.6 Combination Control 69.164 -1.87951162007243 Passenger 4183 male >0.1 Combination_Control
18 EPIC_0423 SETBP1 0.448 Combination Control 69.164 -1.6824067090176 Passenger 4183 male >0.1 Combination_Control
2 EPIC_0423 DNMT3A 33 Combination Control 69.164 -1.6322640046719 Driver 4183 male >0.1 Combination_Control
6 EPIC_0423 ITPR3 34 Combination Control 69.164 -2.00746327108882 Passenger 4183 male >0.1 Combination_Control
2 EPIC_0424 APOB 0.002 Combination PreLeukemia 63.775 -0.863089272518624 Passenger 2670 female 0.2 Combination_PreLeukemia
4 EPIC_0424 TET2 36 Combination PreLeukemia 63.775 -1.36101483236225 Driver 2670 female >0.1 Combination_PreLeukemia
5 EPIC_0424 NPM1 32 Combination PreLeukemia 63.775 -2.36361241418684 Driver 2670 female >0.1 Combination_PreLeukemia
6 EPIC_0424 ITPR3 29.7 Combination PreLeukemia 63.775 -1.55202378453757 Passenger 2670 female >0.1 Combination_PreLeukemia
6 EPIC_0424 ITPR3 23.9 Combination PreLeukemia 63.775 -1.62838914719761 Passenger 2670 female >0.1 Combination_PreLeukemia
6 EPIC_0424 ITPR3 34 Combination PreLeukemia 63.775 -1.5858358613319 Passenger 2670 female >0.1 Combination_PreLeukemia
X EPIC_0424 USP9X 17.69 Combination PreLeukemia 63.775 -1.64948450762705 Passenger 2670 female >0.1 Combination_PreLeukemia
X EPIC_0428 PHF6 17.45 Positive Control 64.244 -1.84818903013251 Driver 4322 male >0.1 Positive_Control
3 EPIC_0429 SI 20.6 Combination Control 57.889 -1.95449708060236 Passenger 1664 female >0.1 Combination_Control
X EPIC_0429 MED12 16.15 Combination Control 57.889 -0.816069961192146 Driver 1664 female 0.2 Combination_Control
11 EPIC_0431 E2F8 28.1 Combination Control 61.147 -2.19506905987559 Passenger 3938 male >0.1 Combination_Control
2 EPIC_0431 DNMT3A 28.5 Combination Control 61.147 -1.32861330370867 Driver 3938 male >0.1 Combination_Control
2 EPIC_0431 SPEG 13.63 Combination Control 61.147 -1.60205999132796 Passenger 3938 male >0.1 Combination_Control
2 EPIC_0431 SPEG 7.337 Combination Control 61.147 -1.60598984276587 Passenger 3938 male >0.1 Combination_Control
6 EPIC_0431 ITPR3 23.9 Combination Control 61.147 -1.61278463845051 Passenger 3938 male >0.1 Combination_Control
X EPIC_0431 BCOR 20.1 Combination Control 61.147 -1.69216179584344 Driver 3938 male >0.1 Combination_Control
X EPIC_0431 USP9X 9.251 Combination Control 61.147 -1.63178193809183 Passenger 3938 male >0.1 Combination_Control
8 EPIC_0433 CSMD1 14.53 Combination Control 51.395 -1.61552113714916 Passenger 4639 male >0.1 Combination_Control
9 EPIC_0433 TNC 9.208 Combination Control 51.395 -2.47856638267729 Passenger 4639 male >0.1 Combination_Control
X EPIC_0433 BCOR 20.1 Combination Control 51.395 -1.43933312812496 Driver 4639 male >0.1 Combination_Control
2 EPIC_0436 DNMT3A 33 Positive Control 59.682 -1.86682528525386 Driver 4817 female >0.1 Positive_Control
17 EPIC_0440 PRPF8 29.5 Combination Control 64.851 -2.00266430081365 Driver 4205 female >0.1 Combination_Control
17 EPIC_0440 CACNA1G 10.95 Combination Control 64.851 -2.02530596949546 Passenger 4205 female >0.1 Combination_Control
4 EPIC_0440 KIT 12.27 Combination Control 64.851 -1.69652098712896 Driver 4205 female >0.1 Combination_Control
5 EPIC_0440 PCDHB1 28.3 Combination Control 64.851 -2.06211166137577 Passenger 4205 female >0.1 Combination_Control
6 EPIC_0440 PHIP 18.91 Combination Control 64.851 -1.84989779631136 Passenger 4205 female >0.1 Combination_Control
7 EPIC_0440 GRM3 19.29 Combination Control 64.851 -1.94667181292866 Passenger 4205 female >0.1 Combination_Control
7 EPIC_0440 KCNH2 22.1 Combination Control 64.851 -2.17443368422392 Passenger 4205 female >0.1 Combination_Control
7 EPIC_0440 KCNH2 23.8 Combination Control 64.851 -0.357195300262343 Passenger 4205 female >0.5 Combination_Control
8 EPIC_0440 DLC1 20.6 Combination Control 64.851 -1.93987656334685 Passenger 4205 female >0.1 Combination_Control
9 EPIC_0440 CACNA1B 1.283 Combination Control 64.851 -1.48350825605187 Passenger 4205 female >0.1 Combination_Control
9 EPIC_0440 CACNA1B 18.01 Combination Control 64.851 -1.90459699472418 Passenger 4205 female >0.1 Combination_Control
12 EPIC_0445 KSR2 32 Combination Control 46.894 -1.49997083908148 Passenger 4668 male >0.1 Combination_Control
3 EPIC_0445 XIRP1 22.7 Combination Control 46.894 -2.25747832008739 Passenger 4668 male >0.1 Combination_Control
4 EPIC_0445 TET2 32 Combination Control 46.894 -2.08745380542088 Driver 4668 male >0.1 Combination_Control
9 EPIC_0446 TNC 13.24 Positive PreLeukemia 46.987 -0.356627280539706 Passenger 2783 male >0.5 Positive_PreLeukemia
X EPIC_0446 MED12 23.8 Positive PreLeukemia 46.987 -2.26481803147094 Driver 2783 male >0.1 Positive_PreLeukemia
18 EPIC_0447 SETBP1 0.448 Combination Control 69.604 -1.6742545251356 Passenger 4269 female >0.1 Combination_Control
7 EPIC_0447 HECW1 25.1 Combination Control 69.604 -2.20936585132102 Passenger 4269 female >0.1 Combination_Control
7 EPIC_0447 EGFR 0.36 Combination Control 69.604 -2.24443154428428 Driver 4269 female >0.1 Combination_Control
X EPIC_0447 BCOR 35 Combination Control 69.604 -2.22112408276012 Driver 4269 female >0.1 Combination_Control
17 EPIC_0448 TP53 23.6 Combination PreLeukemia 71.02 -1.23622770250218 Driver 3216 male >0.1 Combination_PreLeukemia
5 EPIC_0448 MAP1B 23 Combination PreLeukemia 71.02 -1.9910338126598 Passenger 3216 male >0.1 Combination_PreLeukemia
X EPIC_0448 FAM47A 0.189 Combination PreLeukemia 71.02 -1.21660601558202 Passenger 3216 male >0.1 Combination_PreLeukemia
X EPIC_0448 FAM47A 0.042 Combination PreLeukemia 71.02 -1.36797721958929 Passenger 3216 male >0.1 Combination_PreLeukemia
2 EPIC_0450 DNMT3A 33 Combination PreLeukemia 51.51 -1.06653954002832 Driver 944 female >0.1 Combination_PreLeukemia
10 EPIC_0453 PLCE1 0.117 Combination Control 67.893 -1.22856245375245 Passenger 4144 male >0.1 Combination_Control
16 EPIC_0453 PKD1L2 23.9 Combination Control 67.893 -1.5066019039062 Passenger 4144 male >0.1 Combination_Control
4 EPIC_0453 TET2 25.8 Combination Control 67.893 -1.76145211231867 Driver 4144 male >0.1 Combination_Control
5 EPIC_0458 MAP1B 23.7 Combination PreLeukemia 52.726 -2.29170150146749 Passenger 148 female >0.1 Combination_PreLeukemia
X EPIC_0458 KDM6A 21.9 Combination PreLeukemia 52.726 -0.509599018699472 Driver 148 female 0.4 Combination_PreLeukemia
X EPIC_0458 ATP2B3 21.2 Combination PreLeukemia 52.726 -0.468551740120851 Passenger 148 female 0.4 Combination_PreLeukemia
11 EPIC_0459 KCNA4 25.2 Combination Control 67.871 -1.50302471191132 Passenger 4401 female >0.1 Combination_Control
2 EPIC_0459 DNMT3A 33 Combination Control 67.871 -2.16360878274982 Driver 4401 female >0.1 Combination_Control
4 EPIC_0459 BOD1L1 18.56 Combination Control 67.871 -0.954242943734024 Passenger 4401 female 0.2 Combination_Control
4 EPIC_0459 BOD1L1 35 Combination Control 67.871 -0.845098474308956 Passenger 4401 female 0.2 Combination_Control
2 EPIC_0460 DNMT3A 23.3 Combination Control 68.359 -2.16919327657683 Driver 3896 female >0.1 Combination_Control
7 EPIC_0460 GRM3 26.7 Combination Control 68.359 -2.15576955371033 Passenger 3896 female >0.1 Combination_Control
2 EPIC_0462 DNMT3A 26.7 Positive Control 52.359 -1.72366919328223 Driver 4737 female >0.1 Positive_Control
7 EPIC_0462 EGFR 23.6 Positive Control 52.359 -1.92599954150941 Driver 4737 female >0.1 Positive_Control
8 EPIC_0462 PKHD1L1 10.48 Positive Control 52.359 -0.371464967208155 Passenger 4737 female >0.5 Positive_Control
15 EPIC_0464 RYR3 28.3 Combination PreLeukemia 61.667 -2.1633018937095 Passenger 2197 male >0.1 Combination_PreLeukemia
2 EPIC_0464 DNMT3A 29.2 Combination PreLeukemia 61.667 -0.715131807957206 Driver 2197 male 0.2 Combination_PreLeukemia
2 EPIC_0464 DNMT3A 32 Combination PreLeukemia 61.667 -1.91992574987886 Driver 2197 male >0.1 Combination_PreLeukemia
2 EPIC_0464 GIGYF2 16.08 Combination PreLeukemia 61.667 -0.820402254178201 Passenger 2197 male 0.2 Combination_PreLeukemia
6 EPIC_0464 TTBK1 11.46 Combination PreLeukemia 61.667 -1.82813319101488 Passenger 2197 male >0.1 Combination_PreLeukemia
8 EPIC_0464 SBF1P1 8.772 Combination PreLeukemia 61.667 -0.771032759183198 Passenger 2197 male 0.2 Combination_PreLeukemia
9 EPIC_0464 JAK2 31 Combination PreLeukemia 61.667 -0.637361101851184 Passenger 2197 male 0.3 Combination_PreLeukemia
19 EPIC_0468 COL5A3 2.809 Combination Control 64.444 -1.66532513665985 Passenger 4425 male >0.1 Combination_Control
4 EPIC_0468 FRYL 31 Combination Control 64.444 -1.71926005115952 Passenger 4425 male >0.1 Combination_Control
4 EPIC_0468 TET2 25.4 Combination Control 64.444 -1.59214020871022 Driver 4425 male >0.1 Combination_Control
15 EPIC_0469 IDH2 24.1 Combination PreLeukemia 67.978 -0.961268596621388 Driver 2328 female 0.2 Combination_PreLeukemia
2 EPIC_0469 APOB 24.7 Combination PreLeukemia 67.978 -1.42975252755033 Passenger 2328 female >0.1 Combination_PreLeukemia
2 EPIC_0469 DNMT3A 29.2 Combination PreLeukemia 67.978 -0.774034602246464 Driver 2328 female 0.2 Combination_PreLeukemia
2 EPIC_0469 DNMT3A 23.9 Combination PreLeukemia 67.978 -1.25953230289963 Driver 2328 female >0.1 Combination_PreLeukemia
20 EPIC_0469 PTPRT 3.181 Combination PreLeukemia 67.978 -1.81402461670945 Passenger 2328 female >0.1 Combination_PreLeukemia
6 EPIC_0469 PKHD1 0.004 Combination PreLeukemia 67.978 -2.1244450796906 Passenger 2328 female >0.1 Combination_PreLeukemia
17 EPIC_0470 SRSF2 24.2 Combination PreLeukemia 71.866 -0.843756840279538 Passenger 2061 male 0.2 Combination_PreLeukemia
20 EPIC_0470 ASXL1 37 Combination PreLeukemia 71.866 -0.932873325629008 Driver 2061 male 0.2 Combination_PreLeukemia
21 EPIC_0470 RUNX1 26.4 Combination PreLeukemia 71.866 -1.11757280500651 Driver 2061 male >0.1 Combination_PreLeukemia
4 EPIC_0470 ARAP2 12.48 Combination PreLeukemia 71.866 -2.18808466208657 Passenger 2061 male >0.1 Combination_PreLeukemia
6 EPIC_0470 PHIP 23.1 Combination PreLeukemia 71.866 -1.54519476164629 Passenger 2061 male >0.1 Combination_PreLeukemia
8 EPIC_0470 KCNU1 24.8 Combination PreLeukemia 71.866 -2.03140825796179 Passenger 2061 male >0.1 Combination_PreLeukemia
9 EPIC_0470 CACNA1B 27 Combination PreLeukemia 71.866 -1.06345861234024 Passenger 2061 male >0.1 Combination_PreLeukemia
11 EPIC_0472 DYNC2H1 29.2 Combination PreLeukemia 39.524 -2.29684796246205 Passenger 4048 female >0.1 Combination_PreLeukemia
5 EPIC_0472 DOCK2 15.03 Combination PreLeukemia 39.524 -2.39512515072421 Passenger 4048 female >0.1 Combination_PreLeukemia
6 EPIC_0472 PKHD1 7.522 Combination PreLeukemia 39.524 -1.95209070833277 Passenger 4048 female >0.1 Combination_PreLeukemia
20 EPIC_0473 ASXL1 38 Combination PreLeukemia 59.017 -0.417825235515561 Driver 4324 female 0.4 Combination_PreLeukemia
5 EPIC_0473 KDM3B 10.54 Combination PreLeukemia 59.017 -0.368716584250445 Passenger 4324 female >0.5 Combination_PreLeukemia
6 EPIC_0473 DST 0.425 Combination PreLeukemia 59.017 -1.90308998699194 Passenger 4324 female >0.1 Combination_PreLeukemia
6 EPIC_0473 RIMS1 0.132 Combination PreLeukemia 59.017 -0.447077607451193 Passenger 4324 female 0.4 Combination_PreLeukemia
6 EPIC_0473 GRIK2 16.48 Combination PreLeukemia 59.017 -1.81815641205523 Passenger 4324 female >0.1 Combination_PreLeukemia
8 EPIC_0473 DLC1 23.5 Combination PreLeukemia 59.017 -2.06765512220117 Passenger 4324 female >0.1 Combination_PreLeukemia
10 EPIC_0474 UNC5B 1.051 Positive Control 60.846 -1.12293634035736 Passenger 4290 female >0.1 Positive_Control
1 EPIC_0476 HMCN1 25.5 Combination Control 70.335 -2.25382212775334 Passenger 5005 male >0.1 Combination_Control
1 EPIC_0476 NAV1 23.8 Combination Control 70.335 -2.34556931133907 Passenger 5005 male >0.1 Combination_Control
14 EPIC_0476 NRXN3 22.8 Combination Control 70.335 -2.02890607337314 Passenger 5005 male >0.1 Combination_Control
16 EPIC_0476 ZC3H18 33 Combination Control 70.335 -1.84624609354481 Passenger 5005 male >0.1 Combination_Control
17 EPIC_0476 DNAH9 25.7 Combination Control 70.335 -2.62572468778216 Passenger 5005 male >0.1 Combination_Control
17 EPIC_0476 KIF2B 7.259 Combination Control 70.335 -1.91069908390276 Passenger 5005 male >0.1 Combination_Control
4 EPIC_0476 TET2 6.566 Combination Control 70.335 -2.10144648639112 Driver 5005 male >0.1 Combination_Control
6 EPIC_0476 DST 2.665 Combination Control 70.335 -2.7079966019839 Passenger 5005 male >0.1 Combination_Control
8 EPIC_0476 SBF1P1 9.851 Combination Control 70.335 -2.31952216286548 Passenger 5005 male >0.1 Combination_Control
X EPIC_0476 ATP2B3 0.006 Combination Control 70.335 -1.16136811080861 Passenger 5005 male >0.1 Combination_Control
16 EPIC_0481 SLC12A3 25.9 Combination Control 49.142 -2.15533585071847 Passenger 4842 female >0.1 Combination_Control
17 EPIC_0481 PRPF8 32 Combination Control 49.142 -1.4916480751584 Driver 4842 female >0.1 Combination_Control
1 EPIC_0483 NRAS 27.1 Combination Control 58.519 -1.68165279605382 Driver 4699 male >0.1 Combination_Control
12 EPIC_0483 KSR2 32 Combination Control 58.519 -1.26346725422208 Passenger 4699 male >0.1 Combination_Control
19 EPIC_0483 RYR1 23.6 Combination Control 58.519 -1.67612115265567 Passenger 4699 male >0.1 Combination_Control
7 EPIC_0483 BMPER 23.9 Combination Control 58.519 -2.00168572418299 Passenger 4699 male >0.1 Combination_Control
3 EPIC_0485 BSN 28.1 Combination Control 54.48 -2.21906014135933 Passenger 4724 female >0.1 Combination_Control
3 EPIC_0489 XIRP1 13.52 Combination Control 56.175 -1.64591269959404 Passenger 4599 male >0.1 Combination_Control
3 EPIC_0489 XIRP1 3.679 Combination Control 56.175 -0.975354272151371 Passenger 4599 male 0.2 Combination_Control
X EPIC_0489 USP9X 33 Combination Control 56.175 -1.60566391292608 Passenger 4599 male >0.1 Combination_Control
X EPIC_0489 MED12 19.06 Combination Control 56.175 -2.4199559048358 Driver 4599 male >0.1 Combination_Control
1 EPIC_0491 NRAS 27.1 Combination Control 49.136 -1.51410545793854 Driver 4759 male >0.1 Combination_Control
15 EPIC_0491 AKAP13 22 Combination Control 49.136 -1.96273689126531 Passenger 4759 male >0.1 Combination_Control
15 EPIC_0491 AKAP13 25.8 Combination Control 49.136 -1.94830350262176 Passenger 4759 male >0.1 Combination_Control
2 EPIC_0491 SPEG 4.835 Combination Control 49.136 -1.84477027139751 Passenger 4759 male >0.1 Combination_Control
8 EPIC_0491 PKHD1L1 27 Combination Control 49.136 -2.21861016077415 Passenger 4759 male >0.1 Combination_Control
13 EPIC_0493 FLT3 32 Combination PreLeukemia 44.92 -1.1552712672732 Driver 14 male >0.1 Combination_PreLeukemia
17 EPIC_0493 DNAH9 25.3 Combination PreLeukemia 44.92 -0.933677802503592 Passenger 14 male 0.2 Combination_PreLeukemia
8 EPIC_0493 SBF1P1 7.519 Combination PreLeukemia 44.92 -0.374600081470281 Passenger 14 male >0.5 Combination_PreLeukemia
10 EPIC_0495 TET1 15.21 Combination Control 62.319 -2.34029196905023 Passenger 4401 male >0.1 Combination_Control
2 EPIC_0495 APOB 0.544 Combination Control 62.319 -1.68723255651369 Passenger 4401 male >0.1 Combination_Control
7 EPIC_0495 EGFR 27 Combination Control 62.319 -2.08707099657665 Driver 4401 male >0.1 Combination_Control
7 EPIC_0495 GSTK1 4.434 Combination Control 62.319 -1.44924469655939 Passenger 4401 male >0.1 Combination_Control
8 EPIC_0495 CSMD3 31 Combination Control 62.319 -1.86192161362986 Passenger 4401 male >0.1 Combination_Control
11 EPIC_0496 KCNA4 9.575 Combination PreLeukemia 62.571 -1.78947548667418 Passenger 524 male >0.1 Combination_PreLeukemia
15 EPIC_0496 RYR3 24 Combination PreLeukemia 62.571 -2.26304365867816 Passenger 524 male >0.1 Combination_PreLeukemia
15 EPIC_0496 IDH2 22.7 Combination PreLeukemia 62.571 -2.48144263284525 Driver 524 male >0.1 Combination_PreLeukemia
18 EPIC_0496 SETBP1 32 Combination PreLeukemia 62.571 -1.75478601232523 Passenger 524 male >0.1 Combination_PreLeukemia
X EPIC_0496 MED12 29.5 Combination PreLeukemia 62.571 -1.89762804673935 Driver 524 male >0.1 Combination_PreLeukemia
17 EPIC_0498 SRSF2 24.2 Combination PreLeukemia 55.198 -0.694274696334354 Passenger 2918 male 0.3 Combination_PreLeukemia
2 EPIC_0498 IDH1 24.8 Combination PreLeukemia 55.198 -1.91832871270908 Driver 2918 male >0.1 Combination_PreLeukemia
4 EPIC_0498 TET2 26.8 Combination PreLeukemia 55.198 -1.84542388308211 Driver 2918 male >0.1 Combination_PreLeukemia
6 EPIC_0498 COL12A1 0.213 Combination PreLeukemia 55.198 -1.9726422365369 Passenger 2918 male >0.1 Combination_PreLeukemia
11 EPIC_0500 GRIK4 15.73 Positive Control 66.661 -0.357029262882275 Passenger 4171 female >0.5 Positive_Control
2 EPIC_0500 DNMT3A 29 Positive Control 66.661 -1.96126462424015 Driver 4171 female >0.1 Positive_Control
4 EPIC_0500 TET2 41 Positive Control 66.661 -2.09621461314125 Driver 4171 female >0.1 Positive_Control
1 EPIC_0501 CACNA1E 9.678 Combination Control 72.761 -0.961602406425717 Passenger 3289 male 0.2 Combination_Control
1 EPIC_0501 HMCN1 26.7 Combination Control 72.761 -2.18041263718127 Passenger 3289 male >0.1 Combination_Control
10 EPIC_0501 SMC3 24.3 Combination Control 72.761 -2.31198885622179 Passenger 3289 male >0.1 Combination_Control
17 EPIC_0501 RNF213 18.59 Combination Control 72.761 -1.27224571441377 Passenger 3289 male >0.1 Combination_Control
2 EPIC_0501 DNMT3A 32 Combination Control 72.761 -1.94393407056825 Driver 3289 male >0.1 Combination_Control
3 EPIC_0501 XIRP1 27.1 Combination Control 72.761 -2.18469127881456 Passenger 3289 male >0.1 Combination_Control
4 EPIC_0501 KDR 6.571 Combination Control 72.761 -1.82468247394895 Passenger 3289 male >0.1 Combination_Control
6 EPIC_0501 PRPF4B 29.3 Combination Control 72.761 -2.21861016077415 Passenger 3289 male >0.1 Combination_Control
6 EPIC_0501 DST 11.09 Combination Control 72.761 -2.30254746282075 Passenger 3289 male >0.1 Combination_Control
15 EPIC_0504 NTRK3 29.9 Combination PreLeukemia 68.509 -1.8219501529679 Passenger 2538 female >0.1 Combination_PreLeukemia
15 EPIC_0504 IDH2 24.1 Combination PreLeukemia 68.509 -0.447862506899826 Driver 2538 female 0.4 Combination_PreLeukemia
17 EPIC_0504 DNAH9 0.014 Combination PreLeukemia 68.509 -2.17475309001899 Passenger 2538 female >0.1 Combination_PreLeukemia
2 EPIC_0504 DNMT3A 28.3 Combination PreLeukemia 68.509 -1.27646141765133 Driver 2538 female >0.1 Combination_PreLeukemia
6 EPIC_0504 HIVEP1 33 Combination PreLeukemia 68.509 -2.093655259419 Passenger 2538 female >0.1 Combination_PreLeukemia
7 EPIC_0504 EGFR 22 Combination PreLeukemia 68.509 -1.76560674602392 Driver 2538 female >0.1 Combination_PreLeukemia
8 EPIC_0504 CRISPLD1 19.52 Combination PreLeukemia 68.509 -1.68124193224731 Passenger 2538 female >0.1 Combination_PreLeukemia
19 EPIC_0505 JAK3 3.45 Positive Control 68.43 -2.05153861895429 Passenger 3837 female >0.1 Positive_Control
2 EPIC_0507 DNMT3A 26.2 Combination PreLeukemia 46.568 -1.19096781893145 Driver 655 male >0.1 Combination_PreLeukemia
4 EPIC_0507 TET2 33 Combination PreLeukemia 46.568 -2.03409355426654 Driver 655 male >0.1 Combination_PreLeukemia
5 EPIC_0507 KDM3B 22.4 Combination PreLeukemia 46.568 -2.09272088267754 Passenger 655 male >0.1 Combination_PreLeukemia
6 EPIC_0507 DST 14.36 Combination PreLeukemia 46.568 -3.11743675862589 Passenger 655 male >0.1 Combination_PreLeukemia
8 EPIC_0507 CSMD3 23.8 Combination PreLeukemia 46.568 -1.61842107692543 Passenger 655 male >0.1 Combination_PreLeukemia
1 EPIC_0509 EPHA10 24 Combination PreLeukemia 66.798 -1.79682563657632 Passenger 1504 female >0.1 Combination_PreLeukemia
11 EPIC_0509 GRIK4 33 Combination PreLeukemia 66.798 -2.05265108655712 Passenger 1504 female >0.1 Combination_PreLeukemia
2 EPIC_0509 DNMT3A 33 Combination PreLeukemia 66.798 -0.41246862538245 Driver 1504 female 0.4 Combination_PreLeukemia
5 EPIC_0509 CMYA5 21.4 Combination PreLeukemia 66.798 -1.90190684471863 Passenger 1504 female >0.1 Combination_PreLeukemia
6 EPIC_0509 HIVEP1 6.713 Combination PreLeukemia 66.798 -1.94565511123237 Passenger 1504 female >0.1 Combination_PreLeukemia
6 EPIC_0509 ITPR3 12.33 Combination PreLeukemia 66.798 -0.358723250776342 Passenger 1504 female >0.5 Combination_PreLeukemia
1 EPIC_0510 ZNF687 11.56 Combination PreLeukemia 58.196 -0.855706072801469 Passenger 3313 male 0.2 Combination_PreLeukemia
2 EPIC_0510 IDH1 25 Combination PreLeukemia 58.196 -0.532249865614827 Driver 3313 male 0.3 Combination_PreLeukemia
5 EPIC_0510 KDM3B 12.11 Combination PreLeukemia 58.196 -2.26380515279723 Passenger 3313 male >0.1 Combination_PreLeukemia
X EPIC_0510 ZBTB33 27.6 Combination PreLeukemia 58.196 -1.75103659217992 Passenger 3313 male >0.1 Combination_PreLeukemia
13 EPIC_0511 DCLK1 23.4 Combination Control 56.862 -2.16620798386561 Passenger 3383 female >0.1 Combination_Control
2 EPIC_0511 DNMT3A 26.4 Combination Control 56.862 -1.40322592420734 Driver 3383 female >0.1 Combination_Control
4 EPIC_0511 LNX1 38 Combination Control 56.862 -2.28724173832175 Passenger 3383 female >0.1 Combination_Control
5 EPIC_0511 DNAH5 32 Combination Control 56.862 -2.10037043220101 Passenger 3383 female >0.1 Combination_Control
6 EPIC_0511 GRIK2 19.14 Combination Control 56.862 -1.62818431698388 Passenger 3383 female >0.1 Combination_Control
1 EPIC_0512 HMCN1 22.9 Combination PreLeukemia 58.817 -2.18808466208657 Passenger 1336 female >0.1 Combination_PreLeukemia
10 EPIC_0512 SMC3 18.36 Combination PreLeukemia 58.817 -1.85072544903441 Passenger 1336 female >0.1 Combination_PreLeukemia
11 EPIC_0512 GALNT18 24.9 Combination PreLeukemia 58.817 -0.921572184216036 Passenger 1336 female 0.2 Combination_PreLeukemia
2 EPIC_0512 APOB 21.2 Combination PreLeukemia 58.817 -2.39445147236491 Passenger 1336 female >0.1 Combination_PreLeukemia
2 EPIC_0512 DNMT3A 25.3 Combination PreLeukemia 58.817 -1.72298017585747 Driver 1336 female >0.1 Combination_PreLeukemia
4 EPIC_0512 TET2 36 Combination PreLeukemia 58.817 -1.87690985794142 Driver 1336 female >0.1 Combination_PreLeukemia
4 EPIC_0512 TET2 33 Combination PreLeukemia 58.817 -1.93449871182033 Driver 1336 female >0.1 Combination_PreLeukemia
4 EPIC_0512 LRBA 25.7 Combination PreLeukemia 58.817 -2.21484391753482 Passenger 1336 female >0.1 Combination_PreLeukemia
5 EPIC_0512 MAP1B 11.53 Combination PreLeukemia 58.817 -1.73788840965908 Passenger 1336 female >0.1 Combination_PreLeukemia
12 EPIC_0513 ETV6 13.87 Combination Control 48.227 -2.19911528342168 Passenger 3933 female >0.1 Combination_Control
12 EPIC_0513 ETV6 12.87 Combination Control 48.227 -1.87938329947393 Passenger 3933 female >0.1 Combination_Control
2 EPIC_0513 IDH1 28.4 Combination Control 48.227 -2.1151944441228 Driver 3933 female >0.1 Combination_Control
16 EPIC_0514 PKD1L2 17.13 Combination PreLeukemia 48.361 -2.19674983810001 Passenger 1705 female >0.1 Combination_PreLeukemia
2 EPIC_0514 APOB 3.877 Combination PreLeukemia 48.361 -1.09864358901432 Passenger 1705 female >0.1 Combination_PreLeukemia
2 EPIC_0514 APOB 3.036 Combination PreLeukemia 48.361 -1.04496731133808 Passenger 1705 female >0.1 Combination_PreLeukemia
5 EPIC_0514 NPM1 32 Combination PreLeukemia 48.361 -2.58092529271071 Driver 1705 female >0.1 Combination_PreLeukemia
1 EPIC_0516 MYOM3 39 Combination PreLeukemia 72.873 -2.00518064105497 Passenger 2833 male >0.1 Combination_PreLeukemia
10 EPIC_0516 UNC5B 0.002 Combination PreLeukemia 72.873 -2.39893133062774 Passenger 2833 male >0.1 Combination_PreLeukemia
11 EPIC_0516 CBL 38 Combination PreLeukemia 72.873 -2.05307832188098 Passenger 2833 male >0.1 Combination_PreLeukemia
4 EPIC_0516 TET2 26.1 Combination PreLeukemia 72.873 -2.00178470371168 Driver 2833 male >0.1 Combination_PreLeukemia
5 EPIC_0516 CMYA5 26.2 Combination PreLeukemia 72.873 -2.00096389974449 Passenger 2833 male >0.1 Combination_PreLeukemia
6 EPIC_0516 DST 18.32 Combination PreLeukemia 72.873 -2.31290822857099 Passenger 2833 male >0.1 Combination_PreLeukemia
6 EPIC_0516 COL12A1 51 Combination PreLeukemia 72.873 -2.12594572917642 Passenger 2833 male >0.1 Combination_PreLeukemia
6 EPIC_0516 PHIP 23.9 Combination PreLeukemia 72.873 -2.67024628736882 Passenger 2833 male >0.1 Combination_PreLeukemia
7 EPIC_0516 PPP1R3A 1.725 Combination PreLeukemia 72.873 -2.29064183191576 Passenger 2833 male >0.1 Combination_PreLeukemia
8 EPIC_0516 KCNU1 1.147 Combination PreLeukemia 72.873 -1.93405821298712 Passenger 2833 male >0.1 Combination_PreLeukemia
11 EPIC_0517 P2RY2 22.2 Combination Control 48.23 -0.407379178678018 Passenger 3967 female 0.4 Combination_Control
