# Supplementary material for: Interacting evolutionary pressures drive mutation dynamics and health outcomes in aging blood
Source: Nat Commun. 2021 Aug 13;12:4921. doi: 10.1038/s41467-021-25172-8 (PMC8363714; doi:10.1038/s41467-021-25172-8)
Supplement: Supplementary file 4 — Source Data [file 41467_2021_25172_MOESM4_ESM.zip › SourceData/Figure2a.txt]

developed_AML Desc freq total prop
Control Combination 166 385 0.431168831168831
Control Negative 58 385 0.150649350649351
Control Neutral 139 385 0.361038961038961
Control Positive 22 385 0.0571428571428571
PreLeukemia Combination 62 92 0.673913043478261
PreLeukemia Negative 5 92 0.0543478260869565
PreLeukemia Neutral 19 92 0.206521739130435
PreLeukemia Positive 6 92 0.0652173913043478
