# Supplementary material for: Interacting evolutionary pressures drive mutation dynamics and health outcomes in aging blood
Source: Nat Commun. 2021 Aug 13;12:4921. doi: 10.1038/s41467-021-25172-8 (PMC8363714; doi:10.1038/s41467-021-25172-8)
Supplement: Supplementary file 4 — Source Data [file 41467_2021_25172_MOESM4_ESM.zip › SourceData/Figure2c.txt]

Sample variable value grp
EPIC_0001 V2 -9.07347480109108 Single Estimate
EPIC_0002 V2 -10.2809533361296 Single Estimate
EPIC_0003 V2 -10.0194847614808 Single Estimate
EPIC_0004 V2 -9.64372363114667 Single Estimate
EPIC_0005 V2 -9.35377552123791 Single Estimate
EPIC_0006 V2 -10.2899442577349 Single Estimate
EPIC_0007 V2 -9.35307059454859 Single Estimate
EPIC_0008 V2 -9.37083458144968 Single Estimate
EPIC_0009 V2 -9.48768922673553 Single Estimate
EPIC_0010 V2 -9.36898942962774 Single Estimate
EPIC_0011 V2 -9.07578424364088 Single Estimate
EPIC_0012 V2 -9.36589553869391 Single Estimate
EPIC_0013 V2 -9.39338975045556 Single Estimate
EPIC_0014 V2 -10.0963076886519 Single Estimate
EPIC_0015 V2 -9.36636314282566 Single Estimate
EPIC_0016 V2 -9.29909897186097 Single Estimate
EPIC_0017 V2 -9.30848046095626 Single Estimate
EPIC_0018 V2 -9.40094762485453 Single Estimate
EPIC_0019 V2 -9.49143337319358 Single Estimate
EPIC_0020 V2 -10.3310068586521 Single Estimate
EPIC_0021 V2 -9.09130422772009 Single Estimate
EPIC_0022 V2 -9.89357168398429 Single Estimate
EPIC_0023 V2 -9.31409626646783 Single Estimate
EPIC_0024 V2 -9.97883343682828 Single Estimate
EPIC_0025 V2 -9.808934507784 Single Estimate
EPIC_0026 V2 -9.4393508049302 Single Estimate
EPIC_0027 V2 -9.3272471667263 Single Estimate
EPIC_0028 V2 -9.2920650294608 Single Estimate
EPIC_0029 V2 -10.2067094797544 Single Estimate
EPIC_0030 V2 -10.2799837513002 Single Estimate
EPIC_0031 V2 -10.1021649584759 Single Estimate
EPIC_0032 V2 -10.1029651455287 Single Estimate
EPIC_0033 V2 -10.2841246778807 Single Estimate
EPIC_0034 V2 -9.69848922825463 Single Estimate
EPIC_0035 V2 -10.2888284689564 Single Estimate
EPIC_0036 V2 -10.2827073693431 Single Estimate
EPIC_0037 V2 -10.2931499760519 Single Estimate
EPIC_0039 V2 -10.2957041963181 Single Estimate
EPIC_0040 V2 -10.2417603233885 Single Estimate
EPIC_0041 V2 -10.1894996596631 Single Estimate
EPIC_0042 V2 -10.2832776889972 Single Estimate
EPIC_0043 V2 -10.0112120201806 Single Estimate
EPIC_0044 V2 -10.3218196178631 Single Estimate
EPIC_0046 V2 -10.2365007088011 Single Estimate
EPIC_0047 V2 -10.2660981037169 Single Estimate
EPIC_0048 V2 -10.2633479784424 Single Estimate
EPIC_0049 V2 -9.40316222121639 Single Estimate
EPIC_0051 V2 -10.2514159966603 Single Estimate
EPIC_0052 V2 -10.2645784938326 Single Estimate
EPIC_0053 V2 -9.61879606491607 Single Estimate
EPIC_0054 V2 -10.2356661451824 Single Estimate
EPIC_0055 V2 -10.2364870410098 Single Estimate
EPIC_0056 V2 -10.1372083469512 Single Estimate
EPIC_0057 V2 -9.28888706090192 Single Estimate
EPIC_0058 V2 -10.2804608814683 Single Estimate
EPIC_0059 V2 -9.48578277694057 Single Estimate
EPIC_0060 V2 -10.2064783698292 Single Estimate
EPIC_0061 V2 -10.2425253055244 Single Estimate
EPIC_0062 V2 -10.1183559068541 Single Estimate
EPIC_0064 V2 -10.0663661139012 Single Estimate
EPIC_0065 V2 -10.2669931369576 Single Estimate
EPIC_0066 V2 -10.0015116159556 Single Estimate
EPIC_0067 V2 -10.2583637905579 Single Estimate
EPIC_0068 V2 -10.2859031474483 Single Estimate
EPIC_0069 V2 -10.1865055850232 Single Estimate
EPIC_0070 V2 -10.0360720758058 Single Estimate
EPIC_0071 V2 -10.062810831468 Single Estimate
EPIC_0072 V2 -9.96763703072201 Single Estimate
EPIC_0073 V2 -10.0945230064519 Single Estimate
EPIC_0074 V2 -9.68472824749482 Single Estimate
EPIC_0075 V2 -10.1278869133024 Single Estimate
EPIC_0076 V2 -9.71175651182666 Single Estimate
EPIC_0077 V2 -10.1904978226016 Single Estimate
EPIC_0078 V2 -10.2833182781955 Single Estimate
EPIC_0079 V2 -10.269111644605 Single Estimate
EPIC_0080 V2 -10.2841851475027 Single Estimate
EPIC_0081 V2 -9.34333664210861 Single Estimate
EPIC_0082 V2 -10.2478752103694 Single Estimate
EPIC_0083 V2 -9.91183226730173 Single Estimate
EPIC_0084 V2 -10.136013036478 Single Estimate
EPIC_0085 V2 -10.3047638710552 Single Estimate
EPIC_0086 V2 -10.1950765326784 Single Estimate
EPIC_0087 V2 -10.31698784656 Single Estimate
EPIC_0088 V2 -10.3276321567339 Single Estimate
EPIC_0089 V2 -10.3293658953482 Single Estimate
EPIC_0090 V2 -10.2146985108417 Single Estimate
EPIC_0092 V2 -10.1834568392181 Single Estimate
EPIC_0093 V2 -10.3184896468982 Single Estimate
EPIC_0094 V2 -10.3144013206053 Single Estimate
EPIC_0095 V2 -10.234207833271 Single Estimate
EPIC_0096 V2 -10.3021848002594 Single Estimate
EPIC_0097 V2 -10.3602141002534 Single Estimate
EPIC_0098 V2 -10.2716223764445 Single Estimate
EPIC_0099 V2 -10.2467018511973 Single Estimate
EPIC_0100 V2 -10.2450671005258 Single Estimate
EPIC_0101 V2 -9.29528731479752 Single Estimate
EPIC_0102 V2 -10.2839937984249 Single Estimate
EPIC_0103 V2 -9.3587580524205 Single Estimate
EPIC_0104 V2 -10.2110293301479 Single Estimate
EPIC_0105 V2 -10.2936258636935 Single Estimate
EPIC_0106 V2 -10.2622317754884 Single Estimate
EPIC_0107 V2 -10.2809711456759 Single Estimate
EPIC_0108 V2 -10.2672068515121 Single Estimate
EPIC_0109 V2 -10.2884818040686 Single Estimate
EPIC_0110 V2 -10.2701914001157 Single Estimate
EPIC_0111 V2 -10.2310319355895 Single Estimate
EPIC_0113 V2 -10.3638310948351 Single Estimate
EPIC_0114 V2 -10.2530010462726 Single Estimate
EPIC_0115 V2 -10.1493797221683 Single Estimate
EPIC_0116 V2 -10.3002398321436 Single Estimate
EPIC_0117 V2 -10.2933512653415 Single Estimate
EPIC_0118 V2 -10.2821755680099 Single Estimate
EPIC_0119 V2 -10.0771644973585 Single Estimate
EPIC_0120 V2 -10.1746518824092 Single Estimate
EPIC_0121 V2 -10.2363673442923 Single Estimate
EPIC_0123 V2 -10.2220526108981 Single Estimate
EPIC_0124 V2 -10.141122719537 Single Estimate
EPIC_0125 V2 -10.1304183539165 Single Estimate
EPIC_0126 V2 -10.2797899171694 Single Estimate
EPIC_0127 V2 -9.36186105521516 Single Estimate
EPIC_0128 V2 -10.2996678557875 Single Estimate
EPIC_0129 V2 -9.98140049653481 Single Estimate
EPIC_0130 V2 -10.2835440038393 Single Estimate
EPIC_0132 V2 -10.0157228054765 Single Estimate
EPIC_0133 V2 -10.2227770038356 Single Estimate
EPIC_0135 V2 -10.2592517828152 Single Estimate
EPIC_0137 V2 -10.0207219036788 Single Estimate
EPIC_0138 V2 -10.2675837512108 Single Estimate
EPIC_0139 V2 -10.1219087042343 Single Estimate
EPIC_0140 V2 -10.2667640979099 Single Estimate
EPIC_0141 V2 -10.0978426230295 Single Estimate
EPIC_0142 V2 -10.2906210204907 Single Estimate
EPIC_0143 V2 -10.2217614455264 Single Estimate
EPIC_0144 V2 -10.2706424372277 Single Estimate
EPIC_0145 V2 -10.2501415786679 Single Estimate
EPIC_0146 V2 -10.2133056386583 Single Estimate
EPIC_0147 V2 -10.1067813585225 Single Estimate
EPIC_0148 V2 -10.2788174331115 Single Estimate
EPIC_0149 V2 -10.0865497140333 Single Estimate
EPIC_0150 V2 -10.1798551691297 Single Estimate
EPIC_0151 V2 -9.7593850368367 Single Estimate
EPIC_0152 V2 -9.81493922408364 Single Estimate
EPIC_0153 V2 -10.2522836943185 Single Estimate
EPIC_0155 V2 -10.3273637710144 Single Estimate
EPIC_0156 V2 -10.0860112858922 Single Estimate
EPIC_0157 V2 -10.2806091562949 Single Estimate
EPIC_0158 V2 -10.2768070252678 Single Estimate
EPIC_0159 V2 -10.3023223065231 Single Estimate
EPIC_0161 V2 -10.2967636572296 Single Estimate
EPIC_0162 V2 -10.2773350990215 Single Estimate
EPIC_0163 V2 -9.99983958948976 Single Estimate
EPIC_0165 V2 -9.84705190676941 Single Estimate
EPIC_0166 V2 -10.2540273731446 Single Estimate
EPIC_0167 V2 -10.2810614359334 Single Estimate
EPIC_0168 V2 -10.2449507172123 Single Estimate
EPIC_0169 V2 -10.1331030394631 Single Estimate
EPIC_0170 V2 -10.2895499626654 Single Estimate
EPIC_0171 V2 -10.2809413250403 Single Estimate
EPIC_0173 V2 -10.2123952809243 Single Estimate
EPIC_0174 V2 -10.2623614124177 Single Estimate
EPIC_0175 V2 -9.3895122394887 Single Estimate
EPIC_0176 V2 -9.57736981791589 Single Estimate
EPIC_0177 V2 -10.1548306858337 Single Estimate
EPIC_0178 V2 -10.2207645251144 Single Estimate
EPIC_0179 V2 -10.2916001313565 Single Estimate
EPIC_0180 V2 -10.2650477546663 Single Estimate
EPIC_0181 V2 -10.2816019349519 Single Estimate
EPIC_0183 V2 -10.2821022589476 Single Estimate
EPIC_0184 V2 -9.38974624864235 Single Estimate
EPIC_0185 V2 -10.2484803207649 Single Estimate
EPIC_0186 V2 -9.62795679847349 Single Estimate
EPIC_0187 V2 -10.2700410544117 Single Estimate
EPIC_0188 V2 -10.244541511825 Single Estimate
EPIC_0190 V2 -10.2528204657576 Single Estimate
EPIC_0191 V2 -10.286195141171 Single Estimate
EPIC_0193 V2 -10.2832346147459 Single Estimate
EPIC_0195 V2 -10.1361654530594 Single Estimate
EPIC_0196 V2 -9.78129284954681 Single Estimate
EPIC_0197 V2 -10.1883714456198 Single Estimate
EPIC_0198 V2 -10.2742051748198 Single Estimate
EPIC_0199 V2 -10.3198729930453 Single Estimate
EPIC_0200 V2 -10.1843282644557 Single Estimate
EPIC_0201 V2 -10.0471632813369 Single Estimate
EPIC_0202 V2 -10.2905539240608 Single Estimate
EPIC_0203 V2 -10.1879875049376 Single Estimate
EPIC_0204 V2 -10.2979386731036 Single Estimate
EPIC_0206 V2 -10.3074481424263 Single Estimate
EPIC_0207 V2 -10.3080118352725 Single Estimate
EPIC_0208 V2 -9.47365489015017 Single Estimate
EPIC_0209 V2 -9.29714861946372 Single Estimate
EPIC_0210 V2 -10.338505920131 Single Estimate
EPIC_0211 V2 -10.265909239692 Single Estimate
EPIC_0212 V2 -10.1962432650426 Single Estimate
EPIC_0213 V2 -10.2938727122874 Single Estimate
EPIC_0214 V2 -10.2531890819465 Single Estimate
EPIC_0215 V2 -10.2889274568992 Single Estimate
EPIC_0216 V2 -10.2728764998378 Single Estimate
EPIC_0218 V2 -10.2879483460334 Single Estimate
EPIC_0219 V2 -10.2636602667642 Single Estimate
EPIC_0220 V2 -10.3010561720406 Single Estimate
EPIC_0221 V2 -10.1063862351021 Single Estimate
EPIC_0222 V2 -10.2981461750257 Single Estimate
EPIC_0223 V2 -9.35002391962098 Single Estimate
EPIC_0224 V2 -9.35131407628213 Single Estimate
EPIC_0226 V2 -9.99742163296076 Single Estimate
EPIC_0227 V2 -10.2642844292324 Single Estimate
EPIC_0228 V2 -10.2898258035439 Single Estimate
EPIC_0230 V2 -10.2828067714615 Single Estimate
EPIC_0231 V2 -9.96843100514235 Single Estimate
EPIC_0232 V2 -10.3206102254231 Single Estimate
EPIC_0234 V2 -10.210660713959 Single Estimate
EPIC_0235 V2 -10.2950468998105 Single Estimate
EPIC_0236 V2 -10.2934958125886 Single Estimate
EPIC_0237 V2 -10.2555130206385 Single Estimate
EPIC_0238 V2 -10.3268758722834 Single Estimate
EPIC_0239 V2 -9.94796328062199 Single Estimate
EPIC_0240 V2 -9.34596872736758 Single Estimate
EPIC_0241 V2 -9.95394356056756 Single Estimate
EPIC_0242 V2 -9.69805682903979 Single Estimate
EPIC_0243 V2 -10.2810796596551 Single Estimate
EPIC_0244 V2 -10.2865326941978 Single Estimate
EPIC_0245 V2 -10.3549408178746 Single Estimate
EPIC_0246 V2 -9.99009238343402 Single Estimate
EPIC_0247 V2 -10.1191552655559 Single Estimate
EPIC_0248 V2 -10.3061173965668 Single Estimate
EPIC_0249 V2 -9.38609197826628 Single Estimate
EPIC_0250 V2 -10.2819084248169 Single Estimate
EPIC_0251 V2 -10.2746686371966 Single Estimate
EPIC_0252 V2 -10.2470261506084 Single Estimate
EPIC_0253 V2 -10.281991674091 Single Estimate
EPIC_0254 V2 -10.3052534264882 Single Estimate
EPIC_0255 V2 -10.1744990516523 Single Estimate
EPIC_0256 V2 -9.18460885446552 Single Estimate
EPIC_0257 V2 -10.3397596293488 Single Estimate
EPIC_0258 V2 -10.2926148613148 Single Estimate
EPIC_0259 V2 -10.2133114371152 Single Estimate
EPIC_0260 V2 -9.87556540441971 Single Estimate
EPIC_0261 V2 -10.0066304108754 Single Estimate
EPIC_0262 V2 -10.2471926491567 Single Estimate
EPIC_0263 V2 -10.2645697961472 Single Estimate
EPIC_0264 V2 -10.2701288596162 Single Estimate
EPIC_0265 V2 -10.2748380349733 Single Estimate
EPIC_0266 V2 -10.2999391407356 Single Estimate
EPIC_0267 V2 -10.2904528652405 Single Estimate
EPIC_0268 V2 -9.94836503085033 Single Estimate
EPIC_0269 V2 -9.39906561141365 Single Estimate
EPIC_0270 V2 -9.59952696427284 Single Estimate
EPIC_0271 V2 -10.2330522836451 Single Estimate
EPIC_0272 V2 -10.2879230813283 Single Estimate
EPIC_0274 V2 -9.58425258626101 Single Estimate
EPIC_0275 V2 -10.0481481906596 Single Estimate
EPIC_0276 V2 -10.3640622047602 Single Estimate
EPIC_0277 V2 -10.2875735172122 Single Estimate
EPIC_0278 V2 -10.1664226295359 Single Estimate
EPIC_0279 V2 -10.234902405573 Single Estimate
EPIC_0281 V2 -9.93707129350316 Single Estimate
EPIC_0282 V2 -10.3165836112787 Single Estimate
EPIC_0284 V2 -10.2924467060645 Single Estimate
EPIC_0285 V2 -10.3147397019832 Single Estimate
EPIC_0286 V2 -10.2802918978671 Single Estimate
EPIC_0287 V2 -10.2855929300039 Single Estimate
EPIC_0289 V2 -10.1976825248812 Single Estimate
EPIC_0290 V2 -10.2193757946859 Single Estimate
EPIC_0291 V2 -10.2905004954222 Single Estimate
EPIC_0292 V2 -9.96726551530466 Single Estimate
EPIC_0293 V2 -9.47990604086829 Single Estimate
EPIC_0294 V2 -10.2986506407764 Single Estimate
EPIC_0295 V2 -10.3046843493605 Single Estimate
EPIC_0296 V2 -10.216227232587 Single Estimate
EPIC_0297 V2 -9.32541609687106 Single Estimate
EPIC_0298 V2 -9.3589328344786 Single Estimate
EPIC_0299 V2 -10.1909732960677 Single Estimate
EPIC_0300 V2 -9.57409948822197 Single Estimate
EPIC_0302 V2 -10.1982561579392 Single Estimate
EPIC_0303 V2 -10.2956901143514 Single Estimate
EPIC_0304 V2 -10.2847161204849 Single Estimate
EPIC_0305 V2 -10.3511092803875 Single Estimate
EPIC_0306 V2 -10.2852313547984 Single Estimate
EPIC_0307 V2 -10.262648021859 Single Estimate
EPIC_0308 V2 -10.329079285907 Single Estimate
EPIC_0309 V2 -10.1216697249748 Single Estimate
EPIC_0310 V2 -10.2542642815267 Single Estimate
EPIC_0311 V2 -10.2363371094813 Single Estimate
EPIC_0312 V2 -10.2013794553331 Single Estimate
EPIC_0313 V2 -10.2976839551754 Single Estimate
EPIC_0314 V2 -10.3106944499416 Single Estimate
EPIC_0315 V2 -9.38752668217457 Single Estimate
EPIC_0316 V2 -10.3019714998804 Single Estimate
EPIC_0317 V2 -10.1744336119244 Single Estimate
EPIC_0318 V2 -10.262734584537 Single Estimate
EPIC_0319 V2 -10.3035412249995 Single Estimate
EPIC_0320 V2 -10.3049249853221 Single Estimate
EPIC_0321 V2 -10.2720539473084 Single Estimate
EPIC_0322 V2 -10.1720239389052 Single Estimate
EPIC_0325 V2 -10.2459244437967 Single Estimate
EPIC_0326 V2 -10.29819173433 Single Estimate
EPIC_0327 V2 -9.94226091243232 Single Estimate
EPIC_0328 V2 -10.089348712016 Single Estimate
EPIC_0329 V2 -10.2798590844768 Single Estimate
EPIC_0330 V2 -10.2365089923109 Single Estimate
EPIC_0331 V2 -10.3039114978903 Single Estimate
EPIC_0332 V2 -10.3036671343494 Single Estimate
EPIC_0334 V2 -10.3044130644125 Single Estimate
EPIC_0336 V2 -10.2104536262125 Single Estimate
EPIC_0337 V2 -9.6817412138382 Single Estimate
EPIC_0339 V2 -10.1830434920759 Single Estimate
EPIC_0341 V2 -10.2472539471296 Single Estimate
EPIC_0342 V2 -10.2998915105539 Single Estimate
EPIC_0343 V2 -10.2894758252522 Single Estimate
EPIC_0344 V2 -10.3167625350918 Single Estimate
EPIC_0345 V2 -9.59054556870391 Single Estimate
EPIC_0346 V2 -9.61161012010993 Single Estimate
EPIC_0347 V2 -10.225894916948 Single Estimate
EPIC_0348 V2 -9.35423691273729 Single Estimate
EPIC_0349 V2 -10.3194265118637 Single Estimate
EPIC_0350 V2 -10.3012226705888 Single Estimate
EPIC_0351 V2 -10.3631572313077 Single Estimate
EPIC_0353 V2 -10.2623050845507 Single Estimate
EPIC_0354 V2 -10.2151909655031 Single Estimate
EPIC_0355 V2 -10.2935736775814 Single Estimate
EPIC_0356 V2 -10.3107271698056 Single Estimate
EPIC_0357 V2 -10.3042627187085 Single Estimate
EPIC_0358 V2 -10.2879147978185 Single Estimate
EPIC_0359 V2 -10.0543260323154 Single Estimate
EPIC_0360 V2 -10.2967537170178 Single Estimate
EPIC_0361 V2 -9.72094209591368 Single Estimate
EPIC_0362 V2 -9.97067666466622 Single Estimate
EPIC_0363 V2 -10.2255967105929 Single Estimate
EPIC_0365 V2 -10.3376986920949 Single Estimate
EPIC_0367 V2 -10.2388722776748 Single Estimate
EPIC_0368 V2 -10.4118423180008 Single Estimate
EPIC_0369 V2 -10.3474579092399 Single Estimate
EPIC_0370 V2 -10.2900776222437 Single Estimate
EPIC_0371 V2 -10.3085809124001 Single Estimate
EPIC_0372 V2 -10.1429210695282 Single Estimate
EPIC_0373 V2 -10.3247768308841 Single Estimate
EPIC_0374 V2 -10.014695236078 Single Estimate
EPIC_0375 V2 -10.2859221995209 Single Estimate
EPIC_0376 V2 -10.2807872517569 Single Estimate
EPIC_0377 V2 -10.190598053071 Single Estimate
EPIC_0378 V2 -10.2577955417813 Single Estimate
EPIC_0379 V2 -9.39332720995608 Single Estimate
EPIC_0380 V2 -10.2732782500661 Single Estimate
EPIC_0381 V2 -10.2632539606055 Single Estimate
EPIC_0382 V2 -9.61551289578186 Single Estimate
EPIC_0383 V2 -10.2800057026013 Single Estimate
EPIC_0384 V2 -10.2694620370723 Single Estimate
EPIC_0385 V2 -10.0270210987541 Single Estimate
EPIC_0386 V2 -10.1903727416027 Single Estimate
EPIC_0387 V2 -9.67559981962584 Single Estimate
EPIC_0388 V2 -10.2966820646575 Single Estimate
EPIC_0389 V2 -10.2675816803334 Single Estimate
EPIC_0390 V2 -9.56919523620763 Single Estimate
EPIC_0391 V2 -10.2500575010428 Single Estimate
EPIC_0392 V2 -9.33623933085804 Single Estimate
EPIC_0393 V2 -10.2085152849045 Single Estimate
EPIC_0394 V2 -9.90880878620173 Single Estimate
EPIC_0395 V2 -9.53893226127427 Single Estimate
EPIC_0396 V2 -10.2358185617638 Single Estimate
EPIC_0397 V2 -9.28863565637756 Single Estimate
EPIC_0398 V2 -10.2254227568858 Single Estimate
EPIC_0399 V2 -9.78267743822038 Single Estimate
EPIC_0400 V2 -10.2624309939006 Single Estimate
EPIC_0401 V2 -10.2898626651627 Single Estimate
EPIC_0402 V2 -10.2081214040105 Single Estimate
EPIC_0403 V2 -10.23780577578 Single Estimate
EPIC_0404 V2 -10.2916933208425 Single Estimate
EPIC_0405 V2 -9.18033414920075 Single Estimate
EPIC_0406 V2 -10.2805346047061 Single Estimate
EPIC_0407 V2 -10.2721115177019 Single Estimate
EPIC_0408 V2 -9.40494110495947 Single Estimate
EPIC_0409 V2 -9.34850223885915 Single Estimate
EPIC_0410 V2 -9.32340693155384 Single Estimate
EPIC_0411 V2 -10.2972565260664 Single Estimate
EPIC_0412 V2 -9.92654253829187 Single Estimate
EPIC_0413 V2 -9.70022462357094 Single Estimate
EPIC_0414 V2 -10.3535860498365 Single Estimate
EPIC_0415 V2 -9.53862867063781 Single Estimate
EPIC_0416 V2 -10.2978214614391 Single Estimate
EPIC_0417 V2 -10.306770965495 Single Estimate
EPIC_0418 V2 -10.2771044032718 Single Estimate
EPIC_0419 V2 -10.0776047659077 Single Estimate
EPIC_0420 V2 -10.2714861127073 Single Estimate
EPIC_0421 V2 -9.35020698518897 Single Estimate
EPIC_0422 V2 -9.31375664256347 Single Estimate
EPIC_0423 V2 -10.0202530570205 Single Estimate
EPIC_0424 V2 -10.1719063130652 Single Estimate
EPIC_0425 V2 -10.3072008796569 Single Estimate
EPIC_0426 V2 -10.2906997138344 Single Estimate
EPIC_0427 V2 -10.2622152084687 Single Estimate
EPIC_0428 V2 -10.2306774013674 Single Estimate
EPIC_0429 V2 -10.2900084549363 Single Estimate
EPIC_0430 V2 -10.2905709052561 Single Estimate
EPIC_0431 V2 -9.77896145569586 Single Estimate
EPIC_0432 V2 -10.2853448388835 Single Estimate
EPIC_0433 V2 -10.1590030897516 Single Estimate
EPIC_0434 V2 -10.3040987052132 Single Estimate
EPIC_0435 V2 -10.2917877528549 Single Estimate
EPIC_0436 V2 -10.2658852175134 Single Estimate
EPIC_0437 V2 -10.2918478083014 Single Estimate
EPIC_0438 V2 -10.277276700277 Single Estimate
EPIC_0439 V2 -10.2906264047721 Single Estimate
EPIC_0440 V2 -9.36031245304625 Single Estimate
EPIC_0441 V2 -10.2738009395385 Single Estimate
EPIC_0442 V2 -10.1375732355607 Single Estimate
EPIC_0444 V2 -10.3353478319958 Single Estimate
EPIC_0445 V2 -10.1951133942972 Single Estimate
EPIC_0446 V2 -9.78329166047671 Single Estimate
EPIC_0447 V2 -9.83292023894318 Single Estimate
EPIC_0448 V2 -10.2715556941901 Single Estimate
EPIC_0450 V2 -10.2566159699768 Single Estimate
EPIC_0451 V2 -10.3034658450597 Single Estimate
EPIC_0452 V2 -10.2903480788408 Single Estimate
EPIC_0453 V2 -10.1902870072756 Single Estimate
EPIC_0454 V2 -10.2673936446595 Single Estimate
EPIC_0455 V2 -10.2945461616393 Single Estimate
EPIC_0456 V2 -10.2759985547051 Single Estimate
EPIC_0457 V2 -10.2761658816044 Single Estimate
EPIC_0458 V2 -10.2664079069858 Single Estimate
EPIC_0459 V2 -10.2708805881363 Single Estimate
EPIC_0460 V2 -10.1639591137027 Single Estimate
EPIC_0461 V2 -10.2865484328666 Single Estimate
EPIC_0462 V2 -10.1737518790627 Single Estimate
EPIC_0463 V2 -10.2936482291701 Single Estimate
EPIC_0464 V2 -10.1737659610294 Single Estimate
EPIC_0465 V2 -10.2694363581917 Single Estimate
EPIC_0466 V2 -10.3520999881672 Single Estimate
EPIC_0467 V2 -10.3138281017228 Single Estimate
EPIC_0468 V2 -10.2432045533331 Single Estimate
EPIC_0469 V2 -10.2526692917026 Single Estimate
EPIC_0470 V2 -10.1442667257054 Single Estimate
EPIC_0471 V2 -10.2886946902721 Single Estimate
EPIC_0472 V2 -10.0998132700258 Single Estimate
EPIC_0473 V2 -10.2151396077419 Single Estimate
EPIC_0474 V2 -10.2696252222166 Single Estimate
EPIC_0475 V2 -10.2893200952667 Single Estimate
EPIC_0476 V2 -9.62191397802849 Single Estimate
EPIC_0477 V2 -10.2486480618396 Single Estimate
EPIC_0478 V2 -10.2877429149888 Single Estimate
EPIC_0479 V2 -10.3152806151773 Single Estimate
EPIC_0481 V2 -10.2462752504394 Single Estimate
EPIC_0482 V2 -10.2961767705558 Single Estimate
EPIC_0483 V2 -10.2467643916967 Single Estimate
EPIC_0484 V2 -10.1872436457519 Single Estimate
EPIC_0485 V2 -10.2880063306025 Single Estimate
EPIC_0486 V2 -10.2887924356885 Single Estimate
EPIC_0487 V2 -10.2754882904976 Single Estimate
EPIC_0488 V2 -10.2969189730395 Single Estimate
EPIC_0489 V2 -10.2665404431436 Single Estimate
EPIC_0490 V2 -10.2720423503946 Single Estimate
EPIC_0491 V2 -9.94774790936552 Single Estimate
EPIC_0492 V2 -10.254035242479 Single Estimate
EPIC_0493 V2 -10.1932935071804 Single Estimate
EPIC_0494 V2 -10.1880898062844 Single Estimate
EPIC_0495 V2 -10.1506218344723 Single Estimate
EPIC_0496 V2 -9.75126305541608 Single Estimate
EPIC_0497 V2 -10.2957646659401 Single Estimate
EPIC_0498 V2 -10.2633918810447 Single Estimate
EPIC_0499 V2 -10.2811807184754 Single Estimate
EPIC_0500 V2 -10.0893917862672 Single Estimate
EPIC_0501 V2 -9.94899250672243 Single Estimate
EPIC_0502 V2 -10.3236800941783 Single Estimate
EPIC_0503 V2 -9.98300998250116 Single Estimate
EPIC_0504 V2 -9.65597991233991 Single Estimate
EPIC_0505 V2 -10.2413875654447 Single Estimate
EPIC_0506 V2 -10.2862837747265 Single Estimate
EPIC_0507 V2 -9.80097819656061 Single Estimate
EPIC_0508 V2 -10.3317523745398 Single Estimate
EPIC_0509 V2 -10.201779134684 Single Estimate
EPIC_0510 V2 -10.0327541159302 Single Estimate
EPIC_0511 V2 -9.99057324118154 Single Estimate
EPIC_0512 V2 -9.33218869453503 Single Estimate
EPIC_0513 V2 -10.1633187983902 Single Estimate
EPIC_0514 V2 -10.2455993160345 Single Estimate
EPIC_0515 V2 -10.8610123269159 Single Estimate
EPIC_0516 V2 -9.29017680338754 Single Estimate
EPIC_0517 V2 -9.33857362393739 Single Estimate
EPIC_0001 V3 -9.1960098632654 Single Estimate
EPIC_0002 V3 -10.31293969529 Single Estimate
EPIC_0003 V3 -10.1204644742897 Single Estimate
EPIC_0004 V3 -9.82360791715523 Single Estimate
EPIC_0005 V3 -9.39385528370984 Single Estimate
EPIC_0006 V3 -10.3148842492303 Single Estimate
EPIC_0007 V3 -9.34511925343111 Single Estimate
EPIC_0008 V3 -9.41285765533551 Single Estimate
EPIC_0009 V3 -9.52771183298938 Single Estimate
EPIC_0010 V3 -9.48334618251435 Single Estimate
EPIC_0011 V3 -9.45999082645575 Single Estimate
EPIC_0012 V3 -9.35529471694679 Single Estimate
EPIC_0013 V3 -9.30051338117006 Single Estimate
EPIC_0014 V3 -10.1667481714735 Single Estimate
EPIC_0015 V3 -9.39197078521604 Single Estimate
EPIC_0016 V3 -9.29351588621332 Single Estimate
EPIC_0017 V3 -9.32084070019827 Single Estimate
EPIC_0018 V3 -9.44547356124539 Single Estimate
EPIC_0019 V3 -9.58764178432146 Single Estimate
EPIC_0020 V3 -10.2487176433224 Single Estimate
EPIC_0021 V3 -9.54529441102452 Single Estimate
EPIC_0022 V3 -10.0407245091204 Single Estimate
EPIC_0023 V3 -9.371631869274 Single Estimate
EPIC_0024 V3 -10.0960094822968 Single Estimate
EPIC_0025 V3 -10.2365160332943 Single Estimate
EPIC_0026 V3 -9.32187199717619 Single Estimate
EPIC_0027 V3 -9.31234388995633 Single Estimate
EPIC_0028 V3 -9.29764894345943 Single Estimate
EPIC_0029 V3 -10.3609782540383 Single Estimate
EPIC_0030 V3 -10.3098093569128 Single Estimate
EPIC_0031 V3 -10.2597131743146 Single Estimate
EPIC_0032 V3 -10.1922000838784 Single Estimate
EPIC_0033 V3 -10.3058552234797 Single Estimate
EPIC_0034 V3 -9.74907538046129 Single Estimate
EPIC_0035 V3 -10.2982078871742 Single Estimate
EPIC_0036 V3 -10.3134135120541 Single Estimate
EPIC_0037 V3 -10.2879052717821 Single Estimate
EPIC_0039 V3 -10.3021992964017 Single Estimate
EPIC_0040 V3 -10.2529633563027 Single Estimate
EPIC_0041 V3 -10.2433192799448 Single Estimate
EPIC_0042 V3 -10.3013709454154 Single Estimate
EPIC_0043 V3 -9.99601012288011 Single Estimate
EPIC_0044 V3 -10.3095475980011 Single Estimate
EPIC_0046 V3 -10.224201767532 Single Estimate
EPIC_0047 V3 -10.2864713962249 Single Estimate
EPIC_0048 V3 -10.3137001214954 Single Estimate
EPIC_0049 V3 -9.36416718436098 Single Estimate
EPIC_0051 V3 -10.2691017043932 Single Estimate
EPIC_0052 V3 -10.3042088758944 Single Estimate
EPIC_0053 V3 -9.72082364172268 Single Estimate
EPIC_0054 V3 -10.2439964568761 Single Estimate
EPIC_0055 V3 -10.2506381750842 Single Estimate
EPIC_0056 V3 -10.1014600317866 Single Estimate
EPIC_0057 V3 -9.34417493330674 Single Estimate
EPIC_0058 V3 -10.3060014274288 Single Estimate
EPIC_0059 V3 -9.50683283220432 Single Estimate
EPIC_0060 V3 -10.227978633854 Single Estimate
EPIC_0061 V3 -10.2665334021602 Single Estimate
EPIC_0062 V3 -10.1728059022363 Single Estimate
EPIC_0064 V3 -10.1301201475614 Single Estimate
EPIC_0065 V3 -10.2675162406054 Single Estimate
EPIC_0066 V3 -9.99018184534052 Single Estimate
EPIC_0067 V3 -10.2658442141396 Single Estimate
EPIC_0068 V3 -10.3104910897745 Single Estimate
EPIC_0069 V3 -10.2288351487739 Single Estimate
EPIC_0070 V3 -10.080097688201 Single Estimate
EPIC_0071 V3 -10.1282348207167 Single Estimate
EPIC_0072 V3 -9.73958661991326 Single Estimate
EPIC_0073 V3 -10.2544966339783 Single Estimate
EPIC_0074 V3 -9.6747370920736 Single Estimate
EPIC_0075 V3 -10.1429455058823 Single Estimate
EPIC_0076 V3 -9.60220792223999 Single Estimate
EPIC_0077 V3 -10.2443116444263 Single Estimate
EPIC_0078 V3 -10.292419370482 Single Estimate
EPIC_0079 V3 -10.3069399490962 Single Estimate
EPIC_0080 V3 -10.3106153424224 Single Estimate
EPIC_0081 V3 -9.33629648707607 Single Estimate
EPIC_0082 V3 -10.2610940354087 Single Estimate
EPIC_0083 V3 -10.0206577064773 Single Estimate
EPIC_0084 V3 -10.2072288558228 Single Estimate
EPIC_0085 V3 -10.3110407006539 Single Estimate
EPIC_0086 V3 -10.2623597557158 Single Estimate
EPIC_0087 V3 -10.3091425343688 Single Estimate
EPIC_0088 V3 -10.2414165577292 Single Estimate
EPIC_0089 V3 -10.2979100949946 Single Estimate
EPIC_0090 V3 -10.2394927125636 Single Estimate
EPIC_0092 V3 -10.1990136849162 Single Estimate
EPIC_0093 V3 -10.265427139418 Single Estimate
EPIC_0094 V3 -10.3086090763336 Single Estimate
EPIC_0095 V3 -10.2184256761046 Single Estimate
EPIC_0096 V3 -10.3098101852638 Single Estimate
EPIC_0097 V3 -10.2772584765553 Single Estimate
EPIC_0098 V3 -10.2925796563978 Single Estimate
EPIC_0099 V3 -10.2747601699806 Single Estimate
EPIC_0100 V3 -10.2665305029318 Single Estimate
EPIC_0101 V3 -9.30927650625408 Single Estimate
EPIC_0102 V3 -10.3058722046749 Single Estimate
EPIC_0103 V3 -9.38994588123004 Single Estimate
EPIC_0104 V3 -10.2294866468246 Single Estimate
EPIC_0105 V3 -10.3122082613691 Single Estimate
EPIC_0106 V3 -10.2754692384249 Single Estimate
EPIC_0107 V3 -10.3124696061052 Single Estimate
EPIC_0108 V3 -10.274676506531 Single Estimate
EPIC_0109 V3 -10.3176803479845 Single Estimate
EPIC_0110 V3 -10.2784040859693 Single Estimate
EPIC_0111 V3 -10.21649437578 Single Estimate
EPIC_0113 V3 -10.2470717099127 Single Estimate
EPIC_0114 V3 -10.2535059261987 Single Estimate
EPIC_0115 V3 -10.2665926292557 Single Estimate
EPIC_0116 V3 -10.3072075064648 Single Estimate
EPIC_0117 V3 -10.2973832637673 Single Estimate
EPIC_0118 V3 -10.3060246212564 Single Estimate
EPIC_0119 V3 -9.78616189664422 Single Estimate
EPIC_0120 V3 -10.1666611946199 Single Estimate
EPIC_0121 V3 -10.2322011530067 Single Estimate
EPIC_0123 V3 -10.2416522235848 Single Estimate
EPIC_0124 V3 -10.1827088382775 Single Estimate
EPIC_0125 V3 -10.2268110731388 Single Estimate
EPIC_0126 V3 -10.2768385026052 Single Estimate
EPIC_0127 V3 -9.32416777193474 Single Estimate
EPIC_0128 V3 -10.3051126068205 Single Estimate
EPIC_0129 V3 -10.0838633717847 Single Estimate
EPIC_0130 V3 -10.305926047489 Single Estimate
EPIC_0132 V3 -10.1320758842401 Single Estimate
EPIC_0133 V3 -10.3287570573733 Single Estimate
EPIC_0135 V3 -10.2670424238413 Single Estimate
EPIC_0137 V3 -9.704119944084 Single Estimate
EPIC_0138 V3 -10.2724743354339 Single Estimate
EPIC_0139 V3 -10.2510680892461 Single Estimate
EPIC_0140 V3 -10.2898369862822 Single Estimate
EPIC_0141 V3 -10.0786107981806 Single Estimate
EPIC_0142 V3 -10.2988121692187 Single Estimate
EPIC_0143 V3 -10.2191322594959 Single Estimate
EPIC_0144 V3 -10.3077020320036 Single Estimate
EPIC_0145 V3 -10.2349156591888 Single Estimate
EPIC_0146 V3 -10.2302884905793 Single Estimate
EPIC_0147 V3 -10.1643447110868 Single Estimate
EPIC_0148 V3 -10.306230880652 Single Estimate
EPIC_0149 V3 -10.1036891242907 Single Estimate
EPIC_0150 V3 -10.3616873224825 Single Estimate
EPIC_0151 V3 -9.67120210423959 Single Estimate
EPIC_0152 V3 -9.89895223781581 Single Estimate
EPIC_0153 V3 -10.2559930500351 Single Estimate
EPIC_0155 V3 -10.2731738778419 Single Estimate
EPIC_0156 V3 -10.0419297598055 Single Estimate
EPIC_0157 V3 -10.3059956289719 Single Estimate
EPIC_0158 V3 -10.2796126500583 Single Estimate
EPIC_0159 V3 -10.2997262545321 Single Estimate
EPIC_0161 V3 -10.3035279713837 Single Estimate
EPIC_0162 V3 -10.3076887783879 Single Estimate
EPIC_0163 V3 -10.2237660549132 Single Estimate
EPIC_0165 V3 -9.8946290740183 Single Estimate
EPIC_0166 V3 -10.2612903545924 Single Estimate
EPIC_0167 V3 -10.3060005990778 Single Estimate
EPIC_0168 V3 -10.3184830200903 Single Estimate
EPIC_0169 V3 -10.2060583958792 Single Estimate
EPIC_0170 V3 -10.3234970286104 Single Estimate
EPIC_0171 V3 -10.3059981140248 Single Estimate
EPIC_0173 V3 -10.2299525942544 Single Estimate
EPIC_0174 V3 -10.3156641416839 Single Estimate
EPIC_0175 V3 -9.44864531717195 Single Estimate
EPIC_0176 V3 -9.60507401665256 Single Estimate
EPIC_0177 V3 -10.2431026661618 Single Estimate
EPIC_0178 V3 -10.181828301179 Single Estimate
EPIC_0179 V3 -10.3096325039772 Single Estimate
EPIC_0180 V3 -10.3047700836876 Single Estimate
EPIC_0181 V3 -10.3053147244611 Single Estimate
EPIC_0183 V3 -10.282349521717 Single Estimate
EPIC_0184 V3 -9.45123018642469 Single Estimate
EPIC_0185 V3 -10.2643022387786 Single Estimate
EPIC_0186 V3 -9.68614514185687 Single Estimate
EPIC_0187 V3 -10.3074212210193 Single Estimate
EPIC_0188 V3 -10.2672826456273 Single Estimate
EPIC_0190 V3 -10.2514524441037 Single Estimate
EPIC_0191 V3 -10.294503087388 Single Estimate
EPIC_0193 V3 -10.3015946001817 Single Estimate
EPIC_0195 V3 -10.1630992853789 Single Estimate
EPIC_0196 V3 -9.5374623524491 Single Estimate
EPIC_0197 V3 -10.2313901973911 Single Estimate
EPIC_0198 V3 -10.3069387065697 Single Estimate
EPIC_0199 V3 -10.3090298786347 Single Estimate
EPIC_0200 V3 -10.2450265113275 Single Estimate
EPIC_0201 V3 -10.0543368008782 Single Estimate
EPIC_0202 V3 -10.2987806918812 Single Estimate
EPIC_0203 V3 -10.2003949601859 Single Estimate
EPIC_0204 V3 -10.2925523208153 Single Estimate
EPIC_0206 V3 -10.3117249185686 Single Estimate
EPIC_0207 V3 -10.3120765535623 Single Estimate
EPIC_0208 V3 -9.57137338512611 Single Estimate
EPIC_0209 V3 -9.28682488112153 Single Estimate
EPIC_0210 V3 -10.3315361749323 Single Estimate
EPIC_0211 V3 -10.2720456637985 Single Estimate
EPIC_0212 V3 -10.2581492476524 Single Estimate
EPIC_0213 V3 -10.3092659586658 Single Estimate
EPIC_0214 V3 -10.2644240063736 Single Estimate
EPIC_0215 V3 -10.2980318625896 Single Estimate
EPIC_0216 V3 -10.2856960597017 Single Estimate
EPIC_0218 V3 -10.3068297784151 Single Estimate
EPIC_0219 V3 -10.2582465788933 Single Estimate
EPIC_0220 V3 -10.307102720065 Single Estimate
EPIC_0221 V3 -10.137342539811 Single Estimate
EPIC_0222 V3 -10.3101924692439 Single Estimate
EPIC_0223 V3 -9.34052231963266 Single Estimate
EPIC_0224 V3 -9.47687800383786 Single Estimate
EPIC_0226 V3 -10.0769752191582 Single Estimate
EPIC_0227 V3 -10.2987695091429 Single Estimate
EPIC_0228 V3 -10.3057007360207 Single Estimate
EPIC_0230 V3 -10.2837055322816 Single Estimate
EPIC_0231 V3 -10.1250365575586 Single Estimate
EPIC_0232 V3 -10.2634879697591 Single Estimate
EPIC_0234 V3 -10.1504868132615 Single Estimate
EPIC_0235 V3 -10.3105793091546 Single Estimate
EPIC_0236 V3 -10.312151105151 Single Estimate
EPIC_0237 V3 -10.311217967765 Single Estimate
EPIC_0238 V3 -10.3060453300311 Single Estimate
EPIC_0239 V3 -10.0369149229344 Single Estimate
EPIC_0240 V3 -9.33836819289281 Single Estimate
EPIC_0241 V3 -9.70792994444546 Single Estimate
EPIC_0242 V3 -9.74400877165361 Single Estimate
EPIC_0243 V3 -10.3060014274288 Single Estimate
EPIC_0244 V3 -10.3057346984112 Single Estimate
EPIC_0245 V3 -10.3163131546817 Single Estimate
EPIC_0246 V3 -10.0014921497074 Single Estimate
EPIC_0247 V3 -10.1963902973426 Single Estimate
EPIC_0248 V3 -10.3117733771013 Single Estimate
EPIC_0249 V3 -9.3943117051033 Single Estimate
EPIC_0250 V3 -10.2814901075688 Single Estimate
EPIC_0251 V3 -10.3066889587474 Single Estimate
EPIC_0252 V3 -10.2701880867118 Single Estimate
EPIC_0253 V3 -10.3060213078524 Single Estimate
EPIC_0254 V3 -10.3104148814837 Single Estimate
EPIC_0255 V3 -10.2322922716152 Single Estimate
EPIC_0256 V3 -9.26809420861938 Single Estimate
EPIC_0257 V3 -10.3417953018976 Single Estimate
EPIC_0258 V3 -10.2866093166641 Single Estimate
EPIC_0259 V3 -10.2445013368022 Single Estimate
EPIC_0260 V3 -9.89529341150931 Single Estimate
EPIC_0261 V3 -9.98329410688948 Single Estimate
EPIC_0262 V3 -10.2638598993519 Single Estimate
EPIC_0263 V3 -10.2761012702274 Single Estimate
EPIC_0264 V3 -10.3074659519725 Single Estimate
EPIC_0265 V3 -10.2806298650695 Single Estimate
EPIC_0266 V3 -10.3056079607103 Single Estimate
EPIC_0267 V3 -10.2987152521533 Single Estimate
EPIC_0268 V3 -9.92457230547094 Single Estimate
EPIC_0269 V3 -9.45681824217822 Single Estimate
EPIC_0270 V3 -9.62085286041501 Single Estimate
EPIC_0271 V3 -10.2607506839249 Single Estimate
EPIC_0272 V3 -10.3038543416723 Single Estimate
EPIC_0274 V3 -9.78673925728169 Single Estimate
EPIC_0275 V3 -9.96825580890877 Single Estimate
EPIC_0276 V3 -10.2986614093392 Single Estimate
EPIC_0277 V3 -10.3090141399659 Single Estimate
EPIC_0278 V3 -10.302118118005 Single Estimate
EPIC_0279 V3 -10.2599003816375 Single Estimate
EPIC_0281 V3 -10.2151661149735 Single Estimate
EPIC_0282 V3 -10.3063228276114 Single Estimate
EPIC_0284 V3 -10.2976350824672 Single Estimate
EPIC_0285 V3 -10.3201074163744 Single Estimate
EPIC_0286 V3 -10.3241414856777 Single Estimate
EPIC_0287 V3 -10.3159565495821 Single Estimate
EPIC_0289 V3 -10.1818995393638 Single Estimate
EPIC_0290 V3 -10.219881502963 Single Estimate
EPIC_0291 V3 -10.3187605176707 Single Estimate
EPIC_0292 V3 -10.1656207857812 Single Estimate
EPIC_0293 V3 -9.49449827184287 Single Estimate
EPIC_0294 V3 -10.2983814267058 Single Estimate
EPIC_0295 V3 -10.3122285559683 Single Estimate
EPIC_0296 V3 -10.3058896000456 Single Estimate
EPIC_0297 V3 -9.44298229565415 Single Estimate
EPIC_0298 V3 -9.5044591924531 Single Estimate
EPIC_0299 V3 -10.3635254333211 Single Estimate
EPIC_0300 V3 -9.73344978163128 Single Estimate
EPIC_0302 V3 -10.2197502093317 Single Estimate
EPIC_0303 V3 -10.3114751707462 Single Estimate
EPIC_0304 V3 -10.3057694891526 Single Estimate
EPIC_0305 V3 -10.3042022490865 Single Estimate
EPIC_0306 V3 -10.3088542682256 Single Estimate
EPIC_0307 V3 -10.2599616796104 Single Estimate
EPIC_0308 V3 -11.0416085805973 Single Estimate
EPIC_0309 V3 -10.2483183781471 Single Estimate
EPIC_0310 V3 -10.243301056223 Single Estimate
EPIC_0311 V3 -10.2647694287349 Single Estimate
EPIC_0312 V3 -10.2160690175486 Single Estimate
EPIC_0313 V3 -10.3108083482022 Single Estimate
EPIC_0314 V3 -10.3098656847798 Single Estimate
EPIC_0315 V3 -9.45369908653935 Single Estimate
EPIC_0316 V3 -10.2884954718599 Single Estimate
EPIC_0317 V3 -10.1597722136424 Single Estimate
EPIC_0318 V3 -10.2661018312963 Single Estimate
EPIC_0319 V3 -10.3424157367864 Single Estimate
EPIC_0320 V3 -10.3117344446049 Single Estimate
EPIC_0321 V3 -10.3047638710552 Single Estimate
EPIC_0322 V3 -10.2199800767304 Single Estimate
EPIC_0325 V3 -10.2670242001196 Single Estimate
EPIC_0326 V3 -10.3058154626324 Single Estimate
EPIC_0327 V3 -10.046429362363 Single Estimate
EPIC_0328 V3 -9.69302335427156 Single Estimate
EPIC_0329 V3 -10.3060246212564 Single Estimate
EPIC_0330 V3 -10.2329723477749 Single Estimate
EPIC_0331 V3 -10.3211287731405 Single Estimate
EPIC_0332 V3 -10.3432283491039 Single Estimate
EPIC_0334 V3 -10.3110593385511 Single Estimate
EPIC_0336 V3 -10.163395006681 Single Estimate
EPIC_0337 V3 -9.72645518590298 Single Estimate
EPIC_0339 V3 -10.2302474872055 Single Estimate
EPIC_0341 V3 -10.2593371029668 Single Estimate
EPIC_0342 V3 -10.3072265585375 Single Estimate
EPIC_0343 V3 -10.3069515460101 Single Estimate
EPIC_0344 V3 -10.3097803646283 Single Estimate
EPIC_0345 V3 -10.1506951435346 Single Estimate
EPIC_0346 V3 -10.2157351921011 Single Estimate
EPIC_0347 V3 -10.243395902411 Single Estimate
EPIC_0348 V3 -9.38751011515483 Single Estimate
EPIC_0349 V3 -10.3072070922893 Single Estimate
EPIC_0350 V3 -10.3072804013516 Single Estimate
EPIC_0351 V3 -10.2483573106434 Single Estimate
EPIC_0353 V3 -10.2823105892207 Single Estimate
EPIC_0354 V3 -10.1995301617562 Single Estimate
EPIC_0355 V3 -10.3011381787882 Single Estimate
EPIC_0356 V3 -10.4037327618449 Single Estimate
EPIC_0357 V3 -10.3108746162812 Single Estimate
EPIC_0358 V3 -10.3068691250869 Single Estimate
EPIC_0359 V3 -10.0868760843219 Single Estimate
EPIC_0360 V3 -10.2904031641813 Single Estimate
EPIC_0361 V3 -9.79905062381552 Single Estimate
EPIC_0362 V3 -10.093882276964 Single Estimate
EPIC_0363 V3 -10.2225931099167 Single Estimate
EPIC_0365 V3 -10.2841412449004 Single Estimate
EPIC_0367 V3 -10.2707816001934 Single Estimate
EPIC_0368 V3 -10.2868781165591 Single Estimate
EPIC_0369 V3 -10.3169973725964 Single Estimate
EPIC_0370 V3 -10.304172428451 Single Estimate
EPIC_0371 V3 -10.297555974948 Single Estimate
EPIC_0372 V3 -10.1844392634878 Single Estimate
EPIC_0373 V3 -10.3099891090768 Single Estimate
EPIC_0374 V3 -10.2771474775231 Single Estimate
EPIC_0375 V3 -10.3057612056427 Single Estimate
EPIC_0376 V3 -10.2509769706376 Single Estimate
EPIC_0377 V3 -10.2522712690537 Single Estimate
EPIC_0378 V3 -10.2744984110689 Single Estimate
EPIC_0379 V3 -9.38735107176546 Single Estimate
EPIC_0380 V3 -10.3072232451336 Single Estimate
EPIC_0381 V3 -10.2668676417832 Single Estimate
EPIC_0382 V3 -9.77649876821357 Single Estimate
EPIC_0383 V3 -10.3060196511505 Single Estimate
EPIC_0384 V3 -10.3172438070148 Single Estimate
EPIC_0385 V3 -10.281021675086 Single Estimate
EPIC_0386 V3 -10.2447349317803 Single Estimate
EPIC_0387 V3 -9.90485175354017 Single Estimate
EPIC_0388 V3 -10.3026474342853 Single Estimate
EPIC_0389 V3 -10.2693104488418 Single Estimate
EPIC_0390 V3 -9.62518555024887 Single Estimate
EPIC_0391 V3 -10.2412906483793 Single Estimate
EPIC_0392 V3 -9.38193489884158 Single Estimate
EPIC_0393 V3 -10.1906311871104 Single Estimate
EPIC_0394 V3 -9.71696601117946 Single Estimate
EPIC_0395 V3 -9.66260672023028 Single Estimate
EPIC_0396 V3 -10.2496590642184 Single Estimate
EPIC_0397 V3 -9.37944777500519 Single Estimate
EPIC_0398 V3 -10.2335762156439 Single Estimate
EPIC_0399 V3 -9.80533987867896 Single Estimate
EPIC_0400 V3 -10.2820856919279 Single Estimate
EPIC_0401 V3 -10.321706133778 Single Estimate
EPIC_0402 V3 -10.1997281376419 Single Estimate
EPIC_0403 V3 -10.2428288961608 Single Estimate
EPIC_0404 V3 -10.3108398255397 Single Estimate
EPIC_0405 V3 -9.11835610005507 Single Estimate
EPIC_0406 V3 -10.3101970251744 Single Estimate
EPIC_0407 V3 -10.3077061737586 Single Estimate
EPIC_0408 V3 -9.29408951927132 Single Estimate
EPIC_0409 V3 -9.33063884983967 Single Estimate
EPIC_0410 V3 -9.35271771702841 Single Estimate
EPIC_0411 V3 -10.3043778594956 Single Estimate
EPIC_0412 V3 -10.096810911876 Single Estimate
EPIC_0413 V3 -9.61671814646691 Single Estimate
EPIC_0414 V3 -10.2640479350258 Single Estimate
EPIC_0415 V3 -9.7005298709094 Single Estimate
EPIC_0416 V3 -10.3130399257593 Single Estimate
EPIC_0417 V3 -10.3116391842415 Single Estimate
EPIC_0418 V3 -10.3145400693955 Single Estimate
EPIC_0419 V3 -10.099257446514 Single Estimate
EPIC_0420 V3 -10.3078830266942 Single Estimate
EPIC_0421 V3 -9.32509883844334 Single Estimate
EPIC_0422 V3 -9.29592928681189 Single Estimate
EPIC_0423 V3 -10.0221205743192 Single Estimate
EPIC_0424 V3 -10.1267673969444 Single Estimate
EPIC_0425 V3 -10.3016443012408 Single Estimate
EPIC_0426 V3 -10.3267275974569 Single Estimate
EPIC_0427 V3 -10.3017399757798 Single Estimate
EPIC_0428 V3 -10.2174515353447 Single Estimate
EPIC_0429 V3 -10.2880883373501 Single Estimate
EPIC_0430 V3 -10.3021036218627 Single Estimate
EPIC_0431 V3 -9.83128797332467 Single Estimate
EPIC_0432 V3 -10.3036286160285 Single Estimate
EPIC_0433 V3 -10.1940870674252 Single Estimate
EPIC_0434 V3 -10.3106700135875 Single Estimate
EPIC_0435 V3 -10.3022788180964 Single Estimate
EPIC_0436 V3 -10.2743633898582 Single Estimate
EPIC_0437 V3 -10.3076316221698 Single Estimate
EPIC_0438 V3 -10.3063824688825 Single Estimate
EPIC_0439 V3 -10.3023881604266 Single Estimate
EPIC_0440 V3 -9.29456954866787 Single Estimate
EPIC_0441 V3 -10.3070476347245 Single Estimate
EPIC_0442 V3 -10.2618026896775 Single Estimate
EPIC_0444 V3 -10.2848871749636 Single Estimate
EPIC_0445 V3 -10.2129900369325 Single Estimate
EPIC_0446 V3 -9.90624586825014 Single Estimate
EPIC_0447 V3 -9.87709868209532 Single Estimate
EPIC_0448 V3 -10.2417657076699 Single Estimate
EPIC_0450 V3 -10.2611677586465 Single Estimate
EPIC_0451 V3 -10.4001990165374 Single Estimate
EPIC_0452 V3 -10.3050264583179 Single Estimate
EPIC_0453 V3 -10.1973615388741 Single Estimate
EPIC_0454 V3 -10.3062789250092 Single Estimate
EPIC_0455 V3 -10.2798172527519 Single Estimate
EPIC_0456 V3 -10.2787706312808 Single Estimate
EPIC_0457 V3 -10.3056584901204 Single Estimate
EPIC_0458 V3 -10.2739632963318 Single Estimate
EPIC_0459 V3 -10.2878402462297 Single Estimate
EPIC_0460 V3 -10.1455651658764 Single Estimate
EPIC_0461 V3 -10.2977891557506 Single Estimate
EPIC_0462 V3 -10.2543454599233 Single Estimate
EPIC_0463 V3 -10.2973654542211 Single Estimate
EPIC_0464 V3 -10.1682193228252 Single Estimate
EPIC_0465 V3 -10.300970023538 Single Estimate
EPIC_0466 V3 -10.2612058627919 Single Estimate
EPIC_0467 V3 -10.3200378348915 Single Estimate
EPIC_0468 V3 -10.257570230313 Single Estimate
EPIC_0469 V3 -10.2520948302936 Single Estimate
EPIC_0470 V3 -10.0866731383302 Single Estimate
EPIC_0471 V3 -10.3051896434622 Single Estimate
EPIC_0472 V3 -10.1390050402405 Single Estimate
EPIC_0473 V3 -10.25194904052 Single Estimate
EPIC_0474 V3 -10.2799120989399 Single Estimate
EPIC_0475 V3 -10.3050471670925 Single Estimate
EPIC_0476 V3 -9.69896677259826 Single Estimate
EPIC_0477 V3 -10.3151402096851 Single Estimate
EPIC_0478 V3 -10.305566543161 Single Estimate
EPIC_0479 V3 -10.3206702808696 Single Estimate
EPIC_0481 V3 -10.2648692450287 Single Estimate
EPIC_0482 V3 -10.3032372201875 Single Estimate
EPIC_0483 V3 -10.2496950974863 Single Estimate
EPIC_0484 V3 -10.2942359441949 Single Estimate
EPIC_0485 V3 -10.2847372434351 Single Estimate
EPIC_0486 V3 -10.2982704276737 Single Estimate
EPIC_0487 V3 -10.3203376979486 Single Estimate
EPIC_0488 V3 -10.2909929500836 Single Estimate
EPIC_0489 V3 -10.2592845026791 Single Estimate
EPIC_0490 V3 -10.2797998573812 Single Estimate
EPIC_0491 V3 -9.91712543010413 Single Estimate
EPIC_0492 V3 -10.2614746626869 Single Estimate
EPIC_0493 V3 -10.2547488668537 Single Estimate
EPIC_0494 V3 -10.3234108801077 Single Estimate
EPIC_0495 V3 -10.240944397667 Single Estimate
EPIC_0496 V3 -9.87543121155989 Single Estimate
EPIC_0497 V3 -10.306046158382 Single Estimate
EPIC_0498 V3 -10.2647346379935 Single Estimate
EPIC_0499 V3 -10.3060034983062 Single Estimate
EPIC_0500 V3 -10.2527293471491 Single Estimate
EPIC_0501 V3 -9.87330442040259 Single Estimate
EPIC_0502 V3 -10.2567360808698 Single Estimate
EPIC_0503 V3 -10.2178847629105 Single Estimate
EPIC_0504 V3 -9.56412324311854 Single Estimate
EPIC_0505 V3 -10.227707348906 Single Estimate
EPIC_0506 V3 -10.3084897937916 Single Estimate
EPIC_0507 V3 -9.85725139246366 Single Estimate
EPIC_0508 V3 -10.2930940623603 Single Estimate
EPIC_0509 V3 -10.2349815130922 Single Estimate
EPIC_0510 V3 -9.72152939676298 Single Estimate
EPIC_0511 V3 -9.97610981878533 Single Estimate
EPIC_0512 V3 -9.36900061236604 Single Estimate
EPIC_0513 V3 -10.1012140115437 Single Estimate
EPIC_0514 V3 -10.2418970013013 Single Estimate
EPIC_0515 V3 -12.0591938646599 Single Estimate
EPIC_0516 V3 -9.29067298562835 Single Estimate
EPIC_0517 V3 -9.46877963042033 Single Estimate
EPIC_0001 V4 -9.29298201400267 Single Estimate
EPIC_0002 V4 -10.2678285289273 Single Estimate
EPIC_0003 V4 -9.86001559970494 Single Estimate
EPIC_0004 V4 -9.95787035841807 Single Estimate
EPIC_0005 V4 -9.30825059355757 Single Estimate
EPIC_0006 V4 -10.2813289933019 Single Estimate
EPIC_0007 V4 -9.29912340821504 Single Estimate
EPIC_0008 V4 -9.30395269446515 Single Estimate
EPIC_0009 V4 -9.54426974085446 Single Estimate
EPIC_0010 V4 -9.27153517861645 Single Estimate
EPIC_0011 V4 -9.40334818601282 Single Estimate
EPIC_0012 V4 -9.31056583456426 Single Estimate
EPIC_0013 V4 -9.31552641444569 Single Estimate
EPIC_0014 V4 -9.95185156015165 Single Estimate
EPIC_0015 V4 -9.30079584885639 Single Estimate
EPIC_0016 V4 -9.33014101089691 Single Estimate
EPIC_0017 V4 -9.46618109337634 Single Estimate
EPIC_0018 V4 -9.27317779862229 Single Estimate
EPIC_0019 V4 -9.58807128430785 Single Estimate
EPIC_0020 V4 -10.280965347219 Single Estimate
EPIC_0021 V4 -9.48081474190026 Single Estimate
EPIC_0022 V4 -9.88187826728624 Single Estimate
EPIC_0023 V4 -9.31019597584886 Single Estimate
EPIC_0024 V4 -9.7968944261982 Single Estimate
EPIC_0025 V4 -10.2992917844398 Single Estimate
EPIC_0026 V4 -9.27364995868448 Single Estimate
EPIC_0027 V4 -9.34134859974152 Single Estimate
EPIC_0028 V4 -9.32124120790016 Single Estimate
EPIC_0029 V4 -10.2824654908551 Single Estimate
EPIC_0030 V4 -10.2972465858546 Single Estimate
EPIC_0031 V4 -10.0239686253696 Single Estimate
EPIC_0032 V4 -10.1427955743538 Single Estimate
EPIC_0033 V4 -10.3087424408424 Single Estimate
EPIC_0034 V4 -9.72911792014844 Single Estimate
EPIC_0035 V4 -10.2902983777816 Single Estimate
EPIC_0036 V4 -10.2556998137859 Single Estimate
EPIC_0037 V4 -10.1398955175508 Single Estimate
EPIC_0039 V4 -10.2808212141473 Single Estimate
EPIC_0040 V4 -10.2710135384696 Single Estimate
EPIC_0041 V4 -10.3082280348799 Single Estimate
EPIC_0042 V4 -10.2973567565358 Single Estimate
EPIC_0043 V4 -10.07659459188 Single Estimate
EPIC_0044 V4 -10.2832714763648 Single Estimate
EPIC_0046 V4 -10.2619878261229 Single Estimate
EPIC_0047 V4 -10.2642881568119 Single Estimate
EPIC_0048 V4 -10.2878000712069 Single Estimate
EPIC_0049 V4 -9.34534704995234 Single Estimate
EPIC_0051 V4 -10.3096511418744 Single Estimate
EPIC_0052 V4 -10.3131409845796 Single Estimate
EPIC_0053 V4 -9.8302305832907 Single Estimate
EPIC_0054 V4 -10.2565488735469 Single Estimate
EPIC_0055 V4 -10.2808162440414 Single Estimate
EPIC_0056 V4 -10.150640886545 Single Estimate
EPIC_0057 V4 -9.43740418011241 Single Estimate
EPIC_0058 V4 -10.3113136423039 Single Estimate
EPIC_0059 V4 -9.3559656812457 Single Estimate
EPIC_0060 V4 -10.2778085016102 Single Estimate
EPIC_0061 V4 -10.2589262408776 Single Estimate
EPIC_0062 V4 -10.2246035177604 Single Estimate
EPIC_0064 V4 -9.77572011828648 Single Estimate
EPIC_0065 V4 -10.2908732533661 Single Estimate
EPIC_0066 V4 -10.0719533413037 Single Estimate
EPIC_0067 V4 -10.2820653973288 Single Estimate
EPIC_0068 V4 -10.3264459581216 Single Estimate
EPIC_0069 V4 -9.97042484596637 Single Estimate
EPIC_0070 V4 -9.82857056791414 Single Estimate
EPIC_0071 V4 -9.88494813604145 Single Estimate
EPIC_0072 V4 -9.74187286863545 Single Estimate
EPIC_0073 V4 -10.2860679892945 Single Estimate
EPIC_0074 V4 -9.67551532782521 Single Estimate
EPIC_0075 V4 -10.2232209999642 Single Estimate
EPIC_0076 V4 -9.6950412172742 Single Estimate
EPIC_0077 V4 -10.2639327942387 Single Estimate
EPIC_0078 V4 -10.2799580724196 Single Estimate
EPIC_0079 V4 -10.3141772516635 Single Estimate
EPIC_0080 V4 -10.2847152921339 Single Estimate
EPIC_0081 V4 -9.31393763725399 Single Estimate
EPIC_0082 V4 -10.2967909928122 Single Estimate
EPIC_0083 V4 -10.0396087203418 Single Estimate
EPIC_0084 V4 -10.2532917974688 Single Estimate
EPIC_0085 V4 -10.2660450892538 Single Estimate
EPIC_0086 V4 -10.3001996571208 Single Estimate
EPIC_0087 V4 -10.2676346947965 Single Estimate
EPIC_0088 V4 -10.3174334993907 Single Estimate
EPIC_0089 V4 -10.2795546654893 Single Estimate
EPIC_0090 V4 -10.2001928425452 Single Estimate
EPIC_0092 V4 -10.2181299548025 Single Estimate
EPIC_0093 V4 -10.296858917593 Single Estimate
EPIC_0094 V4 -10.281324851547 Single Estimate
EPIC_0095 V4 -10.2751130475008 Single Estimate
EPIC_0096 V4 -10.2923344645059 Single Estimate
EPIC_0097 V4 -10.2706672877573 Single Estimate
EPIC_0098 V4 -10.2801104890011 Single Estimate
EPIC_0099 V4 -10.2680579821505 Single Estimate
EPIC_0100 V4 -10.2734290099456 Single Estimate
EPIC_0101 V4 -9.31978331016426 Single Estimate
EPIC_0102 V4 -10.3088194774841 Single Estimate
EPIC_0103 V4 -9.31914962165975 Single Estimate
EPIC_0104 V4 -10.2869866305383 Single Estimate
EPIC_0105 V4 -10.2807665429822 Single Estimate
EPIC_0106 V4 -10.2981652270984 Single Estimate
EPIC_0107 V4 -10.2949677922913 Single Estimate
EPIC_0108 V4 -10.2929383323749 Single Estimate
EPIC_0109 V4 -10.2748968478933 Single Estimate
EPIC_0110 V4 -10.2953977064532 Single Estimate
EPIC_0111 V4 -10.208367010078 Single Estimate
EPIC_0113 V4 -10.3024585702604 Single Estimate
EPIC_0114 V4 -10.2804501129055 Single Estimate
EPIC_0115 V4 -10.2878340335973 Single Estimate
EPIC_0116 V4 -10.2498201784852 Single Estimate
EPIC_0117 V4 -10.277638689658 Single Estimate
EPIC_0118 V4 -10.3099302961568 Single Estimate
EPIC_0119 V4 -9.6770204415673 Single Estimate
EPIC_0120 V4 -10.0987372420946 Single Estimate
EPIC_0121 V4 -10.155654895065 Single Estimate
EPIC_0123 V4 -10.1908490434198 Single Estimate
EPIC_0124 V4 -10.1221166203319 Single Estimate
EPIC_0125 V4 -10.3070227841949 Single Estimate
EPIC_0126 V4 -10.3188375543124 Single Estimate
EPIC_0127 V4 -9.28311138364996 Single Estimate
EPIC_0128 V4 -10.279571232509 Single Estimate
EPIC_0129 V4 -9.88088673115563 Single Estimate
EPIC_0130 V4 -10.3090878632037 Single Estimate
EPIC_0132 V4 -10.078045862808 Single Estimate
EPIC_0133 V4 -10.2949479118677 Single Estimate
EPIC_0135 V4 -10.2997515192371 Single Estimate
EPIC_0137 V4 -9.77925220689204 Single Estimate
EPIC_0138 V4 -10.2938751973404 Single Estimate
EPIC_0139 V4 -10.2270488098719 Single Estimate
EPIC_0140 V4 -10.2847210905908 Single Estimate
EPIC_0141 V4 -9.99252773533374 Single Estimate
EPIC_0142 V4 -10.2817315718813 Single Estimate
EPIC_0143 V4 -10.2757243705287 Single Estimate
EPIC_0144 V4 -10.3145442111504 Single Estimate
EPIC_0145 V4 -10.3162688379039 Single Estimate
EPIC_0146 V4 -10.2892513421349 Single Estimate
EPIC_0147 V4 -10.2773313714421 Single Estimate
EPIC_0148 V4 -10.3127624281789 Single Estimate
EPIC_0149 V4 -10.0841715183516 Single Estimate
EPIC_0150 V4 -10.2850921918327 Single Estimate
EPIC_0151 V4 -9.75506767149613 Single Estimate
EPIC_0152 V4 -9.72732371191211 Single Estimate
EPIC_0153 V4 -10.2676744556438 Single Estimate
EPIC_0155 V4 -9.95500343565448 Single Estimate
EPIC_0156 V4 -9.92362467194263 Single Estimate
EPIC_0157 V4 -10.311190218007 Single Estimate
EPIC_0158 V4 -10.2764168719532 Single Estimate
EPIC_0159 V4 -10.2954324971946 Single Estimate
EPIC_0161 V4 -10.2672453698329 Single Estimate
EPIC_0162 V4 -10.2854467260548 Single Estimate
EPIC_0163 V4 -10.0661084967444 Single Estimate
EPIC_0165 V4 -9.93074849042478 Single Estimate
EPIC_0166 V4 -10.2694438133506 Single Estimate
EPIC_0167 V4 -10.3108050347983 Single Estimate
EPIC_0168 V4 -10.2985835443465 Single Estimate
EPIC_0169 V4 -10.186908577778 Single Estimate
EPIC_0170 V4 -10.2902155426829 Single Estimate
EPIC_0171 V4 -10.3109077503206 Single Estimate
EPIC_0173 V4 -10.2883434694539 Single Estimate
EPIC_0174 V4 -10.3105424475356 Single Estimate
EPIC_0175 V4 -9.35664907080936 Single Estimate
EPIC_0176 V4 -9.46965354071087 Single Estimate
EPIC_0177 V4 -10.2588665996065 Single Estimate
EPIC_0178 V4 -10.2595284520446 Single Estimate
EPIC_0179 V4 -10.2849671108337 Single Estimate
EPIC_0180 V4 -10.3132602671217 Single Estimate
EPIC_0181 V4 -10.309920355945 Single Estimate
EPIC_0183 V4 -10.2767043097454 Single Estimate
EPIC_0184 V4 -9.34293406352929 Single Estimate
EPIC_0185 V4 -10.2764823116811 Single Estimate
EPIC_0186 V4 -9.74456252428794 Single Estimate
EPIC_0187 V4 -10.3144067048867 Single Estimate
EPIC_0188 V4 -10.272623852787 Single Estimate
EPIC_0190 V4 -10.2781911997658 Single Estimate
EPIC_0191 V4 -10.3090456173034 Single Estimate
EPIC_0193 V4 -10.2978380284588 Single Estimate
EPIC_0195 V4 -10.1229631950398 Single Estimate
EPIC_0196 V4 -9.52441085430902 Single Estimate
EPIC_0197 V4 -10.2021767431574 Single Estimate
EPIC_0198 V4 -10.3142749970799 Single Estimate
EPIC_0199 V4 -10.268207085328 Single Estimate
EPIC_0200 V4 -10.2769370763726 Single Estimate
EPIC_0201 V4 -10.0718075515302 Single Estimate
EPIC_0202 V4 -10.2816487367827 Single Estimate
EPIC_0203 V4 -10.1798427438649 Single Estimate
EPIC_0204 V4 -10.2636967142077 Single Estimate
EPIC_0206 V4 -10.2705803109038 Single Estimate
EPIC_0207 V4 -10.2690884507774 Single Estimate
EPIC_0208 V4 -9.45638749966538 Single Estimate
EPIC_0209 V4 -9.300094235571 Single Estimate
EPIC_0210 V4 -10.3054629992877 Single Estimate
EPIC_0211 V4 -10.277941866119 Single Estimate
EPIC_0212 V4 -10.2622736072132 Single Estimate
EPIC_0213 V4 -10.2747800504043 Single Estimate
EPIC_0214 V4 -10.2835887347926 Single Estimate
EPIC_0215 V4 -10.2897715465543 Single Estimate
EPIC_0216 V4 -10.29051540574 Single Estimate
EPIC_0218 V4 -10.3065489674307 Single Estimate
EPIC_0219 V4 -10.3044582095413 Single Estimate
EPIC_0220 V4 -10.2786559046692 Single Estimate
EPIC_0221 V4 -10.0795137007557 Single Estimate
EPIC_0222 V4 -10.2640562185357 Single Estimate
EPIC_0223 V4 -9.29986229729483 Single Estimate
EPIC_0224 V4 -9.30708303284236 Single Estimate
EPIC_0226 V4 -10.1536975016844 Single Estimate
EPIC_0227 V4 -10.2932870681401 Single Estimate
EPIC_0228 V4 -10.2753035682276 Single Estimate
EPIC_0230 V4 -10.3008697930686 Single Estimate
EPIC_0231 V4 -9.97149176203674 Single Estimate
EPIC_0232 V4 -10.2706979367438 Single Estimate
EPIC_0234 V4 -10.1655023315901 Single Estimate
EPIC_0235 V4 -10.2740602133972 Single Estimate
EPIC_0236 V4 -10.2807872517569 Single Estimate
EPIC_0237 V4 -10.2968415222223 Single Estimate
EPIC_0238 V4 -10.2744992394199 Single Estimate
EPIC_0239 V4 -9.99002528700411 Single Estimate
EPIC_0240 V4 -9.2978945495269 Single Estimate
EPIC_0241 V4 -9.59907592716079 Single Estimate
EPIC_0242 V4 -9.79963378290988 Single Estimate
EPIC_0243 V4 -10.3107892961296 Single Estimate
EPIC_0244 V4 -10.3074526983568 Single Estimate
EPIC_0245 V4 -10.3087275305247 Single Estimate
EPIC_0246 V4 -9.95132307222241 Single Estimate
EPIC_0247 V4 -10.1219178160951 Single Estimate
EPIC_0248 V4 -10.2730231179624 Single Estimate
EPIC_0249 V4 -9.34455266135651 Single Estimate
EPIC_0250 V4 -10.2767465556458 Single Estimate
EPIC_0251 V4 -10.273651836361 Single Estimate
EPIC_0252 V4 -10.2617600296017 Single Estimate
EPIC_0253 V4 -10.3100537204537 Single Estimate
EPIC_0254 V4 -10.2739434159081 Single Estimate
EPIC_0255 V4 -10.2983342106996 Single Estimate
EPIC_0256 V4 -9.54058606401841 Single Estimate
EPIC_0257 V4 -10.1999095465079 Single Estimate
EPIC_0258 V4 -10.2871721811593 Single Estimate
EPIC_0259 V4 -10.3062607012875 Single Estimate
EPIC_0260 V4 -10.2942612089 Single Estimate
EPIC_0261 V4 -10.2048374065254 Single Estimate
EPIC_0262 V4 -10.2925208434778 Single Estimate
EPIC_0263 V4 -10.2948211741667 Single Estimate
EPIC_0264 V4 -10.3144282420124 Single Estimate
EPIC_0265 V4 -10.2979018114848 Single Estimate
EPIC_0266 V4 -10.2793691148684 Single Estimate
EPIC_0267 V4 -10.2816180877961 Single Estimate
EPIC_0268 V4 -9.97530631832863 Single Estimate
EPIC_0269 V4 -9.44162297168561 Single Estimate
EPIC_0270 V4 -9.59323439600542 Single Estimate
EPIC_0271 V4 -10.2163937311352 Single Estimate
EPIC_0272 V4 -10.2945329080235 Single Estimate
EPIC_0274 V4 -9.58738292463822 Single Estimate
EPIC_0275 V4 -10.0039755459643 Single Estimate
EPIC_0276 V4 -10.2819693086144 Single Estimate
EPIC_0277 V4 -10.3106923790642 Single Estimate
EPIC_0278 V4 -10.2752439269566 Single Estimate
EPIC_0279 V4 -10.2939886814255 Single Estimate
EPIC_0281 V4 -10.0784542398442 Single Estimate
EPIC_0282 V4 -10.2671045501652 Single Estimate
EPIC_0284 V4 -10.2801403096366 Single Estimate
EPIC_0285 V4 -10.2796490975018 Single Estimate
EPIC_0286 V4 -10.2916080006909 Single Estimate
EPIC_0287 V4 -10.2690917641814 Single Estimate
EPIC_0289 V4 -10.1123081163031 Single Estimate
EPIC_0290 V4 -10.2090404594298 Single Estimate
EPIC_0291 V4 -10.2788397985881 Single Estimate
EPIC_0292 V4 -10.0264553350304 Single Estimate
EPIC_0293 V4 -9.60795916313784 Single Estimate
EPIC_0294 V4 -10.3080027234117 Single Estimate
EPIC_0295 V4 -10.2786873820067 Single Estimate
EPIC_0296 V4 -10.3149012304256 Single Estimate
EPIC_0297 V4 -9.29655634850854 Single Estimate
EPIC_0298 V4 -9.54174327034629 Single Estimate
EPIC_0299 V4 -10.2803772180187 Single Estimate
EPIC_0300 V4 -9.87689407940171 Single Estimate
EPIC_0302 V4 -10.2434012866924 Single Estimate
EPIC_0303 V4 -10.2712852375931 Single Estimate
EPIC_0304 V4 -10.3084409210834 Single Estimate
EPIC_0305 V4 -10.3357988691078 Single Estimate
EPIC_0306 V4 -10.3054928199232 Single Estimate
EPIC_0307 V4 -10.2873643585881 Single Estimate
EPIC_0308 V4 -10.2085210833614 Single Estimate
EPIC_0309 V4 -10.2619646322953 Single Estimate
EPIC_0310 V4 -10.2729999241347 Single Estimate
EPIC_0311 V4 -10.2932439938888 Single Estimate
EPIC_0312 V4 -10.1698544876721 Single Estimate
EPIC_0313 V4 -10.2698008326256 Single Estimate
EPIC_0314 V4 -10.2739864901594 Single Estimate
EPIC_0315 V4 -9.41075115877733 Single Estimate
EPIC_0316 V4 -10.2901318792333 Single Estimate
EPIC_0317 V4 -9.89151364595885 Single Estimate
EPIC_0318 V4 -10.290997506014 Single Estimate
EPIC_0319 V4 -10.2797998573812 Single Estimate
EPIC_0320 V4 -10.2751983676524 Single Estimate
EPIC_0321 V4 -10.2988676687348 Single Estimate
EPIC_0322 V4 -10.2231895226268 Single Estimate
EPIC_0325 V4 -10.289301871545 Single Estimate
EPIC_0326 V4 -10.2804120087601 Single Estimate
EPIC_0327 V4 -10.0279637621765 Single Estimate
EPIC_0328 V4 -9.74958978642375 Single Estimate
EPIC_0329 V4 -10.3118172797036 Single Estimate
EPIC_0330 V4 -10.1538267244383 Single Estimate
EPIC_0331 V4 -10.2802098911195 Single Estimate
EPIC_0332 V4 -10.2869659217637 Single Estimate
EPIC_0334 V4 -10.2758370262628 Single Estimate
EPIC_0336 V4 -10.2470319490653 Single Estimate
EPIC_0337 V4 -9.86027570191463 Single Estimate
EPIC_0339 V4 -10.1397455860222 Single Estimate
EPIC_0341 V4 -10.3055168421018 Single Estimate
EPIC_0342 V4 -10.263854929246 Single Estimate
EPIC_0343 V4 -10.3070202991419 Single Estimate
EPIC_0344 V4 -10.2679453264163 Single Estimate
EPIC_0345 V4 -9.7185547883712 Single Estimate
EPIC_0346 V4 -9.77551634394383 Single Estimate
EPIC_0347 V4 -10.2701131209475 Single Estimate
EPIC_0348 V4 -9.3246585698941 Single Estimate
EPIC_0349 V4 -10.280601701136 Single Estimate
EPIC_0350 V4 -10.2786708149869 Single Estimate
EPIC_0351 V4 -10.298735960928 Single Estimate
EPIC_0353 V4 -10.2638209668556 Single Estimate
EPIC_0354 V4 -10.2412981035382 Single Estimate
EPIC_0355 V4 -10.2811459277339 Single Estimate
EPIC_0356 V4 -10.468889193725 Single Estimate
EPIC_0357 V4 -10.2759140629045 Single Estimate
EPIC_0358 V4 -10.3067096675221 Single Estimate
EPIC_0359 V4 -9.9980354410416 Single Estimate
EPIC_0360 V4 -10.2547795158402 Single Estimate
EPIC_0361 V4 -9.9223448696688 Single Estimate
EPIC_0362 V4 -9.81527387788212 Single Estimate
EPIC_0363 V4 -10.2774233184016 Single Estimate
EPIC_0365 V4 -10.2915955754261 Single Estimate
EPIC_0367 V4 -10.2875714463347 Single Estimate
EPIC_0368 V4 -10.3771228147612 Single Estimate
EPIC_0369 V4 -10.3033001748625 Single Estimate
EPIC_0370 V4 -10.3027294410329 Single Estimate
EPIC_0371 V4 -10.289180932301 Single Estimate
EPIC_0372 V4 -10.1233425797916 Single Estimate
EPIC_0373 V4 -10.2527807049102 Single Estimate
EPIC_0374 V4 -9.49490457800165 Single Estimate
EPIC_0375 V4 -10.3037615663618 Single Estimate
EPIC_0376 V4 -10.2874645890574 Single Estimate
EPIC_0377 V4 -10.3054812230094 Single Estimate
EPIC_0378 V4 -10.2702539406152 Single Estimate
EPIC_0379 V4 -9.45839625080711 Single Estimate
EPIC_0380 V4 -10.3148067984131 Single Estimate
EPIC_0381 V4 -10.2862088089622 Single Estimate
EPIC_0382 V4 -9.73458172325403 Single Estimate
EPIC_0383 V4 -10.3116946837576 Single Estimate
EPIC_0384 V4 -10.3170773084666 Single Estimate
EPIC_0385 V4 -10.2923328078039 Single Estimate
EPIC_0386 V4 -10.3082868477999 Single Estimate
EPIC_0387 V4 -9.67153924309099 Single Estimate
EPIC_0388 V4 -10.2806795661287 Single Estimate
EPIC_0389 V4 -10.3036803879652 Single Estimate
EPIC_0390 V4 -9.39337898189275 Single Estimate
EPIC_0391 V4 -10.2858410211243 Single Estimate
EPIC_0392 V4 -9.34399186773879 Single Estimate
EPIC_0393 V4 -10.2360463582851 Single Estimate
EPIC_0394 V4 -10.0453293122532 Single Estimate
EPIC_0395 V4 -9.46214288231813 Single Estimate
EPIC_0396 V4 -10.2589071888049 Single Estimate
EPIC_0397 V4 -9.41196220791931 Single Estimate
EPIC_0398 V4 -10.2062712820826 Single Estimate
EPIC_0399 V4 -9.84738241881294 Single Estimate
EPIC_0400 V4 -10.2927271028734 Single Estimate
EPIC_0401 V4 -10.2931412783665 Single Estimate
EPIC_0402 V4 -10.02019797168 Single Estimate
EPIC_0403 V4 -10.277335513197 Single Estimate
EPIC_0404 V4 -10.2614941289351 Single Estimate
EPIC_0405 V4 -9.15096620750811 Single Estimate
EPIC_0406 V4 -10.2788248882704 Single Estimate
EPIC_0407 V4 -10.3149492747828 Single Estimate
EPIC_0408 V4 -9.39965208391197 Single Estimate
EPIC_0409 V4 -9.20671422888581 Single Estimate
EPIC_0410 V4 -9.35735813925364 Single Estimate
EPIC_0411 V4 -10.2944732667525 Single Estimate
EPIC_0412 V4 -9.92055148978344 Single Estimate
EPIC_0413 V4 -9.70659919858598 Single Estimate
EPIC_0414 V4 -10.2920751906472 Single Estimate
EPIC_0415 V4 -9.5193106972864 Single Estimate
EPIC_0416 V4 -10.2706051614333 Single Estimate
EPIC_0417 V4 -10.2718377477009 Single Estimate
EPIC_0418 V4 -10.2808038187766 Single Estimate
EPIC_0419 V4 -10.0636855701095 Single Estimate
EPIC_0420 V4 -10.3147778061286 Single Estimate
EPIC_0421 V4 -9.28555004895362 Single Estimate
EPIC_0422 V4 -9.29920955671761 Single Estimate
EPIC_0423 V4 -9.98821451174808 Single Estimate
EPIC_0424 V4 -10.2210416085193 Single Estimate
EPIC_0425 V4 -10.2982132714556 Single Estimate
EPIC_0426 V4 -10.2965631962909 Single Estimate
EPIC_0427 V4 -10.3118222498095 Single Estimate
EPIC_0428 V4 -10.274252390826 Single Estimate
EPIC_0429 V4 -10.3104331052055 Single Estimate
EPIC_0430 V4 -10.2980550564172 Single Estimate
EPIC_0431 V4 -9.490893702526 Single Estimate
EPIC_0432 V4 -10.3173962235963 Single Estimate
EPIC_0433 V4 -10.1085424327194 Single Estimate
EPIC_0434 V4 -10.2761087253863 Single Estimate
EPIC_0435 V4 -10.3177714665931 Single Estimate
EPIC_0436 V4 -10.2816537068886 Single Estimate
EPIC_0437 V4 -10.3078850975716 Single Estimate
EPIC_0438 V4 -10.3132180212214 Single Estimate
EPIC_0439 V4 -10.2985711190817 Single Estimate
EPIC_0440 V4 -9.40599890916897 Single Estimate
EPIC_0441 V4 -10.3144969951442 Single Estimate
EPIC_0442 V4 -10.2854740616374 Single Estimate
EPIC_0444 V4 -10.2922433458974 Single Estimate
EPIC_0445 V4 -10.1642183875613 Single Estimate
EPIC_0446 V4 -9.7063316412174 Single Estimate
EPIC_0447 V4 -9.9014107835431 Single Estimate
EPIC_0448 V4 -10.3101274436915 Single Estimate
EPIC_0450 V4 -10.3044027100252 Single Estimate
EPIC_0451 V4 -10.4635165092279 Single Estimate
EPIC_0452 V4 -10.2929499292887 Single Estimate
EPIC_0453 V4 -10.1659637230895 Single Estimate
EPIC_0454 V4 -10.3138036653687 Single Estimate
EPIC_0455 V4 -10.2524120887213 Single Estimate
EPIC_0456 V4 -10.2761791352201 Single Estimate
EPIC_0457 V4 -10.2872293373773 Single Estimate
EPIC_0458 V4 -10.2888073460062 Single Estimate
EPIC_0459 V4 -10.2931768974589 Single Estimate
EPIC_0460 V4 -10.216040853615 Single Estimate
EPIC_0461 V4 -10.2875987819172 Single Estimate
EPIC_0462 V4 -10.2966650834622 Single Estimate
EPIC_0463 V4 -10.276976008869 Single Estimate
EPIC_0464 V4 -10.2545136151736 Single Estimate
EPIC_0465 V4 -10.2963519667894 Single Estimate
EPIC_0466 V4 -10.2871150249412 Single Estimate
EPIC_0467 V4 -10.279574545913 Single Estimate
EPIC_0468 V4 -10.236051328391 Single Estimate
EPIC_0469 V4 -10.2617683131116 Single Estimate
EPIC_0470 V4 -10.2202240260958 Single Estimate
EPIC_0471 V4 -10.3060295913623 Single Estimate
EPIC_0472 V4 -9.980119037559 Single Estimate
EPIC_0473 V4 -10.1588929190705 Single Estimate
EPIC_0474 V4 -10.2704833938384 Single Estimate
EPIC_0475 V4 -10.2753590677437 Single Estimate
EPIC_0476 V4 -9.72842790377687 Single Estimate
EPIC_0477 V4 -10.2973617266417 Single Estimate
EPIC_0478 V4 -10.3066740484297 Single Estimate
EPIC_0479 V4 -10.2857697829395 Single Estimate
EPIC_0481 V4 -10.274250734124 Single Estimate
EPIC_0482 V4 -10.3132801475453 Single Estimate
EPIC_0483 V4 -10.2784786375581 Single Estimate
EPIC_0484 V4 -10.2974105993499 Single Estimate
EPIC_0485 V4 -10.3052053821309 Single Estimate
EPIC_0486 V4 -10.2904781299456 Single Estimate
EPIC_0487 V4 -10.3155904184462 Single Estimate
EPIC_0488 V4 -10.2563119651648 Single Estimate
EPIC_0489 V4 -10.2870918311136 Single Estimate
EPIC_0490 V4 -10.2885141097571 Single Estimate
EPIC_0491 V4 -9.92299264014006 Single Estimate
EPIC_0492 V4 -10.2697395346527 Single Estimate
EPIC_0493 V4 -10.2933226872325 Single Estimate
EPIC_0494 V4 -10.2995402897357 Single Estimate
EPIC_0495 V4 -10.0258382135456 Single Estimate
EPIC_0496 V4 -9.75149996379816 Single Estimate
EPIC_0497 V4 -10.2757069751579 Single Estimate
EPIC_0498 V4 -10.2962931538694 Single Estimate
EPIC_0499 V4 -10.310702319276 Single Estimate
EPIC_0500 V4 -10.2832764464707 Single Estimate
EPIC_0501 V4 -9.95436063528915 Single Estimate
EPIC_0502 V4 -10.2922176670168 Single Estimate
EPIC_0503 V4 -10.253034180312 Single Estimate
EPIC_0504 V4 -9.58541476269481 Single Estimate
EPIC_0505 V4 -10.2524866403101 Single Estimate
EPIC_0506 V4 -10.3112921051782 Single Estimate
EPIC_0507 V4 -9.98000141171897 Single Estimate
EPIC_0508 V4 -10.2964248616762 Single Estimate
EPIC_0509 V4 -9.98082893435424 Single Estimate
EPIC_0510 V4 -9.8405650901957 Single Estimate
EPIC_0511 V4 -9.95088570290161 Single Estimate
EPIC_0512 V4 -9.42190241975484 Single Estimate
EPIC_0513 V4 -9.99008244322218 Single Estimate
EPIC_0514 V4 -10.2767540108046 Single Estimate
EPIC_0515 V4 -10.110626563801 Single Estimate
EPIC_0516 V4 -9.31704561015457 Single Estimate
EPIC_0517 V4 -9.44626339391083 Single Estimate
EPIC_0001 V5 -9.32425889054323 Single Estimate
EPIC_0002 V5 -10.2851153856603 Single Estimate
EPIC_0003 V5 -10.1097294596828 Single Estimate
EPIC_0004 V5 -9.77420340763056 Single Estimate
EPIC_0005 V5 -9.31852007491018 Single Estimate
EPIC_0006 V5 -10.2871767370897 Single Estimate
EPIC_0007 V5 -9.29377598842301 Single Estimate
EPIC_0008 V5 -9.31871308068996 Single Estimate
EPIC_0009 V5 -9.4201483865414 Single Estimate
EPIC_0010 V5 -9.30006358658451 Single Estimate
EPIC_0011 V5 -9.52907032860695 Single Estimate
EPIC_0012 V5 -9.29965686625024 Single Estimate
EPIC_0013 V5 -9.58117940410187 Single Estimate
EPIC_0014 V5 -9.99716815755897 Single Estimate
EPIC_0015 V5 -9.30518528073279 Single Estimate
EPIC_0016 V5 -9.28958204737941 Single Estimate
EPIC_0017 V5 -9.33116153931202 Single Estimate
EPIC_0018 V5 -9.28704522248387 Single Estimate
EPIC_0019 V5 -9.31458085179482 Single Estimate
EPIC_0020 V5 -10.3264542416314 Single Estimate
EPIC_0021 V5 -9.67856200275282 Single Estimate
EPIC_0022 V5 -10.0327797948108 Single Estimate
EPIC_0023 V5 -9.31617998337389 Single Estimate
EPIC_0024 V5 -10.1723797156538 Single Estimate
EPIC_0025 V5 -9.93625536778166 Single Estimate
EPIC_0026 V5 -9.47538738623804 Single Estimate
EPIC_0027 V5 -9.31298172021579 Single Estimate
EPIC_0028 V5 -9.30888428206208 Single Estimate
EPIC_0029 V5 -10.2578464853669 Single Estimate
EPIC_0030 V5 -10.3107089460839 Single Estimate
EPIC_0031 V5 -10.2609192533506 Single Estimate
EPIC_0032 V5 -10.2426238792918 Single Estimate
EPIC_0033 V5 -10.2846722178826 Single Estimate
EPIC_0034 V5 -9.73963922020089 Single Estimate
EPIC_0035 V5 -10.2824108196901 Single Estimate
EPIC_0036 V5 -10.3100951380031 Single Estimate
EPIC_0037 V5 -10.3265851210873 Single Estimate
EPIC_0039 V5 -10.2910745426557 Single Estimate
EPIC_0040 V5 -10.2972196644476 Single Estimate
EPIC_0041 V5 -10.2985881002769 Single Estimate
EPIC_0042 V5 -10.2694313880858 Single Estimate
EPIC_0043 V5 -10.0725882723347 Single Estimate
EPIC_0044 V5 -10.2882208735079 Single Estimate
EPIC_0046 V5 -10.3354766405742 Single Estimate
EPIC_0047 V5 -10.2800727990312 Single Estimate
EPIC_0048 V5 -10.319344505116 Single Estimate
EPIC_0049 V5 -9.32070816404044 Single Estimate
EPIC_0051 V5 -10.2945179977057 Single Estimate
EPIC_0052 V5 -10.2753507842338 Single Estimate
EPIC_0053 V5 -9.80859571223061 Single Estimate
EPIC_0054 V5 -10.2601236222282 Single Estimate
EPIC_0055 V5 -10.261376503095 Single Estimate
EPIC_0056 V5 -10.232995127427 Single Estimate
EPIC_0057 V5 -9.30741064565745 Single Estimate
EPIC_0058 V5 -10.2827040559392 Single Estimate
EPIC_0059 V5 -9.40640314445028 Single Estimate
EPIC_0060 V5 -10.2720357235867 Single Estimate
EPIC_0061 V5 -10.2750848835673 Single Estimate
EPIC_0062 V5 -10.172885423931 Single Estimate
EPIC_0064 V5 -9.85314194322064 Single Estimate
EPIC_0065 V5 -10.2919509379992 Single Estimate
EPIC_0066 V5 -10.0662658834319 Single Estimate
EPIC_0067 V5 -10.3108804147381 Single Estimate
EPIC_0068 V5 -10.274859572099 Single Estimate
EPIC_0069 V5 -10.1246787099325 Single Estimate
EPIC_0070 V5 -10.0588074111512 Single Estimate
EPIC_0071 V5 -10.0085157377202 Single Estimate
EPIC_0072 V5 -9.49388984804344 Single Estimate
EPIC_0073 V5 -10.2823764431241 Single Estimate
EPIC_0074 V5 -9.69241782970057 Single Estimate
EPIC_0075 V5 -10.0713850925271 Single Estimate
EPIC_0076 V5 -9.80034243717862 Single Estimate
EPIC_0077 V5 -10.2805234219678 Single Estimate
EPIC_0078 V5 -10.291417479964 Single Estimate
EPIC_0079 V5 -10.2770426911233 Single Estimate
EPIC_0080 V5 -10.2856235789904 Single Estimate
EPIC_0081 V5 -9.28981357148009 Single Estimate
EPIC_0082 V5 -10.299334858691 Single Estimate
EPIC_0083 V5 -10.2933164746001 Single Estimate
EPIC_0084 V5 -10.1924817232138 Single Estimate
EPIC_0085 V5 -10.2900469732572 Single Estimate
EPIC_0086 V5 -10.2678326706822 Single Estimate
EPIC_0087 V5 -10.2906988854834 Single Estimate
EPIC_0088 V5 -10.3209092601291 Single Estimate
EPIC_0089 V5 -10.2937824220299 Single Estimate
EPIC_0090 V5 -10.3207456608094 Single Estimate
EPIC_0092 V5 -10.216828615403 Single Estimate
EPIC_0093 V5 -10.2976715299106 Single Estimate
EPIC_0094 V5 -10.3014351426168 Single Estimate
EPIC_0095 V5 -10.3229842793498 Single Estimate
EPIC_0096 V5 -10.3296951648653 Single Estimate
EPIC_0097 V5 -10.3468039261363 Single Estimate
EPIC_0098 V5 -10.2585046102255 Single Estimate
EPIC_0099 V5 -10.294141926358 Single Estimate
EPIC_0100 V5 -10.3235015845407 Single Estimate
EPIC_0101 V5 -9.28690108941226 Single Estimate
EPIC_0102 V5 -10.2845968379429 Single Estimate
EPIC_0103 V5 -9.29538713109135 Single Estimate
EPIC_0104 V5 -10.2814312946488 Single Estimate
EPIC_0105 V5 -10.2873850673628 Single Estimate
EPIC_0106 V5 -10.3029497823952 Single Estimate
EPIC_0107 V5 -10.2904752307171 Single Estimate
EPIC_0108 V5 -10.3101771447507 Single Estimate
EPIC_0109 V5 -10.2858265249821 Single Estimate
EPIC_0110 V5 -10.304839250995 Single Estimate
EPIC_0111 V5 -10.3119498158613 Single Estimate
EPIC_0113 V5 -10.3100885111952 Single Estimate
EPIC_0114 V5 -10.306682746115 Single Estimate
EPIC_0115 V5 -10.2800761124352 Single Estimate
EPIC_0116 V5 -10.2810962266748 Single Estimate
EPIC_0117 V5 -10.2787296279069 Single Estimate
EPIC_0118 V5 -10.2835299218725 Single Estimate
EPIC_0119 V5 -9.51712012310313 Single Estimate
EPIC_0120 V5 -10.2372151615268 Single Estimate
EPIC_0121 V5 -10.1426439861233 Single Estimate
EPIC_0123 V5 -10.257237647392 Single Estimate
EPIC_0124 V5 -10.1968458903851 Single Estimate
EPIC_0125 V5 -10.1555550787712 Single Estimate
EPIC_0126 V5 -10.3143048177154 Single Estimate
EPIC_0127 V5 -9.31462848197654 Single Estimate
EPIC_0128 V5 -10.2908931337897 Single Estimate
EPIC_0129 V5 -9.78491150083042 Single Estimate
EPIC_0130 V5 -10.2843392207861 Single Estimate
EPIC_0132 V5 -10.2408350553369 Single Estimate
EPIC_0133 V5 -10.2874563055476 Single Estimate
EPIC_0135 V5 -10.2813045569478 Single Estimate
EPIC_0137 V5 -9.63175354521918 Single Estimate
EPIC_0138 V5 -10.2944136254815 Single Estimate
EPIC_0139 V5 -10.2623311776067 Single Estimate
EPIC_0140 V5 -10.2938035449801 Single Estimate
EPIC_0141 V5 -9.86087211462475 Single Estimate
EPIC_0142 V5 -10.2912211607803 Single Estimate
EPIC_0143 V5 -10.2735926092654 Single Estimate
EPIC_0144 V5 -10.2779638174201 Single Estimate
EPIC_0145 V5 -10.2207359470054 Single Estimate
EPIC_0146 V5 -10.2849372901982 Single Estimate
EPIC_0147 V5 -10.2605663758304 Single Estimate
EPIC_0148 V5 -10.2820968746662 Single Estimate
EPIC_0149 V5 -10.152451661801 Single Estimate
EPIC_0150 V5 -10.2776096973735 Single Estimate
EPIC_0151 V5 -9.89107130653218 Single Estimate
EPIC_0152 V5 -9.8055080339292 Single Estimate
EPIC_0153 V5 -10.2642256163124 Single Estimate
EPIC_0155 V5 -10.3283047777348 Single Estimate
EPIC_0156 V5 -10.0472013854822 Single Estimate
EPIC_0157 V5 -10.2827574845778 Single Estimate
EPIC_0158 V5 -10.2897491810776 Single Estimate
EPIC_0159 V5 -10.2821527883578 Single Estimate
EPIC_0161 V5 -10.2567526478895 Single Estimate
EPIC_0162 V5 -10.2643610516987 Single Estimate
EPIC_0163 V5 -10.1894280073028 Single Estimate
EPIC_0165 V5 -10.0678761977492 Single Estimate
EPIC_0166 V5 -10.2638234519086 Single Estimate
EPIC_0167 V5 -10.2829065877553 Single Estimate
EPIC_0168 V5 -10.303749969448 Single Estimate
EPIC_0169 V5 -10.1550149939281 Single Estimate
EPIC_0170 V5 -10.2920805749286 Single Estimate
EPIC_0171 V5 -10.282867655259 Single Estimate
EPIC_0173 V5 -10.2834305197542 Single Estimate
EPIC_0174 V5 -10.2996049011126 Single Estimate
EPIC_0175 V5 -9.26823419993609 Single Estimate
EPIC_0176 V5 -9.32442828831992 Single Estimate
EPIC_0177 V5 -10.2597338830892 Single Estimate
EPIC_0178 V5 -10.2259603566759 Single Estimate
EPIC_0179 V5 -10.2896713160849 Single Estimate
EPIC_0180 V5 -10.2754621974415 Single Estimate
EPIC_0181 V5 -10.2801891823448 Single Estimate
EPIC_0183 V5 -10.2911652470887 Single Estimate
EPIC_0184 V5 -9.30366028656702 Single Estimate
EPIC_0185 V5 -10.3313547660663 Single Estimate
EPIC_0186 V5 -9.86868429277653 Single Estimate
EPIC_0187 V5 -10.2775939587047 Single Estimate
EPIC_0188 V5 -10.3201355803079 Single Estimate
EPIC_0190 V5 -10.283321177424 Single Estimate
EPIC_0191 V5 -10.3049030340209 Single Estimate
EPIC_0193 V5 -10.2701603369537 Single Estimate
EPIC_0195 V5 -10.036065448998 Single Estimate
EPIC_0196 V5 -9.49581576408658 Single Estimate
EPIC_0197 V5 -10.2432989853456 Single Estimate
EPIC_0198 V5 -10.2802778159003 Single Estimate
EPIC_0199 V5 -10.2937931905927 Single Estimate
EPIC_0200 V5 -10.3132627521747 Single Estimate
EPIC_0201 V5 -10.1564791042964 Single Estimate
EPIC_0202 V5 -10.2912410412039 Single Estimate
EPIC_0203 V5 -10.2516789980985 Single Estimate
EPIC_0204 V5 -10.2779269558012 Single Estimate
EPIC_0206 V5 -10.2896522640122 Single Estimate
EPIC_0207 V5 -10.2900523575386 Single Estimate
EPIC_0208 V5 -9.31440938314065 Single Estimate
EPIC_0209 V5 -9.31521661117681 Single Estimate
EPIC_0210 V5 -10.3118794060275 Single Estimate
EPIC_0211 V5 -10.2865409777077 Single Estimate
EPIC_0212 V5 -10.281509573817 Single Estimate
EPIC_0213 V5 -10.2880063306025 Single Estimate
EPIC_0214 V5 -10.3452126638916 Single Estimate
EPIC_0215 V5 -10.281990017389 Single Estimate
EPIC_0216 V5 -10.2870901744116 Single Estimate
EPIC_0218 V5 -10.2832197044282 Single Estimate
EPIC_0219 V5 -10.2913338165144 Single Estimate
EPIC_0220 V5 -10.290786690688 Single Estimate
EPIC_0221 V5 -10.1225353517554 Single Estimate
EPIC_0222 V5 -10.2913719206598 Single Estimate
EPIC_0223 V5 -9.30635574067639 Single Estimate
EPIC_0224 V5 -9.28846211684592 Single Estimate
EPIC_0226 V5 -10.2004637133177 Single Estimate
EPIC_0227 V5 -10.2808129306375 Single Estimate
EPIC_0228 V5 -10.2882614627063 Single Estimate
EPIC_0230 V5 -10.2917202422495 Single Estimate
EPIC_0231 V5 -10.1152317811093 Single Estimate
EPIC_0232 V5 -10.3429740453511 Single Estimate
EPIC_0234 V5 -10.0402527632337 Single Estimate
EPIC_0235 V5 -10.2878448021601 Single Estimate
EPIC_0236 V5 -10.2873556609027 Single Estimate
EPIC_0237 V5 -10.2975025463094 Single Estimate
EPIC_0238 V5 -10.3041579323088 Single Estimate
EPIC_0239 V5 -10.1395380841002 Single Estimate
EPIC_0240 V5 -9.31763705275877 Single Estimate
EPIC_0241 V5 -9.4888273809907 Single Estimate
EPIC_0242 V5 -9.82422131106059 Single Estimate
EPIC_0243 V5 -10.2829123862122 Single Estimate
EPIC_0244 V5 -10.2859151585376 Single Estimate
EPIC_0245 V5 -10.3085775989962 Single Estimate
EPIC_0246 V5 -10.1402608203357 Single Estimate
EPIC_0247 V5 -10.118422174933 Single Estimate
EPIC_0248 V5 -10.2900333054659 Single Estimate
EPIC_0249 V5 -9.44928024820292 Single Estimate
EPIC_0250 V5 -10.2911896834428 Single Estimate
EPIC_0251 V5 -10.2698927795851 Single Estimate
EPIC_0252 V5 -10.2769536433923 Single Estimate
EPIC_0253 V5 -10.2834172661384 Single Estimate
EPIC_0254 V5 -10.2951972455145 Single Estimate
EPIC_0255 V5 -10.283773042887 Single Estimate
EPIC_0256 V5 -9.66012580902631 Single Estimate
EPIC_0257 V5 -10.3106542749188 Single Estimate
EPIC_0258 V5 -10.2784131978302 Single Estimate
EPIC_0259 V5 -10.2952212676931 Single Estimate
EPIC_0260 V5 -10.2936026698659 Single Estimate
EPIC_0261 V5 -10.2820463452561 Single Estimate
EPIC_0262 V5 -10.2989699700816 Single Estimate
EPIC_0263 V5 -10.289154010894 Single Estimate
EPIC_0264 V5 -10.2776519432738 Single Estimate
EPIC_0265 V5 -10.2970734604985 Single Estimate
EPIC_0266 V5 -10.2908715966641 Single Estimate
EPIC_0267 V5 -10.2912513955913 Single Estimate
EPIC_0268 V5 -9.99178967460493 Single Estimate
EPIC_0269 V5 -9.40868110966258 Single Estimate
EPIC_0270 V5 -9.49318823475804 Single Estimate
EPIC_0271 V5 -10.204227326024 Single Estimate
EPIC_0272 V5 -10.3008428716616 Single Estimate
EPIC_0274 V5 -9.41386327343286 Single Estimate
EPIC_0275 V5 -9.97135425577299 Single Estimate
EPIC_0276 V5 -10.282592228556 Single Estimate
EPIC_0277 V5 -10.2858476479322 Single Estimate
EPIC_0278 V5 -10.2827844059848 Single Estimate
EPIC_0279 V5 -10.2829707849568 Single Estimate
EPIC_0281 V5 -9.98836982755799 Single Estimate
EPIC_0282 V5 -10.2823934243193 Single Estimate
EPIC_0284 V5 -10.2793442643388 Single Estimate
EPIC_0285 V5 -10.299583363987 Single Estimate
EPIC_0286 V5 -10.2922503868808 Single Estimate
EPIC_0287 V5 -10.2867998373909 Single Estimate
EPIC_0289 V5 -10.2961647594665 Single Estimate
EPIC_0290 V5 -10.3290975096287 Single Estimate
EPIC_0291 V5 -10.2886429183354 Single Estimate
EPIC_0292 V5 -9.92800002185224 Single Estimate
EPIC_0293 V5 -9.48608015494462 Single Estimate
EPIC_0294 V5 -10.2659597691022 Single Estimate
EPIC_0295 V5 -10.2925738579409 Single Estimate
EPIC_0296 V5 -10.2211443240416 Single Estimate
EPIC_0297 V5 -9.26744892320108 Single Estimate
EPIC_0298 V5 -9.35827802302395 Single Estimate
EPIC_0299 V5 -10.2698712424595 Single Estimate
EPIC_0300 V5 -9.95079168506468 Single Estimate
EPIC_0302 V5 -10.2717085249471 Single Estimate
EPIC_0303 V5 -10.2902515759508 Single Estimate
EPIC_0304 V5 -10.2850292371577 Single Estimate
EPIC_0305 V5 -10.3000257034136 Single Estimate
EPIC_0306 V5 -10.2812809489447 Single Estimate
EPIC_0307 V5 -10.2826046538208 Single Estimate
EPIC_0308 V5 -11.4796596342234 Single Estimate
EPIC_0309 V5 -10.2710914034623 Single Estimate
EPIC_0310 V5 -10.2800160569887 Single Estimate
EPIC_0311 V5 -10.2989952347867 Single Estimate
EPIC_0312 V5 -10.2706059897843 Single Estimate
EPIC_0313 V5 -10.2695838046673 Single Estimate
EPIC_0314 V5 -10.2983275838917 Single Estimate
EPIC_0315 V5 -9.42188088262922 Single Estimate
EPIC_0316 V5 -10.2961457073938 Single Estimate
EPIC_0317 V5 -10.2778043598553 Single Estimate
EPIC_0318 V5 -10.2848685370664 Single Estimate
EPIC_0319 V5 -10.2928894596667 Single Estimate
EPIC_0320 V5 -10.2902913367982 Single Estimate
EPIC_0321 V5 -10.2918937817812 Single Estimate
EPIC_0322 V5 -10.2651504701886 Single Estimate
EPIC_0325 V5 -10.2749879665018 Single Estimate
EPIC_0326 V5 -10.2801055188952 Single Estimate
EPIC_0327 V5 -10.1441780921499 Single Estimate
EPIC_0328 V5 -9.61696913681578 Single Estimate
EPIC_0329 V5 -10.2825060800535 Single Estimate
EPIC_0330 V5 -10.1346570259134 Single Estimate
EPIC_0331 V5 -10.3006411681965 Single Estimate
EPIC_0332 V5 -10.2670780429337 Single Estimate
EPIC_0334 V5 -10.2903596757545 Single Estimate
EPIC_0336 V5 -10.2548756045546 Single Estimate
EPIC_0337 V5 -9.95723998331749 Single Estimate
EPIC_0339 V5 -10.2644264914266 Single Estimate
EPIC_0341 V5 -10.2940226438159 Single Estimate
EPIC_0342 V5 -10.2878398320542 Single Estimate
EPIC_0343 V5 -10.284013264673 Single Estimate
EPIC_0344 V5 -10.2932464789418 Single Estimate
EPIC_0345 V5 -9.90353550382296 Single Estimate
EPIC_0346 V5 -9.74869682406055 Single Estimate
EPIC_0347 V5 -10.2588723980635 Single Estimate
EPIC_0348 V5 -9.32066923154411 Single Estimate
EPIC_0349 V5 -10.2949470835166 Single Estimate
EPIC_0350 V5 -10.2907614259829 Single Estimate
EPIC_0351 V5 -10.3073938854367 Single Estimate
EPIC_0353 V5 -10.2793426076368 Single Estimate
EPIC_0354 V5 -10.2482235319591 Single Estimate
EPIC_0355 V5 -10.2911490942445 Single Estimate
EPIC_0356 V5 -10.2634407537529 Single Estimate
EPIC_0357 V5 -10.290391981443 Single Estimate
EPIC_0358 V5 -10.2829343375134 Single Estimate
EPIC_0359 V5 -10.2039046833148 Single Estimate
EPIC_0360 V5 -10.2783353328375 Single Estimate
EPIC_0361 V5 -10.010643771404 Single Estimate
EPIC_0362 V5 -10.0287680909842 Single Estimate
EPIC_0363 V5 -10.3320240736633 Single Estimate
EPIC_0365 V5 -10.2978806885346 Single Estimate
EPIC_0367 V5 -10.3065423406228 Single Estimate
EPIC_0368 V5 -10.2708735471529 Single Estimate
EPIC_0369 V5 -10.3025480321669 Single Estimate
EPIC_0370 V5 -10.2885074829492 Single Estimate
EPIC_0371 V5 -10.2813401760402 Single Estimate
EPIC_0372 V5 -10.1972679352126 Single Estimate
EPIC_0373 V5 -10.2773711322894 Single Estimate
EPIC_0374 V5 -10.2294990720894 Single Estimate
EPIC_0375 V5 -10.2821138558615 Single Estimate
EPIC_0376 V5 -10.2748550161686 Single Estimate
EPIC_0377 V5 -10.2110989116308 Single Estimate
EPIC_0378 V5 -10.2724648093976 Single Estimate
EPIC_0379 V5 -9.38194276817595 Single Estimate
EPIC_0380 V5 -10.2797497421465 Single Estimate
EPIC_0381 V5 -10.2770170122428 Single Estimate
EPIC_0382 V5 -9.72458394102495 Single Estimate
EPIC_0383 V5 -10.2825499826558 Single Estimate
EPIC_0384 V5 -10.285527490276 Single Estimate
EPIC_0385 V5 -10.2990176002633 Single Estimate
EPIC_0386 V5 -10.2985098211087 Single Estimate
EPIC_0387 V5 -9.92190087354014 Single Estimate
EPIC_0388 V5 -10.2910422369673 Single Estimate
EPIC_0389 V5 -10.324817834258 Single Estimate
EPIC_0390 V5 -9.44059167470769 Single Estimate
EPIC_0391 V5 -10.3424956726565 Single Estimate
EPIC_0392 V5 -9.30832141756689 Single Estimate
EPIC_0393 V5 -10.2420875220281 Single Estimate
EPIC_0394 V5 -9.91356849096897 Single Estimate
EPIC_0395 V5 -9.47788693533919 Single Estimate
EPIC_0396 V5 -10.3325041030598 Single Estimate
EPIC_0397 V5 -9.31696774516185 Single Estimate
EPIC_0398 V5 -10.3124459981022 Single Estimate
EPIC_0399 V5 -9.99426188812351 Single Estimate
EPIC_0400 V5 -10.3259203694207 Single Estimate
EPIC_0401 V5 -10.2914149949111 Single Estimate
EPIC_0402 V5 -10.3119572710202 Single Estimate
EPIC_0403 V5 -10.3016836479127 Single Estimate
EPIC_0404 V5 -10.2905965841366 Single Estimate
EPIC_0405 V5 -9.13936763699796 Single Estimate
EPIC_0406 V5 -10.2828887782091 Single Estimate
EPIC_0407 V5 -10.2789880734147 Single Estimate
EPIC_0408 V5 -9.31275972215146 Single Estimate
EPIC_0409 V5 -9.22909503000907 Single Estimate
EPIC_0410 V5 -9.2970293369217 Single Estimate
EPIC_0411 V5 -10.2825512251822 Single Estimate
EPIC_0412 V5 -10.1380748020828 Single Estimate
EPIC_0413 V5 -9.8181768339136 Single Estimate
EPIC_0414 V5 -10.3131509247915 Single Estimate
EPIC_0415 V5 -9.45692841285942 Single Estimate
EPIC_0416 V5 -10.2749622876213 Single Estimate
EPIC_0417 V5 -10.2898084081732 Single Estimate
EPIC_0418 V5 -10.288278029726 Single Estimate
EPIC_0419 V5 -10.2284015070325 Single Estimate
EPIC_0420 V5 -10.2785316520212 Single Estimate
EPIC_0421 V5 -9.3209239494724 Single Estimate
EPIC_0422 V5 -9.29825985231183 Single Estimate
EPIC_0423 V5 -10.2413651999681 Single Estimate
EPIC_0424 V5 -10.3198174935292 Single Estimate
EPIC_0425 V5 -10.2993936716111 Single Estimate
EPIC_0426 V5 -10.3048467061539 Single Estimate
EPIC_0427 V5 -10.2744553368176 Single Estimate
EPIC_0428 V5 -10.2333711987748 Single Estimate
EPIC_0429 V5 -10.3005268557604 Single Estimate
EPIC_0430 V5 -10.2890645489875 Single Estimate
EPIC_0431 V5 -10.1316907010315 Single Estimate
EPIC_0432 V5 -10.2931640580186 Single Estimate
EPIC_0433 V5 -10.2842240799991 Single Estimate
EPIC_0434 V5 -10.2904122760422 Single Estimate
EPIC_0435 V5 -10.2764177003042 Single Estimate
EPIC_0436 V5 -10.2678989387611 Single Estimate
EPIC_0437 V5 -10.2832694054874 Single Estimate
EPIC_0438 V5 -10.2815170289758 Single Estimate
EPIC_0439 V5 -10.2890591647061 Single Estimate
EPIC_0440 V5 -9.46364136925235 Single Estimate
EPIC_0441 V5 -10.280058302889 Single Estimate
EPIC_0442 V5 -10.27758153344 Single Estimate
EPIC_0444 V5 -10.2998997940637 Single Estimate
EPIC_0445 V5 -10.260105812682 Single Estimate
EPIC_0446 V5 -10.1274536857366 Single Estimate
EPIC_0447 V5 -10.0064701249596 Single Estimate
EPIC_0448 V5 -10.3604240872284 Single Estimate
EPIC_0450 V5 -10.3004199984831 Single Estimate
EPIC_0451 V5 -10.2649201886144 Single Estimate
EPIC_0452 V5 -10.2659962165456 Single Estimate
EPIC_0453 V5 -10.1683742244596 Single Estimate
EPIC_0454 V5 -10.2763112572024 Single Estimate
EPIC_0455 V5 -10.2656640478001 Single Estimate
EPIC_0456 V5 -10.2895955219697 Single Estimate
EPIC_0457 V5 -10.2931876660217 Single Estimate
EPIC_0458 V5 -10.312576877558 Single Estimate
EPIC_0459 V5 -10.3251214248945 Single Estimate
EPIC_0460 V5 -10.202262063309 Single Estimate
EPIC_0461 V5 -10.2908686974356 Single Estimate
EPIC_0462 V5 -10.2909486333058 Single Estimate
EPIC_0463 V5 -10.2786567330201 Single Estimate
EPIC_0464 V5 -10.2276783566215 Single Estimate
EPIC_0465 V5 -10.2913810325207 Single Estimate
EPIC_0466 V5 -10.2989687275551 Single Estimate
EPIC_0467 V5 -10.3030980572218 Single Estimate
EPIC_0468 V5 -10.3423962705382 Single Estimate
EPIC_0469 V5 -10.3506197249546 Single Estimate
EPIC_0470 V5 -10.3100152021329 Single Estimate
EPIC_0471 V5 -10.2869162207045 Single Estimate
EPIC_0472 V5 -9.92362964204855 Single Estimate
EPIC_0473 V5 -10.2503726885931 Single Estimate
EPIC_0474 V5 -10.278393731582 Single Estimate
EPIC_0475 V5 -10.288280514779 Single Estimate
EPIC_0476 V5 -9.69712783340866 Single Estimate
EPIC_0477 V5 -10.3013626619055 Single Estimate
EPIC_0478 V5 -10.2864382621854 Single Estimate
EPIC_0479 V5 -10.2921588540968 Single Estimate
EPIC_0481 V5 -10.3258520304644 Single Estimate
EPIC_0482 V5 -10.2743327408717 Single Estimate
EPIC_0483 V5 -10.3341529356981 Single Estimate
EPIC_0484 V5 -10.2996496320658 Single Estimate
EPIC_0485 V5 -10.3215164414021 Single Estimate
EPIC_0486 V5 -10.2825632362715 Single Estimate
EPIC_0487 V5 -10.2833982140657 Single Estimate
EPIC_0488 V5 -10.2767651935429 Single Estimate
EPIC_0489 V5 -10.3262454971829 Single Estimate
EPIC_0490 V5 -10.3032276941511 Single Estimate
EPIC_0491 V5 -10.1692903806504 Single Estimate
EPIC_0492 V5 -10.2643602233476 Single Estimate
EPIC_0493 V5 -10.2845342974434 Single Estimate
EPIC_0494 V5 -10.3045389737625 Single Estimate
EPIC_0495 V5 -10.184399916816 Single Estimate
EPIC_0496 V5 -9.93334040066087 Single Estimate
EPIC_0497 V5 -10.2787611052444 Single Estimate
EPIC_0498 V5 -10.2876932139297 Single Estimate
EPIC_0499 V5 -10.2829455202517 Single Estimate
EPIC_0500 V5 -10.2825267888281 Single Estimate
EPIC_0501 V5 -10.1693632755372 Single Estimate
EPIC_0502 V5 -10.299764772853 Single Estimate
EPIC_0503 V5 -10.2111614521302 Single Estimate
EPIC_0504 V5 -9.59247065639608 Single Estimate
EPIC_0505 V5 -10.2557685669178 Single Estimate
EPIC_0506 V5 -10.280477448488 Single Estimate
EPIC_0507 V5 -10.1148424561457 Single Estimate
EPIC_0508 V5 -10.3088965141259 Single Estimate
EPIC_0509 V5 -10.2128740677944 Single Estimate
EPIC_0510 V5 -9.46843006630414 Single Estimate
EPIC_0511 V5 -10.2057924952126 Single Estimate
EPIC_0512 V5 -9.29719873469839 Single Estimate
EPIC_0513 V5 -10.0466886362217 Single Estimate
EPIC_0514 V5 -10.2935471703498 Single Estimate
EPIC_0515 V5 -11.5014560337258 Single Estimate
EPIC_0516 V5 -9.29225927776709 Single Estimate
EPIC_0517 V5 -9.37064157566989 Single Estimate
EPIC_0001 V6 -9.34774139847825 Single Estimate
EPIC_0002 V6 -10.2927246178204 Single Estimate
EPIC_0003 V6 -10.2216554166001 Single Estimate
EPIC_0004 V6 -9.64602189095813 Single Estimate
EPIC_0005 V6 -9.41148673445319 Single Estimate
EPIC_0006 V6 -10.3075810927596 Single Estimate
EPIC_0007 V6 -9.33188551807405 Single Estimate
EPIC_0008 V6 -9.39153507259723 Single Estimate
EPIC_0009 V6 -9.34960146061798 Single Estimate
EPIC_0010 V6 -9.38654922801071 Single Estimate
EPIC_0011 V6 -9.49759961793554 Single Estimate
EPIC_0012 V6 -9.3426010664328 Single Estimate
EPIC_0013 V6 -9.57203523756415 Single Estimate
EPIC_0014 V6 -9.97596154395877 Single Estimate
EPIC_0015 V6 -9.32855886051308 Single Estimate
EPIC_0016 V6 -9.32188069486157 Single Estimate
EPIC_0017 V6 -9.36125967239912 Single Estimate
EPIC_0018 V6 -9.39812170546476 Single Estimate
EPIC_0019 V6 -9.45485173693675 Single Estimate
EPIC_0020 V6 -10.2752961130687 Single Estimate
EPIC_0021 V6 -9.56577621751167 Single Estimate
EPIC_0022 V6 -10.1203580311879 Single Estimate
EPIC_0023 V6 -9.3131258532874 Single Estimate
EPIC_0024 V6 -10.1812376869258 Single Estimate
EPIC_0025 V6 -9.89185906832014 Single Estimate
EPIC_0026 V6 -9.32796493285591 Single Estimate
EPIC_0027 V6 -9.34182572990963 Single Estimate
EPIC_0028 V6 -9.37133283456796 Single Estimate
EPIC_0029 V6 -10.2939961365844 Single Estimate
EPIC_0030 V6 -10.2997983210679 Single Estimate
EPIC_0031 V6 -10.2481825285853 Single Estimate
EPIC_0032 V6 -10.2390781228949 Single Estimate
EPIC_0033 V6 -10.3126837348352 Single Estimate
EPIC_0034 V6 -9.8288029203658 Single Estimate
EPIC_0035 V6 -10.3123461818083 Single Estimate
EPIC_0036 V6 -10.3241456274326 Single Estimate
EPIC_0037 V6 -10.3000116214469 Single Estimate
EPIC_0039 V6 -10.3114768274482 Single Estimate
EPIC_0040 V6 -10.290450794363 Single Estimate
EPIC_0041 V6 -10.3200759390369 Single Estimate
EPIC_0042 V6 -10.3138189898619 Single Estimate
EPIC_0043 V6 -10.0765564877346 Single Estimate
EPIC_0044 V6 -10.3043488672111 Single Estimate
EPIC_0046 V6 -10.2329947132516 Single Estimate
EPIC_0047 V6 -10.2857010298076 Single Estimate
EPIC_0048 V6 -10.2911838849859 Single Estimate
EPIC_0049 V6 -9.33795650245262 Single Estimate
EPIC_0051 V6 -10.2931230546448 Single Estimate
EPIC_0052 V6 -10.3028180745884 Single Estimate
EPIC_0053 V6 -9.83552623114606 Single Estimate
EPIC_0054 V6 -10.3038949308706 Single Estimate
EPIC_0055 V6 -10.2859685871762 Single Estimate
EPIC_0056 V6 -10.2201693549308 Single Estimate
EPIC_0057 V6 -9.54587425671494 Single Estimate
EPIC_0058 V6 -10.3121883809454 Single Estimate
EPIC_0059 V6 -9.42151475149328 Single Estimate
EPIC_0060 V6 -10.3233313584131 Single Estimate
EPIC_0061 V6 -10.2789172494054 Single Estimate
EPIC_0062 V6 -10.1728017604813 Single Estimate
EPIC_0064 V6 -9.88500943401447 Single Estimate
EPIC_0065 V6 -10.2834230645953 Single Estimate
EPIC_0066 V6 -10.0659270878784 Single Estimate
EPIC_0067 V6 -10.2759219322389 Single Estimate
EPIC_0068 V6 -10.3175635504955 Single Estimate
EPIC_0069 V6 -10.0946161959378 Single Estimate
EPIC_0070 V6 -10.0782769727331 Single Estimate
EPIC_0071 V6 -10.0939543434998 Single Estimate
EPIC_0072 V6 -9.58086173149861 Single Estimate
EPIC_0073 V6 -10.2843176836605 Single Estimate
EPIC_0074 V6 -9.70481824396546 Single Estimate
EPIC_0075 V6 -10.1545125990549 Single Estimate
EPIC_0076 V6 -9.83342139128992 Single Estimate
EPIC_0077 V6 -10.3009344044456 Single Estimate
EPIC_0078 V6 -10.3075844061636 Single Estimate
EPIC_0079 V6 -10.3078279413536 Single Estimate
EPIC_0080 V6 -10.3040639144718 Single Estimate
EPIC_0081 V6 -9.30494505894672 Single Estimate
EPIC_0082 V6 -10.2869936715217 Single Estimate
EPIC_0083 V6 -10.0963921804524 Single Estimate
EPIC_0084 V6 -10.209783076089 Single Estimate
EPIC_0085 V6 -10.3186362650227 Single Estimate
EPIC_0086 V6 -10.2940060767962 Single Estimate
EPIC_0087 V6 -10.333250861474 Single Estimate
EPIC_0088 V6 -10.3510007664083 Single Estimate
EPIC_0089 V6 -10.3133571841871 Single Estimate
EPIC_0090 V6 -10.1613220583378 Single Estimate
EPIC_0092 V6 -10.212594913512 Single Estimate
EPIC_0093 V6 -10.3345671111912 Single Estimate
EPIC_0094 V6 -10.3139983278505 Single Estimate
EPIC_0095 V6 -10.2679469831183 Single Estimate
EPIC_0096 V6 -10.3219032813127 Single Estimate
EPIC_0097 V6 -10.3589554209297 Single Estimate
EPIC_0098 V6 -10.3197230615168 Single Estimate
EPIC_0099 V6 -10.2315011964233 Single Estimate
EPIC_0100 V6 -10.2693270158615 Single Estimate
EPIC_0101 V6 -9.32137829998838 Single Estimate
EPIC_0102 V6 -10.3126696528685 Single Estimate
EPIC_0103 V6 -9.38003424750352 Single Estimate
EPIC_0104 V6 -10.3248356438042 Single Estimate
EPIC_0105 V6 -10.3080043801137 Single Estimate
EPIC_0106 V6 -10.294561071957 Single Estimate
EPIC_0107 V6 -10.3143338099999 Single Estimate
EPIC_0108 V6 -10.3035793291449 Single Estimate
EPIC_0109 V6 -10.3179180847176 Single Estimate
EPIC_0110 V6 -10.3051063941881 Single Estimate
EPIC_0111 V6 -10.2083926889586 Single Estimate
EPIC_0113 V6 -10.3239766438314 Single Estimate
EPIC_0114 V6 -10.2996015877086 Single Estimate
EPIC_0115 V6 -10.2982157565086 Single Estimate
EPIC_0116 V6 -10.3160766604751 Single Estimate
EPIC_0117 V6 -10.3072224167826 Single Estimate
EPIC_0118 V6 -10.312425703503 Single Estimate
EPIC_0119 V6 -9.61411712436995 Single Estimate
EPIC_0120 V6 -10.1904075323441 Single Estimate
EPIC_0121 V6 -10.283985514915 Single Estimate
EPIC_0123 V6 -10.2614485696308 Single Estimate
EPIC_0124 V6 -10.2470642547538 Single Estimate
EPIC_0125 V6 -10.2602739679323 Single Estimate
EPIC_0126 V6 -10.3002087689816 Single Estimate
EPIC_0127 V6 -9.34866790905642 Single Estimate
EPIC_0128 V6 -10.3126000713856 Single Estimate
EPIC_0129 V6 -10.093214626069 Single Estimate
EPIC_0130 V6 -10.3126191234583 Single Estimate
EPIC_0132 V6 -10.2004148406095 Single Estimate
EPIC_0133 V6 -10.3067096675221 Single Estimate
EPIC_0135 V6 -10.3141229946739 Single Estimate
EPIC_0137 V6 -9.70548672321137 Single Estimate
EPIC_0138 V6 -10.2988196243776 Single Estimate
EPIC_0139 V6 -10.2891357871723 Single Estimate
EPIC_0140 V6 -10.3171311512807 Single Estimate
EPIC_0141 V6 -10.0720858774616 Single Estimate
EPIC_0142 V6 -10.3098180545981 Single Estimate
EPIC_0143 V6 -10.2619331549578 Single Estimate
EPIC_0144 V6 -10.3093467228869 Single Estimate
EPIC_0145 V6 -10.3141747666106 Single Estimate
EPIC_0146 V6 -10.3244189832581 Single Estimate
EPIC_0147 V6 -10.3038386030035 Single Estimate
EPIC_0148 V6 -10.311913368418 Single Estimate
EPIC_0149 V6 -10.2279252052154 Single Estimate
EPIC_0150 V6 -10.3109549663268 Single Estimate
EPIC_0151 V6 -9.80186204706298 Single Estimate
EPIC_0152 V6 -9.83876259844952 Single Estimate
EPIC_0153 V6 -10.2757500494092 Single Estimate
EPIC_0155 V6 -10.3347849675006 Single Estimate
EPIC_0156 V6 -10.0063438014341 Single Estimate
EPIC_0157 V6 -10.3122107464221 Single Estimate
EPIC_0158 V6 -10.3058978835555 Single Estimate
EPIC_0159 V6 -10.3174235591788 Single Estimate
EPIC_0161 V6 -10.3016641816645 Single Estimate
EPIC_0162 V6 -10.3071822417597 Single Estimate
EPIC_0163 V6 -10.2677378244943 Single Estimate
EPIC_0165 V6 -10.0290853494119 Single Estimate
EPIC_0166 V6 -10.2722792587766 Single Estimate
EPIC_0167 V6 -10.31227618615 Single Estimate
EPIC_0168 V6 -10.2903455937878 Single Estimate
EPIC_0169 V6 -10.2197038216764 Single Estimate
EPIC_0170 V6 -10.3084177272558 Single Estimate
EPIC_0171 V6 -10.3122587907793 Single Estimate
EPIC_0173 V6 -10.3246409813224 Single Estimate
EPIC_0174 V6 -10.3115228009279 Single Estimate
EPIC_0175 V6 -9.36819214180342 Single Estimate
EPIC_0176 V6 -9.46958271670154 Single Estimate
EPIC_0177 V6 -10.2737379848635 Single Estimate
EPIC_0178 V6 -10.244030833442 Single Estimate
EPIC_0179 V6 -10.3169555408715 Single Estimate
EPIC_0180 V6 -10.3033556743785 Single Estimate
EPIC_0181 V6 -10.3095128072597 Single Estimate
EPIC_0183 V6 -10.3015366156127 Single Estimate
EPIC_0184 V6 -9.37595461889601 Single Estimate
EPIC_0185 V6 -10.242640860487 Single Estimate
EPIC_0186 V6 -9.77225429775981 Single Estimate
EPIC_0187 V6 -10.3088484697687 Single Estimate
EPIC_0188 V6 -10.2778896800069 Single Estimate
EPIC_0190 V6 -10.28652606739 Single Estimate
EPIC_0191 V6 -10.3097480589398 Single Estimate
EPIC_0193 V6 -10.3123830434272 Single Estimate
EPIC_0195 V6 -10.1903354658083 Single Estimate
EPIC_0196 V6 -9.57623497706465 Single Estimate
EPIC_0197 V6 -10.2403952009631 Single Estimate
EPIC_0198 V6 -10.3113790820318 Single Estimate
EPIC_0199 V6 -10.3097563424497 Single Estimate
EPIC_0200 V6 -10.3116516095063 Single Estimate
EPIC_0201 V6 -10.2383997034371 Single Estimate
EPIC_0202 V6 -10.3097654543105 Single Estimate
EPIC_0203 V6 -10.2373485260356 Single Estimate
EPIC_0204 V6 -10.3173042766368 Single Estimate
EPIC_0206 V6 -10.3102682633592 Single Estimate
EPIC_0207 V6 -10.3102864870809 Single Estimate
EPIC_0208 V6 -9.58051838001479 Single Estimate
EPIC_0209 V6 -9.31967686706253 Single Estimate
EPIC_0210 V6 -10.3101423540092 Single Estimate
EPIC_0211 V6 -10.2835883206171 Single Estimate
EPIC_0212 V6 -10.2926185888942 Single Estimate
EPIC_0213 V6 -10.3011713128277 Single Estimate
EPIC_0214 V6 -10.1881850666479 Single Estimate
EPIC_0215 V6 -10.3121999778592 Single Estimate
EPIC_0216 V6 -10.288460266943 Single Estimate
EPIC_0218 V6 -10.3121742989786 Single Estimate
EPIC_0219 V6 -10.3088932007219 Single Estimate
EPIC_0220 V6 -10.312634862127 Single Estimate
EPIC_0221 V6 -10.0994347136251 Single Estimate
EPIC_0222 V6 -10.3108489374006 Single Estimate
EPIC_0223 V6 -9.37598692458444 Single Estimate
EPIC_0224 V6 -9.35706407465352 Single Estimate
EPIC_0226 V6 -10.2026878357159 Single Estimate
EPIC_0227 V6 -10.3108389971887 Single Estimate
EPIC_0228 V6 -10.3010694256564 Single Estimate
EPIC_0230 V6 -10.31970897955 Single Estimate
EPIC_0231 V6 -10.2626869543554 Single Estimate
EPIC_0232 V6 -10.3586895202631 Single Estimate
EPIC_0234 V6 -10.1181322520878 Single Estimate
EPIC_0235 V6 -10.3012806551579 Single Estimate
EPIC_0236 V6 -10.3079712460742 Single Estimate
EPIC_0237 V6 -10.2901385060412 Single Estimate
EPIC_0238 V6 -10.301088477729 Single Estimate
EPIC_0239 V6 -10.2097271623975 Single Estimate
EPIC_0240 V6 -9.36611008159936 Single Estimate
EPIC_0241 V6 -9.55907485803255 Single Estimate
EPIC_0242 V6 -9.78641744292349 Single Estimate
EPIC_0243 V6 -10.3122786712029 Single Estimate
EPIC_0244 V6 -10.3128315954863 Single Estimate
EPIC_0245 V6 -10.3283395684762 Single Estimate
EPIC_0246 V6 -10.1899096934013 Single Estimate
EPIC_0247 V6 -10.1715269283134 Single Estimate
EPIC_0248 V6 -10.3115604908978 Single Estimate
EPIC_0249 V6 -9.28594848577803 Single Estimate
EPIC_0250 V6 -10.3015585669138 Single Estimate
EPIC_0251 V6 -10.3110916442396 Single Estimate
EPIC_0252 V6 -10.2813024860704 Single Estimate
EPIC_0253 V6 -10.3124008529734 Single Estimate
EPIC_0254 V6 -10.2988129975697 Single Estimate
EPIC_0255 V6 -10.3044242471508 Single Estimate
EPIC_0256 V6 -9.67039363367693 Single Estimate
EPIC_0257 V6 -10.3484610422843 Single Estimate
EPIC_0258 V6 -10.299637206801 Single Estimate
EPIC_0259 V6 -10.3166465659537 Single Estimate
EPIC_0260 V6 -10.2141865899322 Single Estimate
EPIC_0261 V6 -10.3103900309542 Single Estimate
EPIC_0262 V6 -10.2887294810135 Single Estimate
EPIC_0263 V6 -10.2860837279633 Single Estimate
EPIC_0264 V6 -10.3089362749732 Single Estimate
EPIC_0265 V6 -10.3023144371888 Single Estimate
EPIC_0266 V6 -10.3125627955912 Single Estimate
EPIC_0267 V6 -10.3096909027217 Single Estimate
EPIC_0268 V6 -10.073602173942 Single Estimate
EPIC_0269 V6 -9.35035318913802 Single Estimate
EPIC_0270 V6 -9.62077458124681 Single Estimate
EPIC_0271 V6 -10.2283352389536 Single Estimate
EPIC_0272 V6 -10.2982596591109 Single Estimate
EPIC_0274 V6 -9.6270195193325 Single Estimate
EPIC_0275 V6 -9.95324318980862 Single Estimate
EPIC_0276 V6 -10.2508841953271 Single Estimate
EPIC_0277 V6 -10.3193229679904 Single Estimate
EPIC_0278 V6 -10.3197371434835 Single Estimate
EPIC_0279 V6 -10.2785498757429 Single Estimate
EPIC_0281 V6 -9.98028305105428 Single Estimate
EPIC_0282 V6 -10.3036331719589 Single Estimate
EPIC_0284 V6 -10.3081795763472 Single Estimate
EPIC_0285 V6 -10.3049390672888 Single Estimate
EPIC_0286 V6 -10.3082967880118 Single Estimate
EPIC_0287 V6 -10.2944210806404 Single Estimate
EPIC_0289 V6 -10.1123379369387 Single Estimate
EPIC_0290 V6 -10.1489858412743 Single Estimate
EPIC_0291 V6 -10.3208810961956 Single Estimate
EPIC_0292 V6 -10.0321204274257 Single Estimate
EPIC_0293 V6 -9.38410062249522 Single Estimate
EPIC_0294 V6 -10.3125470569225 Single Estimate
EPIC_0295 V6 -10.314513562164 Single Estimate
EPIC_0296 V6 -10.2234338861677 Single Estimate
EPIC_0297 V6 -9.34192885960738 Single Estimate
EPIC_0298 V6 -9.37401793429002 Single Estimate
EPIC_0299 V6 -10.3034289834408 Single Estimate
EPIC_0300 V6 -9.7545209598452 Single Estimate
EPIC_0302 V6 -10.2820906620339 Single Estimate
EPIC_0303 V6 -10.2970486099689 Single Estimate
EPIC_0304 V6 -10.3127259807355 Single Estimate
EPIC_0305 V6 -10.4062849112337 Single Estimate
EPIC_0306 V6 -10.3173796565765 Single Estimate
EPIC_0307 V6 -10.3126539141997 Single Estimate
EPIC_0308 V6 -10.3394311881827 Single Estimate
EPIC_0309 V6 -10.2687123794296 Single Estimate
EPIC_0310 V6 -10.2946058029103 Single Estimate
EPIC_0311 V6 -10.2859685871762 Single Estimate
EPIC_0312 V6 -10.1955673306377 Single Estimate
EPIC_0313 V6 -10.3069987620163 Single Estimate
EPIC_0314 V6 -10.300126762234 Single Estimate
EPIC_0315 V6 -9.51397446023267 Single Estimate
EPIC_0316 V6 -10.3030549829705 Single Estimate
EPIC_0317 V6 -10.1292578341847 Single Estimate
EPIC_0318 V6 -10.2830312545788 Single Estimate
EPIC_0319 V6 -10.3163980606578 Single Estimate
EPIC_0320 V6 -10.3127640848809 Single Estimate
EPIC_0321 V6 -10.3058821448867 Single Estimate
EPIC_0322 V6 -10.2520749498699 Single Estimate
EPIC_0325 V6 -10.2986655510941 Single Estimate
EPIC_0326 V6 -10.3129587473627 Single Estimate
EPIC_0327 V6 -10.1718996862573 Single Estimate
EPIC_0328 V6 -9.7350132941179 Single Estimate
EPIC_0329 V6 -10.312093120582 Single Estimate
EPIC_0330 V6 -10.2862088089622 Single Estimate
EPIC_0331 V6 -10.3019714998804 Single Estimate
EPIC_0332 V6 -10.3082951313098 Single Estimate
EPIC_0334 V6 -10.3127980472713 Single Estimate
EPIC_0336 V6 -10.2271457269373 Single Estimate
EPIC_0337 V6 -9.79245612161358 Single Estimate
EPIC_0339 V6 -10.1694659910595 Single Estimate
EPIC_0341 V6 -10.2904209737275 Single Estimate
EPIC_0342 V6 -10.3178128841424 Single Estimate
EPIC_0343 V6 -10.3119912334107 Single Estimate
EPIC_0344 V6 -10.3104223366426 Single Estimate
EPIC_0345 V6 -10.4087351734512 Single Estimate
EPIC_0346 V6 -9.9413315026257 Single Estimate
EPIC_0347 V6 -10.3010122694383 Single Estimate
EPIC_0348 V6 -9.40264988613136 Single Estimate
EPIC_0349 V6 -10.3383609587084 Single Estimate
EPIC_0350 V6 -10.3126207801603 Single Estimate
EPIC_0351 V6 -10.3233114779894 Single Estimate
EPIC_0353 V6 -10.2852123027257 Single Estimate
EPIC_0354 V6 -10.237439644644 Single Estimate
EPIC_0355 V6 -10.3109226606384 Single Estimate
EPIC_0356 V6 -10.2244063702256 Single Estimate
EPIC_0357 V6 -10.312821241099 Single Estimate
EPIC_0358 V6 -10.3121245979195 Single Estimate
EPIC_0359 V6 -10.187000938913 Single Estimate
EPIC_0360 V6 -10.3187522341608 Single Estimate
EPIC_0361 V6 -9.91813518995642 Single Estimate
EPIC_0362 V6 -10.1593766760464 Single Estimate
EPIC_0363 V6 -10.2573573441095 Single Estimate
EPIC_0365 V6 -10.310914791304 Single Estimate
EPIC_0367 V6 -10.2795298149597 Single Estimate
EPIC_0368 V6 -10.2104743349871 Single Estimate
EPIC_0369 V6 -10.3248091365726 Single Estimate
EPIC_0370 V6 -10.3132312748372 Single Estimate
EPIC_0371 V6 -10.3147281050694 Single Estimate
EPIC_0372 V6 -10.2463212239191 Single Estimate
EPIC_0373 V6 -10.322614006459 Single Estimate
EPIC_0374 V6 -10.2982091297007 Single Estimate
EPIC_0375 V6 -10.3124335728374 Single Estimate
EPIC_0376 V6 -10.2875465958051 Single Estimate
EPIC_0377 V6 -10.2749341236877 Single Estimate
EPIC_0378 V6 -10.2851534898057 Single Estimate
EPIC_0379 V6 -9.57502558462465 Single Estimate
EPIC_0380 V6 -10.3109135487775 Single Estimate
EPIC_0381 V6 -10.2861566228501 Single Estimate
EPIC_0382 V6 -9.6988474900562 Single Estimate
EPIC_0383 V6 -10.3121163144096 Single Estimate
EPIC_0384 V6 -10.3098114277902 Single Estimate
EPIC_0385 V6 -10.2785225401604 Single Estimate
EPIC_0386 V6 -10.3198497992177 Single Estimate
EPIC_0387 V6 -10.0082581205635 Single Estimate
EPIC_0388 V6 -10.3117203626382 Single Estimate
EPIC_0389 V6 -10.0787913786956 Single Estimate
EPIC_0390 V6 -9.39240401278189 Single Estimate
EPIC_0391 V6 -10.2079395809691 Single Estimate
EPIC_0392 V6 -9.37378226843443 Single Estimate
EPIC_0393 V6 -10.2279541974999 Single Estimate
EPIC_0394 V6 -9.85441097693166 Single Estimate
EPIC_0395 V6 -9.40161527574947 Single Estimate
EPIC_0396 V6 -10.19978529386 Single Estimate
EPIC_0397 V6 -9.40035079796888 Single Estimate
EPIC_0398 V6 -10.1583296403998 Single Estimate
EPIC_0399 V6 -10.063533981879 Single Estimate
EPIC_0400 V6 -10.2924653439617 Single Estimate
EPIC_0401 V6 -10.3228815638275 Single Estimate
EPIC_0402 V6 -10.0852069570845 Single Estimate
EPIC_0403 V6 -10.2739077968157 Single Estimate
EPIC_0404 V6 -10.3044432992235 Single Estimate
EPIC_0405 V6 -9.30731414276756 Single Estimate
EPIC_0406 V6 -10.2972656379273 Single Estimate
EPIC_0407 V6 -10.3102508679885 Single Estimate
EPIC_0408 V6 -9.35964438797583 Single Estimate
EPIC_0409 V6 -9.3284561449908 Single Estimate
EPIC_0410 V6 -9.31807525043054 Single Estimate
EPIC_0411 V6 -10.3136852111777 Single Estimate
EPIC_0412 V6 -10.0419024242229 Single Estimate
EPIC_0413 V6 -9.73357113505077 Single Estimate
EPIC_0414 V6 -10.3329932443172 Single Estimate
EPIC_0415 V6 -9.44038458696108 Single Estimate
EPIC_0416 V6 -10.3070865672208 Single Estimate
EPIC_0417 V6 -10.3107180579448 Single Estimate
EPIC_0418 V6 -10.3018828663249 Single Estimate
EPIC_0419 V6 -10.2234744753661 Single Estimate
EPIC_0420 V6 -10.3098027301049 Single Estimate
EPIC_0421 V6 -9.41566576517904 Single Estimate
EPIC_0422 V6 -9.36837852077535 Single Estimate
EPIC_0423 V6 -10.1200925446968 Single Estimate
EPIC_0424 V6 -10.0272932120531 Single Estimate
EPIC_0425 V6 -10.3158944232581 Single Estimate
EPIC_0426 V6 -10.3323711527265 Single Estimate
EPIC_0427 V6 -10.300122620479 Single Estimate
EPIC_0428 V6 -10.2511277305171 Single Estimate
EPIC_0429 V6 -10.3172993065308 Single Estimate
EPIC_0430 V6 -10.3135377647021 Single Estimate
EPIC_0431 V6 -9.99906093956262 Single Estimate
EPIC_0432 V6 -10.3107043901535 Single Estimate
EPIC_0433 V6 -10.1207278899033 Single Estimate
EPIC_0434 V6 -10.312815442642 Single Estimate
EPIC_0435 V6 -10.3165173431998 Single Estimate
EPIC_0436 V6 -10.2860008928647 Single Estimate
EPIC_0437 V6 -10.3123760024438 Single Estimate
EPIC_0438 V6 -10.3118023693858 Single Estimate
EPIC_0439 V6 -10.3134342208288 Single Estimate
EPIC_0440 V6 -9.4652715639934 Single Estimate
EPIC_0441 V6 -10.311185247901 Single Estimate
EPIC_0442 V6 -10.2958437734593 Single Estimate
EPIC_0444 V6 -10.3116830868438 Single Estimate
EPIC_0445 V6 -10.2034880227687 Single Estimate
EPIC_0446 V6 -10.2154121352164 Single Estimate
EPIC_0447 V6 -10.0582979752946 Single Estimate
EPIC_0448 V6 -10.1406186679618 Single Estimate
EPIC_0450 V6 -10.2991020920639 Single Estimate
EPIC_0451 V6 -10.2253407501382 Single Estimate
EPIC_0452 V6 -10.3131708052152 Single Estimate
EPIC_0453 V6 -10.2088702333022 Single Estimate
EPIC_0454 V6 -10.3058005523146 Single Estimate
EPIC_0455 V6 -10.2955352127169 Single Estimate
EPIC_0456 V6 -10.3056986651433 Single Estimate
EPIC_0457 V6 -10.3106078872636 Single Estimate
EPIC_0458 V6 -10.3078660454989 Single Estimate
EPIC_0459 V6 -10.2678666330726 Single Estimate
EPIC_0460 V6 -10.1922646952554 Single Estimate
EPIC_0461 V6 -10.2965623679399 Single Estimate
EPIC_0462 V6 -10.2981793090652 Single Estimate
EPIC_0463 V6 -10.3077575315197 Single Estimate
EPIC_0464 V6 -10.2391576445896 Single Estimate
EPIC_0465 V6 -10.3059078237673 Single Estimate
EPIC_0466 V6 -10.318377819515 Single Estimate
EPIC_0467 V6 -10.3046346483014 Single Estimate
EPIC_0468 V6 -10.1269136008935 Single Estimate
EPIC_0469 V6 -10.2299459674465 Single Estimate
EPIC_0470 V6 -10.3236767807744 Single Estimate
EPIC_0471 V6 -10.3129856687697 Single Estimate
EPIC_0472 V6 -10.0992649016729 Single Estimate
EPIC_0473 V6 -10.3070260975988 Single Estimate
EPIC_0474 V6 -10.2784521303265 Single Estimate
EPIC_0475 V6 -10.3010743957623 Single Estimate
EPIC_0476 V6 -9.40495104517131 Single Estimate
EPIC_0477 V6 -10.2899372167515 Single Estimate
EPIC_0478 V6 -10.3129189865153 Single Estimate
EPIC_0479 V6 -10.3055508044922 Single Estimate
EPIC_0481 V6 -10.2617774249724 Single Estimate
EPIC_0482 V6 -10.3093512788173 Single Estimate
EPIC_0483 V6 -10.2135143831068 Single Estimate
EPIC_0484 V6 -10.3063315252968 Single Estimate
EPIC_0485 V6 -10.3031796497939 Single Estimate
EPIC_0486 V6 -10.31239381199 Single Estimate
EPIC_0487 V6 -10.3046263647915 Single Estimate
EPIC_0488 V6 -10.3183819612699 Single Estimate
EPIC_0489 V6 -10.2539387395891 Single Estimate
EPIC_0490 V6 -10.301452952163 Single Estimate
EPIC_0491 V6 -10.0485739630665 Single Estimate
EPIC_0492 V6 -10.2726105991712 Single Estimate
EPIC_0493 V6 -10.3057868845233 Single Estimate
EPIC_0494 V6 -10.3595294681632 Single Estimate
EPIC_0495 V6 -10.1713256390238 Single Estimate
EPIC_0496 V6 -9.998284360513 Single Estimate
EPIC_0497 V6 -10.3113028737411 Single Estimate
EPIC_0498 V6 -10.2844253692887 Single Estimate
EPIC_0499 V6 -10.3122927531697 Single Estimate
EPIC_0500 V6 -10.2824700467856 Single Estimate
EPIC_0501 V6 -10.1361149236493 Single Estimate
EPIC_0502 V6 -10.332763791094 Single Estimate
EPIC_0503 V6 -10.2382522569616 Single Estimate
EPIC_0504 V6 -9.73816268456781 Single Estimate
EPIC_0505 V6 -10.2400721440785 Single Estimate
EPIC_0506 V6 -10.3080528386463 Single Estimate
EPIC_0507 V6 -9.99395746913608 Single Estimate
EPIC_0508 V6 -10.305563229757 Single Estimate
EPIC_0509 V6 -10.1918380944974 Single Estimate
EPIC_0510 V6 -9.69583891927401 Single Estimate
EPIC_0511 V6 -10.1046044521306 Single Estimate
EPIC_0512 V6 -9.36354219354185 Single Estimate
EPIC_0513 V6 -10.1937681522955 Single Estimate
EPIC_0514 V6 -10.3146245611961 Single Estimate
EPIC_0515 V6 -10.8451444354225 Single Estimate
EPIC_0516 V6 -9.32578388470899 Single Estimate
EPIC_0517 V6 -9.50721097442957 Single Estimate
EPIC_0001 V7 -9.22912816404852 Single Estimate
EPIC_0002 V7 -10.2976015342522 Single Estimate
EPIC_0003 V7 -9.92804765203396 Single Estimate
EPIC_0004 V7 -9.48583496305268 Single Estimate
EPIC_0005 V7 -9.3038288559927 Single Estimate
EPIC_0006 V7 -10.280146522269 Single Estimate
EPIC_0007 V7 -9.3433080639996 Single Estimate
EPIC_0008 V7 -9.31980526146541 Single Estimate
EPIC_0009 V7 -9.51695113950193 Single Estimate
EPIC_0010 V7 -9.37678752581274 Single Estimate
EPIC_0011 V7 -9.22082228870893 Single Estimate
EPIC_0012 V7 -9.349116875291 Single Estimate
EPIC_0013 V7 -9.33172191875425 Single Estimate
EPIC_0014 V7 -10.1147712179609 Single Estimate
EPIC_0015 V7 -9.29970449643196 Single Estimate
EPIC_0016 V7 -9.36572572674173 Single Estimate
EPIC_0017 V7 -9.35536636930709 Single Estimate
EPIC_0018 V7 -9.36135617528901 Single Estimate
EPIC_0019 V7 -9.68637583760654 Single Estimate
EPIC_0020 V7 -10.2282611015404 Single Estimate
EPIC_0021 V7 -9.22861748566548 Single Estimate
EPIC_0022 V7 -9.94902564076192 Single Estimate
EPIC_0023 V7 -9.27550256566534 Single Estimate
EPIC_0024 V7 -10.0558216200211 Single Estimate
EPIC_0025 V7 -9.54360250413501 Single Estimate
EPIC_0026 V7 -9.43192670921551 Single Estimate
EPIC_0027 V7 -9.34866832323191 Single Estimate
EPIC_0028 V7 -9.30829905209026 Single Estimate
EPIC_0029 V7 -10.1109732286887 Single Estimate
EPIC_0030 V7 -10.2837763562909 Single Estimate
EPIC_0031 V7 -10.1600016668656 Single Estimate
EPIC_0032 V7 -10.1303785930692 Single Estimate
EPIC_0033 V7 -10.3147914739199 Single Estimate
EPIC_0034 V7 -9.6709763785958 Single Estimate
EPIC_0035 V7 -10.3239455806694 Single Estimate
EPIC_0036 V7 -10.1721896091025 Single Estimate
EPIC_0037 V7 -10.2112024555041 Single Estimate
EPIC_0039 V7 -10.3137469233261 Single Estimate
EPIC_0040 V7 -10.264006103301 Single Estimate
EPIC_0041 V7 -10.2378293837831 Single Estimate
EPIC_0042 V7 -10.313090869345 Single Estimate
EPIC_0043 V7 -10.0135164926245 Single Estimate
EPIC_0044 V7 -10.2106967472269 Single Estimate
EPIC_0046 V7 -10.2536426041115 Single Estimate
EPIC_0047 V7 -10.2811914870382 Single Estimate
EPIC_0048 V7 -10.2682580289137 Single Estimate
EPIC_0049 V7 -9.41178121322879 Single Estimate
EPIC_0051 V7 -10.270084128663 Single Estimate
EPIC_0052 V7 -10.2940843559644 Single Estimate
EPIC_0053 V7 -9.76676357324714 Single Estimate
EPIC_0054 V7 -10.2506377609087 Single Estimate
EPIC_0055 V7 -10.2236604401625 Single Estimate
EPIC_0056 V7 -10.0657502349429 Single Estimate
EPIC_0057 V7 -9.40310299412089 Single Estimate
EPIC_0058 V7 -10.3155212511388 Single Estimate
EPIC_0059 V7 -9.38102412693214 Single Estimate
EPIC_0060 V7 -10.2785386930046 Single Estimate
EPIC_0061 V7 -10.2467556940114 Single Estimate
EPIC_0062 V7 -10.0764956039371 Single Estimate
EPIC_0064 V7 -9.97453098180547 Single Estimate
EPIC_0065 V7 -10.2794991659732 Single Estimate
EPIC_0066 V7 -10.0007238541676 Single Estimate
EPIC_0067 V7 -10.2756295243407 Single Estimate
EPIC_0068 V7 -10.2802392975795 Single Estimate
EPIC_0069 V7 -10.2069902907388 Single Estimate
EPIC_0070 V7 -10.0069774899387 Single Estimate
EPIC_0071 V7 -10.0448331300124 Single Estimate
EPIC_0072 V7 -9.94009601712961 Single Estimate
EPIC_0073 V7 -10.1932939213559 Single Estimate
EPIC_0074 V7 -9.73405282114931 Single Estimate
EPIC_0075 V7 -10.0938454153451 Single Estimate
EPIC_0076 V7 -9.73416009260201 Single Estimate
EPIC_0077 V7 -10.1486230235424 Single Estimate
EPIC_0078 V7 -10.3031017848013 Single Estimate
EPIC_0079 V7 -10.3023413585958 Single Estimate
EPIC_0080 V7 -10.2765117181411 Single Estimate
EPIC_0081 V7 -9.30572412304935 Single Estimate
EPIC_0082 V7 -10.2461273897883 Single Estimate
EPIC_0083 V7 -9.84658223176018 Single Estimate
EPIC_0084 V7 -10.0974354885197 Single Estimate
EPIC_0085 V7 -10.3090650835516 Single Estimate
EPIC_0086 V7 -10.2761145238432 Single Estimate
EPIC_0087 V7 -10.3097948607705 Single Estimate
EPIC_0088 V7 -10.2534380014179 Single Estimate
EPIC_0089 V7 -10.3270717772917 Single Estimate
EPIC_0090 V7 -10.2526336726102 Single Estimate
EPIC_0092 V7 -10.0728338784022 Single Estimate
EPIC_0093 V7 -10.3075272499455 Single Estimate
EPIC_0094 V7 -10.2796975560344 Single Estimate
EPIC_0095 V7 -10.2341312108048 Single Estimate
EPIC_0096 V7 -10.2462669669295 Single Estimate
EPIC_0097 V7 -10.2436212138792 Single Estimate
EPIC_0098 V7 -10.2965685805723 Single Estimate
EPIC_0099 V7 -10.2757744857633 Single Estimate
EPIC_0100 V7 -10.2758295711039 Single Estimate
EPIC_0101 V7 -9.29539044449532 Single Estimate
EPIC_0102 V7 -10.3147993432542 Single Estimate
EPIC_0103 V7 -9.36760525512961 Single Estimate
EPIC_0104 V7 -10.2816971953154 Single Estimate
EPIC_0105 V7 -10.2615322330804 Single Estimate
EPIC_0106 V7 -10.2816632329249 Single Estimate
EPIC_0107 V7 -10.3402703077319 Single Estimate
EPIC_0108 V7 -10.2912758319454 Single Estimate
EPIC_0109 V7 -10.3027281985064 Single Estimate
EPIC_0110 V7 -10.2918643753211 Single Estimate
EPIC_0111 V7 -10.1831532485816 Single Estimate
EPIC_0113 V7 -10.1369511439699 Single Estimate
EPIC_0114 V7 -10.251010933028 Single Estimate
EPIC_0115 V7 -10.1032666652877 Single Estimate
EPIC_0116 V7 -10.3014169188951 Single Estimate
EPIC_0117 V7 -10.3281966779311 Single Estimate
EPIC_0118 V7 -10.3149198683227 Single Estimate
EPIC_0119 V7 -9.97800632836844 Single Estimate
EPIC_0120 V7 -10.2219229739687 Single Estimate
EPIC_0121 V7 -10.2275686001158 Single Estimate
EPIC_0123 V7 -10.183068756781 Single Estimate
EPIC_0124 V7 -10.1789419121673 Single Estimate
EPIC_0125 V7 -10.2685446383549 Single Estimate
EPIC_0126 V7 -10.298218655737 Single Estimate
EPIC_0127 V7 -9.29805524961821 Single Estimate
EPIC_0128 V7 -10.31677371783 Single Estimate
EPIC_0129 V7 -9.82378559844182 Single Estimate
EPIC_0130 V7 -10.3148254363103 Single Estimate
EPIC_0132 V7 -10.1204566049553 Single Estimate
EPIC_0133 V7 -10.3101104624963 Single Estimate
EPIC_0135 V7 -10.3143068885929 Single Estimate
EPIC_0137 V7 -10.0399350906304 Single Estimate
EPIC_0138 V7 -10.2897264014255 Single Estimate
EPIC_0139 V7 -10.1317072680512 Single Estimate
EPIC_0140 V7 -9.99324632981433 Single Estimate
EPIC_0141 V7 -9.99883728479635 Single Estimate
EPIC_0142 V7 -10.3103266621037 Single Estimate
EPIC_0143 V7 -10.1478596981085 Single Estimate
EPIC_0144 V7 -10.3059140363997 Single Estimate
EPIC_0145 V7 -10.2561384256332 Single Estimate
EPIC_0146 V7 -10.2825856017482 Single Estimate
EPIC_0147 V7 -10.1797122785845 Single Estimate
EPIC_0148 V7 -10.3142915640996 Single Estimate
EPIC_0149 V7 -10.1336128894952 Single Estimate
EPIC_0150 V7 -10.0874327361847 Single Estimate
EPIC_0151 V7 -9.81231790738752 Single Estimate
EPIC_0152 V7 -9.78256188325778 Single Estimate
EPIC_0153 V7 -10.1980030967129 Single Estimate
EPIC_0155 V7 -10.2318039587087 Single Estimate
EPIC_0156 V7 -10.1000994652916 Single Estimate
EPIC_0157 V7 -10.3154533263579 Single Estimate
EPIC_0158 V7 -10.2946281683869 Single Estimate
EPIC_0159 V7 -10.2905825021698 Single Estimate
EPIC_0161 V7 -10.3147732501982 Single Estimate
EPIC_0162 V7 -10.2892989723166 Single Estimate
EPIC_0163 V7 -10.099804158165 Single Estimate
EPIC_0165 V7 -10.0001585046195 Single Estimate
EPIC_0166 V7 -10.2619787142621 Single Estimate
EPIC_0167 V7 -10.3152586638761 Single Estimate
EPIC_0168 V7 -10.2541731629182 Single Estimate
EPIC_0169 V7 -10.0689634084187 Single Estimate
EPIC_0170 V7 -10.2783833771947 Single Estimate
EPIC_0171 V7 -10.3153100216373 Single Estimate
EPIC_0173 V7 -10.2822078736984 Single Estimate
EPIC_0174 V7 -10.2122213272172 Single Estimate
EPIC_0175 V7 -9.38696961613628 Single Estimate
EPIC_0176 V7 -9.67052616983476 Single Estimate
EPIC_0177 V7 -10.1709524669045 Single Estimate
EPIC_0178 V7 -10.2864494449237 Single Estimate
EPIC_0179 V7 -10.3088132648518 Single Estimate
EPIC_0180 V7 -10.2951284923826 Single Estimate
EPIC_0181 V7 -10.2988448890827 Single Estimate
EPIC_0183 V7 -10.2859884675999 Single Estimate
EPIC_0184 V7 -9.46989044909296 Single Estimate
EPIC_0185 V7 -10.280206991891 Single Estimate
EPIC_0186 V7 -9.802436508472 Single Estimate
EPIC_0187 V7 -10.3045489139743 Single Estimate
EPIC_0188 V7 -10.2745327876349 Single Estimate
EPIC_0190 V7 -10.2684336393228 Single Estimate
EPIC_0191 V7 -10.3027990225158 Single Estimate
EPIC_0193 V7 -10.3128299387843 Single Estimate
EPIC_0195 V7 -10.0116630572926 Single Estimate
EPIC_0196 V7 -9.77739462980526 Single Estimate
EPIC_0197 V7 -10.1127214634453 Single Estimate
EPIC_0198 V7 -10.3125400159391 Single Estimate
EPIC_0199 V7 -10.3216887384072 Single Estimate
EPIC_0200 V7 -10.0879309893029 Single Estimate
EPIC_0201 V7 -10.0296577399434 Single Estimate
EPIC_0202 V7 -10.3102048945087 Single Estimate
EPIC_0203 V7 -10.22254133798 Single Estimate
EPIC_0204 V7 -10.3310681566251 Single Estimate
EPIC_0206 V7 -10.3161325741667 Single Estimate
EPIC_0207 V7 -10.3163599565124 Single Estimate
EPIC_0208 V7 -9.72259465613136 Single Estimate
EPIC_0209 V7 -9.44141961151846 Single Estimate
EPIC_0210 V7 -10.2703119251842 Single Estimate
EPIC_0211 V7 -10.162939827814 Single Estimate
EPIC_0212 V7 -10.1978042924762 Single Estimate
EPIC_0213 V7 -10.3209991362112 Single Estimate
EPIC_0214 V7 -10.2840708350666 Single Estimate
EPIC_0215 V7 -10.3241626086278 Single Estimate
EPIC_0216 V7 -10.2772543348004 Single Estimate
EPIC_0218 V7 -10.3172802544582 Single Estimate
EPIC_0219 V7 -10.2538455501031 Single Estimate
EPIC_0220 V7 -10.3186424776552 Single Estimate
EPIC_0221 V7 -9.97059672879603 Single Estimate
EPIC_0222 V7 -10.3086326843367 Single Estimate
EPIC_0223 V7 -9.41507018081989 Single Estimate
EPIC_0224 V7 -9.33233034255368 Single Estimate
EPIC_0226 V7 -10.0458718821492 Single Estimate
EPIC_0227 V7 -10.2562842154068 Single Estimate
EPIC_0228 V7 -10.3110531259187 Single Estimate
EPIC_0230 V7 -10.3183653942502 Single Estimate
EPIC_0231 V7 -9.99686125351853 Single Estimate
EPIC_0232 V7 -10.1849226062884 Single Estimate
EPIC_0234 V7 -10.0424478933474 Single Estimate
EPIC_0235 V7 -10.3213263348508 Single Estimate
EPIC_0236 V7 -10.2617256530358 Single Estimate
EPIC_0237 V7 -10.2692789715043 Single Estimate
EPIC_0238 V7 -10.2997005756515 Single Estimate
EPIC_0239 V7 -10.1238279934696 Single Estimate
EPIC_0240 V7 -9.31857764530373 Single Estimate
EPIC_0241 V7 -10.0176619751354 Single Estimate
EPIC_0242 V7 -9.62278416073956 Single Estimate
EPIC_0243 V7 -10.3152507945418 Single Estimate
EPIC_0244 V7 -10.3145462820279 Single Estimate
EPIC_0245 V7 -10.3806975634426 Single Estimate
EPIC_0246 V7 -10.067677807688 Single Estimate
EPIC_0247 V7 -10.0864001966802 Single Estimate
EPIC_0248 V7 -10.3182133918443 Single Estimate
EPIC_0249 V7 -9.35133271417931 Single Estimate
EPIC_0250 V7 -10.2845260139335 Single Estimate
EPIC_0251 V7 -10.2854247747537 Single Estimate
EPIC_0252 V7 -10.2611536766797 Single Estimate
EPIC_0253 V7 -10.3149339502895 Single Estimate
EPIC_0254 V7 -10.3032318359061 Single Estimate
EPIC_0255 V7 -10.1435887204232 Single Estimate
EPIC_0256 V7 -9.4109528622425 Single Estimate
EPIC_0257 V7 -10.3508537341083 Single Estimate
EPIC_0258 V7 -10.2934365854931 Single Estimate
EPIC_0259 V7 -10.2815745993694 Single Estimate
EPIC_0260 V7 -9.82507119917254 Single Estimate
EPIC_0261 V7 -10.1370232105058 Single Estimate
EPIC_0262 V7 -10.2669090593325 Single Estimate
EPIC_0263 V7 -10.2567890953329 Single Estimate
EPIC_0264 V7 -10.3047626285287 Single Estimate
EPIC_0265 V7 -10.2988067849373 Single Estimate
EPIC_0266 V7 -10.3171468899494 Single Estimate
EPIC_0267 V7 -10.3100822985628 Single Estimate
EPIC_0268 V7 -9.99794639331058 Single Estimate
EPIC_0269 V7 -9.51484381459278 Single Estimate
EPIC_0270 V7 -9.59411617563032 Single Estimate
EPIC_0271 V7 -10.2640769273103 Single Estimate
EPIC_0272 V7 -10.2597835841484 Single Estimate
EPIC_0274 V7 -9.57676180829194 Single Estimate
EPIC_0275 V7 -9.92194684701987 Single Estimate
EPIC_0276 V7 -10.3437340573811 Single Estimate
EPIC_0277 V7 -10.2948853713682 Single Estimate
EPIC_0278 V7 -10.0450828778348 Single Estimate
EPIC_0279 V7 -10.2587506304685 Single Estimate
EPIC_0281 V7 -9.88414422140927 Single Estimate
EPIC_0282 V7 -10.3115700169341 Single Estimate
EPIC_0284 V7 -10.3275265419832 Single Estimate
EPIC_0285 V7 -10.2362285955021 Single Estimate
EPIC_0286 V7 -10.2881111170023 Single Estimate
EPIC_0287 V7 -10.3014778026926 Single Estimate
EPIC_0289 V7 -10.190804726642 Single Estimate
EPIC_0290 V7 -10.2576990388914 Single Estimate
EPIC_0291 V7 -10.2727510046633 Single Estimate
EPIC_0292 V7 -9.84706474620969 Single Estimate
EPIC_0293 V7 -9.57821100834247 Single Estimate
EPIC_0294 V7 -10.3216775556689 Single Estimate
EPIC_0295 V7 -10.332916621851 Single Estimate
EPIC_0296 V7 -10.3467683070439 Single Estimate
EPIC_0297 V7 -9.35686816964525 Single Estimate
EPIC_0298 V7 -9.53246035501833 Single Estimate
EPIC_0299 V7 -10.0813190917303 Single Estimate
EPIC_0300 V7 -9.80958849088768 Single Estimate
EPIC_0302 V7 -10.2038781760832 Single Estimate
EPIC_0303 V7 -10.3039649265289 Single Estimate
EPIC_0304 V7 -10.3147359744038 Single Estimate
EPIC_0305 V7 -10.1135527136601 Single Estimate
EPIC_0306 V7 -10.2449150981199 Single Estimate
EPIC_0307 V7 -10.2214404595192 Single Estimate
EPIC_0308 V7 -10.8773320838725 Single Estimate
EPIC_0309 V7 -10.1763326065604 Single Estimate
EPIC_0310 V7 -10.231941879148 Single Estimate
EPIC_0311 V7 -10.2661904648519 Single Estimate
EPIC_0312 V7 -10.226832196089 Single Estimate
EPIC_0313 V7 -10.3171713263035 Single Estimate
EPIC_0314 V7 -10.301606611271 Single Estimate
EPIC_0315 V7 -9.43455092514012 Single Estimate
EPIC_0316 V7 -10.278124931687 Single Estimate
EPIC_0317 V7 -10.2217701432118 Single Estimate
EPIC_0318 V7 -10.2853767303965 Single Estimate
EPIC_0319 V7 -10.1943550389693 Single Estimate
EPIC_0320 V7 -10.3192637408949 Single Estimate
EPIC_0321 V7 -10.2741513320057 Single Estimate
EPIC_0322 V7 -10.2091377906707 Single Estimate
EPIC_0325 V7 -10.2280763792704 Single Estimate
EPIC_0326 V7 -10.2977796297143 Single Estimate
EPIC_0327 V7 -10.1780974083367 Single Estimate
EPIC_0328 V7 -10.0812822301114 Single Estimate
EPIC_0329 V7 -10.3151518065989 Single Estimate
EPIC_0330 V7 -10.2303779524858 Single Estimate
EPIC_0331 V7 -10.2512047671588 Single Estimate
EPIC_0332 V7 -10.23511404925 Single Estimate
EPIC_0334 V7 -10.3194323103206 Single Estimate
EPIC_0336 V7 -10.1815748257772 Single Estimate
EPIC_0337 V7 -9.82661773046397 Single Estimate
EPIC_0339 V7 -10.2148380879829 Single Estimate
EPIC_0341 V7 -10.1877485256781 Single Estimate
EPIC_0342 V7 -10.2867170022923 Single Estimate
EPIC_0343 V7 -10.318891811302 Single Estimate
EPIC_0344 V7 -10.3207916342891 Single Estimate
EPIC_0345 V7 -9.49022108152514 Single Estimate
EPIC_0346 V7 -9.4753762034997 Single Estimate
EPIC_0347 V7 -10.2921733502391 Single Estimate
EPIC_0348 V7 -9.32742277713537 Single Estimate
EPIC_0349 V7 -10.3287959898697 Single Estimate
EPIC_0350 V7 -10.3187530625118 Single Estimate
EPIC_0351 V7 -10.1398959317262 Single Estimate
EPIC_0353 V7 -10.2789652937626 Single Estimate
EPIC_0354 V7 -10.1936724777566 Single Estimate
EPIC_0355 V7 -10.3124530390855 Single Estimate
EPIC_0356 V7 -10.1642974950806 Single Estimate
EPIC_0357 V7 -10.3193821950859 Single Estimate
EPIC_0358 V7 -10.3170039994043 Single Estimate
EPIC_0359 V7 -10.1204338253032 Single Estimate
EPIC_0360 V7 -10.3320982110766 Single Estimate
EPIC_0361 V7 -9.94207826103985 Single Estimate
EPIC_0362 V7 -9.99758523228056 Single Estimate
EPIC_0363 V7 -10.2490945430212 Single Estimate
EPIC_0365 V7 -10.2479273964815 Single Estimate
EPIC_0367 V7 -10.2175650194298 Single Estimate
EPIC_0368 V7 -10.3313087925866 Single Estimate
EPIC_0369 V7 -10.2687579387339 Single Estimate
EPIC_0370 V7 -10.3182821449761 Single Estimate
EPIC_0371 V7 -10.2939832971441 Single Estimate
EPIC_0372 V7 -10.1800262236083 Single Estimate
EPIC_0373 V7 -10.2286090089546 Single Estimate
EPIC_0374 V7 -10.1003993283486 Single Estimate
EPIC_0375 V7 -10.3137009498464 Single Estimate
EPIC_0376 V7 -10.3464220563316 Single Estimate
EPIC_0377 V7 -10.1073707302493 Single Estimate
EPIC_0378 V7 -10.2902466058449 Single Estimate
EPIC_0379 V7 -9.43114764511293 Single Estimate
EPIC_0380 V7 -10.311821007283 Single Estimate
EPIC_0381 V7 -10.2786351958945 Single Estimate
EPIC_0382 V7 -9.65452035790206 Single Estimate
EPIC_0383 V7 -10.315264462333 Single Estimate
EPIC_0384 V7 -10.2267327939706 Single Estimate
EPIC_0385 V7 -9.88024848672073 Single Estimate
EPIC_0386 V7 -10.2474175464495 Single Estimate
EPIC_0387 V7 -9.89147595598897 Single Estimate
EPIC_0388 V7 -10.3143400226323 Single Estimate
EPIC_0389 V7 -10.2826663659693 Single Estimate
EPIC_0390 V7 -9.48596377163105 Single Estimate
EPIC_0391 V7 -10.2625730560947 Single Estimate
EPIC_0392 V7 -9.38247415533363 Single Estimate
EPIC_0393 V7 -10.1757651861348 Single Estimate
EPIC_0394 V7 -9.94065018393946 Single Estimate
EPIC_0395 V7 -9.45349117044176 Single Estimate
EPIC_0396 V7 -10.2880473339763 Single Estimate
EPIC_0397 V7 -9.57081134898189 Single Estimate
EPIC_0398 V7 -10.2532963533992 Single Estimate
EPIC_0399 V7 -9.96076254588674 Single Estimate
EPIC_0400 V7 -10.3133567700116 Single Estimate
EPIC_0401 V7 -10.2948468530473 Single Estimate
EPIC_0402 V7 -10.2310327639405 Single Estimate
EPIC_0403 V7 -10.2049405362232 Single Estimate
EPIC_0404 V7 -10.3080221896599 Single Estimate
EPIC_0405 V7 -9.24041941634274 Single Estimate
EPIC_0406 V7 -10.2631230811496 Single Estimate
EPIC_0407 V7 -10.3097443313604 Single Estimate
EPIC_0408 V7 -9.32724923760377 Single Estimate
EPIC_0409 V7 -9.27678692386956 Single Estimate
EPIC_0410 V7 -9.29295343589361 Single Estimate
EPIC_0411 V7 -10.2949706915198 Single Estimate
EPIC_0412 V7 -9.96939479151492 Single Estimate
EPIC_0413 V7 -9.73162451023297 Single Estimate
EPIC_0414 V7 -10.325752628346 Single Estimate
EPIC_0415 V7 -9.5072445226445 Single Estimate
EPIC_0416 V7 -10.3192107264318 Single Estimate
EPIC_0417 V7 -10.317170912128 Single Estimate
EPIC_0418 V7 -10.2894646425139 Single Estimate
EPIC_0419 V7 -9.926563661242 Single Estimate
EPIC_0420 V7 -10.308071890719 Single Estimate
EPIC_0421 V7 -9.31485420762033 Single Estimate
EPIC_0422 V7 -9.39665552421905 Single Estimate
EPIC_0423 V7 -10.0588343325583 Single Estimate
EPIC_0424 V7 -10.0971240285488 Single Estimate
EPIC_0425 V7 -10.3240135054503 Single Estimate
EPIC_0426 V7 -10.2477944461482 Single Estimate
EPIC_0427 V7 -10.2886110268225 Single Estimate
EPIC_0428 V7 -10.2869008962113 Single Estimate
EPIC_0429 V7 -10.2856368326062 Single Estimate
EPIC_0430 V7 -10.3206172664065 Single Estimate
EPIC_0431 V7 -9.94047664440782 Single Estimate
EPIC_0432 V7 -10.2791359340657 Single Estimate
EPIC_0433 V7 -10.1885135078139 Single Estimate
EPIC_0434 V7 -10.3194111873704 Single Estimate
EPIC_0435 V7 -10.3035888551812 Single Estimate
EPIC_0436 V7 -10.2631450324508 Single Estimate
EPIC_0437 V7 -10.3218378415848 Single Estimate
EPIC_0438 V7 -10.3137750872596 Single Estimate
EPIC_0439 V7 -10.3203613059517 Single Estimate
EPIC_0440 V7 -9.54931978264244 Single Estimate
EPIC_0441 V7 -10.3123494952123 Single Estimate
EPIC_0442 V7 -10.0833266003456 Single Estimate
EPIC_0444 V7 -10.2528374469528 Single Estimate
EPIC_0445 V7 -10.2191111365457 Single Estimate
EPIC_0446 V7 -9.70536661231838 Single Estimate
EPIC_0447 V7 -9.92727645726569 Single Estimate
EPIC_0448 V7 -10.2675257666418 Single Estimate
EPIC_0450 V7 -10.279842517457 Single Estimate
EPIC_0451 V7 -10.1650728316037 Single Estimate
EPIC_0452 V7 -10.2872844227179 Single Estimate
EPIC_0453 V7 -10.2106723108729 Single Estimate
EPIC_0454 V7 -10.2993758620649 Single Estimate
EPIC_0455 V7 -10.2586677953698 Single Estimate
EPIC_0456 V7 -10.2937679258876 Single Estimate
EPIC_0457 V7 -10.3054957191516 Single Estimate
EPIC_0458 V7 -10.3254780299941 Single Estimate
EPIC_0459 V7 -10.2800719706802 Single Estimate
EPIC_0460 V7 -10.1178957578812 Single Estimate
EPIC_0461 V7 -10.2745940856079 Single Estimate
EPIC_0462 V7 -10.2579914467895 Single Estimate
EPIC_0463 V7 -10.3283300424399 Single Estimate
EPIC_0464 V7 -10.0938636390668 Single Estimate
EPIC_0465 V7 -10.2881351391808 Single Estimate
EPIC_0466 V7 -10.1516291092716 Single Estimate
EPIC_0467 V7 -10.2415432954301 Single Estimate
EPIC_0468 V7 -10.263889305812 Single Estimate
EPIC_0469 V7 -10.25632894636 Single Estimate
EPIC_0470 V7 -10.1657620196243 Single Estimate
EPIC_0471 V7 -10.3150987921358 Single Estimate
EPIC_0472 V7 -9.99580634853747 Single Estimate
EPIC_0473 V7 -10.2664373134458 Single Estimate
EPIC_0474 V7 -10.2693829295531 Single Estimate
EPIC_0475 V7 -10.3100234856427 Single Estimate
EPIC_0476 V7 -9.61595316433106 Single Estimate
EPIC_0477 V7 -10.2638338062959 Single Estimate
EPIC_0478 V7 -10.3145272299552 Single Estimate
EPIC_0479 V7 -10.2805358472326 Single Estimate
EPIC_0481 V7 -10.2774966274638 Single Estimate
EPIC_0482 V7 -10.2735528484181 Single Estimate
EPIC_0483 V7 -10.2518276871005 Single Estimate
EPIC_0484 V7 -10.201266799599 Single Estimate
EPIC_0485 V7 -10.3047555875454 Single Estimate
EPIC_0486 V7 -10.3238751708356 Single Estimate
EPIC_0487 V7 -10.2101289126258 Single Estimate
EPIC_0488 V7 -10.3319797568855 Single Estimate
EPIC_0489 V7 -10.2472083878254 Single Estimate
EPIC_0490 V7 -10.2784910628229 Single Estimate
EPIC_0491 V7 -9.99376736258473 Single Estimate
EPIC_0492 V7 -10.262009777424 Single Estimate
EPIC_0493 V7 -10.1818763455362 Single Estimate
EPIC_0494 V7 -10.0538720959749 Single Estimate
EPIC_0495 V7 -10.1655458200169 Single Estimate
EPIC_0496 V7 -9.8290572241186 Single Estimate
EPIC_0497 V7 -10.3070555040588 Single Estimate
EPIC_0498 V7 -10.239463720279 Single Estimate
EPIC_0499 V7 -10.315208134466 Single Estimate
EPIC_0500 V7 -10.1881527609594 Single Estimate
EPIC_0501 V7 -9.85165795242868 Single Estimate
EPIC_0502 V7 -10.2921021120542 Single Estimate
EPIC_0503 V7 -9.88390731302718 Single Estimate
EPIC_0504 V7 -9.66604354847241 Single Estimate
EPIC_0505 V7 -10.2136117143477 Single Estimate
EPIC_0506 V7 -10.3133145241113 Single Estimate
EPIC_0507 V7 -9.88959642760109 Single Estimate
EPIC_0508 V7 -10.2941005088087 Single Estimate
EPIC_0509 V7 -10.1779984203939 Single Estimate
EPIC_0510 V7 -9.96059687568946 Single Estimate
EPIC_0511 V7 -10.0327325788046 Single Estimate
EPIC_0512 V7 -9.45756168718844 Single Estimate
EPIC_0513 V7 -10.0457091111804 Single Estimate
EPIC_0514 V7 -10.2409216180149 Single Estimate
EPIC_0515 V7 -11.5082982128726 Single Estimate
EPIC_0516 V7 -9.32444568369063 Single Estimate
EPIC_0517 V7 -9.45561340566866 Single Estimate
EPIC_0001 V8 -9.18143916941644 Single Estimate
EPIC_0002 V8 -10.332374880306 Single Estimate
EPIC_0003 V8 -10.0675817189736 Single Estimate
EPIC_0004 V8 -9.52348392955536 Single Estimate
EPIC_0005 V8 -9.33203544960255 Single Estimate
EPIC_0006 V8 -10.337330075906 Single Estimate
EPIC_0007 V8 -9.3377150381401 Single Estimate
EPIC_0008 V8 -9.37764735413649 Single Estimate
EPIC_0009 V8 -9.56352683040838 Single Estimate
EPIC_0010 V8 -9.39094197329104 Single Estimate
EPIC_0011 V8 -9.26977948870102 Single Estimate
EPIC_0012 V8 -9.34637461935083 Single Estimate
EPIC_0013 V8 -9.4668491584468 Single Estimate
EPIC_0014 V8 -10.259412068731 Single Estimate
EPIC_0015 V8 -9.31300946997383 Single Estimate
EPIC_0016 V8 -9.29234211286573 Single Estimate
EPIC_0017 V8 -9.44027275957794 Single Estimate
EPIC_0018 V8 -9.39353761110663 Single Estimate
EPIC_0019 V8 -9.55946501134707 Single Estimate
EPIC_0020 V8 -10.3247507378281 Single Estimate
EPIC_0021 V8 -9.34440480070543 Single Estimate
EPIC_0022 V8 -9.98767442690501 Single Estimate
EPIC_0023 V8 -9.33715093111845 Single Estimate
EPIC_0024 V8 -10.0126794439528 Single Estimate
EPIC_0025 V8 -9.57474601616681 Single Estimate
EPIC_0026 V8 -9.50633582161253 Single Estimate
EPIC_0027 V8 -9.30913651493741 Single Estimate
EPIC_0028 V8 -9.29778396467022 Single Estimate
EPIC_0029 V8 -10.2706710153368 Single Estimate
EPIC_0030 V8 -10.2975153857497 Single Estimate
EPIC_0031 V8 -10.237773884267 Single Estimate
EPIC_0032 V8 -10.1574905208506 Single Estimate
EPIC_0033 V8 -10.3183281184558 Single Estimate
EPIC_0034 V8 -9.73524771744702 Single Estimate
EPIC_0035 V8 -10.3430970554726 Single Estimate
EPIC_0036 V8 -10.3101730029958 Single Estimate
EPIC_0037 V8 -10.2528217082841 Single Estimate
EPIC_0039 V8 -10.328687890066 Single Estimate
EPIC_0040 V8 -10.2968676152784 Single Estimate
EPIC_0041 V8 -10.2069658543847 Single Estimate
EPIC_0042 V8 -10.3668106733328 Single Estimate
EPIC_0043 V8 -10.0901650519129 Single Estimate
EPIC_0044 V8 -10.3021255731639 Single Estimate
EPIC_0046 V8 -10.3572581297588 Single Estimate
EPIC_0047 V8 -10.2674648828443 Single Estimate
EPIC_0048 V8 -10.3001673514323 Single Estimate
EPIC_0049 V8 -9.33965006604411 Single Estimate
EPIC_0051 V8 -10.3008341739762 Single Estimate
EPIC_0052 V8 -10.2972146943417 Single Estimate
EPIC_0053 V8 -9.68708076429587 Single Estimate
EPIC_0054 V8 -10.2271581522021 Single Estimate
EPIC_0055 V8 -10.2310128835169 Single Estimate
EPIC_0056 V8 -10.2367218785144 Single Estimate
EPIC_0057 V8 -9.31121981766794 Single Estimate
EPIC_0058 V8 -10.3171928634291 Single Estimate
EPIC_0059 V8 -9.42790299429957 Single Estimate
EPIC_0060 V8 -10.2864270794471 Single Estimate
EPIC_0061 V8 -10.2108951372882 Single Estimate
EPIC_0062 V8 -10.1482175457346 Single Estimate
EPIC_0064 V8 -9.86915935206716 Single Estimate
EPIC_0065 V8 -10.3616239536321 Single Estimate
EPIC_0066 V8 -10.0826448674839 Single Estimate
EPIC_0067 V8 -10.269143536118 Single Estimate
EPIC_0068 V8 -10.2984696460859 Single Estimate
EPIC_0069 V8 -10.315445042848 Single Estimate
EPIC_0070 V8 -10.0818931389638 Single Estimate
EPIC_0071 V8 -10.0583364936155 Single Estimate
EPIC_0072 V8 -9.98302696369639 Single Estimate
EPIC_0073 V8 -10.3179184988931 Single Estimate
EPIC_0074 V8 -9.63773175428727 Single Estimate
EPIC_0075 V8 -10.2037945126336 Single Estimate
EPIC_0076 V8 -9.82326456567142 Single Estimate
EPIC_0077 V8 -10.1765761417504 Single Estimate
EPIC_0078 V8 -10.3212637943513 Single Estimate
EPIC_0079 V8 -10.3119021856797 Single Estimate
EPIC_0080 V8 -10.3067904317432 Single Estimate
EPIC_0081 V8 -9.28914881981356 Single Estimate
EPIC_0082 V8 -10.3084786110533 Single Estimate
EPIC_0083 V8 -10.2234454830815 Single Estimate
EPIC_0084 V8 -10.1604241258686 Single Estimate
EPIC_0085 V8 -10.3998925266725 Single Estimate
EPIC_0086 V8 -10.2749908657303 Single Estimate
EPIC_0087 V8 -10.431202951428 Single Estimate
EPIC_0088 V8 -10.3646929940363 Single Estimate
EPIC_0089 V8 -10.4141724693253 Single Estimate
EPIC_0090 V8 -10.3236548294732 Single Estimate
EPIC_0092 V8 -10.1560131568666 Single Estimate
EPIC_0093 V8 -10.3218713897997 Single Estimate
EPIC_0094 V8 -10.3925069492787 Single Estimate
EPIC_0095 V8 -10.335997259169 Single Estimate
EPIC_0096 V8 -10.3438984850518 Single Estimate
EPIC_0097 V8 -10.3096730931755 Single Estimate
EPIC_0098 V8 -10.4110914178317 Single Estimate
EPIC_0099 V8 -10.3407205164929 Single Estimate
EPIC_0100 V8 -10.3461064546058 Single Estimate
EPIC_0101 V8 -9.30761442000009 Single Estimate
EPIC_0102 V8 -10.3182987119958 Single Estimate
EPIC_0103 V8 -9.35850664789614 Single Estimate
EPIC_0104 V8 -10.2738800470577 Single Estimate
EPIC_0105 V8 -10.3129956089816 Single Estimate
EPIC_0106 V8 -10.2850644420747 Single Estimate
EPIC_0107 V8 -10.3650599535232 Single Estimate
EPIC_0108 V8 -10.3715045241966 Single Estimate
EPIC_0109 V8 -10.3678722051217 Single Estimate
EPIC_0110 V8 -10.371723208857 Single Estimate
EPIC_0111 V8 -10.3103821616198 Single Estimate
EPIC_0113 V8 -10.2089646653146 Single Estimate
EPIC_0114 V8 -10.366070127551 Single Estimate
EPIC_0115 V8 -10.1182610606662 Single Estimate
EPIC_0116 V8 -10.4073944873799 Single Estimate
EPIC_0117 V8 -10.3640969955017 Single Estimate
EPIC_0118 V8 -10.3177735374705 Single Estimate
EPIC_0119 V8 -9.96866087254105 Single Estimate
EPIC_0120 V8 -10.2924375942037 Single Estimate
EPIC_0121 V8 -10.1710978425025 Single Estimate
EPIC_0123 V8 -10.2831289999952 Single Estimate
EPIC_0124 V8 -10.232241742205 Single Estimate
EPIC_0125 V8 -10.3195867977795 Single Estimate
EPIC_0126 V8 -10.2927929567768 Single Estimate
EPIC_0127 V8 -9.35146814956559 Single Estimate
EPIC_0128 V8 -10.3308792926002 Single Estimate
EPIC_0129 V8 -9.89361144483165 Single Estimate
EPIC_0130 V8 -10.318196410649 Single Estimate
EPIC_0132 V8 -10.0534210588628 Single Estimate
EPIC_0133 V8 -10.2832039657594 Single Estimate
EPIC_0135 V8 -10.3060237929054 Single Estimate
EPIC_0137 V8 -9.94921367643579 Single Estimate
EPIC_0138 V8 -10.3199591415479 Single Estimate
EPIC_0139 V8 -10.3057794293644 Single Estimate
EPIC_0140 V8 -10.1120020406137 Single Estimate
EPIC_0141 V8 -10.1299035337786 Single Estimate
EPIC_0142 V8 -10.3265080844455 Single Estimate
EPIC_0143 V8 -10.2551034010758 Single Estimate
EPIC_0144 V8 -10.3132793191944 Single Estimate
EPIC_0145 V8 -10.467593238607 Single Estimate
EPIC_0146 V8 -10.2687061667973 Single Estimate
EPIC_0147 V8 -10.2801390671101 Single Estimate
EPIC_0148 V8 -10.3166386966193 Single Estimate
EPIC_0149 V8 -10.1830182273708 Single Estimate
EPIC_0150 V8 -10.3157747265406 Single Estimate
EPIC_0151 V8 -9.86726325665954 Single Estimate
EPIC_0152 V8 -9.81977223791321 Single Estimate
EPIC_0153 V8 -10.3051772181974 Single Estimate
EPIC_0155 V8 -10.2894248816665 Single Estimate
EPIC_0156 V8 -10.067314989956 Single Estimate
EPIC_0157 V8 -10.3172380085579 Single Estimate
EPIC_0158 V8 -10.3109889287173 Single Estimate
EPIC_0159 V8 -10.315386229928 Single Estimate
EPIC_0161 V8 -10.4037853621326 Single Estimate
EPIC_0162 V8 -10.3002079406306 Single Estimate
EPIC_0163 V8 -10.030744950613 Single Estimate
EPIC_0165 V8 -9.97145904217278 Single Estimate
EPIC_0166 V8 -10.2954341538966 Single Estimate
EPIC_0167 V8 -10.3174156898445 Single Estimate
EPIC_0168 V8 -10.3021305432698 Single Estimate
EPIC_0169 V8 -10.0759894814845 Single Estimate
EPIC_0170 V8 -10.2981888351015 Single Estimate
EPIC_0171 V8 -10.3173693021892 Single Estimate
EPIC_0173 V8 -10.2712835808911 Single Estimate
EPIC_0174 V8 -10.3062747832542 Single Estimate
EPIC_0175 V8 -9.36886931873471 Single Estimate
EPIC_0176 V8 -9.74975172904156 Single Estimate
EPIC_0177 V8 -10.2495083043389 Single Estimate
EPIC_0178 V8 -10.2903973657244 Single Estimate
EPIC_0179 V8 -10.3464651305829 Single Estimate
EPIC_0180 V8 -10.301729207217 Single Estimate
EPIC_0181 V8 -10.3047439906316 Single Estimate
EPIC_0183 V8 -10.3058626786386 Single Estimate
EPIC_0184 V8 -9.36307003347966 Single Estimate
EPIC_0185 V8 -10.3733778399521 Single Estimate
EPIC_0186 V8 -9.66742275286457 Single Estimate
EPIC_0187 V8 -10.3129235424457 Single Estimate
EPIC_0188 V8 -10.3378022359682 Single Estimate
EPIC_0190 V8 -10.2266772944546 Single Estimate
EPIC_0191 V8 -10.362594780988 Single Estimate
EPIC_0193 V8 -10.3651560422376 Single Estimate
EPIC_0195 V8 -10.0782011786179 Single Estimate
EPIC_0196 V8 -9.48582419448987 Single Estimate
EPIC_0197 V8 -10.1074266439409 Single Estimate
EPIC_0198 V8 -10.3155113109269 Single Estimate
EPIC_0199 V8 -10.4011151727282 Single Estimate
EPIC_0200 V8 -10.3083100416276 Single Estimate
EPIC_0201 V8 -10.0569258118859 Single Estimate
EPIC_0202 V8 -10.32650767027 Single Estimate
EPIC_0203 V8 -10.2612004785104 Single Estimate
EPIC_0204 V8 -10.3677404973149 Single Estimate
EPIC_0206 V8 -10.3603880539605 Single Estimate
EPIC_0207 V8 -10.3693868449001 Single Estimate
EPIC_0208 V8 -9.41624271164097 Single Estimate
EPIC_0209 V8 -9.30324901030232 Single Estimate
EPIC_0210 V8 -10.3527775792739 Single Estimate
EPIC_0211 V8 -10.1972331444712 Single Estimate
EPIC_0212 V8 -10.3196472674015 Single Estimate
EPIC_0213 V8 -10.3376771549693 Single Estimate
EPIC_0214 V8 -10.4075038297101 Single Estimate
EPIC_0215 V8 -10.3441465761722 Single Estimate
EPIC_0216 V8 -10.3569027671857 Single Estimate
EPIC_0218 V8 -10.3285744059808 Single Estimate
EPIC_0219 V8 -10.3196630060703 Single Estimate
EPIC_0220 V8 -10.333160157041 Single Estimate
EPIC_0221 V8 -10.194762173479 Single Estimate
EPIC_0222 V8 -10.3810781907207 Single Estimate
EPIC_0223 V8 -9.30886108823447 Single Estimate
EPIC_0224 V8 -9.31850972052285 Single Estimate
EPIC_0226 V8 -10.0757956473537 Single Estimate
EPIC_0227 V8 -10.3300596392993 Single Estimate
EPIC_0228 V8 -10.330743028863 Single Estimate
EPIC_0230 V8 -10.2770542880372 Single Estimate
EPIC_0231 V8 -9.93997839128958 Single Estimate
EPIC_0232 V8 -10.303113381715 Single Estimate
EPIC_0234 V8 -9.96642183982508 Single Estimate
EPIC_0235 V8 -10.3415219460722 Single Estimate
EPIC_0236 V8 -10.3129848404187 Single Estimate
EPIC_0237 V8 -10.3085457074832 Single Estimate
EPIC_0238 V8 -10.3958534872633 Single Estimate
EPIC_0239 V8 -10.0429043147408 Single Estimate
EPIC_0240 V8 -9.33713312157225 Single Estimate
EPIC_0241 V8 -9.99090085399663 Single Estimate
EPIC_0242 V8 -9.70545068994348 Single Estimate
EPIC_0243 V8 -10.3174227308278 Single Estimate
EPIC_0244 V8 -10.3188222298192 Single Estimate
EPIC_0245 V8 -10.3257273636409 Single Estimate
EPIC_0246 V8 -10.0931964023473 Single Estimate
EPIC_0247 V8 -10.1331664083136 Single Estimate
EPIC_0248 V8 -10.3467799039576 Single Estimate
EPIC_0249 V8 -9.46425600568416 Single Estimate
EPIC_0250 V8 -10.3041902379972 Single Estimate
EPIC_0251 V8 -10.3239112041035 Single Estimate
EPIC_0252 V8 -10.2222012999001 Single Estimate
EPIC_0253 V8 -10.3177035418122 Single Estimate
EPIC_0254 V8 -10.3651982881379 Single Estimate
EPIC_0255 V8 -10.0885746180193 Single Estimate
EPIC_0256 V8 -9.81010124014819 Single Estimate
EPIC_0257 V8 -10.3264869614954 Single Estimate
EPIC_0258 V8 -10.32158188113 Single Estimate
EPIC_0259 V8 -10.2447552263795 Single Estimate
EPIC_0260 V8 -9.73182041524125 Single Estimate
EPIC_0261 V8 -10.2204000506804 Single Estimate
EPIC_0262 V8 -10.3053167953386 Single Estimate
EPIC_0263 V8 -10.3179897370779 Single Estimate
EPIC_0264 V8 -10.3129806986638 Single Estimate
EPIC_0265 V8 -10.3422624918539 Single Estimate
EPIC_0266 V8 -10.331283113706 Single Estimate
EPIC_0267 V8 -10.3264695661247 Single Estimate
EPIC_0268 V8 -10.0504108313786 Single Estimate
EPIC_0269 V8 -9.61447787122449 Single Estimate
EPIC_0270 V8 -9.55894770615617 Single Estimate
EPIC_0271 V8 -10.3180750572295 Single Estimate
EPIC_0272 V8 -10.2095631489022 Single Estimate
EPIC_0274 V8 -9.47418254972844 Single Estimate
EPIC_0275 V8 -10.0269776103273 Single Estimate
EPIC_0276 V8 -10.3613849743726 Single Estimate
EPIC_0277 V8 -10.3161690216101 Single Estimate
EPIC_0278 V8 -10.255092632513 Single Estimate
EPIC_0279 V8 -10.2970589643562 Single Estimate
EPIC_0281 V8 -9.91199876584997 Single Estimate
EPIC_0282 V8 -10.3711524750275 Single Estimate
EPIC_0284 V8 -10.3615928904701 Single Estimate
EPIC_0285 V8 -10.3025322934982 Single Estimate
EPIC_0286 V8 -10.2979887883383 Single Estimate
EPIC_0287 V8 -10.340534137521 Single Estimate
EPIC_0289 V8 -10.3468772351985 Single Estimate
EPIC_0290 V8 -10.265491750795 Single Estimate
EPIC_0291 V8 -10.3257729229452 Single Estimate
EPIC_0292 V8 -9.93697644731525 Single Estimate
EPIC_0293 V8 -9.71880950629949 Single Estimate
EPIC_0294 V8 -10.4102046681009 Single Estimate
EPIC_0295 V8 -10.3868083086684 Single Estimate
EPIC_0296 V8 -10.3170375476192 Single Estimate
EPIC_0297 V8 -9.34215002932074 Single Estimate
EPIC_0298 V8 -9.40912469161575 Single Estimate
EPIC_0299 V8 -10.3085134017947 Single Estimate
EPIC_0300 V8 -9.82961139092841 Single Estimate
EPIC_0302 V8 -10.2717379314071 Single Estimate
EPIC_0303 V8 -10.3543787817304 Single Estimate
EPIC_0304 V8 -10.3184610687892 Single Estimate
EPIC_0305 V8 -10.3967642591727 Single Estimate
EPIC_0306 V8 -10.3107135020143 Single Estimate
EPIC_0307 V8 -10.3968031916691 Single Estimate
EPIC_0308 V8 -11.1660306263184 Single Estimate
EPIC_0309 V8 -10.3347207702991 Single Estimate
EPIC_0310 V8 -10.2021995228095 Single Estimate
EPIC_0311 V8 -10.2996744825954 Single Estimate
EPIC_0312 V8 -10.3134541012525 Single Estimate
EPIC_0313 V8 -10.3696051153851 Single Estimate
EPIC_0314 V8 -10.3748941364326 Single Estimate
EPIC_0315 V8 -9.32621918315227 Single Estimate
EPIC_0316 V8 -10.3033490475707 Single Estimate
EPIC_0317 V8 -10.1041956609188 Single Estimate
EPIC_0318 V8 -10.3590419836078 Single Estimate
EPIC_0319 V8 -10.3386347287094 Single Estimate
EPIC_0320 V8 -10.3412672281439 Single Estimate
EPIC_0321 V8 -10.3005521204654 Single Estimate
EPIC_0322 V8 -10.2334258699399 Single Estimate
EPIC_0325 V8 -10.289215308867 Single Estimate
EPIC_0326 V8 -10.3594296518694 Single Estimate
EPIC_0327 V8 -9.98021595462442 Single Estimate
EPIC_0328 V8 -10.0343756129859 Single Estimate
EPIC_0329 V8 -10.3170106262121 Single Estimate
EPIC_0330 V8 -10.1736620029806 Single Estimate
EPIC_0331 V8 -10.3019412650694 Single Estimate
EPIC_0332 V8 -10.3548546693721 Single Estimate
EPIC_0334 V8 -10.3400425112106 Single Estimate
EPIC_0336 V8 -10.2513248780518 Single Estimate
EPIC_0337 V8 -9.86874683327601 Single Estimate
EPIC_0339 V8 -10.3155568702312 Single Estimate
EPIC_0341 V8 -10.2421910659014 Single Estimate
EPIC_0342 V8 -10.3670583502777 Single Estimate
EPIC_0343 V8 -10.3237923357369 Single Estimate
EPIC_0344 V8 -10.3972057702484 Single Estimate
EPIC_0345 V8 -9.2999964901546 Single Estimate
EPIC_0346 V8 -9.36466295242631 Single Estimate
EPIC_0347 V8 -10.3132548828403 Single Estimate
EPIC_0348 V8 -9.35654262770763 Single Estimate
EPIC_0349 V8 -10.421169135931 Single Estimate
EPIC_0350 V8 -10.3332210408384 Single Estimate
EPIC_0351 V8 -10.2196487363358 Single Estimate
EPIC_0353 V8 -10.2557391604578 Single Estimate
EPIC_0354 V8 -10.2395606373444 Single Estimate
EPIC_0355 V8 -10.327963082953 Single Estimate
EPIC_0356 V8 -10.2362265246246 Single Estimate
EPIC_0357 V8 -10.3399344114069 Single Estimate
EPIC_0358 V8 -10.329803264669 Single Estimate
EPIC_0359 V8 -10.1670256690539 Single Estimate
EPIC_0360 V8 -10.3672849042724 Single Estimate
EPIC_0361 V8 -9.87940729629411 Single Estimate
EPIC_0362 V8 -9.89432299832888 Single Estimate
EPIC_0363 V8 -10.3114987787493 Single Estimate
EPIC_0365 V8 -10.3115683602322 Single Estimate
EPIC_0367 V8 -10.2925088323885 Single Estimate
EPIC_0368 V8 -10.4480979981445 Single Estimate
EPIC_0369 V8 -10.384838490023 Single Estimate
EPIC_0370 V8 -10.3215789819016 Single Estimate
EPIC_0371 V8 -10.3248696061946 Single Estimate
EPIC_0372 V8 -10.2335053916346 Single Estimate
EPIC_0373 V8 -10.3110568534981 Single Estimate
EPIC_0374 V8 -10.2202401789401 Single Estimate
EPIC_0375 V8 -10.3405225406072 Single Estimate
EPIC_0376 V8 -10.2983735573715 Single Estimate
EPIC_0377 V8 -10.1793262670249 Single Estimate
EPIC_0378 V8 -10.3081485131853 Single Estimate
EPIC_0379 V8 -9.30251012122253 Single Estimate
EPIC_0380 V8 -10.3150557178845 Single Estimate
EPIC_0381 V8 -10.3349585070322 Single Estimate
EPIC_0382 V8 -9.75445262088883 Single Estimate
EPIC_0383 V8 -10.3170553571654 Single Estimate
EPIC_0384 V8 -10.2945498892187 Single Estimate
EPIC_0385 V8 -9.85676804966318 Single Estimate
EPIC_0386 V8 -10.2133035677808 Single Estimate
EPIC_0387 V8 -9.76369121943897 Single Estimate
EPIC_0388 V8 -10.3289720144542 Single Estimate
EPIC_0389 V8 -10.3876507416215 Single Estimate
EPIC_0390 V8 -9.57674109951729 Single Estimate
EPIC_0391 V8 -10.3758330722755 Single Estimate
EPIC_0392 V8 -9.29597194688769 Single Estimate
EPIC_0393 V8 -10.2296477610914 Single Estimate
EPIC_0394 V8 -10.056612695213 Single Estimate
EPIC_0395 V8 -9.47636359787536 Single Estimate
EPIC_0396 V8 -10.3596060906295 Single Estimate
EPIC_0397 V8 -9.43014078448908 Single Estimate
EPIC_0398 V8 -10.3542889056484 Single Estimate
EPIC_0399 V8 -9.89908311727161 Single Estimate
EPIC_0400 V8 -10.3566613028732 Single Estimate
EPIC_0401 V8 -10.3751563095197 Single Estimate
EPIC_0402 V8 -10.2779754143339 Single Estimate
EPIC_0403 V8 -10.2950071389632 Single Estimate
EPIC_0404 V8 -10.364229117484 Single Estimate
EPIC_0405 V8 -9.29021159412897 Single Estimate
EPIC_0406 V8 -10.270719888045 Single Estimate
EPIC_0407 V8 -10.3143081311194 Single Estimate
EPIC_0408 V8 -9.44255610907169 Single Estimate
EPIC_0409 V8 -9.38374733079956 Single Estimate
EPIC_0410 V8 -9.2863071617551 Single Estimate
EPIC_0411 V8 -10.30985740127 Single Estimate
EPIC_0412 V8 -10.0985649450895 Single Estimate
EPIC_0413 V8 -9.77004425732839 Single Estimate
EPIC_0414 V8 -10.3270369865503 Single Estimate
EPIC_0415 V8 -9.44136079859844 Single Estimate
EPIC_0416 V8 -10.3620389574762 Single Estimate
EPIC_0417 V8 -10.3523969519957 Single Estimate
EPIC_0418 V8 -10.2724320895336 Single Estimate
EPIC_0419 V8 -10.1605608037813 Single Estimate
EPIC_0420 V8 -10.3138032511932 Single Estimate
EPIC_0421 V8 -9.36085916469723 Single Estimate
EPIC_0422 V8 -9.2897692547023 Single Estimate
EPIC_0423 V8 -10.1523439761728 Single Estimate
EPIC_0424 V8 -10.337814661233 Single Estimate
EPIC_0425 V8 -10.3770391513116 Single Estimate
EPIC_0426 V8 -10.3355706584111 Single Estimate
EPIC_0427 V8 -10.2699064473764 Single Estimate
EPIC_0428 V8 -10.2690035448014 Single Estimate
EPIC_0429 V8 -10.3743325144638 Single Estimate
EPIC_0430 V8 -10.3261730164716 Single Estimate
EPIC_0431 V8 -9.84521006835136 Single Estimate
EPIC_0432 V8 -10.3105300222709 Single Estimate
EPIC_0433 V8 -10.26515585447 Single Estimate
EPIC_0434 V8 -10.3395583400591 Single Estimate
EPIC_0435 V8 -10.3029820880837 Single Estimate
EPIC_0436 V8 -10.323003745598 Single Estimate
EPIC_0437 V8 -10.3137270429024 Single Estimate
EPIC_0438 V8 -10.3164026165882 Single Estimate
EPIC_0439 V8 -10.3255865439733 Single Estimate
EPIC_0440 V8 -9.30826798892828 Single Estimate
EPIC_0441 V8 -10.3153199618491 Single Estimate
EPIC_0442 V8 -10.0980575801104 Single Estimate
EPIC_0444 V8 -10.3124016813244 Single Estimate
EPIC_0445 V8 -10.3026967211689 Single Estimate
EPIC_0446 V8 -9.68126449784558 Single Estimate
EPIC_0447 V8 -9.83073422069035 Single Estimate
EPIC_0448 V8 -10.4299256342071 Single Estimate
EPIC_0450 V8 -10.3155129676289 Single Estimate
EPIC_0451 V8 -10.2493683130222 Single Estimate
EPIC_0452 V8 -10.3271165082449 Single Estimate
EPIC_0453 V8 -10.2829397217948 Single Estimate
EPIC_0454 V8 -10.3103954152356 Single Estimate
EPIC_0455 V8 -10.3623740254502 Single Estimate
EPIC_0456 V8 -10.309190578726 Single Estimate
EPIC_0457 V8 -10.3766278750469 Single Estimate
EPIC_0458 V8 -10.3110464991108 Single Estimate
EPIC_0459 V8 -10.4207226547494 Single Estimate
EPIC_0460 V8 -10.1825427539047 Single Estimate
EPIC_0461 V8 -10.3193482326955 Single Estimate
EPIC_0462 V8 -10.3251301225798 Single Estimate
EPIC_0463 V8 -10.3646010470768 Single Estimate
EPIC_0464 V8 -10.2952622710669 Single Estimate
EPIC_0465 V8 -10.2955497088592 Single Estimate
EPIC_0466 V8 -10.278240900825 Single Estimate
EPIC_0467 V8 -10.3026234121067 Single Estimate
EPIC_0468 V8 -10.3919863306838 Single Estimate
EPIC_0469 V8 -10.3453439575229 Single Estimate
EPIC_0470 V8 -10.3494124033921 Single Estimate
EPIC_0471 V8 -10.3194476348138 Single Estimate
EPIC_0472 V8 -10.0494383473207 Single Estimate
EPIC_0473 V8 -10.3009824488028 Single Estimate
EPIC_0474 V8 -10.3551247117936 Single Estimate
EPIC_0475 V8 -10.3302932342774 Single Estimate
EPIC_0476 V8 -9.78380606643921 Single Estimate
EPIC_0477 V8 -10.3078855117471 Single Estimate
EPIC_0478 V8 -10.3191080109094 Single Estimate
EPIC_0479 V8 -10.3169190934282 Single Estimate
EPIC_0481 V8 -10.3566671013301 Single Estimate
EPIC_0482 V8 -10.329259038071 Single Estimate
EPIC_0483 V8 -10.3517649201932 Single Estimate
EPIC_0484 V8 -10.1259407026601 Single Estimate
EPIC_0485 V8 -10.2926798868671 Single Estimate
EPIC_0486 V8 -10.342739622022 Single Estimate
EPIC_0487 V8 -10.2910463787222 Single Estimate
EPIC_0488 V8 -10.3673677393711 Single Estimate
EPIC_0489 V8 -10.3773576522658 Single Estimate
EPIC_0490 V8 -10.2919153189068 Single Estimate
EPIC_0491 V8 -10.0482712007811 Single Estimate
EPIC_0492 V8 -10.2956250887989 Single Estimate
EPIC_0493 V8 -10.2933330416199 Single Estimate
EPIC_0494 V8 -10.2499498154146 Single Estimate
EPIC_0495 V8 -10.2326629586815 Single Estimate
EPIC_0496 V8 -9.73886719708166 Single Estimate
EPIC_0497 V8 -10.3623371638313 Single Estimate
EPIC_0498 V8 -10.2872446618706 Single Estimate
EPIC_0499 V8 -10.3174604207977 Single Estimate
EPIC_0500 V8 -10.3163694825487 Single Estimate
EPIC_0501 V8 -9.99277582645413 Single Estimate
EPIC_0502 V8 -10.3348711160032 Single Estimate
EPIC_0503 V8 -10.0037328391253 Single Estimate
EPIC_0504 V8 -9.64313922952581 Single Estimate
EPIC_0505 V8 -10.2902461916694 Single Estimate
EPIC_0506 V8 -10.3058175335098 Single Estimate
EPIC_0507 V8 -9.93654570480236 Single Estimate
EPIC_0508 V8 -10.3246273135311 Single Estimate
EPIC_0509 V8 -10.2788932272267 Single Estimate
EPIC_0510 V8 -9.87651220959704 Single Estimate
EPIC_0511 V8 -10.1055823204699 Single Estimate
EPIC_0512 V8 -9.31181415950059 Single Estimate
EPIC_0513 V8 -10.039566060266 Single Estimate
EPIC_0514 V8 -10.3659752813631 Single Estimate
EPIC_0515 V8 -11.7559113747492 Single Estimate
EPIC_0516 V8 -9.28423007165695 Single Estimate
EPIC_0517 V8 -9.31526921146444 Single Estimate
EPIC_0001 V9 -9.12436123053024 Single Estimate
EPIC_0002 V9 -10.2937517730434 Single Estimate
EPIC_0003 V9 -10.076951611155 Single Estimate
EPIC_0004 V9 -9.63648715693036 Single Estimate
EPIC_0005 V9 -9.4492587110773 Single Estimate
EPIC_0006 V9 -10.2749403363201 Single Estimate
EPIC_0007 V9 -9.48116057843704 Single Estimate
EPIC_0008 V9 -9.50896666434501 Single Estimate
EPIC_0009 V9 -9.53256389889161 Single Estimate
EPIC_0010 V9 -9.52345990737674 Single Estimate
EPIC_0011 V9 -9.11432658668224 Single Estimate
EPIC_0012 V9 -9.46384100184005 Single Estimate
EPIC_0013 V9 -9.54005591938718 Single Estimate
EPIC_0014 V9 -10.1021657868269 Single Estimate
EPIC_0015 V9 -9.36214932135838 Single Estimate
EPIC_0016 V9 -9.31194048302599 Single Estimate
EPIC_0017 V9 -9.30665187615403 Single Estimate
EPIC_0018 V9 -9.50699974492805 Single Estimate
EPIC_0019 V9 -9.77728197407115 Single Estimate
EPIC_0020 V9 -10.3115248718054 Single Estimate
EPIC_0021 V9 -9.10103776598458 Single Estimate
EPIC_0022 V9 -10.0125605755863 Single Estimate
EPIC_0023 V9 -9.32516262146927 Single Estimate
EPIC_0024 V9 -10.1365829419565 Single Estimate
EPIC_0025 V9 -9.65915373914389 Single Estimate
EPIC_0026 V9 -9.55971931509988 Single Estimate
EPIC_0027 V9 -9.29060547502296 Single Estimate
EPIC_0028 V9 -9.29733582678661 Single Estimate
EPIC_0029 V9 -10.3128858524759 Single Estimate
EPIC_0030 V9 -10.2954569335487 Single Estimate
EPIC_0031 V9 -10.2743190730804 Single Estimate
EPIC_0032 V9 -10.256059318114 Single Estimate
EPIC_0033 V9 -10.2978926996239 Single Estimate
EPIC_0034 V9 -9.76031030488841 Single Estimate
EPIC_0035 V9 -10.2947023058002 Single Estimate
EPIC_0036 V9 -10.2750364250345 Single Estimate
EPIC_0037 V9 -10.3710940762829 Single Estimate
EPIC_0039 V9 -10.297825603194 Single Estimate
EPIC_0040 V9 -10.248986857393 Single Estimate
EPIC_0041 V9 -10.2007627480238 Single Estimate
EPIC_0042 V9 -10.2961142300564 Single Estimate
EPIC_0043 V9 -10.0832292691047 Single Estimate
EPIC_0044 V9 -10.3110539542697 Single Estimate
EPIC_0046 V9 -10.3243083984014 Single Estimate
EPIC_0047 V9 -10.2350962397038 Single Estimate
EPIC_0048 V9 -10.3147165081556 Single Estimate
EPIC_0049 V9 -9.28502487442831 Single Estimate
EPIC_0051 V9 -10.260529928387 Single Estimate
EPIC_0052 V9 -10.2835191533097 Single Estimate
EPIC_0053 V9 -9.68078819602849 Single Estimate
EPIC_0054 V9 -10.2662252555933 Single Estimate
EPIC_0055 V9 -10.2372060496659 Single Estimate
EPIC_0056 V9 -10.0953770363187 Single Estimate
EPIC_0057 V9 -9.31991791719952 Single Estimate
EPIC_0058 V9 -10.2977485665523 Single Estimate
EPIC_0059 V9 -9.58020112158703 Single Estimate
EPIC_0060 V9 -10.1950566522547 Single Estimate
EPIC_0061 V9 -10.1986566656411 Single Estimate
EPIC_0062 V9 -10.1207688932772 Single Estimate
EPIC_0064 V9 -9.96143143930818 Single Estimate
EPIC_0065 V9 -10.3438405004828 Single Estimate
EPIC_0066 V9 -10.0757596140858 Single Estimate
EPIC_0067 V9 -10.2703665963493 Single Estimate
EPIC_0068 V9 -10.2185892754244 Single Estimate
EPIC_0069 V9 -10.3577485135427 Single Estimate
EPIC_0070 V9 -10.1020481609869 Single Estimate
EPIC_0071 V9 -10.1028802395526 Single Estimate
EPIC_0072 V9 -9.9467580299369 Single Estimate
EPIC_0073 V9 -10.2684100313197 Single Estimate
EPIC_0074 V9 -9.58206988141214 Single Estimate
EPIC_0075 V9 -10.1941342834315 Single Estimate
EPIC_0076 V9 -9.72315544974907 Single Estimate
EPIC_0077 V9 -10.2061205222032 Single Estimate
EPIC_0078 V9 -10.2970618635847 Single Estimate
EPIC_0079 V9 -10.291115960205 Single Estimate
EPIC_0080 V9 -10.2943854615479 Single Estimate
EPIC_0081 V9 -9.28821568242752 Single Estimate
EPIC_0082 V9 -10.2641945531504 Single Estimate
EPIC_0083 V9 -10.0572136638536 Single Estimate
EPIC_0084 V9 -10.1719551857734 Single Estimate
EPIC_0085 V9 -10.3194588175521 Single Estimate
EPIC_0086 V9 -10.2918962668341 Single Estimate
EPIC_0087 V9 -10.343222550647 Single Estimate
EPIC_0088 V9 -10.2378331113625 Single Estimate
EPIC_0089 V9 -10.3235587407588 Single Estimate
EPIC_0090 V9 -10.306046158382 Single Estimate
EPIC_0092 V9 -10.2028535059132 Single Estimate
EPIC_0093 V9 -10.2902975494306 Single Estimate
EPIC_0094 V9 -10.3153692487328 Single Estimate
EPIC_0095 V9 -10.2950208067544 Single Estimate
EPIC_0096 V9 -10.2745456270752 Single Estimate
EPIC_0097 V9 -10.3075355334554 Single Estimate
EPIC_0098 V9 -10.2774204191731 Single Estimate
EPIC_0099 V9 -10.3595029609317 Single Estimate
EPIC_0100 V9 -10.2983184720309 Single Estimate
EPIC_0101 V9 -9.29424607760773 Single Estimate
EPIC_0102 V9 -10.2979059532397 Single Estimate
EPIC_0103 V9 -9.34084206311339 Single Estimate
EPIC_0104 V9 -10.2129838243001 Single Estimate
EPIC_0105 V9 -10.2918805281654 Single Estimate
EPIC_0106 V9 -10.2679908857206 Single Estimate
EPIC_0107 V9 -10.2927155059596 Single Estimate
EPIC_0108 V9 -10.2846349420883 Single Estimate
EPIC_0109 V9 -10.2851373369615 Single Estimate
EPIC_0110 V9 -10.2829769975892 Single Estimate
EPIC_0111 V9 -10.3094825724487 Single Estimate
EPIC_0113 V9 -10.2599086651473 Single Estimate
EPIC_0114 V9 -10.3168859593887 Single Estimate
EPIC_0115 V9 -9.958751309692 Single Estimate
EPIC_0116 V9 -10.307164846389 Single Estimate
EPIC_0117 V9 -10.2932232851142 Single Estimate
EPIC_0118 V9 -10.2980558847682 Single Estimate
EPIC_0119 V9 -9.84804427125099 Single Estimate
EPIC_0120 V9 -10.1540926251049 Single Estimate
EPIC_0121 V9 -10.1426816760931 Single Estimate
EPIC_0123 V9 -10.2161854008621 Single Estimate
EPIC_0124 V9 -10.2226038784795 Single Estimate
EPIC_0125 V9 -10.2040040854332 Single Estimate
EPIC_0126 V9 -10.2733515591284 Single Estimate
EPIC_0127 V9 -9.39961439394209 Single Estimate
EPIC_0128 V9 -10.2986059098231 Single Estimate
EPIC_0129 V9 -9.813165724622 Single Estimate
EPIC_0130 V9 -10.2979573110009 Single Estimate
EPIC_0132 V9 -10.1913452256606 Single Estimate
EPIC_0133 V9 -10.2587539438724 Single Estimate
EPIC_0135 V9 -10.2708590510107 Single Estimate
EPIC_0137 V9 -9.83310206198468 Single Estimate
EPIC_0138 V9 -10.2691704575251 Single Estimate
EPIC_0139 V9 -10.2008335720331 Single Estimate
EPIC_0140 V9 -10.2928198781839 Single Estimate
EPIC_0141 V9 -10.1517069742643 Single Estimate
EPIC_0142 V9 -10.2977402830424 Single Estimate
EPIC_0143 V9 -10.1711429876313 Single Estimate
EPIC_0144 V9 -10.2942657648304 Single Estimate
EPIC_0145 V9 -10.3098068718598 Single Estimate
EPIC_0146 V9 -10.2212296441932 Single Estimate
EPIC_0147 V9 -10.2425629954943 Single Estimate
EPIC_0148 V9 -10.2974263380186 Single Estimate
EPIC_0149 V9 -10.1784502858569 Single Estimate
EPIC_0150 V9 -10.3074170792644 Single Estimate
EPIC_0151 V9 -9.79347789255519 Single Estimate
EPIC_0152 V9 -9.83142920716783 Single Estimate
EPIC_0153 V9 -10.2562171189769 Single Estimate
EPIC_0155 V9 -10.3223621877591 Single Estimate
EPIC_0156 V9 -9.93098829803532 Single Estimate
EPIC_0157 V9 -10.2977841856447 Single Estimate
EPIC_0158 V9 -10.2879980470926 Single Estimate
EPIC_0159 V9 -10.2777513453921 Single Estimate
EPIC_0161 V9 -10.3219293743688 Single Estimate
EPIC_0162 V9 -10.2898088223487 Single Estimate
EPIC_0163 V9 -10.186240926883 Single Estimate
EPIC_0165 V9 -9.92233492945696 Single Estimate
EPIC_0166 V9 -10.3168238330647 Single Estimate
EPIC_0167 V9 -10.29788938622 Single Estimate
EPIC_0168 V9 -10.3149409912729 Single Estimate
EPIC_0169 V9 -10.1237617253907 Single Estimate
EPIC_0170 V9 -10.3014960264143 Single Estimate
EPIC_0171 V9 -10.2978645356904 Single Estimate
EPIC_0173 V9 -10.2179079567382 Single Estimate
EPIC_0174 V9 -10.2796975560344 Single Estimate
EPIC_0175 V9 -9.49472275496016 Single Estimate
EPIC_0176 V9 -9.88008488740093 Single Estimate
EPIC_0177 V9 -10.2026621568354 Single Estimate
EPIC_0178 V9 -10.2828879498582 Single Estimate
EPIC_0179 V9 -10.3118992864512 Single Estimate
EPIC_0180 V9 -10.2846225168235 Single Estimate
EPIC_0181 V9 -10.284709493677 Single Estimate
EPIC_0183 V9 -10.2714003783802 Single Estimate
EPIC_0184 V9 -9.3192664191488 Single Estimate
EPIC_0185 V9 -10.3271463288805 Single Estimate
EPIC_0186 V9 -9.6877194229063 Single Estimate
EPIC_0187 V9 -10.2935024393965 Single Estimate
EPIC_0188 V9 -10.2903828695821 Single Estimate
EPIC_0190 V9 -10.2705053451395 Single Estimate
EPIC_0191 V9 -10.2853485664629 Single Estimate
EPIC_0193 V9 -10.2961158867583 Single Estimate
EPIC_0195 V9 -10.0529791336116 Single Estimate
EPIC_0196 V9 -9.54744108260553 Single Estimate
EPIC_0197 V9 -10.138068175275 Single Estimate
EPIC_0198 V9 -10.2962136321747 Single Estimate
EPIC_0199 V9 -10.3109549663268 Single Estimate
EPIC_0200 V9 -10.2686593649665 Single Estimate
EPIC_0201 V9 -10.081066858855 Single Estimate
EPIC_0202 V9 -10.2977295144796 Single Estimate
EPIC_0203 V9 -10.2344604803218 Single Estimate
EPIC_0204 V9 -10.294984359311 Single Estimate
EPIC_0206 V9 -10.3048790118424 Single Estimate
EPIC_0207 V9 -10.3062863801681 Single Estimate
EPIC_0208 V9 -9.3871808456378 Single Estimate
EPIC_0209 V9 -9.31849439602961 Single Estimate
EPIC_0210 V9 -10.3669953956027 Single Estimate
EPIC_0211 V9 -10.0540742136155 Single Estimate
EPIC_0212 V9 -10.2665909725538 Single Estimate
EPIC_0213 V9 -10.3008209203605 Single Estimate
EPIC_0214 V9 -10.3566136726915 Single Estimate
EPIC_0215 V9 -10.2945453332883 Single Estimate
EPIC_0216 V9 -10.2956723048052 Single Estimate
EPIC_0218 V9 -10.2969434093936 Single Estimate
EPIC_0219 V9 -10.2826315752279 Single Estimate
EPIC_0220 V9 -10.2991178307326 Single Estimate
EPIC_0221 V9 -10.1292416813405 Single Estimate
EPIC_0222 V9 -10.3114453501107 Single Estimate
EPIC_0223 V9 -9.3303037818657 Single Estimate
EPIC_0224 V9 -9.42826746873357 Single Estimate
EPIC_0226 V9 -10.1079352514465 Single Estimate
EPIC_0227 V9 -10.277275043575 Single Estimate
EPIC_0228 V9 -10.296437286941 Single Estimate
EPIC_0230 V9 -10.2643776187184 Single Estimate
EPIC_0231 V9 -10.1354298773836 Single Estimate
EPIC_0232 V9 -10.2889879265212 Single Estimate
EPIC_0234 V9 -9.89535098190287 Single Estimate
EPIC_0235 V9 -10.3010217954747 Single Estimate
EPIC_0236 V9 -10.2919136622048 Single Estimate
EPIC_0237 V9 -10.3062863801681 Single Estimate
EPIC_0238 V9 -10.3210459380419 Single Estimate
EPIC_0239 V9 -10.0861305684342 Single Estimate
EPIC_0240 V9 -9.44193443165644 Single Estimate
EPIC_0241 V9 -9.6642058518093 Single Estimate
EPIC_0242 V9 -9.89269487446531 Single Estimate
EPIC_0243 V9 -10.2978918712729 Single Estimate
EPIC_0244 V9 -10.2976562054173 Single Estimate
EPIC_0245 V9 -10.3358750773986 Single Estimate
EPIC_0246 V9 -10.0398290617042 Single Estimate
EPIC_0247 V9 -10.1569413241468 Single Estimate
EPIC_0248 V9 -10.3023686941784 Single Estimate
EPIC_0249 V9 -9.47329745669961 Single Estimate
EPIC_0250 V9 -10.2703761223856 Single Estimate
EPIC_0251 V9 -10.2988129975697 Single Estimate
EPIC_0252 V9 -10.206493280147 Single Estimate
EPIC_0253 V9 -10.2980277208347 Single Estimate
EPIC_0254 V9 -10.3165314251666 Single Estimate
EPIC_0255 V9 -10.1479081566412 Single Estimate
EPIC_0256 V9 -9.32338539442818 Single Estimate
EPIC_0257 V9 -10.2536276937937 Single Estimate
EPIC_0258 V9 -10.264100949489 Single Estimate
EPIC_0259 V9 -10.2225897965127 Single Estimate
EPIC_0260 V9 -10.1409959818361 Single Estimate
EPIC_0261 V9 -10.27407098196 Single Estimate
EPIC_0262 V9 -10.2607709785241 Single Estimate
EPIC_0263 V9 -10.3025840654348 Single Estimate
EPIC_0264 V9 -10.293712840547 Single Estimate
EPIC_0265 V9 -10.2748372066223 Single Estimate
EPIC_0266 V9 -10.2987251923651 Single Estimate
EPIC_0267 V9 -10.2977319995326 Single Estimate
EPIC_0268 V9 -10.0283095987132 Single Estimate
EPIC_0269 V9 -9.4684130851089 Single Estimate
EPIC_0270 V9 -9.62931405156455 Single Estimate
EPIC_0271 V9 -10.1658373995641 Single Estimate
EPIC_0272 V9 -10.1978862992239 Single Estimate
EPIC_0274 V9 -9.44449734960808 Single Estimate
EPIC_0275 V9 -9.99515982059267 Single Estimate
EPIC_0276 V9 -10.3506735677688 Single Estimate
EPIC_0277 V9 -10.2949048376164 Single Estimate
EPIC_0278 V9 -10.2744106058644 Single Estimate
EPIC_0279 V9 -10.2423567360987 Single Estimate
EPIC_0281 V9 -9.96145463313579 Single Estimate
EPIC_0282 V9 -10.3159093335759 Single Estimate
EPIC_0284 V9 -10.2930095705597 Single Estimate
EPIC_0285 V9 -10.3113376644825 Single Estimate
EPIC_0286 V9 -10.3058125634039 Single Estimate
EPIC_0287 V9 -10.3018990191691 Single Estimate
EPIC_0289 V9 -10.328656826904 Single Estimate
EPIC_0290 V9 -10.3077094871625 Single Estimate
EPIC_0291 V9 -10.2703388465913 Single Estimate
EPIC_0292 V9 -9.94151001226321 Single Estimate
EPIC_0293 V9 -9.50340428747204 Single Estimate
EPIC_0294 V9 -10.3238971221367 Single Estimate
EPIC_0295 V9 -10.3192989458118 Single Estimate
EPIC_0296 V9 -10.2770385493684 Single Estimate
EPIC_0297 V9 -9.44897624339097 Single Estimate
EPIC_0298 V9 -9.37061051250792 Single Estimate
EPIC_0299 V9 -10.3158368528646 Single Estimate
EPIC_0300 V9 -9.7004859683071 Single Estimate
EPIC_0302 V9 -10.1756231239407 Single Estimate
EPIC_0303 V9 -10.3120376210659 Single Estimate
EPIC_0304 V9 -10.2978338867039 Single Estimate
EPIC_0305 V9 -10.3521049582731 Single Estimate
EPIC_0306 V9 -10.2894476613186 Single Estimate
EPIC_0307 V9 -10.2455127533565 Single Estimate
EPIC_0308 V9 -10.1571256322412 Single Estimate
EPIC_0309 V9 -10.2707352125382 Single Estimate
EPIC_0310 V9 -10.2488692315529 Single Estimate
EPIC_0311 V9 -10.2639079437091 Single Estimate
EPIC_0312 V9 -10.2765229008794 Single Estimate
EPIC_0313 V9 -10.3046628122349 Single Estimate
EPIC_0314 V9 -10.3187837114983 Single Estimate
EPIC_0315 V9 -9.33406408116801 Single Estimate
EPIC_0316 V9 -10.304869485806 Single Estimate
EPIC_0317 V9 -10.3182212611786 Single Estimate
EPIC_0318 V9 -10.2810842155855 Single Estimate
EPIC_0319 V9 -10.289785628521 Single Estimate
EPIC_0320 V9 -10.3011485331756 Single Estimate
EPIC_0321 V9 -10.2998865404479 Single Estimate
EPIC_0322 V9 -10.107662723972 Single Estimate
EPIC_0325 V9 -10.2811190063269 Single Estimate
EPIC_0326 V9 -10.3064818710008 Single Estimate
EPIC_0327 V9 -10.1402599919847 Single Estimate
EPIC_0328 V9 -9.97544713799631 Single Estimate
EPIC_0329 V9 -10.2976408809241 Single Estimate
EPIC_0330 V9 -10.1429165135978 Single Estimate
EPIC_0331 V9 -10.3146262178981 Single Estimate
EPIC_0332 V9 -10.2689020718055 Single Estimate
EPIC_0334 V9 -10.3008225770625 Single Estimate
EPIC_0336 V9 -10.1686368117223 Single Estimate
EPIC_0337 V9 -9.69509671679029 Single Estimate
EPIC_0339 V9 -10.3042039057885 Single Estimate
EPIC_0341 V9 -10.2193335487855 Single Estimate
EPIC_0342 V9 -10.3066897870984 Single Estimate
EPIC_0343 V9 -10.2956743756826 Single Estimate
EPIC_0344 V9 -10.3102881437828 Single Estimate
EPIC_0345 V9 -9.36141623073553 Single Estimate
EPIC_0346 V9 -9.72224840541909 Single Estimate
EPIC_0347 V9 -10.2815377377505 Single Estimate
EPIC_0348 V9 -9.45365973986748 Single Estimate
EPIC_0349 V9 -10.3283267290359 Single Estimate
EPIC_0350 V9 -10.299095465256 Single Estimate
EPIC_0351 V9 -10.2645283785979 Single Estimate
EPIC_0353 V9 -10.2282743551561 Single Estimate
EPIC_0354 V9 -10.2068254488925 Single Estimate
EPIC_0355 V9 -10.2976127169905 Single Estimate
EPIC_0356 V9 -10.3528272803331 Single Estimate
EPIC_0357 V9 -10.3007811595131 Single Estimate
EPIC_0358 V9 -10.2972064108318 Single Estimate
EPIC_0359 V9 -10.1521745783961 Single Estimate
EPIC_0360 V9 -10.2848561118016 Single Estimate
EPIC_0361 V9 -9.81110644407005 Single Estimate
EPIC_0362 V9 -9.98412991303465 Single Estimate
EPIC_0363 V9 -10.325635830857 Single Estimate
EPIC_0365 V9 -10.3012292973967 Single Estimate
EPIC_0367 V9 -10.2743343975736 Single Estimate
EPIC_0368 V9 -10.3417331755736 Single Estimate
EPIC_0369 V9 -10.3378026501437 Single Estimate
EPIC_0370 V9 -10.2963544518424 Single Estimate
EPIC_0371 V9 -10.2878655109348 Single Estimate
EPIC_0372 V9 -10.2229795356518 Single Estimate
EPIC_0373 V9 -10.2885339901807 Single Estimate
EPIC_0374 V9 -10.1401050903503 Single Estimate
EPIC_0375 V9 -10.2962736876212 Single Estimate
EPIC_0376 V9 -10.2870889318852 Single Estimate
EPIC_0377 V9 -10.2539441238705 Single Estimate
EPIC_0378 V9 -10.2576464386037 Single Estimate
EPIC_0379 V9 -9.32957110541833 Single Estimate
EPIC_0380 V9 -10.2958582696016 Single Estimate
EPIC_0381 V9 -10.2689095269644 Single Estimate
EPIC_0382 V9 -9.53447034868661 Single Estimate
EPIC_0383 V9 -10.2976669739802 Single Estimate
EPIC_0384 V9 -10.2383537299574 Single Estimate
EPIC_0385 V9 -10.0892493098976 Single Estimate
EPIC_0386 V9 -10.2019464615832 Single Estimate
EPIC_0387 V9 -9.81028637659361 Single Estimate
EPIC_0388 V9 -10.2979324604713 Single Estimate
EPIC_0389 V9 -10.4029300897392 Single Estimate
EPIC_0390 V9 -9.60713578225747 Single Estimate
EPIC_0391 V9 -10.3458852848925 Single Estimate
EPIC_0392 V9 -9.30929058822086 Single Estimate
EPIC_0393 V9 -10.199603884994 Single Estimate
EPIC_0394 V9 -10.1617929758735 Single Estimate
EPIC_0395 V9 -9.53265377497364 Single Estimate
EPIC_0396 V9 -10.3032856787202 Single Estimate
EPIC_0397 V9 -9.42123476885991 Single Estimate
EPIC_0398 V9 -10.3165401228519 Single Estimate
EPIC_0399 V9 -9.91334690708017 Single Estimate
EPIC_0400 V9 -10.3429094339742 Single Estimate
EPIC_0401 V9 -10.3181790152783 Single Estimate
EPIC_0402 V9 -10.3686902017207 Single Estimate
EPIC_0403 V9 -10.2336752035868 Single Estimate
EPIC_0404 V9 -10.3104691384734 Single Estimate
EPIC_0405 V9 -9.17108064033282 Single Estimate
EPIC_0406 V9 -10.200959481383 Single Estimate
EPIC_0407 V9 -10.295345520341 Single Estimate
EPIC_0408 V9 -9.27996157902456 Single Estimate
EPIC_0409 V9 -9.2933539435955 Single Estimate
EPIC_0410 V9 -9.31380178769223 Single Estimate
EPIC_0411 V9 -10.2901513454815 Single Estimate
EPIC_0412 V9 -10.1052025215427 Single Estimate
EPIC_0413 V9 -9.74645779134459 Single Estimate
EPIC_0414 V9 -10.3018588441463 Single Estimate
EPIC_0415 V9 -9.49501930461324 Single Estimate
EPIC_0416 V9 -10.3036439405218 Single Estimate
EPIC_0417 V9 -10.3035366690691 Single Estimate
EPIC_0418 V9 -10.3092928800728 Single Estimate
EPIC_0419 V9 -10.0980737329546 Single Estimate
EPIC_0420 V9 -10.2950087956651 Single Estimate
EPIC_0421 V9 -9.3920983512679 Single Estimate
EPIC_0422 V9 -9.30641703864941 Single Estimate
EPIC_0423 V9 -10.091701228817 Single Estimate
EPIC_0424 V9 -10.2688830197328 Single Estimate
EPIC_0425 V9 -10.3026635871295 Single Estimate
EPIC_0426 V9 -10.3225154326916 Single Estimate
EPIC_0427 V9 -10.2780673612934 Single Estimate
EPIC_0428 V9 -10.2919186323108 Single Estimate
EPIC_0429 V9 -10.2916564592236 Single Estimate
EPIC_0430 V9 -10.2961266553212 Single Estimate
EPIC_0431 V9 -10.072603596828 Single Estimate
EPIC_0432 V9 -10.2926848569731 Single Estimate
EPIC_0433 V9 -10.2978314016509 Single Estimate
EPIC_0434 V9 -10.3007045370469 Single Estimate
EPIC_0435 V9 -10.2645905049219 Single Estimate
EPIC_0436 V9 -10.272074656083 Single Estimate
EPIC_0437 V9 -10.2946994065717 Single Estimate
EPIC_0438 V9 -10.2970626919356 Single Estimate
EPIC_0439 V9 -10.2961920950491 Single Estimate
EPIC_0440 V9 -9.29117538050154 Single Estimate
EPIC_0441 V9 -10.2960661856991 Single Estimate
EPIC_0442 V9 -9.94285484008948 Single Estimate
EPIC_0444 V9 -10.3008225770625 Single Estimate
EPIC_0445 V9 -10.2651397016258 Single Estimate
EPIC_0446 V9 -9.85115638590651 Single Estimate
EPIC_0447 V9 -9.96033304590035 Single Estimate
EPIC_0448 V9 -10.4106039332763 Single Estimate
EPIC_0450 V9 -10.270353756909 Single Estimate
EPIC_0451 V9 -10.3489037958865 Single Estimate
EPIC_0452 V9 -10.3013315987435 Single Estimate
EPIC_0453 V9 -10.1652045394105 Single Estimate
EPIC_0454 V9 -10.2878887047624 Single Estimate
EPIC_0455 V9 -10.3006254295277 Single Estimate
EPIC_0456 V9 -10.2862473272831 Single Estimate
EPIC_0457 V9 -10.2843007024653 Single Estimate
EPIC_0458 V9 -10.2877164077573 Single Estimate
EPIC_0459 V9 -10.2839507241735 Single Estimate
EPIC_0460 V9 -10.1460327700082 Single Estimate
EPIC_0461 V9 -10.315236712575 Single Estimate
EPIC_0462 V9 -10.2696753374512 Single Estimate
EPIC_0463 V9 -10.2932655310145 Single Estimate
EPIC_0464 V9 -10.1289741239719 Single Estimate
EPIC_0465 V9 -10.2934643352512 Single Estimate
EPIC_0466 V9 -10.2937318926198 Single Estimate
EPIC_0467 V9 -10.3112349489602 Single Estimate
EPIC_0468 V9 -10.3558118289367 Single Estimate
EPIC_0469 V9 -10.3080023092362 Single Estimate
EPIC_0470 V9 -10.2658094233982 Single Estimate
EPIC_0471 V9 -10.2971736909678 Single Estimate
EPIC_0472 V9 -9.91544719100593 Single Estimate
EPIC_0473 V9 -10.1919176161921 Single Estimate
EPIC_0474 V9 -10.2877085384229 Single Estimate
EPIC_0475 V9 -10.295925780207 Single Estimate
EPIC_0476 V9 -9.42860543593599 Single Estimate
EPIC_0477 V9 -10.3103850608483 Single Estimate
EPIC_0478 V9 -10.297493848624 Single Estimate
EPIC_0479 V9 -10.3140882039325 Single Estimate
EPIC_0481 V9 -10.3079107764522 Single Estimate
EPIC_0482 V9 -10.2987798635303 Single Estimate
EPIC_0483 V9 -10.3399472508472 Single Estimate
EPIC_0484 V9 -10.2008754037579 Single Estimate
EPIC_0485 V9 -10.2761248782306 Single Estimate
EPIC_0486 V9 -10.2947838983724 Single Estimate
EPIC_0487 V9 -10.2432198778264 Single Estimate
EPIC_0488 V9 -10.2879794091954 Single Estimate
EPIC_0489 V9 -10.3350980841734 Single Estimate
EPIC_0490 V9 -10.2745588806909 Single Estimate
EPIC_0491 V9 -9.90156237177359 Single Estimate
EPIC_0492 V9 -10.3182113209668 Single Estimate
EPIC_0493 V9 -10.2781767036236 Single Estimate
EPIC_0494 V9 -10.2828688977855 Single Estimate
EPIC_0495 V9 -10.2962819711311 Single Estimate
EPIC_0496 V9 -9.85803749754964 Single Estimate
EPIC_0497 V9 -10.3076713830172 Single Estimate
EPIC_0498 V9 -10.245357851722 Single Estimate
EPIC_0499 V9 -10.2979071957662 Single Estimate
EPIC_0500 V9 -10.2672201051278 Single Estimate
EPIC_0501 V9 -9.85475598511747 Single Estimate
EPIC_0502 V9 -10.3083746530045 Single Estimate
EPIC_0503 V9 -9.87214348649529 Single Estimate
EPIC_0504 V9 -9.61667258716266 Single Estimate
EPIC_0505 V9 -10.2636296177778 Single Estimate
EPIC_0506 V9 -10.2928186356574 Single Estimate
EPIC_0507 V9 -9.81477686729034 Single Estimate
EPIC_0508 V9 -10.323699146251 Single Estimate
EPIC_0509 V9 -10.1725880459269 Single Estimate
EPIC_0510 V9 -10.0439716449866 Single Estimate
EPIC_0511 V9 -10.0149685919035 Single Estimate
EPIC_0512 V9 -9.3193268887708 Single Estimate
EPIC_0513 V9 -9.8693577421284 Single Estimate
EPIC_0514 V9 -10.304777124671 Single Estimate
EPIC_0515 V9 -11.0273775106527 Single Estimate
EPIC_0516 V9 -9.30999924248961 Single Estimate
EPIC_0517 V9 -9.32323836212812 Single Estimate
EPIC_0001 V10 -9.22679428514461 Single Estimate
EPIC_0002 V10 -10.2983868109872 Single Estimate
EPIC_0003 V10 -9.94548236941802 Single Estimate
EPIC_0004 V10 -9.90731195596949 Single Estimate
EPIC_0005 V10 -9.44317447308296 Single Estimate
EPIC_0006 V10 -10.3054787379564 Single Estimate
EPIC_0007 V10 -9.35444524301032 Single Estimate
EPIC_0008 V10 -9.46622168257466 Single Estimate
EPIC_0009 V10 -9.56089681602692 Single Estimate
EPIC_0010 V10 -9.51501569742243 Single Estimate
EPIC_0011 V10 -9.24039497998863 Single Estimate
EPIC_0012 V10 -9.36959122661927 Single Estimate
EPIC_0013 V10 -9.57755454018583 Single Estimate
EPIC_0014 V10 -10.1775879724802 Single Estimate
EPIC_0015 V10 -9.34870766990377 Single Estimate
EPIC_0016 V10 -9.3400315216733 Single Estimate
EPIC_0017 V10 -9.38141262354472 Single Estimate
EPIC_0018 V10 -9.30766867698967 Single Estimate
EPIC_0019 V10 -9.31613939417556 Single Estimate
EPIC_0020 V10 -10.289909881169 Single Estimate
EPIC_0021 V10 -9.25892104979712 Single Estimate
EPIC_0022 V10 -9.93188167457404 Single Estimate
EPIC_0023 V10 -9.38687642665031 Single Estimate
EPIC_0024 V10 -9.93973692697706 Single Estimate
EPIC_0025 V10 -9.96319499855798 Single Estimate
EPIC_0026 V10 -9.71859206416559 Single Estimate
EPIC_0027 V10 -9.35451606701965 Single Estimate
EPIC_0028 V10 -9.33683905697209 Single Estimate
EPIC_0029 V10 -10.2923005021154 Single Estimate
EPIC_0030 V10 -10.3012806551579 Single Estimate
EPIC_0031 V10 -10.3228355903478 Single Estimate
EPIC_0032 V10 -10.057432348514 Single Estimate
EPIC_0033 V10 -10.3114917377659 Single Estimate
EPIC_0034 V10 -9.81787158657514 Single Estimate
EPIC_0035 V10 -10.3064040060081 Single Estimate
EPIC_0036 V10 -10.2984091764639 Single Estimate
EPIC_0037 V10 -10.3015970852347 Single Estimate
EPIC_0039 V10 -10.3044872018258 Single Estimate
EPIC_0040 V10 -10.2429349250871 Single Estimate
EPIC_0041 V10 -10.2739475576631 Single Estimate
EPIC_0042 V10 -10.3009596691507 Single Estimate
EPIC_0043 V10 -10.0985073746959 Single Estimate
EPIC_0044 V10 -10.2910020619444 Single Estimate
EPIC_0046 V10 -10.2848838615596 Single Estimate
EPIC_0047 V10 -10.2943539842104 Single Estimate
EPIC_0048 V10 -10.2819842189321 Single Estimate
EPIC_0049 V10 -9.37262423375557 Single Estimate
EPIC_0051 V10 -10.259111377323 Single Estimate
EPIC_0052 V10 -10.3099634301962 Single Estimate
EPIC_0053 V10 -9.6041719424285 Single Estimate
EPIC_0054 V10 -10.2660069851084 Single Estimate
EPIC_0055 V10 -10.2509123592606 Single Estimate
EPIC_0056 V10 -10.01390747429 Single Estimate
EPIC_0057 V10 -9.31734133145667 Single Estimate
EPIC_0058 V10 -10.3118446152861 Single Estimate
EPIC_0059 V10 -9.36219612318913 Single Estimate
EPIC_0060 V10 -10.2714914969887 Single Estimate
EPIC_0061 V10 -10.2902917509737 Single Estimate
EPIC_0062 V10 -9.92569140765341 Single Estimate
EPIC_0064 V10 -9.76631295031062 Single Estimate
EPIC_0065 V10 -10.2836769541726 Single Estimate
EPIC_0066 V10 -10.0934780416827 Single Estimate
EPIC_0067 V10 -10.2479613588719 Single Estimate
EPIC_0068 V10 -10.2186526442748 Single Estimate
EPIC_0069 V10 -10.2373418992276 Single Estimate
EPIC_0070 V10 -9.92562969550495 Single Estimate
EPIC_0071 V10 -10.0867220110384 Single Estimate
EPIC_0072 V10 -9.86019452351798 Single Estimate
EPIC_0073 V10 -10.25714777131 Single Estimate
EPIC_0074 V10 -9.47202842298859 Single Estimate
EPIC_0075 V10 -10.0658268574091 Single Estimate
EPIC_0076 V10 -9.51605859131417 Single Estimate
EPIC_0077 V10 -10.3019458209999 Single Estimate
EPIC_0078 V10 -10.3073093936361 Single Estimate
EPIC_0079 V10 -10.3113770111544 Single Estimate
EPIC_0080 V10 -10.2816570202925 Single Estimate
EPIC_0081 V10 -9.35072014862497 Single Estimate
EPIC_0082 V10 -10.2668750969421 Single Estimate
EPIC_0083 V10 -10.2152381815093 Single Estimate
EPIC_0084 V10 -10.2127572703053 Single Estimate
EPIC_0085 V10 -10.3012553904528 Single Estimate
EPIC_0086 V10 -10.2844353095005 Single Estimate
EPIC_0087 V10 -10.2942554104431 Single Estimate
EPIC_0088 V10 -10.2884205060956 Single Estimate
EPIC_0089 V10 -10.2925299553386 Single Estimate
EPIC_0090 V10 -10.2425120519086 Single Estimate
EPIC_0092 V10 -10.1979823879383 Single Estimate
EPIC_0093 V10 -10.3260214282411 Single Estimate
EPIC_0094 V10 -10.3072671477359 Single Estimate
EPIC_0095 V10 -10.2712492043252 Single Estimate
EPIC_0096 V10 -10.2979134083986 Single Estimate
EPIC_0097 V10 -10.3125238630949 Single Estimate
EPIC_0098 V10 -10.2990846966932 Single Estimate
EPIC_0099 V10 -10.2841884609066 Single Estimate
EPIC_0100 V10 -10.2503809721029 Single Estimate
EPIC_0101 V10 -9.31645333919935 Single Estimate
EPIC_0102 V10 -10.3115149315936 Single Estimate
EPIC_0103 V10 -9.28524480161516 Single Estimate
EPIC_0104 V10 -10.2802376408775 Single Estimate
EPIC_0105 V10 -10.2820181813225 Single Estimate
EPIC_0106 V10 -10.2572173527928 Single Estimate
EPIC_0107 V10 -10.3042349689505 Single Estimate
EPIC_0108 V10 -10.2797385594083 Single Estimate
EPIC_0109 V10 -10.3011390071392 Single Estimate
EPIC_0110 V10 -10.2795832435983 Single Estimate
EPIC_0111 V10 -10.2230710684357 Single Estimate
EPIC_0113 V10 -10.2547679189264 Single Estimate
EPIC_0114 V10 -10.2603381651337 Single Estimate
EPIC_0115 V10 -10.2944782368584 Single Estimate
EPIC_0116 V10 -10.3040477616276 Single Estimate
EPIC_0117 V10 -10.3009451730084 Single Estimate
EPIC_0118 V10 -10.311848757041 Single Estimate
EPIC_0119 V10 -9.76238863751302 Single Estimate
EPIC_0120 V10 -10.2236082540504 Single Estimate
EPIC_0121 V10 -10.2489653202673 Single Estimate
EPIC_0123 V10 -10.1285098332441 Single Estimate
EPIC_0124 V10 -10.1369134540001 Single Estimate
EPIC_0125 V10 -10.2448028565612 Single Estimate
EPIC_0126 V10 -10.284042671133 Single Estimate
EPIC_0127 V10 -9.3302938416539 Single Estimate
EPIC_0128 V10 -10.3037234622165 Single Estimate
EPIC_0129 V10 -9.8202497822568 Single Estimate
EPIC_0130 V10 -10.3115952816392 Single Estimate
EPIC_0132 V10 -9.96380217983095 Single Estimate
EPIC_0133 V10 -10.296076125911 Single Estimate
EPIC_0135 V10 -10.2709443711622 Single Estimate
EPIC_0137 V10 -9.95746156720633 Single Estimate
EPIC_0138 V10 -10.2898991126062 Single Estimate
EPIC_0139 V10 -10.2634395112264 Single Estimate
EPIC_0140 V10 -10.2649015507172 Single Estimate
EPIC_0141 V10 -9.91876059495109 Single Estimate
EPIC_0142 V10 -10.3054232384403 Single Estimate
EPIC_0143 V10 -10.2619832701925 Single Estimate
EPIC_0144 V10 -10.3114594320775 Single Estimate
EPIC_0145 V10 -10.2974213679127 Single Estimate
EPIC_0146 V10 -10.2820670540307 Single Estimate
EPIC_0147 V10 -10.2807433491546 Single Estimate
EPIC_0148 V10 -10.3117460415187 Single Estimate
EPIC_0149 V10 -10.0964033631908 Single Estimate
EPIC_0150 V10 -10.2814764397775 Single Estimate
EPIC_0151 V10 -9.83185249452185 Single Estimate
EPIC_0152 V10 -9.80897095522738 Single Estimate
EPIC_0153 V10 -10.2902147143319 Single Estimate
EPIC_0155 V10 -10.2918109466825 Single Estimate
EPIC_0156 V10 -9.94844496672053 Single Estimate
EPIC_0157 V10 -10.3118516562695 Single Estimate
EPIC_0158 V10 -10.3084748834739 Single Estimate
EPIC_0159 V10 -10.2963329147167 Single Estimate
EPIC_0161 V10 -10.2987541846496 Single Estimate
EPIC_0162 V10 -10.2758569066865 Single Estimate
EPIC_0163 V10 -10.1135050834783 Single Estimate
EPIC_0165 V10 -9.86135172984582 Single Estimate
EPIC_0166 V10 -10.2860456238179 Single Estimate
EPIC_0167 V10 -10.3119237228053 Single Estimate
EPIC_0168 V10 -10.2855759488087 Single Estimate
EPIC_0169 V10 -10.1266605396672 Single Estimate
EPIC_0170 V10 -10.2997722280118 Single Estimate
EPIC_0171 V10 -10.3118992864512 Single Estimate
EPIC_0173 V10 -10.2820579421699 Single Estimate
EPIC_0174 V10 -10.2948393978884 Single Estimate
EPIC_0175 V10 -9.44925953942827 Single Estimate
EPIC_0176 V10 -9.51799113416522 Single Estimate
EPIC_0177 V10 -10.1791452723344 Single Estimate
EPIC_0178 V10 -10.3005711725381 Single Estimate
EPIC_0179 V10 -10.2974139127539 Single Estimate
EPIC_0180 V10 -10.3105325073238 Single Estimate
EPIC_0181 V10 -10.3080259172393 Single Estimate
EPIC_0183 V10 -10.3085394948508 Single Estimate
EPIC_0184 V10 -9.32987759528329 Single Estimate
EPIC_0185 V10 -10.2511107493219 Single Estimate
EPIC_0186 V10 -9.70126751746268 Single Estimate
EPIC_0187 V10 -10.3114668872363 Single Estimate
EPIC_0188 V10 -10.2497514253534 Single Estimate
EPIC_0190 V10 -10.2992814300524 Single Estimate
EPIC_0191 V10 -10.277004586978 Single Estimate
EPIC_0193 V10 -10.3012669873666 Single Estimate
EPIC_0195 V10 -10.0306807534116 Single Estimate
EPIC_0196 V10 -9.38650781046141 Single Estimate
EPIC_0197 V10 -10.2793430218123 Single Estimate
EPIC_0198 V10 -10.3115327411398 Single Estimate
EPIC_0199 V10 -10.2972138659906 Single Estimate
EPIC_0200 V10 -10.2538310539609 Single Estimate
EPIC_0201 V10 -9.96141404393746 Single Estimate
EPIC_0202 V10 -10.3053954886823 Single Estimate
EPIC_0203 V10 -10.1741262937084 Single Estimate
EPIC_0204 V10 -10.3007227607686 Single Estimate
EPIC_0206 V10 -10.3013610052035 Single Estimate
EPIC_0207 V10 -10.3012218422378 Single Estimate
EPIC_0208 V10 -9.45398942356004 Single Estimate
EPIC_0209 V10 -9.32521770680987 Single Estimate
EPIC_0210 V10 -10.2568379680411 Single Estimate
EPIC_0211 V10 -10.2942558246186 Single Estimate
EPIC_0212 V10 -10.2433590407921 Single Estimate
EPIC_0213 V10 -10.3073682065562 Single Estimate
EPIC_0214 V10 -10.2541010963824 Single Estimate
EPIC_0215 V10 -10.3062549028306 Single Estimate
EPIC_0216 V10 -10.3157730698386 Single Estimate
EPIC_0218 V10 -10.3075624548625 Single Estimate
EPIC_0219 V10 -10.2803275169595 Single Estimate
EPIC_0220 V10 -10.3033606444845 Single Estimate
EPIC_0221 V10 -10.1808380075749 Single Estimate
EPIC_0222 V10 -10.3032782235613 Single Estimate
EPIC_0223 V10 -9.35077357726358 Single Estimate
EPIC_0224 V10 -9.41343004586701 Single Estimate
EPIC_0226 V10 -9.91652653234105 Single Estimate
EPIC_0227 V10 -10.2800599595909 Single Estimate
EPIC_0228 V10 -10.3075670107929 Single Estimate
EPIC_0230 V10 -10.3014960264143 Single Estimate
EPIC_0231 V10 -9.97228904986106 Single Estimate
EPIC_0232 V10 -10.2665893158518 Single Estimate
EPIC_0234 V10 -9.73383827824386 Single Estimate
EPIC_0235 V10 -10.3075247648926 Single Estimate
EPIC_0236 V10 -10.2820094836372 Single Estimate
EPIC_0237 V10 -10.2920022957604 Single Estimate
EPIC_0238 V10 -10.2938205261753 Single Estimate
EPIC_0239 V10 -9.97745920254203 Single Estimate
EPIC_0240 V10 -9.36726024694385 Single Estimate
EPIC_0241 V10 -9.94490086702565 Single Estimate
EPIC_0242 V10 -9.88711096046668 Single Estimate
EPIC_0243 V10 -10.3119274503848 Single Estimate
EPIC_0244 V10 -10.3110419431804 Single Estimate
EPIC_0245 V10 -10.2805809923613 Single Estimate
EPIC_0246 V10 -9.99475682783787 Single Estimate
EPIC_0247 V10 -10.2373278172609 Single Estimate
EPIC_0248 V10 -10.3022436131795 Single Estimate
EPIC_0249 V10 -9.51692090469092 Single Estimate
EPIC_0250 V10 -10.3086173598435 Single Estimate
EPIC_0251 V10 -10.2968758987882 Single Estimate
EPIC_0252 V10 -10.2911727022476 Single Estimate
EPIC_0253 V10 -10.3118843761335 Single Estimate
EPIC_0254 V10 -10.297252798487 Single Estimate
EPIC_0255 V10 -10.2576580355175 Single Estimate
EPIC_0256 V10 -9.89197503745823 Single Estimate
EPIC_0257 V10 -10.2895909660393 Single Estimate
EPIC_0258 V10 -10.2728276271296 Single Estimate
EPIC_0259 V10 -10.2773516660412 Single Estimate
EPIC_0260 V10 -10.0745556059272 Single Estimate
EPIC_0261 V10 -10.2293474838589 Single Estimate
EPIC_0262 V10 -10.2621042094365 Single Estimate
EPIC_0263 V10 -10.3139134218744 Single Estimate
EPIC_0264 V10 -10.3114652305344 Single Estimate
EPIC_0265 V10 -10.2828523307657 Single Estimate
EPIC_0266 V10 -10.3036141198863 Single Estimate
EPIC_0267 V10 -10.3053992162617 Single Estimate
EPIC_0268 V10 -10.0629466810298 Single Estimate
EPIC_0269 V10 -9.44890914696106 Single Estimate
EPIC_0270 V10 -9.57103500374821 Single Estimate
EPIC_0271 V10 -10.2185072686767 Single Estimate
EPIC_0272 V10 -10.2935964572335 Single Estimate
EPIC_0274 V10 -9.45779486799107 Single Estimate
EPIC_0275 V10 -9.74799479659967 Single Estimate
EPIC_0276 V10 -10.2597173160695 Single Estimate
EPIC_0277 V10 -10.3050591781819 Single Estimate
EPIC_0278 V10 -10.2946393511252 Single Estimate
EPIC_0279 V10 -10.2559735837869 Single Estimate
EPIC_0281 V10 -9.86440171817735 Single Estimate
EPIC_0282 V10 -10.2994959729579 Single Estimate
EPIC_0284 V10 -10.3017072559158 Single Estimate
EPIC_0285 V10 -10.2843094001507 Single Estimate
EPIC_0286 V10 -10.2968920516325 Single Estimate
EPIC_0287 V10 -10.2978794460081 Single Estimate
EPIC_0289 V10 -10.2058840279966 Single Estimate
EPIC_0290 V10 -10.2584797596959 Single Estimate
EPIC_0291 V10 -10.3059653941609 Single Estimate
EPIC_0292 V10 -9.90759525200679 Single Estimate
EPIC_0293 V10 -9.58559161563038 Single Estimate
EPIC_0294 V10 -10.3004572742775 Single Estimate
EPIC_0295 V10 -10.29038949639 Single Estimate
EPIC_0296 V10 -10.3005127737936 Single Estimate
EPIC_0297 V10 -9.32318244843655 Single Estimate
EPIC_0298 V10 -9.30837360367904 Single Estimate
EPIC_0299 V10 -10.2958462585123 Single Estimate
EPIC_0300 V10 -9.66219544396558 Single Estimate
EPIC_0302 V10 -10.2277413112965 Single Estimate
EPIC_0303 V10 -10.2970270728432 Single Estimate
EPIC_0304 V10 -10.3113823954358 Single Estimate
EPIC_0305 V10 -10.3002485298289 Single Estimate
EPIC_0306 V10 -10.3003284656991 Single Estimate
EPIC_0307 V10 -10.2247791281695 Single Estimate
EPIC_0308 V10 -9.53864772271047 Single Estimate
EPIC_0309 V10 -10.2700766735041 Single Estimate
EPIC_0310 V10 -10.2929341906199 Single Estimate
EPIC_0311 V10 -10.2603978064047 Single Estimate
EPIC_0312 V10 -10.2360509142155 Single Estimate
EPIC_0313 V10 -10.3046549429006 Single Estimate
EPIC_0314 V10 -10.2977286861286 Single Estimate
EPIC_0315 V10 -9.35746541070639 Single Estimate
EPIC_0316 V10 -10.2917310108123 Single Estimate
EPIC_0317 V10 -10.1229068671728 Single Estimate
EPIC_0318 V10 -10.3021421401836 Single Estimate
EPIC_0319 V10 -10.2615024124449 Single Estimate
EPIC_0320 V10 -10.3025882071897 Single Estimate
EPIC_0321 V10 -10.2994234922466 Single Estimate
EPIC_0322 V10 -10.1406004442401 Single Estimate
EPIC_0325 V10 -10.2879346782422 Single Estimate
EPIC_0326 V10 -10.3024362047838 Single Estimate
EPIC_0327 V10 -9.97607751309685 Single Estimate
EPIC_0328 V10 -9.86764802569265 Single Estimate
EPIC_0329 V10 -10.3118147946506 Single Estimate
EPIC_0330 V10 -10.2487843255768 Single Estimate
EPIC_0331 V10 -10.2798213945069 Single Estimate
EPIC_0332 V10 -10.2687687072967 Single Estimate
EPIC_0334 V10 -10.3026673147089 Single Estimate
EPIC_0336 V10 -10.1044893113435 Single Estimate
EPIC_0337 V10 -9.6547038376455 Single Estimate
EPIC_0339 V10 -10.2050465651494 Single Estimate
EPIC_0341 V10 -10.2301750064942 Single Estimate
EPIC_0342 V10 -10.3141780800145 Single Estimate
EPIC_0343 V10 -10.3081729495393 Single Estimate
EPIC_0344 V10 -10.2970378414061 Single Estimate
EPIC_0345 V10 -9.64912944968322 Single Estimate
EPIC_0346 V10 -9.83725582800544 Single Estimate
EPIC_0347 V10 -10.3284547092633 Single Estimate
EPIC_0348 V10 -9.4785744666578 Single Estimate
EPIC_0349 V10 -10.2953397218842 Single Estimate
EPIC_0350 V10 -10.3033581594315 Single Estimate
EPIC_0351 V10 -10.2575731295415 Single Estimate
EPIC_0353 V10 -10.2935993564619 Single Estimate
EPIC_0354 V10 -10.226349267464 Single Estimate
EPIC_0355 V10 -10.3048185422204 Single Estimate
EPIC_0356 V10 -10.0957079625378 Single Estimate
EPIC_0357 V10 -10.3026689714109 Single Estimate
EPIC_0358 V10 -10.307317677146 Single Estimate
EPIC_0359 V10 -10.0476503517168 Single Estimate
EPIC_0360 V10 -10.3000845163336 Single Estimate
EPIC_0361 V10 -9.73341457671436 Single Estimate
EPIC_0362 V10 -9.71884222616345 Single Estimate
EPIC_0363 V10 -10.2574741415986 Single Estimate
EPIC_0365 V10 -10.2893316921805 Single Estimate
EPIC_0367 V10 -10.2461621805297 Single Estimate
EPIC_0368 V10 -10.2631823082452 Single Estimate
EPIC_0369 V10 -10.2921211641269 Single Estimate
EPIC_0370 V10 -10.3083261944718 Single Estimate
EPIC_0371 V10 -10.3012098311485 Single Estimate
EPIC_0372 V10 -10.1375765489646 Single Estimate
EPIC_0373 V10 -10.2716265181995 Single Estimate
EPIC_0374 V10 -10.1411256187654 Single Estimate
EPIC_0375 V10 -10.3064781434214 Single Estimate
EPIC_0376 V10 -10.3982689587393 Single Estimate
EPIC_0377 V10 -10.2365069214334 Single Estimate
EPIC_0378 V10 -10.2660608279225 Single Estimate
EPIC_0379 V10 -9.40216654333087 Single Estimate
EPIC_0380 V10 -10.3114710289913 Single Estimate
EPIC_0381 V10 -10.3001946870148 Single Estimate
EPIC_0382 V10 -9.64115450056266 Single Estimate
EPIC_0383 V10 -10.311821835634 Single Estimate
EPIC_0384 V10 -10.2878820779545 Single Estimate
EPIC_0385 V10 -10.2975915940404 Single Estimate
EPIC_0386 V10 -10.2737437833204 Single Estimate
EPIC_0387 V10 -9.77587294904347 Single Estimate
EPIC_0388 V10 -10.3043372702973 Single Estimate
EPIC_0389 V10 -10.2898593517588 Single Estimate
EPIC_0390 V10 -9.46069740984706 Single Estimate
EPIC_0391 V10 -10.3131182049275 Single Estimate
EPIC_0392 V10 -9.35081830821685 Single Estimate
EPIC_0393 V10 -10.2193965034605 Single Estimate
EPIC_0394 V10 -10.00898168515 Single Estimate
EPIC_0395 V10 -9.52188852555575 Single Estimate
EPIC_0396 V10 -10.2642682763882 Single Estimate
EPIC_0397 V10 -9.28920928943556 Single Estimate
EPIC_0398 V10 -10.2715884140541 Single Estimate
EPIC_0399 V10 -9.92726693122938 Single Estimate
EPIC_0400 V10 -10.2923344645059 Single Estimate
EPIC_0401 V10 -10.2894315084744 Single Estimate
EPIC_0402 V10 -10.1938079131428 Single Estimate
EPIC_0403 V10 -10.2052731191442 Single Estimate
EPIC_0404 V10 -10.3048612022962 Single Estimate
EPIC_0405 V10 -9.23564935718813 Single Estimate
EPIC_0406 V10 -10.3042718305694 Single Estimate
EPIC_0407 V10 -10.3114354098989 Single Estimate
EPIC_0408 V10 -9.36662490173735 Single Estimate
EPIC_0409 V10 -9.29610116964154 Single Estimate
EPIC_0410 V10 -9.30735473196588 Single Estimate
EPIC_0411 V10 -10.2987782068283 Single Estimate
EPIC_0412 V10 -10.0074894108482 Single Estimate
EPIC_0413 V10 -9.76913804134938 Single Estimate
EPIC_0414 V10 -10.3045576116596 Single Estimate
EPIC_0415 V10 -9.47502166927759 Single Estimate
EPIC_0416 V10 -10.3059832037071 Single Estimate
EPIC_0417 V10 -10.3018518031629 Single Estimate
EPIC_0418 V10 -10.3023359743144 Single Estimate
EPIC_0419 V10 -10.1181894083058 Single Estimate
EPIC_0420 V10 -10.3114470068127 Single Estimate
EPIC_0421 V10 -9.36332723646091 Single Estimate
EPIC_0422 V10 -9.35057725807982 Single Estimate
EPIC_0423 V10 -10.0213667749216 Single Estimate
EPIC_0424 V10 -10.1782175192298 Single Estimate
EPIC_0425 V10 -10.3039247515061 Single Estimate
EPIC_0426 V10 -10.3033892225935 Single Estimate
EPIC_0427 V10 -10.307045563847 Single Estimate
EPIC_0428 V10 -10.2875635770003 Single Estimate
EPIC_0429 V10 -10.3005380384987 Single Estimate
EPIC_0430 V10 -10.307923201717 Single Estimate
EPIC_0431 V10 -9.83297076835335 Single Estimate
EPIC_0432 V10 -10.3033995769808 Single Estimate
EPIC_0433 V10 -10.1865639837677 Single Estimate
EPIC_0434 V10 -10.3026929935895 Single Estimate
EPIC_0435 V10 -10.3053391608152 Single Estimate
EPIC_0436 V10 -10.3018455905305 Single Estimate
EPIC_0437 V10 -10.3089669239597 Single Estimate
EPIC_0438 V10 -10.3116814301418 Single Estimate
EPIC_0439 V10 -10.3079579924584 Single Estimate
EPIC_0440 V10 -9.31296432484508 Single Estimate
EPIC_0441 V10 -10.3115066480837 Single Estimate
EPIC_0442 V10 -10.2904739881906 Single Estimate
EPIC_0444 V10 -10.2871547857886 Single Estimate
EPIC_0445 V10 -10.2197170752922 Single Estimate
EPIC_0446 V10 -9.80078560495631 Single Estimate
EPIC_0447 V10 -9.94075497033921 Single Estimate
EPIC_0448 V10 -10.3188855986696 Single Estimate
EPIC_0450 V10 -10.2911018782383 Single Estimate
EPIC_0451 V10 -10.0952018400852 Single Estimate
EPIC_0452 V10 -10.3110817040277 Single Estimate
EPIC_0453 V10 -10.2180032171015 Single Estimate
EPIC_0454 V10 -10.311246545874 Single Estimate
EPIC_0455 V10 -10.3048504337333 Single Estimate
EPIC_0456 V10 -10.3084620440336 Single Estimate
EPIC_0457 V10 -10.2948476813983 Single Estimate
EPIC_0458 V10 -10.2454920445818 Single Estimate
EPIC_0459 V10 -10.2906562254077 Single Estimate
EPIC_0460 V10 -10.198271068257 Single Estimate
EPIC_0461 V10 -10.2680422434818 Single Estimate
EPIC_0462 V10 -10.2814375072811 Single Estimate
EPIC_0463 V10 -10.3007935847779 Single Estimate
EPIC_0464 V10 -10.043405052912 Single Estimate
EPIC_0465 V10 -10.2988593852249 Single Estimate
EPIC_0466 V10 -10.2626679022827 Single Estimate
EPIC_0467 V10 -10.28268376134 Single Estimate
EPIC_0468 V10 -10.2817659484472 Single Estimate
EPIC_0469 V10 -10.2770298516831 Single Estimate
EPIC_0470 V10 -10.2792142132339 Single Estimate
EPIC_0471 V10 -10.3101618202574 Single Estimate
EPIC_0472 V10 -9.89866065826861 Single Estimate
EPIC_0473 V10 -10.2544655708164 Single Estimate
EPIC_0474 V10 -10.3087830300408 Single Estimate
EPIC_0475 V10 -10.307617540203 Single Estimate
EPIC_0476 V10 -9.39084422787468 Single Estimate
EPIC_0477 V10 -10.2895466492615 Single Estimate
EPIC_0478 V10 -10.3106638009551 Single Estimate
EPIC_0479 V10 -10.2749589742173 Single Estimate
EPIC_0481 V10 -10.249956028047 Single Estimate
EPIC_0482 V10 -10.3127806519006 Single Estimate
EPIC_0483 V10 -10.3133136957603 Single Estimate
EPIC_0484 V10 -10.3022639077786 Single Estimate
EPIC_0485 V10 -10.2816508076601 Single Estimate
EPIC_0486 V10 -10.3064495653124 Single Estimate
EPIC_0487 V10 -10.2889523074288 Single Estimate
EPIC_0488 V10 -10.3003089994509 Single Estimate
EPIC_0489 V10 -10.2521403895978 Single Estimate
EPIC_0490 V10 -10.2924272398163 Single Estimate
EPIC_0491 V10 -9.88029777360439 Single Estimate
EPIC_0492 V10 -10.2860203591128 Single Estimate
EPIC_0493 V10 -10.2538857251259 Single Estimate
EPIC_0494 V10 -10.321885057591 Single Estimate
EPIC_0495 V10 -10.1372133170571 Single Estimate
EPIC_0496 V10 -9.8648283189353 Single Estimate
EPIC_0497 V10 -10.3032181681148 Single Estimate
EPIC_0498 V10 -10.2251866768547 Single Estimate
EPIC_0499 V10 -10.3119473308084 Single Estimate
EPIC_0500 V10 -10.2557462014412 Single Estimate
EPIC_0501 V10 -9.70714922364089 Single Estimate
EPIC_0502 V10 -10.3035337698406 Single Estimate
EPIC_0503 V10 -10.3239397822125 Single Estimate
EPIC_0504 V10 -9.43638779345221 Single Estimate
EPIC_0505 V10 -10.2693990823973 Single Estimate
EPIC_0506 V10 -10.3084707417189 Single Estimate
EPIC_0507 V10 -9.75749722493896 Single Estimate
EPIC_0508 V10 -10.28072264038 Single Estimate
EPIC_0509 V10 -10.0270645871809 Single Estimate
EPIC_0510 V10 -9.99954262566116 Single Estimate
EPIC_0511 V10 -9.97441915442229 Single Estimate
EPIC_0512 V10 -9.34961305753177 Single Estimate
EPIC_0513 V10 -9.98283271539011 Single Estimate
EPIC_0514 V10 -10.2570425707347 Single Estimate
EPIC_0515 V10 -9.92374229778266 Single Estimate
EPIC_0516 V10 -9.32315676955594 Single Estimate
EPIC_0517 V10 -9.34164763444755 Single Estimate
EPIC_0001 V11 -9.07986180137091 Single Estimate
EPIC_0002 V11 -10.3233860295782 Single Estimate
EPIC_0003 V11 -10.1047862751721 Single Estimate
EPIC_0004 V11 -10.0258978548167 Single Estimate
EPIC_0005 V11 -9.4455464561322 Single Estimate
EPIC_0006 V11 -10.3281030742696 Single Estimate
EPIC_0007 V11 -9.45862653238129 Single Estimate
EPIC_0008 V11 -9.56979744737465 Single Estimate
EPIC_0009 V11 -9.6675855238334 Single Estimate
EPIC_0010 V11 -9.60360410782739 Single Estimate
EPIC_0011 V11 -9.11764910248827 Single Estimate
EPIC_0012 V11 -9.43232887361935 Single Estimate
EPIC_0013 V11 -9.71934876279154 Single Estimate
EPIC_0014 V11 -10.1845370089042 Single Estimate
EPIC_0015 V11 -9.44819925016582 Single Estimate
EPIC_0016 V11 -9.32793718309787 Single Estimate
EPIC_0017 V11 -9.4078950045766 Single Estimate
EPIC_0018 V11 -9.56557244316907 Single Estimate
EPIC_0019 V11 -9.47871652885193 Single Estimate
EPIC_0020 V11 -10.3170267790564 Single Estimate
EPIC_0021 V11 -9.12962167346872 Single Estimate
EPIC_0022 V11 -10.0529070670758 Single Estimate
EPIC_0023 V11 -9.3510274668409 Single Estimate
EPIC_0024 V11 -10.1250233039428 Single Estimate
EPIC_0025 V11 -9.96937076933634 Single Estimate
EPIC_0026 V11 -9.74035243040007 Single Estimate
EPIC_0027 V11 -9.334790544983 Single Estimate
EPIC_0028 V11 -9.33339560192206 Single Estimate
EPIC_0029 V11 -10.2813654407453 Single Estimate
EPIC_0030 V11 -10.302359168142 Single Estimate
EPIC_0031 V11 -10.2931238829958 Single Estimate
EPIC_0032 V11 -10.1251591535045 Single Estimate
EPIC_0033 V11 -10.3014256165805 Single Estimate
EPIC_0034 V11 -9.88939182490743 Single Estimate
EPIC_0035 V11 -10.3154926730298 Single Estimate
EPIC_0036 V11 -10.3465666035787 Single Estimate
EPIC_0037 V11 -10.3080557378748 Single Estimate
EPIC_0039 V11 -10.3111628824244 Single Estimate
EPIC_0040 V11 -10.2035236418611 Single Estimate
EPIC_0041 V11 -10.3001416725517 Single Estimate
EPIC_0042 V11 -10.3153626219249 Single Estimate
EPIC_0043 V11 -10.1059612910462 Single Estimate
EPIC_0044 V11 -10.3004730129462 Single Estimate
EPIC_0046 V11 -10.2310853642282 Single Estimate
EPIC_0047 V11 -10.3196244877494 Single Estimate
EPIC_0048 V11 -10.2999627487387 Single Estimate
EPIC_0049 V11 -9.32209399524052 Single Estimate
EPIC_0051 V11 -10.3064922253882 Single Estimate
EPIC_0052 V11 -10.3004622443834 Single Estimate
EPIC_0053 V11 -9.85412892342081 Single Estimate
EPIC_0054 V11 -10.2991936248479 Single Estimate
EPIC_0055 V11 -10.2735607177525 Single Estimate
EPIC_0056 V11 -10.2146235450775 Single Estimate
EPIC_0057 V11 -9.44722345270398 Single Estimate
EPIC_0058 V11 -10.2998894396764 Single Estimate
EPIC_0059 V11 -9.5341075309546 Single Estimate
EPIC_0060 V11 -10.3084661857885 Single Estimate
EPIC_0061 V11 -10.3110477416373 Single Estimate
EPIC_0062 V11 -10.1013407492446 Single Estimate
EPIC_0064 V11 -9.8742408711926 Single Estimate
EPIC_0065 V11 -10.3022266319842 Single Estimate
EPIC_0066 V11 -10.1017835028468 Single Estimate
EPIC_0067 V11 -10.3102856587299 Single Estimate
EPIC_0068 V11 -10.3037536970275 Single Estimate
EPIC_0069 V11 -10.2335285854622 Single Estimate
EPIC_0070 V11 -10.0902748084186 Single Estimate
EPIC_0071 V11 -10.1812086946413 Single Estimate
EPIC_0072 V11 -10.0482455219004 Single Estimate
EPIC_0073 V11 -10.3039280649101 Single Estimate
EPIC_0074 V11 -9.59418451458669 Single Estimate
EPIC_0075 V11 -10.1636020944275 Single Estimate
EPIC_0076 V11 -9.68843304728101 Single Estimate
EPIC_0077 V11 -10.2855196209416 Single Estimate
EPIC_0078 V11 -10.3077939789631 Single Estimate
EPIC_0079 V11 -10.3006043065775 Single Estimate
EPIC_0080 V11 -10.3079033212933 Single Estimate
EPIC_0081 V11 -9.3331098208318 Single Estimate
EPIC_0082 V11 -10.2996587439267 Single Estimate
EPIC_0083 V11 -10.3083473174219 Single Estimate
EPIC_0084 V11 -10.2310903343341 Single Estimate
EPIC_0085 V11 -10.3224574481225 Single Estimate
EPIC_0086 V11 -10.3120160839403 Single Estimate
EPIC_0087 V11 -10.326296854944 Single Estimate
EPIC_0088 V11 -10.3140215216781 Single Estimate
EPIC_0089 V11 -10.3203890557097 Single Estimate
EPIC_0090 V11 -10.2264441136519 Single Estimate
EPIC_0092 V11 -10.2083902039056 Single Estimate
EPIC_0093 V11 -10.3483343045834 Single Estimate
EPIC_0094 V11 -10.3167153190855 Single Estimate
EPIC_0095 V11 -10.2249688205453 Single Estimate
EPIC_0096 V11 -10.3086819712204 Single Estimate
EPIC_0097 V11 -10.3355627890767 Single Estimate
EPIC_0098 V11 -10.3241555676444 Single Estimate
EPIC_0099 V11 -10.2931590879127 Single Estimate
EPIC_0100 V11 -10.2343635632564 Single Estimate
EPIC_0101 V11 -9.3239142965329 Single Estimate
EPIC_0102 V11 -10.3013717737664 Single Estimate
EPIC_0103 V11 -9.48682277160387 Single Estimate
EPIC_0104 V11 -10.3084247682392 Single Estimate
EPIC_0105 V11 -10.3089843193304 Single Estimate
EPIC_0106 V11 -10.3104409745398 Single Estimate
EPIC_0107 V11 -10.3205953151053 Single Estimate
EPIC_0108 V11 -10.2825226470732 Single Estimate
EPIC_0109 V11 -10.3278106663715 Single Estimate
EPIC_0110 V11 -10.283136455154 Single Estimate
EPIC_0111 V11 -10.2343325000944 Single Estimate
EPIC_0113 V11 -10.3396391042803 Single Estimate
EPIC_0114 V11 -10.2650804745303 Single Estimate
EPIC_0115 V11 -10.2938437200029 Single Estimate
EPIC_0116 V11 -10.319194987763 Single Estimate
EPIC_0117 V11 -10.3167521807044 Single Estimate
EPIC_0118 V11 -10.3006444816004 Single Estimate
EPIC_0119 V11 -9.96786938317366 Single Estimate
EPIC_0120 V11 -10.2459041491975 Single Estimate
EPIC_0121 V11 -10.2943249919259 Single Estimate
EPIC_0123 V11 -10.2568222293724 Single Estimate
EPIC_0124 V11 -10.1773270419195 Single Estimate
EPIC_0125 V11 -10.2784566862569 Single Estimate
EPIC_0126 V11 -10.313241215049 Single Estimate
EPIC_0127 V11 -9.64136448753768 Single Estimate
EPIC_0128 V11 -10.3122306268457 Single Estimate
EPIC_0129 V11 -9.88215327981369 Single Estimate
EPIC_0130 V11 -10.3011961633573 Single Estimate
EPIC_0132 V11 -10.1331639232606 Single Estimate
EPIC_0133 V11 -10.3137382256408 Single Estimate
EPIC_0135 V11 -10.2719893359314 Single Estimate
EPIC_0137 V11 -10.0292522621357 Single Estimate
EPIC_0138 V11 -10.2871713528083 Single Estimate
EPIC_0139 V11 -10.2783262209766 Single Estimate
EPIC_0140 V11 -10.3464406942288 Single Estimate
EPIC_0141 V11 -10.0306732982527 Single Estimate
EPIC_0142 V11 -10.3101315854464 Single Estimate
EPIC_0143 V11 -10.3011423205431 Single Estimate
EPIC_0144 V11 -10.3004075732183 Single Estimate
EPIC_0145 V11 -10.3216183285734 Single Estimate
EPIC_0146 V11 -10.3073864302779 Single Estimate
EPIC_0147 V11 -10.2513286056312 Single Estimate
EPIC_0148 V11 -10.2991170023817 Single Estimate
EPIC_0149 V11 -10.1572577542235 Single Estimate
EPIC_0150 V11 -10.2909668570275 Single Estimate
EPIC_0151 V11 -9.94899292089796 Single Estimate
EPIC_0152 V11 -9.96529321160626 Single Estimate
EPIC_0153 V11 -10.2797311042494 Single Estimate
EPIC_0155 V11 -10.3225825291215 Single Estimate
EPIC_0156 V11 -10.1477930158541 Single Estimate
EPIC_0157 V11 -10.2999581928082 Single Estimate
EPIC_0158 V11 -10.3049742722058 Single Estimate
EPIC_0159 V11 -10.2848229777621 Single Estimate
EPIC_0161 V11 -10.3151998509561 Single Estimate
EPIC_0162 V11 -10.2947134885385 Single Estimate
EPIC_0163 V11 -10.2870736073919 Single Estimate
EPIC_0165 V11 -10.030593776558 Single Estimate
EPIC_0166 V11 -10.2896866405782 Single Estimate
EPIC_0167 V11 -10.3001661089058 Single Estimate
EPIC_0168 V11 -10.311852898796 Single Estimate
EPIC_0169 V11 -10.1539874245296 Single Estimate
EPIC_0170 V11 -10.3159739449528 Single Estimate
EPIC_0171 V11 -10.3001110235652 Single Estimate
EPIC_0173 V11 -10.3079401829122 Single Estimate
EPIC_0174 V11 -10.3327613060411 Single Estimate
EPIC_0175 V11 -9.49131906075748 Single Estimate
EPIC_0176 V11 -9.4996572417855 Single Estimate
EPIC_0177 V11 -10.2699068615519 Single Estimate
EPIC_0178 V11 -10.2780035782675 Single Estimate
EPIC_0179 V11 -10.331859231817 Single Estimate
EPIC_0180 V11 -10.3004966209494 Single Estimate
EPIC_0181 V11 -10.3027518065095 Single Estimate
EPIC_0183 V11 -10.2908102986911 Single Estimate
EPIC_0184 V11 -9.36765040025837 Single Estimate
EPIC_0185 V11 -10.2518653770704 Single Estimate
EPIC_0186 V11 -9.90570992516198 Single Estimate
EPIC_0187 V11 -10.3005280982868 Single Estimate
EPIC_0188 V11 -10.2297351521205 Single Estimate
EPIC_0190 V11 -10.2917305966369 Single Estimate
EPIC_0191 V11 -10.2926161038412 Single Estimate
EPIC_0193 V11 -10.3148486301379 Single Estimate
EPIC_0195 V11 -10.0496951361265 Single Estimate
EPIC_0196 V11 -9.66623406919928 Single Estimate
EPIC_0197 V11 -10.2898639076893 Single Estimate
EPIC_0198 V11 -10.2996305799932 Single Estimate
EPIC_0199 V11 -10.3114801408521 Single Estimate
EPIC_0200 V11 -10.2769391472501 Single Estimate
EPIC_0201 V11 -10.0998451615388 Single Estimate
EPIC_0202 V11 -10.3101937117704 Single Estimate
EPIC_0203 V11 -10.1869147904104 Single Estimate
EPIC_0204 V11 -10.3165550331697 Single Estimate
EPIC_0206 V11 -10.3163334492808 Single Estimate
EPIC_0207 V11 -10.314420372678 Single Estimate
EPIC_0208 V11 -9.66238596469241 Single Estimate
EPIC_0209 V11 -9.3785713796617 Single Estimate
EPIC_0210 V11 -10.3444957261129 Single Estimate
EPIC_0211 V11 -10.3031146242415 Single Estimate
EPIC_0212 V11 -10.2468053950706 Single Estimate
EPIC_0213 V11 -10.2933090194412 Single Estimate
EPIC_0214 V11 -10.2785092865446 Single Estimate
EPIC_0215 V11 -10.3156455037867 Single Estimate
EPIC_0216 V11 -10.3228492581391 Single Estimate
EPIC_0218 V11 -10.3105325073238 Single Estimate
EPIC_0219 V11 -10.3253711727168 Single Estimate
EPIC_0220 V11 -10.3134176538091 Single Estimate
EPIC_0221 V11 -10.2097677515958 Single Estimate
EPIC_0222 V11 -10.3191477717568 Single Estimate
EPIC_0223 V11 -9.31600188791181 Single Estimate
EPIC_0224 V11 -9.46574538075753 Single Estimate
EPIC_0226 V11 -10.1182121879579 Single Estimate
EPIC_0227 V11 -10.2765506506375 Single Estimate
EPIC_0228 V11 -10.2946294109134 Single Estimate
EPIC_0230 V11 -10.2798868342348 Single Estimate
EPIC_0231 V11 -10.0732745611269 Single Estimate
EPIC_0232 V11 -10.3238631597463 Single Estimate
EPIC_0234 V11 -10.0731304280553 Single Estimate
EPIC_0235 V11 -10.2937202957059 Single Estimate
EPIC_0236 V11 -10.3089449726586 Single Estimate
EPIC_0237 V11 -10.3101551934496 Single Estimate
EPIC_0238 V11 -10.3037657081168 Single Estimate
EPIC_0239 V11 -10.1024350008975 Single Estimate
EPIC_0240 V11 -9.41839352497689 Single Estimate
EPIC_0241 V11 -10.1088911684847 Single Estimate
EPIC_0242 V11 -9.92442071724045 Single Estimate
EPIC_0243 V11 -10.3001748065912 Single Estimate
EPIC_0244 V11 -10.302176930925 Single Estimate
EPIC_0245 V11 -10.3402471139042 Single Estimate
EPIC_0246 V11 -10.0593731748749 Single Estimate
EPIC_0247 V11 -10.2576116478623 Single Estimate
EPIC_0248 V11 -10.3175287597541 Single Estimate
EPIC_0249 V11 -9.61935313095432 Single Estimate
EPIC_0250 V11 -10.2905410846205 Single Estimate
EPIC_0251 V11 -10.2967143703459 Single Estimate
EPIC_0252 V11 -10.3134425043387 Single Estimate
EPIC_0253 V11 -10.3005674449587 Single Estimate
EPIC_0254 V11 -10.3150109869312 Single Estimate
EPIC_0255 V11 -10.2954457508104 Single Estimate
EPIC_0256 V11 -9.69700813669116 Single Estimate
EPIC_0257 V11 -10.480740411286 Single Estimate
EPIC_0258 V11 -10.2793997638549 Single Estimate
EPIC_0259 V11 -10.3049668170469 Single Estimate
EPIC_0260 V11 -10.1857091255498 Single Estimate
EPIC_0261 V11 -10.2018329774981 Single Estimate
EPIC_0262 V11 -10.2959597425974 Single Estimate
EPIC_0263 V11 -10.3198821049062 Single Estimate
EPIC_0264 V11 -10.3005053186347 Single Estimate
EPIC_0265 V11 -10.2900954317899 Single Estimate
EPIC_0266 V11 -10.3124828597211 Single Estimate
EPIC_0267 V11 -10.3101932975949 Single Estimate
EPIC_0268 V11 -10.0850876745424 Single Estimate
EPIC_0269 V11 -9.6838472962209 Single Estimate
EPIC_0270 V11 -9.80513486180987 Single Estimate
EPIC_0271 V11 -10.2966261509659 Single Estimate
EPIC_0272 V11 -10.3080027234117 Single Estimate
EPIC_0274 V11 -9.48679295096836 Single Estimate
EPIC_0275 V11 -10.1520552958541 Single Estimate
EPIC_0276 V11 -10.3762977771788 Single Estimate
EPIC_0277 V11 -10.3223762697259 Single Estimate
EPIC_0278 V11 -10.431170231564 Single Estimate
EPIC_0279 V11 -10.2494308535217 Single Estimate
EPIC_0281 V11 -10.0248661436632 Single Estimate
EPIC_0282 V11 -10.3070791120619 Single Estimate
EPIC_0284 V11 -10.3167062072247 Single Estimate
EPIC_0285 V11 -10.3063605175813 Single Estimate
EPIC_0286 V11 -10.3150329382324 Single Estimate
EPIC_0287 V11 -10.3234800474151 Single Estimate
EPIC_0289 V11 -10.1975313508262 Single Estimate
EPIC_0290 V11 -10.2333492474737 Single Estimate
EPIC_0291 V11 -10.3288258105052 Single Estimate
EPIC_0292 V11 -9.91963036348672 Single Estimate
EPIC_0293 V11 -9.91877467691787 Single Estimate
EPIC_0294 V11 -10.3243460883713 Single Estimate
EPIC_0295 V11 -10.3160128774492 Single Estimate
EPIC_0296 V11 -10.3544139866473 Single Estimate
EPIC_0297 V11 -9.50819215617281 Single Estimate
EPIC_0298 V11 -9.45702574410028 Single Estimate
EPIC_0299 V11 -10.28727779591 Single Estimate
EPIC_0300 V11 -10.0073113153862 Single Estimate
EPIC_0302 V11 -10.2516218418804 Single Estimate
EPIC_0303 V11 -10.3210016212641 Single Estimate
EPIC_0304 V11 -10.3016310476251 Single Estimate
EPIC_0305 V11 -10.3205199351656 Single Estimate
EPIC_0306 V11 -10.305863092814 Single Estimate
EPIC_0307 V11 -10.2659423737315 Single Estimate
EPIC_0308 V11 -9.20436378296219 Single Estimate
EPIC_0309 V11 -10.2715532091372 Single Estimate
EPIC_0310 V11 -10.2906106661034 Single Estimate
EPIC_0311 V11 -10.3002054555776 Single Estimate
EPIC_0312 V11 -10.210512024957 Single Estimate
EPIC_0313 V11 -10.3024163243601 Single Estimate
EPIC_0314 V11 -10.3105971187008 Single Estimate
EPIC_0315 V11 -9.38838319709439 Single Estimate
EPIC_0316 V11 -10.31414908773 Single Estimate
EPIC_0317 V11 -10.2486049875883 Single Estimate
EPIC_0318 V11 -10.313148025563 Single Estimate
EPIC_0319 V11 -10.3937225543511 Single Estimate
EPIC_0320 V11 -10.3162978301884 Single Estimate
EPIC_0321 V11 -10.301393310892 Single Estimate
EPIC_0322 V11 -10.1707557335452 Single Estimate
EPIC_0325 V11 -10.3056406805742 Single Estimate
EPIC_0326 V11 -10.3210591916577 Single Estimate
EPIC_0327 V11 -10.1811266878936 Single Estimate
EPIC_0328 V11 -10.0270956503429 Single Estimate
EPIC_0329 V11 -10.2996115279205 Single Estimate
EPIC_0330 V11 -10.293779108626 Single Estimate
EPIC_0331 V11 -10.3053271497259 Single Estimate
EPIC_0332 V11 -10.2887046304839 Single Estimate
EPIC_0334 V11 -10.3154620240433 Single Estimate
EPIC_0336 V11 -10.1912781292307 Single Estimate
EPIC_0337 V11 -9.9774061880789 Single Estimate
EPIC_0339 V11 -10.212988794406 Single Estimate
EPIC_0341 V11 -10.2574426642611 Single Estimate
EPIC_0342 V11 -10.3256789051082 Single Estimate
EPIC_0343 V11 -10.3094622778495 Single Estimate
EPIC_0344 V11 -10.3115828563744 Single Estimate
EPIC_0345 V11 -9.71865916059546 Single Estimate
EPIC_0346 V11 -9.3777239766027 Single Estimate
EPIC_0347 V11 -10.2968684436293 Single Estimate
EPIC_0348 V11 -9.53087820463453 Single Estimate
EPIC_0349 V11 -10.3286932743474 Single Estimate
EPIC_0350 V11 -10.313484750239 Single Estimate
EPIC_0351 V11 -10.3470532597832 Single Estimate
EPIC_0353 V11 -10.3181728026459 Single Estimate
EPIC_0354 V11 -10.184039584137 Single Estimate
EPIC_0355 V11 -10.3108274002749 Single Estimate
EPIC_0356 V11 -10.4194552777403 Single Estimate
EPIC_0357 V11 -10.3153626219249 Single Estimate
EPIC_0358 V11 -10.3107213713487 Single Estimate
EPIC_0359 V11 -10.1019346769018 Single Estimate
EPIC_0360 V11 -10.3157005891273 Single Estimate
EPIC_0361 V11 -10.030651761127 Single Estimate
EPIC_0362 V11 -10.1014061889725 Single Estimate
EPIC_0363 V11 -10.2336151481403 Single Estimate
EPIC_0365 V11 -10.3073976130162 Single Estimate
EPIC_0367 V11 -10.2899347316986 Single Estimate
EPIC_0368 V11 -10.5340381704463 Single Estimate
EPIC_0369 V11 -10.3258938621892 Single Estimate
EPIC_0370 V11 -10.3050943830988 Single Estimate
EPIC_0371 V11 -10.2903070754669 Single Estimate
EPIC_0372 V11 -10.1775308162621 Single Estimate
EPIC_0373 V11 -10.2701951276951 Single Estimate
EPIC_0374 V11 -10.2794420097552 Single Estimate
EPIC_0375 V11 -10.311158326494 Single Estimate
EPIC_0376 V11 -10.3507862235029 Single Estimate
EPIC_0377 V11 -10.273833245227 Single Estimate
EPIC_0378 V11 -10.2963436832796 Single Estimate
EPIC_0379 V11 -9.3702369262131 Single Estimate
EPIC_0380 V11 -10.2998393244417 Single Estimate
EPIC_0381 V11 -10.3131434696326 Single Estimate
EPIC_0382 V11 -9.88086602238099 Single Estimate
EPIC_0383 V11 -10.2996790385259 Single Estimate
EPIC_0384 V11 -10.3291323003701 Single Estimate
EPIC_0385 V11 -10.2179303222148 Single Estimate
EPIC_0386 V11 -10.3008449425391 Single Estimate
EPIC_0387 V11 -9.98518730306867 Single Estimate
EPIC_0388 V11 -10.3113306234991 Single Estimate
EPIC_0389 V11 -10.2975170424516 Single Estimate
EPIC_0390 V11 -9.6292328731679 Single Estimate
EPIC_0391 V11 -10.2471802238919 Single Estimate
EPIC_0392 V11 -9.33515004931104 Single Estimate
EPIC_0393 V11 -10.180198106438 Single Estimate
EPIC_0394 V11 -9.79991956400014 Single Estimate
EPIC_0395 V11 -9.62262346064825 Single Estimate
EPIC_0396 V11 -10.2157588001042 Single Estimate
EPIC_0397 V11 -9.36001673174415 Single Estimate
EPIC_0398 V11 -10.2312953512032 Single Estimate
EPIC_0399 V11 -10.0110243986822 Single Estimate
EPIC_0400 V11 -10.3040937351074 Single Estimate
EPIC_0401 V11 -10.3378308140772 Single Estimate
EPIC_0402 V11 -10.2590123893801 Single Estimate
EPIC_0403 V11 -10.2534549826131 Single Estimate
EPIC_0404 V11 -10.3179495620551 Single Estimate
EPIC_0405 V11 -9.14651754853617 Single Estimate
EPIC_0406 V11 -10.3220805484237 Single Estimate
EPIC_0407 V11 -10.3001068818103 Single Estimate
EPIC_0408 V11 -9.38083691960924 Single Estimate
EPIC_0409 V11 -9.18352661390191 Single Estimate
EPIC_0410 V11 -9.29013414331179 Single Estimate
EPIC_0411 V11 -10.2971550530706 Single Estimate
EPIC_0412 V11 -10.0866607130654 Single Estimate
EPIC_0413 V11 -9.90640408328849 Single Estimate
EPIC_0414 V11 -10.3189526950995 Single Estimate
EPIC_0415 V11 -9.72015474830124 Single Estimate
EPIC_0416 V11 -10.300184746803 Single Estimate
EPIC_0417 V11 -10.3181086054445 Single Estimate
EPIC_0418 V11 -10.3268054624496 Single Estimate
EPIC_0419 V11 -10.0700270110851 Single Estimate
EPIC_0420 V11 -10.3002501865309 Single Estimate
EPIC_0421 V11 -9.64080907820136 Single Estimate
EPIC_0422 V11 -9.3271481787834 Single Estimate
EPIC_0423 V11 -10.098081602289 Single Estimate
EPIC_0424 V11 -10.2481121187515 Single Estimate
EPIC_0425 V11 -10.3145052786541 Single Estimate
EPIC_0426 V11 -10.3423026668767 Single Estimate
EPIC_0427 V11 -10.3002907757292 Single Estimate
EPIC_0428 V11 -10.2812896466301 Single Estimate
EPIC_0429 V11 -10.3008238195889 Single Estimate
EPIC_0430 V11 -10.309072124535 Single Estimate
EPIC_0431 V11 -9.89626092546129 Single Estimate
EPIC_0432 V11 -10.3251595290398 Single Estimate
EPIC_0433 V11 -10.1895477040203 Single Estimate
EPIC_0434 V11 -10.3152802010018 Single Estimate
EPIC_0435 V11 -10.3229714399095 Single Estimate
EPIC_0436 V11 -10.3139610520561 Single Estimate
EPIC_0437 V11 -10.3067179510319 Single Estimate
EPIC_0438 V11 -10.2991393678583 Single Estimate
EPIC_0439 V11 -10.3086036920522 Single Estimate
EPIC_0440 V11 -9.41788036154089 Single Estimate
EPIC_0441 V11 -10.2997175568467 Single Estimate
EPIC_0442 V11 -10.2886917910437 Single Estimate
EPIC_0444 V11 -10.3073027668283 Single Estimate
EPIC_0445 V11 -10.2049658009282 Single Estimate
EPIC_0446 V11 -10.0650200435484 Single Estimate
EPIC_0447 V11 -10.0417309555687 Single Estimate
EPIC_0448 V11 -10.2989948206112 Single Estimate
EPIC_0450 V11 -10.2924201988329 Single Estimate
EPIC_0451 V11 -10.4195178182398 Single Estimate
EPIC_0452 V11 -10.3140438871547 Single Estimate
EPIC_0453 V11 -10.2215758949055 Single Estimate
EPIC_0454 V11 -10.3005653740812 Single Estimate
EPIC_0455 V11 -10.2924330382732 Single Estimate
EPIC_0456 V11 -10.3046636405859 Single Estimate
EPIC_0457 V11 -10.3343090798589 Single Estimate
EPIC_0458 V11 -10.3163727959527 Single Estimate
EPIC_0459 V11 -10.2989198548469 Single Estimate
EPIC_0460 V11 -10.1629858012937 Single Estimate
EPIC_0461 V11 -10.3145201889719 Single Estimate
EPIC_0462 V11 -10.3128278679068 Single Estimate
EPIC_0463 V11 -10.3167617067408 Single Estimate
EPIC_0464 V11 -10.250136608562 Single Estimate
EPIC_0465 V11 -10.29833876663 Single Estimate
EPIC_0466 V11 -10.379249191743 Single Estimate
EPIC_0467 V11 -10.305507730241 Single Estimate
EPIC_0468 V11 -10.2496445680761 Single Estimate
EPIC_0469 V11 -10.2837581325692 Single Estimate
EPIC_0470 V11 -10.2694545819134 Single Estimate
EPIC_0471 V11 -10.3031891758303 Single Estimate
EPIC_0472 V11 -9.96487820776214 Single Estimate
EPIC_0473 V11 -10.2599384857828 Single Estimate
EPIC_0474 V11 -10.3105130410756 Single Estimate
EPIC_0475 V11 -10.2947375107171 Single Estimate
EPIC_0476 V11 -9.41022557007654 Single Estimate
EPIC_0477 V11 -10.3121237695685 Single Estimate
EPIC_0478 V11 -10.3027663026518 Single Estimate
EPIC_0479 V11 -10.3171626286181 Single Estimate
EPIC_0481 V11 -10.2420850369752 Single Estimate
EPIC_0482 V11 -10.3072340136964 Single Estimate
EPIC_0483 V11 -10.2484128101595 Single Estimate
EPIC_0484 V11 -10.2841114242649 Single Estimate
EPIC_0485 V11 -10.3133990159119 Single Estimate
EPIC_0486 V11 -10.3154413152686 Single Estimate
EPIC_0487 V11 -10.328927283501 Single Estimate
EPIC_0488 V11 -10.3155784073568 Single Estimate
EPIC_0489 V11 -10.2483299750608 Single Estimate
EPIC_0490 V11 -10.3143230414371 Single Estimate
EPIC_0491 V11 -10.0683491861624 Single Estimate
EPIC_0492 V11 -10.2899380451025 Single Estimate
EPIC_0493 V11 -10.2935827894422 Single Estimate
EPIC_0494 V11 -10.326662157729 Single Estimate
EPIC_0495 V11 -10.212356348428 Single Estimate
EPIC_0496 V11 -9.97301924125547 Single Estimate
EPIC_0497 V11 -10.3283420535292 Single Estimate
EPIC_0498 V11 -10.2715254593791 Single Estimate
EPIC_0499 V11 -10.3002211942464 Single Estimate
EPIC_0500 V11 -10.303870080341 Single Estimate
EPIC_0501 V11 -9.97514727493926 Single Estimate
EPIC_0502 V11 -10.3374887051199 Single Estimate
EPIC_0503 V11 -10.2222290496581 Single Estimate
EPIC_0504 V11 -9.54229246705018 Single Estimate
EPIC_0505 V11 -10.2648344542873 Single Estimate
EPIC_0506 V11 -10.3035735306879 Single Estimate
EPIC_0507 V11 -10.0655779379377 Single Estimate
EPIC_0508 V11 -10.2990739281304 Single Estimate
EPIC_0509 V11 -10.2796155492868 Single Estimate
EPIC_0510 V11 -10.1229681651458 Single Estimate
EPIC_0511 V11 -10.0825620323853 Single Estimate
EPIC_0512 V11 -9.32974754417842 Single Estimate
EPIC_0513 V11 -9.93183197351485 Single Estimate
EPIC_0514 V11 -10.2371290130242 Single Estimate
EPIC_0515 V11 -9.66192871494798 Single Estimate
EPIC_0516 V11 -9.32609451632885 Single Estimate
EPIC_0517 V11 -9.4488764270971 Single Estimate
EPIC_0001 Mean -9.20760516178914 Mean Estimate
EPIC_0002 Mean -10.2985062591995 Mean Estimate
EPIC_0003 Mean -10.0454199338511 Mean Estimate
EPIC_0004 Mean -9.74244430656332 Mean Estimate
EPIC_0005 Mean -9.37597321537564 Mean Estimate
EPIC_0006 Mean -10.3006914076838 Mean Estimate
EPIC_0007 Mean -9.35982302186602 Mean Estimate
EPIC_0008 Mean -9.40403314944338 Mean Estimate
EPIC_0009 Mean -9.5170944856401 Mean Estimate
EPIC_0010 Mean -9.42202928170841 Mean Estimate
EPIC_0011 Mean -9.2928765649221 Mean Estimate
EPIC_0012 Mean -9.36352666196085 Mean Estimate
EPIC_0013 Mean -9.47981744873029 Mean Estimate
EPIC_0014 Mean -10.1026511176698 Mean Estimate
EPIC_0015 Mean -9.34646441259777 Mean Estimate
EPIC_0016 Mean -9.31721956386168 Mean Estimate
EPIC_0017 Mean -9.36795220994024 Mean Estimate
EPIC_0018 Mean -9.39399005641533 Mean Estimate
EPIC_0019 Mean -9.52545577766067 Mean Estimate
EPIC_0020 Mean -10.2933913575293 Mean Estimate
EPIC_0021 Mean -9.34243543765307 Mean Estimate
EPIC_0022 Mean -9.99033616712927 Mean Estimate
EPIC_0023 Mean -9.33009499599962 Mean Estimate
EPIC_0024 Mean -10.0495198984753 Mean Estimate
EPIC_0025 Mean -9.88829247889599 Mean Estimate
EPIC_0026 Mean -9.47951514203784 Mean Estimate
EPIC_0027 Mean -9.32734640317445 Mean Estimate
EPIC_0028 Mean -9.31648257998917 Mean Estimate
EPIC_0029 Mean -10.2670191885961 Mean Estimate
EPIC_0030 Mean -10.2977935460109 Mean Estimate
EPIC_0031 Mean -10.2183002637653 Mean Estimate
EPIC_0032 Mean -10.164618274 Mean Estimate
EPIC_0033 Mean -10.3040007941267 Mean Estimate
EPIC_0034 Mean -9.76189224818448 Mean Estimate
EPIC_0035 Mean -10.3055733356391 Mean Estimate
EPIC_0036 Mean -10.2888436277794 Mean Estimate
EPIC_0037 Mean -10.27923185711 Mean Estimate
EPIC_0039 Mean -10.3037186577807 Mean Estimate
EPIC_0040 Mean -10.2609726819892 Mean Estimate
EPIC_0041 Mean -10.2579358230208 Mean Estimate
EPIC_0042 Mean -10.3057593832706 Mean Estimate
EPIC_0043 Mean -10.0624340974394 Mean Estimate
EPIC_0044 Mean -10.2922559782499 Mean Estimate
EPIC_0046 Mean -10.2742340014341 Mean Estimate
EPIC_0047 Mean -10.2780362567139 Mean Estimate
EPIC_0048 Mean -10.2940465417419 Mean Estimate
EPIC_0049 Mean -9.35025155047201 Mean Estimate
EPIC_0051 Mean -10.2814861729016 Mean Estimate
EPIC_0052 Mean -10.2945341091324 Mean Estimate
EPIC_0053 Mean -9.74069056327269 Mean Estimate
EPIC_0054 Mean -10.2609451807365 Mean Estimate
EPIC_0055 Mean -10.2531639000765 Mean Estimate
EPIC_0056 Mean -10.1468853916784 Mean Estimate
EPIC_0057 Mean -9.37225565898425 Mean Estimate
EPIC_0058 Mean -10.3034865124168 Mean Estimate
EPIC_0059 Mean -9.44619310832966 Mean Estimate
EPIC_0060 Mean -10.2647612694777 Mean Estimate
EPIC_0061 Mean -10.2579634071087 Mean Estimate
EPIC_0062 Mean -10.123396671111 Mean Estimate
EPIC_0064 Mean -9.91560333516682 Mean Estimate
EPIC_0065 Mean -10.2971623839769 Mean Estimate
EPIC_0066 Mean -10.0550229654177 Mean Estimate
EPIC_0067 Mean -10.2766462423413 Mean Estimate
EPIC_0068 Mean -10.2834967878331 Mean Estimate
EPIC_0069 Mean -10.1956114817453 Mean Estimate
EPIC_0070 Mean -10.0288648009618 Mean Estimate
EPIC_0071 Mean -10.0652444438306 Mean Estimate
EPIC_0072 Mean -9.8302169154994 Mean Estimate
EPIC_0073 Mean -10.2542480044298 Mean Estimate
EPIC_0074 Mean -9.64522841354837 Mean Estimate
EPIC_0075 Mean -10.1441154273978 Mean Estimate
EPIC_0076 Mean -9.71278412264271 Mean Estimate
EPIC_0077 Mean -10.2398985217117 Mean Estimate
EPIC_0078 Mean -10.2991228422561 Mean Estimate
EPIC_0079 Mean -10.2992440300054 Mean Estimate
EPIC_0080 Mean -10.2936451228539 Mean Estimate
EPIC_0081 Mean -9.31552479916127 Mean Estimate
EPIC_0082 Mean -10.2777423163664 Mean Estimate
EPIC_0083 Mean -10.10126342268 Mean Estimate
EPIC_0084 Mean -10.1872460893874 Mean Estimate
EPIC_0085 Mean -10.3142662165594 Mean Estimate
EPIC_0086 Mean -10.2758927742842 Mean Estimate
EPIC_0087 Mean -10.3222487450915 Mean Estimate
EPIC_0088 Mean -10.3016798374982 Mean Estimate
EPIC_0089 Mean -10.3191692260473 Mean Estimate
EPIC_0090 Mean -10.2487742611124 Mean Estimate
EPIC_0092 Mean -10.1868097140878 Mean Estimate
EPIC_0093 Mean -10.3107066267011 Mean Estimate
EPIC_0094 Mean -10.313132493982 Mean Estimate
EPIC_0095 Mean -10.2680045120943 Mean Estimate
EPIC_0096 Mean -10.3027234354883 Mean Estimate
EPIC_0097 Mean -10.3122815704314 Mean Estimate
EPIC_0098 Mean -10.30308608755 Mean Estimate
EPIC_0099 Mean -10.2868508638117 Mean Estimate
EPIC_0100 Mean -10.2782854246905 Mean Estimate
EPIC_0101 Mean -9.30702450984519 Mean Estimate
EPIC_0102 Mean -10.3039842685245 Mean Estimate
EPIC_0103 Mean -9.35822964732633 Mean Estimate
EPIC_0104 Mean -10.2690993021754 Mean Estimate
EPIC_0105 Mean -10.2939400986402 Mean Estimate
EPIC_0106 Mean -10.2835753983417 Mean Estimate
EPIC_0107 Mean -10.311609363606 Mean Estimate
EPIC_0108 Mean -10.2958254669025 Mean Estimate
EPIC_0109 Mean -10.3069491023746 Mean Estimate
EPIC_0110 Mean -10.2963223118241 Mean Estimate
EPIC_0111 Mean -10.2436657377448 Mean Estimate
EPIC_0113 Mean -10.2747658027673 Mean Estimate
EPIC_0114 Mean -10.2852627078832 Mean Estimate
EPIC_0115 Mean -10.2050699246472 Mean Estimate
EPIC_0116 Mean -10.3093659406298 Mean Estimate
EPIC_0117 Mean -10.3057539575716 Mean Estimate
EPIC_0118 Mean -10.3037328640001 Mean Estimate
EPIC_0119 Mean -9.81965535758903 Mean Estimate
EPIC_0120 Mean -10.200563860952 Mean Estimate
EPIC_0121 Mean -10.2135491324307 Mean Estimate
EPIC_0123 Mean -10.224095531518 Mean Estimate
EPIC_0124 Mean -10.1837886352057 Mean Estimate
EPIC_0125 Mean -10.2395476322339 Mean Estimate
EPIC_0126 Mean -10.2951626618608 Mean Estimate
EPIC_0127 Mean -9.36532327241503 Mean Estimate
EPIC_0128 Mean -10.3050057909608 Mean Estimate
EPIC_0129 Mean -9.90572425563405 Mean Estimate
EPIC_0130 Mean -10.3039286861733 Mean Estimate
EPIC_0132 Mean -10.1129283441041 Mean Estimate
EPIC_0133 Mean -10.2902530669826 Mean Estimate
EPIC_0135 Mean -10.2855596717118 Mean Estimate
EPIC_0137 Mean -9.86502989814783 Mean Estimate
EPIC_0138 Mean -10.2883092999757 Mean Estimate
EPIC_0139 Mean -10.2331578569783 Mean Estimate
EPIC_0140 Mean -10.2461667364602 Mean Estimate
EPIC_0141 Mean -10.0331820834673 Mean Estimate
EPIC_0142 Mean -10.3022333830447 Mean Estimate
EPIC_0143 Mean -10.2389375517325 Mean Estimate
EPIC_0144 Mean -10.3005525346409 Mean Estimate
EPIC_0145 Mean -10.2988815021963 Mean Estimate
EPIC_0146 Mean -10.2704176641876 Mean Estimate
EPIC_0147 Mean -10.234734871586 Mean Estimate
EPIC_0148 Mean -10.3031040627665 Mean Estimate
EPIC_0149 Mean -10.1403529743829 Mean Estimate
EPIC_0150 Mean -10.269826718594 Mean Estimate
EPIC_0151 Mean -9.81324926381896 Mean Estimate
EPIC_0152 Mean -9.82935133013627 Mean Estimate
EPIC_0153 Mean -10.2645270118187 Mean Estimate
EPIC_0155 Mean -10.2676615333684 Mean Estimate
EPIC_0156 Mean -10.0299751640414 Mean Estimate
EPIC_0157 Mean -10.3035048603912 Mean Estimate
EPIC_0158 Mean -10.2935547911789 Mean Estimate
EPIC_0159 Mean -10.2961933375755 Mean Estimate
EPIC_0161 Mean -10.3080395850305 Mean Estimate
EPIC_0162 Mean -10.2891900027444 Mean Estimate
EPIC_0163 Mean -10.1464248699476 Mean Estimate
EPIC_0165 Mean -9.95552890010267 Mean Estimate
EPIC_0166 Mean -10.2770833217392 Mean Estimate
EPIC_0167 Mean -10.3035703415367 Mean Estimate
EPIC_0168 Mean -10.292478638995 Mean Estimate
EPIC_0169 Mean -10.1450151408216 Mean Estimate
EPIC_0170 Mean -10.2997575247818 Mean Estimate
EPIC_0171 Mean -10.3035527804957 Mean Estimate
EPIC_0173 Mean -10.2700160382119 Mean Estimate
EPIC_0174 Mean -10.2925490074113 Mean Estimate
EPIC_0175 Mean -9.40223732592264 Mean Estimate
EPIC_0176 Mean -9.57641195425287 Mean Estimate
EPIC_0177 Mean -10.226244688152 Mean Estimate
EPIC_0178 Mean -10.2570421979768 Mean Estimate
EPIC_0179 Mean -10.3089277429581 Mean Estimate
EPIC_0180 Mean -10.2954405321992 Mean Estimate
EPIC_0181 Mean -10.2985615102103 Mean Estimate
EPIC_0183 Mean -10.2896459271272 Mean Estimate
EPIC_0184 Mean -9.37132803013224 Mean Estimate
EPIC_0185 Mean -10.2846967784894 Mean Estimate
EPIC_0186 Mean -9.74641591820222 Mean Estimate
EPIC_0187 Mean -10.3001281290131 Mean Estimate
EPIC_0188 Mean -10.2764677741213 Mean Estimate
EPIC_0190 Mean -10.2708939660047 Mean Estimate
EPIC_0191 Mean -10.3024757999609 Mean Estimate
EPIC_0193 Mean -10.3055428109052 Mean Estimate
EPIC_0195 Mean -10.0871848107345 Mean Estimate
EPIC_0196 Mean -9.57786185840175 Mean Estimate
EPIC_0197 Mean -10.203305578464 Mean Estimate
EPIC_0198 Mean -10.3022504056575 Mean Estimate
EPIC_0199 Mean -10.3143112374355 Mean Estimate
EPIC_0200 Mean -10.2526876810945 Mean Estimate
EPIC_0201 Mean -10.0797096057639 Mean Estimate
EPIC_0202 Mean -10.302202112795 Mean Estimate
EPIC_0203 Mean -10.2136496114053 Mean Estimate
EPIC_0204 Mean -10.3060489747754 Mean Estimate
EPIC_0206 Mean -10.3088767993724 Mean Estimate
EPIC_0207 Mean -10.3097191080728 Mean Estimate
EPIC_0208 Mean -9.50387371397597 Mean Estimate
EPIC_0209 Mean -9.32859133187175 Mean Estimate
EPIC_0210 Mean -10.3188945448602 Mean Estimate
EPIC_0211 Mean -10.2397643702695 Mean Estimate
EPIC_0212 Mean -10.2565001250914 Mean Estimate
EPIC_0213 Mean -10.3027270802326 Mean Estimate
EPIC_0214 Mean -10.2915398274047 Mean Estimate
EPIC_0215 Mean -10.3055675785997 Mean Estimate
EPIC_0216 Mean -10.2993090141403 Mean Estimate
EPIC_0218 Mean -10.3057614127305 Mean Estimate
EPIC_0219 Mean -10.2888430893513 Mean Estimate
EPIC_0220 Mean -10.3057935113312 Mean Estimate
EPIC_0221 Mean -10.1230418883836 Mean Estimate
EPIC_0222 Mean -10.3098197941352 Mean Estimate
EPIC_0223 Mean -9.33937617179047 Mean Estimate
EPIC_0224 Mean -9.37390842628964 Mean Estimate
EPIC_0226 Mean -10.0895587404085 Mean Estimate
EPIC_0227 Mean -10.2868222442851 Mean Estimate
EPIC_0228 Mean -10.3000590859584 Mean Estimate
EPIC_0230 Mean -10.2919991480266 Mean Estimate
EPIC_0231 Mean -10.0560711193382 Mean Estimate
EPIC_0232 Mean -10.2923936087663 Mean Estimate
EPIC_0234 Mean -10.0396224295507 Mean Estimate
EPIC_0235 Mean -10.3033927016677 Mean Estimate
EPIC_0236 Mean -10.2939339688429 Mean Estimate
EPIC_0237 Mean -10.2937482111342 Mean Estimate
EPIC_0238 Mean -10.3126853087021 Mean Estimate
EPIC_0239 Mean -10.0656925817142 Mean Estimate
EPIC_0240 Mean -9.35492775745986 Mean Estimate
EPIC_0241 Mean -9.80354123876487 Mean Estimate
EPIC_0242 Mean -9.78847995404428 Mean Estimate
EPIC_0243 Mean -10.3035729094247 Mean Estimate
EPIC_0244 Mean -10.3042710436359 Mean Estimate
EPIC_0245 Mean -10.3280026781301 Mean Estimate
EPIC_0246 Mean -10.0527911393553 Mean Estimate
EPIC_0247 Mean -10.1598859876504 Mean Estimate
EPIC_0248 Mean -10.3079642050908 Mean Estimate
EPIC_0249 Mean -9.42853452909154 Mean Estimate
EPIC_0250 Mean -10.2891144157168 Mean Estimate
EPIC_0251 Mean -10.2937733101691 Mean Estimate
EPIC_0252 Mean -10.2631693859698 Mean Estimate
EPIC_0253 Mean -10.3037001855538 Mean Estimate
EPIC_0254 Mean -10.3080847301593 Mean Estimate
EPIC_0255 Mean -10.2226498105417 Mean Estimate
EPIC_0256 Mean -9.54572312407748 Mean Estimate
EPIC_0257 Mean -10.324187956168 Mean Estimate
EPIC_0258 Mean -10.2875793570866 Mean Estimate
EPIC_0259 Mean -10.2707179414201 Mean Estimate
EPIC_0260 Mean -10.0531061612354 Mean Estimate
EPIC_0261 Mean -10.1849873005004 Mean Estimate
EPIC_0262 Mean -10.2782333628311 Mean Estimate
EPIC_0263 Mean -10.2921888404025 Mean Estimate
EPIC_0264 Mean -10.3002037988757 Mean Estimate
EPIC_0265 Mean -10.2941611855184 Mean Estimate
EPIC_0266 Mean -10.3051602784198 Mean Estimate
EPIC_0267 Mean -10.302160488158 Mean Estimate
EPIC_0268 Mean -10.0138336682171 Mean Estimate
EPIC_0269 Mean -9.47870323381862 Mean Estimate
EPIC_0270 Mean -9.60861248356072 Mean Estimate
EPIC_0271 Mean -10.2405882067429 Mean Estimate
EPIC_0272 Mean -10.2754245074716 Mean Estimate
EPIC_0274 Mean -9.54392870875342 Mean Estimate
EPIC_0275 Mean -9.97891113615079 Mean Estimate
EPIC_0276 Mean -10.3169977039368 Mean Estimate
EPIC_0277 Mean -10.3045845330667 Mean Estimate
EPIC_0278 Mean -10.2646701922867 Mean Estimate
EPIC_0279 Mean -10.2653882897568 Mean Estimate
EPIC_0281 Mean -9.98462100091687 Mean Estimate
EPIC_0282 Mean -10.3081244495891 Mean Estimate
EPIC_0284 Mean -10.3058288405008 Mean Estimate
EPIC_0285 Mean -10.295978711835 Mean Estimate
EPIC_0286 Mean -10.3000426017738 Mean Estimate
EPIC_0287 Mean -10.3017132614605 Mean Estimate
EPIC_0289 Mean -10.2170147044521 Mean Estimate
EPIC_0290 Mean -10.2449110392 Mean Estimate
EPIC_0291 Mean -10.3001278805078 Mean Estimate
EPIC_0292 Mean -9.96722389066759 Mean Estimate
EPIC_0293 Mean -9.57573353479511 Mean Estimate
EPIC_0294 Mean -10.3164124325474 Mean Estimate
EPIC_0295 Mean -10.3148113957611 Mean Estimate
EPIC_0296 Mean -10.287736743774 Mean Estimate
EPIC_0297 Mean -9.36537015708085 Mean Estimate
EPIC_0298 Mean -9.42150261615133 Mean Estimate
EPIC_0299 Mean -10.269696957412 Mean Estimate
EPIC_0300 Mean -9.78989486036398 Mean Estimate
EPIC_0302 Mean -10.2345809225552 Mean Estimate
EPIC_0303 Mean -10.3054160732043 Mean Estimate
EPIC_0304 Mean -10.3040726121572 Mean Estimate
EPIC_0305 Mean -10.318061140933 Mean Estimate
EPIC_0306 Mean -10.2949506868434 Mean Estimate
EPIC_0307 Mean -10.2759710534524 Mean Estimate
EPIC_0308 Mean -10.4341799620377 Mean Estimate
EPIC_0309 Mean -10.2495174990348 Mean Estimate
EPIC_0310 Mean -10.2611742612017 Mean Estimate
EPIC_0311 Mean -10.2769690507207 Mean Estimate
EPIC_0312 Mean -10.2316848418369 Mean Estimate
EPIC_0313 Mean -10.3053386223871 Mean Estimate
EPIC_0314 Mean -10.3096611235038 Mean Estimate
EPIC_0315 Mean -9.40285150676143 Mean Estimate
EPIC_0316 Mean -10.2972023104944 Mean Estimate
EPIC_0317 Mean -10.1648480585636 Mean Estimate
EPIC_0318 Mean -10.2928526808829 Mean Estimate
EPIC_0319 Mean -10.3013044702487 Mean Estimate
EPIC_0320 Mean -10.3075478758851 Mean Estimate
EPIC_0321 Mean -10.2948868209824 Mean Estimate
EPIC_0322 Mean -10.1994001520689 Mean Estimate
EPIC_0325 Mean -10.2767890086338 Mean Estimate
EPIC_0326 Mean -10.3064670021006 Mean Estimate
EPIC_0327 Mean -10.0788509371315 Mean Estimate
EPIC_0328 Mean -9.88697929407742 Mean Estimate
EPIC_0329 Mean -10.3033529822379 Mean Estimate
EPIC_0330 Mean -10.2133693802667 Mean Estimate
EPIC_0331 Mean -10.2960783624586 Mean Estimate
EPIC_0332 Mean -10.2925578707669 Mean Estimate
EPIC_0334 Mean -10.3072893889598 Mean Estimate
EPIC_0336 Mean -10.2000205869576 Mean Estimate
EPIC_0337 Mean -9.80407395128415 Mean Estimate
EPIC_0339 Mean -10.2239563271348 Mean Estimate
EPIC_0341 Mean -10.2533442320862 Mean Estimate
EPIC_0342 Mean -10.3076947839325 Mean Estimate
EPIC_0343 Mean -10.3055445918598 Mean Estimate
EPIC_0344 Mean -10.3135063287822 Mean Estimate
EPIC_0345 Mean -9.72914885905778 Mean Estimate
EPIC_0346 Mean -9.70701573487943 Mean Estimate
EPIC_0347 Mean -10.2811577731531 Mean Estimate
EPIC_0348 Mean -9.39368025314645 Mean Estimate
EPIC_0349 Mean -10.3242868198582 Mean Estimate
EPIC_0350 Mean -10.3058468571347 Mean Estimate
EPIC_0351 Mean -10.276965530229 Mean Estimate
EPIC_0353 Mean -10.2747742519474 Mean Estimate
EPIC_0354 Mean -10.2192129822995 Mean Estimate
EPIC_0355 Mean -10.3031604320511 Mean Estimate
EPIC_0356 Mean -10.293971078967 Mean Estimate
EPIC_0357 Mean -10.3072393979778 Mean Estimate
EPIC_0358 Mean -10.305860524926 Mean Estimate
EPIC_0359 Mean -10.1119362281278 Mean Estimate
EPIC_0360 Mean -10.3039048296649 Mean Estimate
EPIC_0361 Mean -9.87677748900038 Mean Estimate
EPIC_0362 Mean -9.9764264145323 Mean Estimate
EPIC_0363 Mean -10.269231299905 Mean Estimate
EPIC_0365 Mean -10.2979685351567 Mean Estimate
EPIC_0367 Mean -10.2703802641406 Mean Estimate
EPIC_0368 Mean -10.3475551576457 Mean Estimate
EPIC_0369 Mean -10.3204526730655 Mean Estimate
EPIC_0370 Mean -10.3048354405805 Mean Estimate
EPIC_0371 Mean -10.2989621421648 Mean Estimate
EPIC_0372 Mean -10.1845910588061 Mean Estimate
EPIC_0373 Mean -10.2857553282147 Mean Estimate
EPIC_0374 Mean -10.1195767719552 Mean Estimate
EPIC_0375 Mean -10.3058126048214 Mean Estimate
EPIC_0376 Mean -10.3062570151256 Mean Estimate
EPIC_0377 Mean -10.2285364868258 Mean Estimate
EPIC_0378 Mean -10.2778612261505 Mean Estimate
EPIC_0379 Mean -9.4031675226627 Mean Estimate
EPIC_0380 Mean -10.3020016932739 Mean Estimate
EPIC_0381 Mean -10.2875345432982 Mean Estimate
EPIC_0382 Mean -9.70154886687518 Mean Estimate
EPIC_0383 Mean -10.3033874002213 Mean Estimate
EPIC_0384 Mean -10.2875772862091 Mean Estimate
EPIC_0385 Mean -10.1519703484604 Mean Estimate
EPIC_0386 Mean -10.2599010443182 Mean Estimate
EPIC_0387 Mean -9.84086636144943 Mean Estimate
EPIC_0388 Mean -10.3039684056031 Mean Estimate
EPIC_0389 Mean -10.2904805321634 Mean Estimate
EPIC_0390 Mean -9.51805263922596 Mean Estimate
EPIC_0391 Mean -10.2872214266254 Mean Estimate
EPIC_0392 Mean -9.34179748314098 Mean Estimate
EPIC_0393 Mean -10.2109845991947 Mean Estimate
EPIC_0394 Mean -9.94070406817111 Mean Estimate
EPIC_0395 Mean -9.51502046044061 Mean Estimate
EPIC_0396 Mean -10.2707640391525 Mean Estimate
EPIC_0397 Mean -9.38687771059434 Mean Estimate
EPIC_0398 Mean -10.2563055040271 Mean Estimate
EPIC_0399 Mean -9.92046795058649 Mean Estimate
EPIC_0400 Mean -10.3064985208557 Mean Estimate
EPIC_0401 Mean -10.3134451136443 Mean Estimate
EPIC_0402 Mean -10.2155730423955 Mean Estimate
EPIC_0403 Mean -10.2525912610397 Mean Estimate
EPIC_0404 Mean -10.3064598368646 Mean Estimate
EPIC_0405 Mean -9.19802167930583 Mean Estimate
EPIC_0406 Mean -10.2810865763858 Mean Estimate
EPIC_0407 Mean -10.3014946182176 Mean Estimate
EPIC_0408 Mean -9.35683155653167 Mean Estimate
EPIC_0409 Mean -9.28769224743926 Mean Estimate
EPIC_0410 Mean -9.31391386358067 Mean Estimate
EPIC_0411 Mean -10.2983256786845 Mean Estimate
EPIC_0412 Mean -10.0391194548318 Mean Estimate
EPIC_0413 Mean -9.7498958621132 Mean Estimate
EPIC_0414 Mean -10.313401211042 Mean Estimate
EPIC_0415 Mean -9.52945832820891 Mean Estimate
EPIC_0416 Mean -10.3054576978414 Mean Estimate
EPIC_0417 Mean -10.3083839305356 Mean Estimate
EPIC_0418 Mean -10.2962940236379 Mean Estimate
EPIC_0419 Mean -10.1065838382299 Mean Estimate
EPIC_0420 Mean -10.3011062458577 Mean Estimate
EPIC_0421 Mean -9.37693936254851 Mean Estimate
EPIC_0422 Mean -9.32461011136141 Mean Estimate
EPIC_0423 Mean -10.0814373802511 Mean Estimate
EPIC_0424 Mean -10.1996977371607 Mean Estimate
EPIC_0425 Mean -10.3144492821274 Mean Estimate
EPIC_0426 Mean -10.3102780793184 Mean Estimate
EPIC_0427 Mean -10.2894276566423 Mean Estimate
EPIC_0428 Mean -10.2623556553784 Mean Estimate
EPIC_0429 Mean -10.3059343724164 Mean Estimate
EPIC_0430 Mean -10.3053244161677 Mean Estimate
EPIC_0431 Mean -9.88194167755425 Mean Estimate
EPIC_0432 Mean -10.3021148046011 Mean Estimate
EPIC_0433 Mean -10.1994197011521 Mean Estimate
EPIC_0434 Mean -10.3071752421939 Mean Estimate
EPIC_0435 Mean -10.300424512996 Mean Estimate
EPIC_0436 Mean -10.2849832222604 Mean Estimate
EPIC_0437 Mean -10.3048959102025 Mean Estimate
EPIC_0438 Mean -10.3028257782526 Mean Estimate
EPIC_0439 Mean -10.30527806993 Mean Estimate
EPIC_0440 Mean -9.38694016825871 Mean Estimate
EPIC_0441 Mean -10.3021548967888 Mean Estimate
EPIC_0442 Mean -10.1961680093555 Mean Estimate
EPIC_0444 Mean -10.2984580491721 Mean Estimate
EPIC_0445 Mean -10.2247546089803 Mean Estimate
EPIC_0446 Mean -9.88423281354724 Mean Estimate
EPIC_0447 Mean -9.93770274546001 Mean Estimate
EPIC_0448 Mean -10.3050427354148 Mean Estimate
EPIC_0450 Mean -10.2870939848262 Mean Estimate
EPIC_0451 Mean -10.2935506908415 Mean Estimate
EPIC_0452 Mean -10.3008349609097 Mean Estimate
EPIC_0453 Mean -10.2029252411086 Mean Estimate
EPIC_0454 Mean -10.2979059946573 Mean Estimate
EPIC_0455 Mean -10.2906925485984 Mean Estimate
EPIC_0456 Mean -10.2928574024835 Mean Estimate
EPIC_0457 Mean -10.3068430320308 Mean Estimate
EPIC_0458 Mean -10.2935727249777 Mean Estimate
EPIC_0459 Mean -10.301920721965 Mean Estimate
EPIC_0460 Mean -10.1727820043103 Mean Estimate
EPIC_0461 Mean -10.2951108899242 Mean Estimate
EPIC_0462 Mean -10.2760952646828 Mean Estimate
EPIC_0463 Mean -10.305815586885 Mean Estimate
EPIC_0464 Mean -10.1874976595819 Mean Estimate
EPIC_0465 Mean -10.2938394539953 Mean Estimate
EPIC_0466 Mean -10.2883286419712 Mean Estimate
EPIC_0467 Mean -10.2964766336128 Mean Estimate
EPIC_0468 Mean -10.2749233965425 Mean Estimate
EPIC_0469 Mean -10.281756132488 Mean Estimate
EPIC_0470 Mean -10.2414508514601 Mean Estimate
EPIC_0471 Mean -10.3044886928576 Mean Estimate
EPIC_0472 Mean -10.0066062644442 Mean Estimate
EPIC_0473 Mean -10.2457121788564 Mean Estimate
EPIC_0474 Mean -10.2908378827789 Mean Estimate
EPIC_0475 Mean -10.2997678791691 Mean Estimate
EPIC_0476 Mean -9.57808219976411 Mean Estimate
EPIC_0477 Mean -10.2936224674545 Mean Estimate
EPIC_0478 Mean -10.3043899948376 Mean Estimate
EPIC_0479 Mean -10.3023095085004 Mean Estimate
EPIC_0481 Mean -10.2807140255297 Mean Estimate
EPIC_0482 Mean -10.3017984573594 Mean Estimate
EPIC_0483 Mean -10.2827871809607 Mean Estimate
EPIC_0484 Mean -10.249932958472 Mean Estimate
EPIC_0485 Mean -10.297125522358 Mean Estimate
EPIC_0486 Mean -10.305578761338 Mean Estimate
EPIC_0487 Mean -10.2861715745854 Mean Estimate
EPIC_0488 Mean -10.304258535536 Mean Estimate
EPIC_0489 Mean -10.2853235502632 Mean Estimate
EPIC_0490 Mean -10.2896752507521 Mean Estimate
EPIC_0491 Mean -9.98979782182328 Mean Estimate
EPIC_0492 Mean -10.2774024853742 Mean Estimate
EPIC_0493 Mean -10.2632540848581 Mean Estimate
EPIC_0494 Mean -10.2710347442548 Mean Estimate
EPIC_0495 Mean -10.1817190416839 Mean Estimate
EPIC_0496 Mean -9.85736284708887 Mean Estimate
EPIC_0497 Mean -10.3076206051017 Mean Estimate
EPIC_0498 Mean -10.2665316626231 Mean Estimate
EPIC_0499 Mean -10.3035869085564 Mean Estimate
EPIC_0500 Mean -10.2521753045919 Mean Estimate
EPIC_0501 Mean -9.94636220241811 Mean Estimate
EPIC_0502 Mean -10.3081532762034 Mean Estimate
EPIC_0503 Mean -10.1209295105334 Mean Estimate
EPIC_0504 Mean -9.60406868847804 Mean Estimate
EPIC_0505 Mean -10.2519143326137 Mean Estimate
EPIC_0506 Mean -10.3018590926516 Mean Estimate
EPIC_0507 Mean -9.92110250885955 Mean Estimate
EPIC_0508 Mean -10.305795457956 Mean Estimate
EPIC_0509 Mean -10.1758461574437 Mean Estimate
EPIC_0510 Mean -9.87627091095471 Mean Estimate
EPIC_0511 Mean -10.0438230388197 Mean Estimate
EPIC_0512 Mean -9.35518959920662 Mean Estimate
EPIC_0513 Mean -10.0364369644153 Mean Estimate
EPIC_0514 Mean -10.2778267667494 Mean Estimate
EPIC_0515 Mean -10.925469133553 Mean Estimate
EPIC_0516 Mean -9.30838648453685 Mean Estimate
EPIC_0517 Mean -9.40161142391739 Mean Estimate
