# Supplementary material for: Interacting evolutionary pressures drive mutation dynamics and health outcomes in aging blood
Source: Nat Commun. 2021 Aug 13;12:4921. doi: 10.1038/s41467-021-25172-8 (PMC8363714; doi:10.1038/s41467-021-25172-8)
Supplement: Supplementary file 4 — Source Data [file 41467_2021_25172_MOESM4_ESM.zip › SourceData/Figure2b.txt]

age_bins developed_AML Prediction_Desc Freq Total prop se
30-40 Control Combination 3 12 0.25 0.125
30-40 Control Negative 2 12 0.166666666666667 0.107582870727984
30-40 Control Neutral 6 12 0.5 0.144337567297406
30-40 Control Positive 1 12 0.0833333333333333 0.0797855923130282
30-40 PreLeukemia Combination 2 4 0.5 0.25
30-40 PreLeukemia Negative 1 4 0.25 0.21650635094611
30-40 PreLeukemia Neutral 1 4 0.25 0.21650635094611
30-40 PreLeukemia Positive NA NA NA NA
40-50 Control Combination 22 54 0.407407407407407 0.066864513618403
40-50 Control Negative 15 54 0.277777777777778 0.0609519063522577
40-50 Control Neutral 16 54 0.296296296296296 0.0621385550228045
40-50 Control Positive 1 54 0.0185185185185185 0.0183462494857274
40-50 PreLeukemia Combination 8 13 0.615384615384615 0.134932002970312
40-50 PreLeukemia Negative 2 13 0.153846153846154 0.100068251628922
40-50 PreLeukemia Neutral 1 13 0.0769230769230769 0.0739053017561941
40-50 PreLeukemia Positive 2 13 0.153846153846154 0.100068251628922
50-60 Control Combination 67 173 0.38728323699422 0.0370357530225978
50-60 Control Negative 29 173 0.167630057803468 0.0283995259184841
50-60 Control Neutral 66 173 0.38150289017341 0.0369313090666988
50-60 Control Positive 11 173 0.0635838150289017 0.0185517419675478
50-60 PreLeukemia Combination 23 39 0.58974358974359 0.078763861311621
50-60 PreLeukemia Negative 2 39 0.0512820512820513 0.0353198580369843
50-60 PreLeukemia Neutral 11 39 0.282051282051282 0.0720573767722301
50-60 PreLeukemia Positive 3 39 0.0769230769230769 0.0426692458634792
60-70 Control Combination 53 113 0.469026548672566 0.0469457081749021
60-70 Control Negative 9 113 0.079646017699115 0.025469490609196
60-70 Control Neutral 42 113 0.371681415929204 0.0454607037331373
60-70 Control Positive 9 113 0.079646017699115 0.025469490609196
60-70 PreLeukemia Combination 24 29 0.827586206896552 0.0701445003745666
60-70 PreLeukemia Negative NA NA NA NA
60-70 PreLeukemia Neutral 4 29 0.137931034482759 0.0640328752334662
60-70 PreLeukemia Positive 1 29 0.0344827586206897 0.0338830127200357
70-80 Control Combination 21 33 0.636363636363636 0.0837393066312433
70-80 Control Negative 3 33 0.0909090909090909 0.0500438075057437
70-80 Control Neutral 9 33 0.272727272727273 0.077527533220222
70-80 Control Positive NA NA NA NA
70-80 PreLeukemia Combination 5 7 0.714285714285714 0.170746944190628
70-80 PreLeukemia Negative NA NA NA NA
70-80 PreLeukemia Neutral 2 7 0.285714285714286 0.170746944190628
70-80 PreLeukemia Positive NA NA NA NA
