# Supplementary material for: Interacting evolutionary pressures drive mutation dynamics and health outcomes in aging blood
Source: Nat Commun. 2021 Aug 13;12:4921. doi: 10.1038/s41467-021-25172-8 (PMC8363714; doi:10.1038/s41467-021-25172-8)
Supplement: Supplementary file 4 — Source Data [file 41467_2021_25172_MOESM4_ESM.zip › SourceData/Figure3b.txt]

Gene Neutral Combination Negative Positive
ABCG2 1 0 0 0
ABTB1 1 1 0 0
ADAM11 1 1 0 0
ADCY5 1 1 1 0
AKAP13 1 1 0 1
ALPK3 1 1 0 0
ANK2 1 1 1 0
APOB 1 1 0 0
ARAP2 1 1 1 0
ASXL1 0 1 0 0
ATG16L1 1 1 1 0
ATP10B 1 1 0 0
ATP2B3 0 1 1 0
BCOR 0 1 0 0
BMPER 1 1 0 0
BOD1L1 1 1 1 1
BRINP3 1 1 0 0
BSN 1 1 1 0
CACNA1B 1 1 1 0
CACNA1E 1 1 1 0
CACNA1G 1 1 0 0
CACNA2D3 1 1 0 0
CADPS 1 1 1 0
CALR 1 0 0 0
CBFB 0 1 0 0
CBL 1 1 1 0
CCDC180 1 1 0 0
CEBPA 1 0 0 1
CECR2 1 0 1 0
CELSR3 1 1 1 0
CHD4 0 1 0 1
CMYA5 1 1 0 0
CNTN5 1 1 0 0
CNTNAP4 1 1 0 0
COL12A1 1 1 0 0
COL5A3 1 1 1 0
CRISPLD1 1 1 0 0
CSMD1 1 1 0 0
CSMD3 1 1 1 1
CUEDC1 1 0 1 0
CUL1 0 1 0 0
DCHS2 1 1 1 0
DCLK1 1 1 0 1
DDR2 1 1 0 0
DDX41 1 1 0 0
DIS3 0 1 0 0
DLC1 1 1 0 0
DNAH5 1 1 1 1
DNAH9 1 1 1 0
DNAI1 1 1 0 0
DNMT3A 1 1 0 1
DNMT3B 1 1 0 0
DOCK2 1 1 1 0
DSCAM 1 1 0 0
DST 1 1 1 0
DYNC2H1 1 1 1 0
DYSF 1 1 0 0
E2F8 1 1 0 0
EDIL3 1 1 0 0
EED 1 1 0 0
EGFR 1 1 0 1
EPHA10 1 1 0 0
ETV6 1 1 0 0
EZH2 1 1 0 1
FAM47A 1 1 1 0
FAM65A 1 1 0 1
FLRT2 1 1 1 0
FLT1 1 0 0 0
FLT3 1 1 0 0
FOXP1 1 1 0 0
FREM2 1 1 0 0
FRYL 1 1 0 0
GALNT18 1 1 0 0
GAS6 0 1 0 0
GATA2 1 1 0 0
GBP4 1 0 0 0
GIGYF2 1 1 1 0
GLTSCR1L 1 1 0 0
GRIK2 1 1 0 0
GRIK4 1 1 0 1
GRM3 1 1 0 0
GRM8 1 1 1 0
HECW1 1 1 0 0
HIVEP1 1 1 0 0
HMCN1 1 1 1 1
IDH1 1 1 0 0
IDH2 0 1 0 1
IKZF4 0 1 1 0
ILDR1 1 1 0 0
ITPR3 1 1 1 0
JAK2 1 1 1 0
JAK3 1 1 0 0
KCNA4 1 1 0 1
KCNH2 1 1 1 0
KCNK13 0 0 1 0
KCNQ2 1 1 1 0
KCNT1 1 1 0 0
KCNU1 0 1 0 0
KDM3B 1 1 0 0
KDM6A 1 1 0 0
KDR 1 1 0 0
KIAA1683 0 1 0 0
KIF2B 0 1 1 0
KIT 0 1 0 1
KRAS 0 1 0 0
KRT19 0 1 0 0
KRT5 0 1 0 0
KRT79 0 1 0 1
KSR2 1 1 1 0
LNX1 1 1 0 0
LRBA 1 1 0 0
LRIT1 0 1 0 0
LRP1B 1 1 1 0
MAGI2 1 1 0 0
MAP1B 1 1 0 0
MAP2 1 1 0 1
MED12 0 1 0 1
MEGF8 1 1 0 0
MROH5 0 1 0 0
MTA2 1 1 0 0
MTMR8 1 1 0 0
MTUS2 1 1 0 0
MYOC 0 1 0 0
MYOM3 1 1 1 0
NALCN 1 1 0 0
NAV1 1 1 0 0
NF1 1 1 0 1
NLRC4 1 1 0 0
NPM1 1 1 0 1
NRAS 0 1 0 0
NRXN3 1 1 1 0
NTRK3 1 1 0 0
OR8B12 1 1 0 0
P2RY2 0 1 0 0
PCDHA13 1 1 1 0
PCDHB1 0 1 0 0
PHACTR1 1 1 0 0
PHF6 0 1 0 1
PHIP 1 1 0 0
PKD1L2 1 1 0 0
PKD2L1 1 1 0 0
PKHD1 1 1 1 0
PKHD1L1 1 1 1 1
PLCE1 1 0 0 0
PLEKHH1 1 1 0 0
PPP1R3A 1 1 0 0
PRPF4B 1 1 0 0
PRPF8 0 1 0 0
PSME4 1 1 0 0
PTCH1 1 1 0 0
PTPN11 0 1 0 0
PTPRN 0 1 1 0
PTPRT 1 1 0 0
R3HCC1L 1 0 0 0
RAD21 0 1 0 0
RBBP4 1 1 0 0
RIMS1 1 1 1 0
RNF213 1 1 1 0
RUNX1 0 1 0 0
RUNX1T1 1 1 0 0
RYR1 1 1 0 0
RYR3 1 1 0 0
SBF1P1 1 1 0 0
SCAF8 1 1 0 0
SCML2 1 1 1 0
SEMA3A 1 1 0 0
SEMA4A 1 1 0 0
SETBP1 1 1 0 0
SF3B1 1 1 0 0
SHC1 0 1 1 0
SHROOM2 1 1 0 0
SI 1 1 1 0
SLC12A3 1 1 0 0
SLC39A5 0 1 0 0
SMC1A 1 1 0 0
SMC3 1 1 1 0
SPEG 1 1 1 0
SPEN 1 1 0 0
SRSF2 1 1 0 0
STAG2 0 1 0 0
STC2 0 0 1 0
STRIP2 1 1 0 0
TET1 1 1 1 0
TET2 0 1 0 1
THRAP3 1 1 0 0
TMEM255B 1 0 0 0
TMEM260 1 1 0 0
TNC 1 1 1 1
TP53 0 1 0 1
TRA2B 0 1 0 0
TRPM3 1 1 1 0
TTBK1 1 1 1 0
UNC5B 1 1 0 0
USP9X 1 1 0 0
VCAN 1 1 0 0
WAC 1 1 0 0
XIRP1 0 1 1 0
ZBTB33 1 1 0 0
ZC3H18 1 1 0 0
ZNF687 1 1 1 0
