# Supplementary material for: Interacting evolutionary pressures drive mutation dynamics and health outcomes in aging blood
Source: Nat Commun. 2021 Aug 13;12:4921. doi: 10.1038/s41467-021-25172-8 (PMC8363714; doi:10.1038/s41467-021-25172-8)
Supplement: Supplementary file 4 — Source Data [file 41467_2021_25172_MOESM4_ESM.zip › SourceData/Figure3c.txt]

Desc cadd_bins Sample Collapsed.Freq Chr GeneName CADD developed_AML age_START Driver followup_length_in_days gender
Neutral 0-10 EPIC_0077 0.0103286 4 DCHS2 1.262 Control 56.928 Passenger 5228 male
Neutral 0-10 EPIC_0497 0.126704 20 PTPRT 0.094 Control 55.403 Passenger 4911 male
Neutral 0-10 EPIC_0368 0.432216 10 TET1 0.002 Control 71.491 Passenger 3956 male
Neutral 0-10 EPIC_0266 0.0146945 2 SPEG 4.835 Control 55.633 Passenger 4004 female
Neutral 0-10 EPIC_0161 0.0396694 5 CMYA5 0.918 Control 36.564 Passenger 4233 female
Neutral 0-10 EPIC_0232 0.379009 X SHROOM2 0.014 Control 70.762 Passenger 4307 female
Neutral 0-10 EPIC_0461 0.434636 X MTMR8 0.64 PreLeukemia 73.558 Passenger 868 female
Neutral 0-10 EPIC_0515 0.430723 17 DNAH9 9.156 Control 53.216 Passenger 3430 male
Neutral 0-10 EPIC_0210 0.293718 6 TTBK1 0.492 Control 58.47 Passenger 4409 female
Neutral 0-10 EPIC_0238 0.0262681 X FAM47A 0.189 Control 52.145 Passenger 4414 female
Neutral 0-10 EPIC_0020 0.436673 19 JAK3 9.853 Control 46.152 Passenger 4996 female
Neutral 0-10 EPIC_0218 0.0201117 9 KCNT1 2.775 Control 55.348 Passenger 4259 male
Neutral 0-10 EPIC_0162 0.436453 16 ZC3H18 5.913 PreLeukemia 36.819 Passenger 1050 female
Neutral 0-10 EPIC_0471 0.0110294 2 APOB 1.81 Control 58.801 Passenger 4378 male
Neutral 0-10 EPIC_0416 0.028157 2 SPEG 7.337 Control 60.446 Passenger 5160 female
Neutral 0-10 EPIC_0096 0.23601 X FAM47A 2.589 PreLeukemia 56.704 Passenger 4390 male
Neutral 0-10 EPIC_0087 0.0443459 8 CSMD3 9.589 PreLeukemia 48.887 Passenger 3054 female
Neutral 0-10 EPIC_0098 0.0730769 X FAM47A 0.189 Control 55.431 Passenger 4596 male
Neutral 0-10 EPIC_0375 0.0209059 3 BSN 8.011 Control 56.2 Passenger 4218 male
Neutral 0-10 EPIC_0484 0.00820896 8 SBF1P1 6.641 Control 58.037 Passenger 4674 male
Neutral 0-10 EPIC_0369 0.207692 6 TTBK1 0.582 Control 61.78 Passenger 4058 male
Neutral 0-10 EPIC_0116 0.0784314 2 APOB 3.036 Control 55.406 Passenger 4560 female
Neutral 0-10 EPIC_0479 0.432519 5 VCAN 0.001 PreLeukemia 56.583 Passenger 79 female
Neutral 0-10 EPIC_0343 0.0138889 18 SETBP1 0.13 PreLeukemia 50.346 Passenger 1732 female
Neutral 0-10 EPIC_0155 0.439782 2 PSME4 9.619 Control 46.374 Passenger 4478 male
Neutral 0-10 EPIC_0145 0.109312 2 APOB 3.036 Control 60.156 Passenger 2904 male
Neutral 0-10 EPIC_0254 0.0354932 5 MAP1B 1.241 Control 70.554 Passenger 4379 female
Neutral 10-20 EPIC_0494 0.179331 1 ZNF687 11.56 Control 64.854 Passenger 4234 female
Neutral 10-20 EPIC_0365 0.429885 16 SLC12A3 14 Control 49.938 Passenger 2754 female
Neutral 10-20 EPIC_0452 0.20398 9 CACNA1B 15.35 Control 62.461 Passenger 4287 male
Neutral 10-20 EPIC_0426 0.223854 8 DLC1 14.05 Control 58.062 Passenger 4489 male
Neutral 10-20 EPIC_0025 0.0247117 12 KSR2 17.66 Control 41.673 Passenger 4707 female
Neutral 10-20 EPIC_0115 0.0160116 5 PCDHA13 17.12 Control 67.105 Passenger 4816 female
Neutral 10-20 EPIC_0486 0.0220674 17 RNF213 19.08 Control 48.728 Passenger 4591 male
Neutral 10-20 EPIC_0404 0.035347 5 PCDHA13 15.75 Control 73.728 Passenger 4984 female
Neutral 10-20 EPIC_0465 0.267421 9 CACNA1B 14.74 Control 58.119 Passenger 4242 female
Neutral 10-20 EPIC_0457 0.198085 1 SPEN 13.02 Control 64.931 Passenger 4251 female
Neutral 10-20 EPIC_0033 0.00896552 14 NRXN3 11.48 Control 62.289 Passenger 4294 female
Neutral 10-20 EPIC_0503 0.0175219 2 LRP1B 11.46 Control 56.175 Passenger 4599 male
Neutral 10-20 EPIC_0094 0.0270598 10 R3HCC1L 17.5 Control 56.255 Passenger 4716 male
Neutral 10-20 EPIC_0183 0.00936639 2 DYSF 11.45 Control 50.653 Passenger 4695 female
Neutral 10-20 EPIC_0093 0.416922 1 HMCN1 17.07 Control 56.972 Passenger 4716 male
Neutral 10-20 EPIC_0284 0.0297589 6 DST 15.9 Control 36.454 Passenger 3993 female
Neutral 10-20 EPIC_0316 0.434389 3 ABTB1 14.24 Control 64.263 Passenger 3484 female
Neutral 10-20 EPIC_0358 0.0285714 4 BOD1L1 17.37 Control 50.883 Passenger 3403 female
Neutral 10-20 EPIC_0245 0.433198 4 LRBA 10.47 Control 38.628 Passenger 4099 female
Neutral 10-20 EPIC_0314 0.0260708 7 KCNH2 17.56 Control 64.164 Passenger 3491 female
Neutral 10-20 EPIC_0250 0.0106007 19 RYR1 14.32 Control 43.606 Passenger 3204 female
Neutral 10-20 EPIC_0502 0.416438 2 DYSF 17.25 Control 64.298 Passenger 3606 female
Neutral 10-20 EPIC_0342 0.0630631 3 FOXP1 17.72 PreLeukemia 51.447 Passenger 2335 male
Neutral 10-20 EPIC_0252 0.0125294 6 RIMS1 15.78 Control 36.531 Passenger 4433 female
Neutral 10-20 EPIC_0042 0.0384615 3 CELSR3 12.06 Control 59.335 Passenger 5152 male
Neutral 10-20 EPIC_0039 0.00993612 6 COL12A1 17.14 Control 58.245 Passenger 5166 female
Neutral 10-20 EPIC_0276 0.424566 4 DCHS2 12.31 Control 43.463 Passenger 3773 female
Neutral 10-20 EPIC_0142 0.0148331 2 GIGYF2 12.93 Control 60.531 Passenger 2910 male
Neutral 10-20 EPIC_0006 0.0203046 3 ADCY5 17.76 PreLeukemia 60.799 Passenger 3964 female
Neutral 10-20 EPIC_0222 0.0488372 X FAM47A 10.11 Control 58.409 Passenger 4492 male
Neutral 10-20 EPIC_0097 0.426036 2 ATG16L1 13.84 Control 56.928 Passenger 4617 male
Neutral 10-20 EPIC_0313 0.0286533 2 SPEG 13.63 Control 56.397 Passenger 4343 male
Neutral 10-20 EPIC_0385 0.00573066 9 TNC 14.09 Control 51.74 Passenger 4783 female
Neutral 20-30 EPIC_0159 0.198529 11 CNTN5 24.2 Control 62.398 Passenger 4317 male
Neutral 20-30 EPIC_0213 0.0160735 19 RYR1 21.9 Control 64.789 Passenger 4294 male
Neutral 20-30 EPIC_0168 0.333333 4 BOD1L1 22.6 Control 60.638 Passenger 2871 female
Neutral 20-30 EPIC_0331 0.423899 6 ITPR3 22.6 Control 43.94 Passenger 3776 female
Neutral 20-30 EPIC_0179 0.166667 4 BOD1L1 22.6 Control 59.006 Passenger 4823 female
Neutral 20-30 EPIC_0078 0.0076199 10 PKD2L1 24.7 Control 56.452 Passenger 5222 male
Neutral 20-30 EPIC_0211 0.0151668 14 NRXN3 29.1 Control 58.762 Passenger 4321 female
Neutral 20-30 EPIC_0204 0.0390295 20 PTPRT 22.8 Control 52.843 Passenger 4562 female
Neutral 20-30 EPIC_0320 0.0177253 17 DNAH9 23.7 Control 56.016 Passenger 4288 male
Neutral 20-30 EPIC_0475 0.0124069 1 NAV1 28.6 Control 67.8 Passenger 4098 male
Neutral 20-30 EPIC_0244 0.00997151 9 PTCH1 26.3 Control 38.88 Passenger 4106 female
Neutral 20-30 EPIC_0321 0.35906 13 TMEM255B 22.8 Control 60.761 Passenger 2951 male
Neutral 20-30 EPIC_0107 0.0322581 1 SPEN 28 Control 73.941 Passenger 3906 female
Neutral 20-30 EPIC_0295 0.0590604 3 CADPS 22.8 Control 63.231 Passenger 3938 female
Neutral 20-30 EPIC_0299 0.333333 4 BOD1L1 22.6 Control 55.603 Passenger 3918 female
Neutral 20-30 EPIC_0303 0.0155616 9 TNC 23.9 Control 64.011 Passenger 3863 male
Neutral 20-30 EPIC_0373 0.438951 6 DST 23.2 PreLeukemia 55.556 Passenger 1606 male
Neutral 20-30 EPIC_0228 0.0111475 4 LRBA 21.2 Control 55.066 Passenger 4275 male
Neutral 20-30 EPIC_0267 0.00928793 6 HIVEP1 27.9 Control 54.297 Passenger 3753 female
Neutral 20-30 EPIC_0235 0.0186393 20 PTPRT 27.1 Control 74.229 Passenger 2905 female
Neutral 20-30 EPIC_0353 0.0159858 13 FREM2 21.9 Control 51.535 Passenger 2942 male
Neutral 20-30 EPIC_0401 0.0573356 13 DCLK1 26.2 PreLeukemia 55.83 Passenger 3666 male
Neutral 20-30 EPIC_0442 0.0241978 19 RYR1 29 Control 59.436 Passenger 5156 male
Neutral 20-30 EPIC_0357 0.016129 6 TTBK1 22.7 Control 50.387 Passenger 3263 female
Neutral 20-30 EPIC_0102 0.00891089 8 CSMD1 24.4 Control 52.665 Passenger 4620 female
Neutral 20-30 EPIC_0291 0.0437956 11 CBL 28.6 Control 72.819 Passenger 3086 male
Neutral 20-30 EPIC_0083 0.133333 7 KCNH2 22 Control 52.75 Passenger 5157 male
Neutral 20-30 EPIC_0417 0.0159858 5 DNAH5 28.9 Control 60.619 Passenger 4701 female
Neutral 20-30 EPIC_0035 0.0222222 7 KCNH2 25 Control 55.411 Passenger 5368 male
Neutral 20-30 EPIC_0425 0.0293255 6 ITPR3 29.7 Control 63.258 Passenger 3801 female
Neutral 20-30 EPIC_0128 0.0150309 5 MAP1B 25.6 Control 43.455 Passenger 3918 male
Neutral 20-30 EPIC_0344 0.0417722 6 SCAF8 25.2 PreLeukemia 55.784 Passenger 1728 female
Neutral 20-30 EPIC_0109 0.0724638 13 FLT1 23 Control 66.034 Passenger 4961 female
Neutral 20-30 EPIC_0350 0.018622 5 PCDHA13 25.1 Control 61.938 Passenger 4439 male
Neutral 20-30 EPIC_0047 0.0099728 9 CACNA1B 27.1 PreLeukemia 54.004 Passenger 1015 male
Neutral 20-30 EPIC_0237 0.308108 9 CACNA1B 22 Control 58.554 Passenger 4407 male
Neutral 20-30 EPIC_0251 0.0759754 17 CUEDC1 26.9 Control 70.467 Passenger 4839 female
Neutral 20-30 EPIC_0220 0.0145889 20 DNMT3B 27 Control 67.348 Passenger 4214 female
Neutral 20-30 EPIC_0080 0.426655 6 PKHD1 21.5 Control 52.589 Passenger 5179 male
Neutral 20-30 EPIC_0117 0.0312145 13 DCLK1 20.9 Control 67.54 Passenger 4771 female
Neutral 20-30 EPIC_0478 0.0105465 3 CADPS 24.9 Control 53.796 Passenger 3681 male
Neutral 20-30 EPIC_0370 0.012959 6 PHIP 25.5 Control 61.251 Passenger 3855 male
Neutral 30-40 EPIC_0349 0.11187 11 CBL 31 PreLeukemia 61.544 Passenger 2762 male
Neutral 30-40 EPIC_0360 0.0434783 4 BOD1L1 35 Control 51.817 Passenger 4180 male
Neutral 30-40 EPIC_0158 0.00907188 2 GIGYF2 40 Control 62.623 Passenger 4428 male
Neutral 30-40 EPIC_0061 0.00865333 3 CADPS 33 Control 64.786 Passenger 3631 male
Neutral 30-40 EPIC_0456 0.00714286 9 TNC 33 Control 67.409 Passenger 4325 female
Neutral 30-40 EPIC_0197 0.00595238 19 MEGF8 40 Control 55.83 Passenger 4430 female
Neutral 30-40 EPIC_0215 0.0226774 9 PTCH1 38 Control 46.727 Passenger 4397 male
Neutral 30-40 EPIC_0287 0.014658 10 TET1 34 Control 51.149 Passenger 3679 male
Neutral 30-40 EPIC_0207 0.0256055 4 ANK2 36 Control 69.476 Passenger 4361 female
Neutral 30-40 EPIC_0130 0.00872274 3 CACNA2D3 33 Control 56.457 Passenger 4045 male
Neutral 30-40 EPIC_0085 0.0424555 9 CACNA1B 32 Control 48.542 Passenger 4345 female
Neutral 30-40 EPIC_0488 0.0424658 12 KSR2 32 Control 46.333 Passenger 4996 female
Neutral 30-40 EPIC_0248 0.0148311 6 GRIK2 40 Control 68.359 Passenger 4166 female
Neutral 40-50 EPIC_0434 0.017094 19 RYR1 41 Control 52.895 Passenger 5178 male
Neutral 50-60 EPIC_0037 0.0319149 2 LRP1B 53 PreLeukemia 55.847 Passenger 1161 male
Neutral 50-60 EPIC_0388 0.00966184 10 SMC3 51 Control 61.58 Passenger 3994 male
Neutral NA EPIC_0002 0.0161527 10 LRIT1 NA Control 55.211 Passenger 5361 male
Neutral NA EPIC_0150 0.347938 9 PTCH1 NA Control 50.601 Passenger 4648 female
Neutral NA EPIC_0406 0.022805 1 SHC1 NA PreLeukemia 70.324 Passenger 2642 male
Neutral NA EPIC_0411 0.181941 5 DNAH5 NA Control 58.078 Passenger 4249 male
Neutral NA EPIC_0029 0.28169 X ADGRG4 NA Control 49.977 Passenger 4923 female
Neutral NA EPIC_0030 0.339512 9 PTCH1 NA Control 49.845 Passenger 4850 female
Neutral NA EPIC_0294 0.0471807 8 SBF1P1 NA Control 63.398 Passenger 3952 female
Neutral NA EPIC_0418 0.0530342 7 KCNH2 NA Control 57.563 Passenger 4940 female
Neutral NA EPIC_0036 0.358612 2 GIGYF2 NA Control 55.713 Passenger 5362 male
Neutral NA EPIC_0088 0.433061 5 VCAN NA Control 59.335 Passenger 4290 female
Neutral NA EPIC_0430 0.0156047 5 DNAH5 NA Control 57.259 Passenger 4181 female
Neutral NA EPIC_0305 0.426686 16 ZC3H18 NA Control 66.026 Passenger 3849 female
Neutral NA EPIC_0044 0.439289 7 PPP1R3A NA PreLeukemia 58.308 Passenger 3023 male
Neutral NA EPIC_0439 0.0152672 7 MAGI2 NA PreLeukemia 64.756 Passenger 3306 female
Neutral NA EPIC_0048 0.370621 5 PCDHA13 NA Control 54.957 Passenger 5071 male
Neutral NA EPIC_0444 0.423199 6 DST NA Control 50.732 Passenger 4981 male
Neutral NA EPIC_0206 0.0171149 4 BOD1L1 NA Control 48.427 Passenger 4399 female
Neutral NA EPIC_0105 0.434713 7 PPP1R3A NA Control 55.959 Passenger 4571 male
Neutral NA EPIC_0326 0.159722 9 CACNA1B NA Control 48.268 Passenger 3979 female
Neutral NA EPIC_0414 0.419598 12 SLC39A5 NA Control 59.184 Passenger 5133 male
Neutral NA EPIC_0463 0.0316265 9 CACNA1B NA Control 63.524 Passenger 2882 male
Neutral NA EPIC_0334 0.0196829 10 LRIT1 NA Control 66.533 Passenger 2877 female
Neutral NA EPIC_0508 0.418919 4 DCHS2 NA PreLeukemia 68.359 Passenger 2278 female
Neutral NA EPIC_0089 0.1 15 ALPK3 NA Control 59.433 Passenger 4282 female
Neutral NA EPIC_0193 0.0372439 1 MYOM3 NA Control 56.386 Passenger 4645 female
Neutral NA EPIC_0477 0.321637 17 SRSF2 NA PreLeukemia 59.359 Passenger 3019 male
Neutral NA EPIC_0272 0.0140845 5 KDM3B NA Control 54.708 Passenger 3632 female
Neutral NA EPIC_0236 0.434679 17 DNAH9 NA Control 58.209 Passenger 4513 male
Neutral NA EPIC_0355 0.0101833 1 CACNA1E NA Control 56.405 Passenger 3351 female
Neutral NA EPIC_0467 0.437702 3 CELSR3 NA Control 58.853 Passenger 3252 male
Neutral NA EPIC_0285 0.433087 X ADGRG4 NA Control 68.643 Passenger 1472 female
Neutral NA EPIC_0199 0.0499529 2 DYSF NA Control 68.616 Passenger 4606 female
Neutral NA EPIC_0371 0.187255 11 CNTN5 NA Control 61.864 Passenger 3897 male
Neutral NA EPIC_0282 0.101105 9 CACNA1B NA Control 57.155 Passenger 4425 female
Neutral NA EPIC_0332 0.407614 17 DNAH9 NA Control 71.932 Passenger 3759 female
Neutral NA EPIC_0304 0.00921659 20 KCNQ2 NA Control 66.68 Passenger 2465 female
Neutral NA EPIC_0202 0.0119565 X ADGRG4 NA Control 52.827 Passenger 4598 female
Neutral NA EPIC_0308 0.142857 19 JAK3 NA Control 67.288 Passenger 4127 male
Neutral NA EPIC_0140 0.431624 9 LOC100499484,LOC100499484-C9ORF174 NA Control 61.632 Passenger 2956 male
Neutral NA EPIC_0437 0.0114943 X ADGRG4 NA Control 39.203 Passenger 4732 female
Negative 0-10 EPIC_0060 0.0210816 11 GRIK4 9.772 Control 64.331 Passenger 3146 male
Negative 0-10 EPIC_0041 0.00465252 2 APOB 8.478 Control 58.683 Passenger 5158 female
Negative 0-10 EPIC_0455 0.140787 X FAM47A 0.898 PreLeukemia 49.599 Passenger 3354 male
Negative 0-10 EPIC_0013 0.029703 5 DNAH5 9.298 Control 51.978 Passenger 4730 male
Negative 0-10 EPIC_0432 0.429658 17 DNAH9 0.765 Control 53.38 Passenger 3794 male
Negative 0-10 EPIC_0499 0.00768298 5 VCAN 1.353 Control 67.773 Passenger 4200 female
Negative 0-10 EPIC_0174 0.368613 10 UNC5B 1.051 Control 54.1 Passenger 4527 male
Negative 0-10 EPIC_0466 0.428571 17 RNF213 0.52 Control 55.003 Passenger 4289 male
Negative 0-10 EPIC_0451 0.436644 9 KCNT1 4.025 Control 55.14 Passenger 4624 female
Negative 0-10 EPIC_0356 0.43828 19 TYK2 7.901 Control 50.467 Passenger 3334 female
Negative 0-10 EPIC_0255 0.0019861 2 LRP1B 5.277 PreLeukemia 36.162 Passenger 2957 female
Negative 0-10 EPIC_0278 0.379531 2 APOB 8.755 Control 42.801 Passenger 4370 female
Negative 0-10 EPIC_0259 0.0101067 18 SETBP1 4.826 Control 43.209 Passenger 4121 female
Negative 0-10 EPIC_0384 0.426487 8 KCNU1 3.991 Control 51.521 Passenger 4694 female
Negative 0-10 EPIC_0277 0.432727 12 KSR2 2.94 Control 42.628 Passenger 4437 female
Negative 0-10 EPIC_0435 0.438136 1 BRINP3 1.136 Control 59.493 Passenger 4322 female
Negative 0-10 EPIC_0227 0.139175 6 TTBK1 0.582 Control 74.42 Passenger 3758 female
Negative 0-10 EPIC_0181 0.00588466 17 RNF213 7.214 Control 39.981 Passenger 4758 female
Negative 0-10 EPIC_0121 0.0078329 16 FAM57B 5.258 Control 44.452 Passenger 3579 male
Negative 0-10 EPIC_0487 0.434275 15 RYR3 0.008 Control 60.991 Passenger 5052 female
Negative 0-10 EPIC_0330 0.00798403 3 FOXP1 7.086 Control 43.921 Passenger 3784 female
Negative 10-20 EPIC_0306 0.333333 4 BOD1L1 15.74 Control 58.93 Passenger 4186 male
Negative 10-20 EPIC_0380 0.00501596 4 ANK2 17.9 Control 56.98 Passenger 3844 male
Negative 10-20 EPIC_0113 0.438127 9 TRPM3 16.05 Control 49.908 Passenger 4592 male
Negative 10-20 EPIC_0118 0.00813356 1 ZNF687 14.81 Control 68.011 Passenger 4745 female
Negative 10-20 EPIC_0329 0.00703125 14 FLRT2 10.44 Control 43.628 Passenger 3792 female
Negative 10-20 EPIC_0438 0.00613874 5 DNAH5 18.08 Control 49.194 Passenger 4925 female
Negative 10-20 EPIC_0427 0.00150886 10 TET1 18.35 Control 64.545 Passenger 4341 male
Negative 10-20 EPIC_0146 0.0157445 14 NRXN3 11.44 Control 53.826 Passenger 2998 male
Negative 10-20 EPIC_0376 0.417822 4 ARAP2 11.46 Control 56.813 Passenger 3885 male
Negative 10-20 EPIC_0157 0.00740398 1 ZNF687 14.81 Control 50.568 Passenger 4456 female
Negative 10-20 EPIC_0243 0.00763359 3 XIRP1 16.54 Control 38.376 Passenger 4175 female
Negative 10-20 EPIC_0482 0.189873 9 CACNA1B 15.35 PreLeukemia 57.758 Passenger 4077 male
Negative 10-20 EPIC_0068 0.222857 9 CACNA1B 15.35 Control 60.838 Passenger 5024 female
Negative 10-20 EPIC_0173 0.0162514 14 NRXN3 11.44 Control 53.826 Passenger 2998 male
Negative 10-20 EPIC_0104 0.0170015 11 DYNC2H1 10.18 Control 52.219 Passenger 4512 female
Negative 20-30 EPIC_0383 0.00710405 3 BSN 22.9 Control 49.799 Passenger 2746 female
Negative 20-30 EPIC_0148 0.00647249 2 GIGYF2 24.4 Control 43.264 Passenger 3986 male
Negative 20-30 EPIC_0286 0.427609 9 JAK2 28.8 Control 51.025 Passenger 3713 male
Negative 20-30 EPIC_0407 0.00453515 2 ATG16L1 26.2 Control 70.275 Passenger 4892 male
Negative 20-30 EPIC_0351 0.43696 2 LRP1B 22.4 Control 63.316 Passenger 3802 female
Negative 20-30 EPIC_0386 0.00506757 6 DST 22.2 Control 51.4 Passenger 4694 female
Negative 20-30 EPIC_0052 0.00223048 9 TNC 25.1 Control 50.639 Passenger 4934 male
Negative 20-30 EPIC_0198 0.00535045 6 RIMS1 28 Control 48.233 Passenger 4429 female
Negative 20-30 EPIC_0170 0.43541 5 STC2 25.3 Control 58.412 Passenger 4352 female
Negative 20-30 EPIC_0441 0.00521105 1 CACNA1E 23.8 Control 55.893 Passenger 5373 male
Negative 20-30 EPIC_0187 0.00374915 17 KIF2B 26.6 Control 56.315 Passenger 3877 female
Negative 20-30 EPIC_0079 0.00342319 8 CSMD3 25.8 Control 56.561 Passenger 5189 male
Negative 20-30 EPIC_0253 0.00805153 6 PKHD1 22.6 Control 46.048 Passenger 4310 male
Negative 20-30 EPIC_0264 0.00378072 12 IKZF4 24 Control 55.833 Passenger 4071 female
Negative 30-40 EPIC_0506 0.00944733 17 DNAH9 35 Control 71.222 Passenger 3826 female
Negative 30-40 EPIC_0058 0.00733025 11 CBL 31 Control 58.568 Passenger 5119 male
Negative 30-40 EPIC_0180 0.00237248 3 ADCY5 31 Control 59.606 Passenger 4780 female
Negative 30-40 EPIC_0420 0.00425532 9 TRPM3 32 Control 56.654 Passenger 4702 female
Negative 30-40 EPIC_0454 0.00298285 17 RNF213 35 PreLeukemia 41.377 Passenger 2246 female
Negative 30-40 EPIC_0167 0.00762463 3 CADPS 33 Control 58.177 Passenger 4590 male
Negative 40-50 NA 0 NA NA NA NA NA NA NA NA
Negative 50-60 NA 0 NA NA NA NA NA NA NA NA
Negative NA EPIC_0004 0.0247748 1 MYOM3 NA Control 62.196 Passenger 5137 female
Negative NA EPIC_0144 0.00394867 X ADGRG4 NA Control 60.03 Passenger 2876 male
Negative NA EPIC_0026 0.147548 X FAM47A NA Control 41.632 Passenger 4702 female
Negative NA EPIC_0171 0.0075662 21 U2AF1,U2AF1L5 NA PreLeukemia 54.034 Passenger 3191 male
Negative NA EPIC_0319 0.412214 16 ZC3H18 NA Control 42.133 Passenger 4272 female
Negative NA EPIC_0257 0.410385 19 COL5A3 NA Control 43.463 Passenger 3773 female
Negative NA EPIC_0133 0.407918 12 SLC39A5 NA Control 56.542 Passenger 3983 male
Combination 0-10 EPIC_0493 0.422085 8 SBF1P1 7.519 PreLeukemia 44.92 Passenger 14 male
Combination 0-10 EPIC_0374 0.43833 X SHROOM2 9.061 PreLeukemia 49.914 Passenger 1248 female
Combination 0-10 EPIC_0476 0.0689655 X ATP2B3 0.006 Control 70.335 Passenger 5005 male
Combination 0-10 EPIC_0066 0.00884304 13 TMEM255B 0.462 Control 57.656 Passenger 3798 female
Combination 0-10 EPIC_0241 0.437037 5 STC2 0.029 Control 67.11 Passenger 4373 female
Combination 0-10 EPIC_0177 0.252198 11 CNTN5 8.587 Control 64.216 Passenger 4950 male
Combination 0-10 EPIC_0059 0.0210572 16 CNTNAP4 0.035 Control 64.186 Passenger 3392 male
Combination 0-10 EPIC_0346 0.404713 X FAM47A 2.566 PreLeukemia 58.88 Passenger 290 male
Combination 0-10 EPIC_0367 0.430464 21 RUNX1 0.229 Control 71.576 Driver 4087 male
Combination 0-10 EPIC_0015 0.023166 5 DNAH5 9.298 PreLeukemia 46.511 Passenger 4415 female
Combination 0-10 EPIC_0501 0.109244 1 CACNA1E 9.678 Control 72.761 Passenger 3289 male
Combination 0-10 EPIC_0409 0.439024 16 SLC12A3 1.796 Control 73.916 Passenger 4625 male
Combination 0-10 EPIC_0495 0.0355431 7 GSTK1 4.434 Control 62.319 Passenger 4401 male
Combination 0-10 EPIC_0405 0.43662 19 RYR1 1.586 Control 66.705 Passenger 4976 female
Combination 0-10 EPIC_0114 0.0862069 2 APOB 3.036 Control 67.086 Passenger 4849 female
Combination 0-10 EPIC_0139 0.437175 6 SCAF8 9.148 Control 61.52 Passenger 2942 male
Combination 0-10 EPIC_0120 0.377029 14 PLEKHH1 9.598 Control 44.903 Passenger 3656 male
Combination 0-10 EPIC_0008 0.0339777 2 SPEG 2.39 Control 62.376 Passenger 5128 female
Combination 0-10 EPIC_0156 0.25 4 BOD1L1 7.222 Control 50.631 Passenger 4476 female
Combination 0-10 EPIC_0219 0.436119 X FAM47A 0.084 PreLeukemia 67.803 Passenger 3473 female
Combination 0-10 EPIC_0514 0.0901639 2 APOB 3.036 PreLeukemia 48.361 Passenger 1705 female
Combination 0-10 EPIC_0489 0.105839 3 XIRP1 3.679 Control 56.175 Passenger 4599 male
Combination 0-10 EPIC_0049 0.0528529 13 NALCN 9.961 Control 50.39 Passenger 5024 male
Combination 0-10 EPIC_0023 0.0437049 7 PPP1R3A 5.979 Control 41.106 Passenger 4776 female
Combination 0-10 EPIC_0275 0.24018 1 HMCN1 4.887 Control 56.241 Passenger 3616 female
Combination 0-10 EPIC_0448 0.0607287 X FAM47A 0.189 PreLeukemia 71.02 Passenger 3216 male
Combination 0-10 EPIC_0011 0.0413793 2 SPEG 2.39 Control 55.031 Passenger 5264 female
Combination 0-10 EPIC_0424 0.13706 2 APOB 0.002 PreLeukemia 63.775 Passenger 2670 female
Combination 0-10 EPIC_0447 0.0211712 18 SETBP1 0.448 Control 69.604 Passenger 4269 female
Combination 0-10 EPIC_0021 0.0403371 2 SPEG 2.39 Control 56.052 Passenger 5348 male
Combination 10-20 EPIC_0001 0.350427 3 XIRP1 15.08 Control 58.579 Passenger 5436 male
Combination 10-20 EPIC_0175 0.0121145 19 KIAA1683 19.24 Control 58.576 Passenger 4605 male
Combination 10-20 EPIC_0072 0.416116 5 DDX41 13.04 Control 48.835 Passenger 4566 male
Combination 10-20 EPIC_0137 0.308943 9 CACNA1B 19.41 Control 56.197 Passenger 2946 female
Combination 10-20 EPIC_0473 0.427842 5 KDM3B 10.54 PreLeukemia 59.017 Passenger 4324 female
Combination 10-20 EPIC_0289 0.0358423 5 MAP1B 16.62 Control 72.616 Passenger 4651 male
Combination 10-20 EPIC_0010 0.263761 7 KCNH2 10.23 Control 55.346 Passenger 5288 female
Combination 10-20 EPIC_0395 0.0216718 8 CRISPLD1 19.52 Control 66.502 Passenger 4037 female
Combination 10-20 EPIC_0012 0.0208623 15 IDH2 18.9 Control 51.439 Driver 4745 male
Combination 10-20 EPIC_0014 0.433962 3 CADPS 16.45 PreLeukemia 55.775 Passenger 4531 female
Combination 10-20 EPIC_0297 0.128295 5 PCDHA13 12.11 Control 71.767 Passenger 3975 male
Combination 10-20 EPIC_0016 0.27619 3 XIRP1 15.08 Control 49.06 Passenger 5050 female
Combination 10-20 EPIC_0017 0.232877 3 XIRP1 15.08 Control 46.012 Passenger 5005 female
Combination 10-20 EPIC_0402 0.0833333 4 BOD1L1 17.22 Control 56.611 Passenger 3618 female
Combination 10-20 EPIC_0019 0.267347 7 KCNH2 10.23 Control 49.528 Passenger 4997 female
Combination 10-20 EPIC_0412 0.034188 5 PCDHA13 15.75 Control 69.979 Passenger 4017 male
Combination 10-20 EPIC_0176 0.432587 9 CCDC180 14.8 PreLeukemia 64.501 Passenger 1499 male
Combination 10-20 EPIC_0212 0.257784 6 PKHD1 17.81 PreLeukemia 64.162 Passenger 4026 male
Combination 10-20 EPIC_0312 0.026393 7 EGFR 18.74 Control 56.49 Driver 4065 male
Combination 10-20 EPIC_0336 0.2 4 BOD1L1 15.59 PreLeukemia 50.932 Passenger 1178 female
Combination 10-20 EPIC_0028 0.269048 7 KCNH2 10.23 Control 63.707 Passenger 4652 female
Combination 10-20 EPIC_0223 0.363248 6 TTBK1 12.12 PreLeukemia 74.319 Passenger 665 female
Combination 10-20 EPIC_0190 0.428571 15 IDH2 15.28 Control 50.111 Driver 4663 female
Combination 10-20 EPIC_0429 0.152732 X MED12 16.15 Control 57.889 Driver 1664 female
Combination 10-20 EPIC_0337 0.0232945 7 KCNH2 17.56 PreLeukemia 63.055 Passenger 2052 female
Combination 10-20 EPIC_0509 0.437801 6 ITPR3 12.33 PreLeukemia 66.798 Passenger 1504 female
Combination 10-20 EPIC_0242 0.0091954 1 CACNA1E 19.9 Control 68.862 Passenger 4233 female
Combination 10-20 EPIC_0359 0.0333333 X BCOR 14.92 PreLeukemia 48.17 Driver 2885 male
Combination 10-20 EPIC_0296 0.433759 7 MAGI2 10.42 Control 55.233 Passenger 3983 female
Combination 10-20 EPIC_0256 0.434659 8 MROH5 12.54 Control 43.302 Passenger 4313 female
Combination 10-20 EPIC_0119 0.333333 4 BOD1L1 16.23 Control 68.698 Passenger 4676 female
Combination 10-20 EPIC_0124 0.0134953 1 CACNA1E 16.4 Control 63.732 Passenger 3542 male
Combination 20-30 EPIC_0431 0.0469231 2 DNMT3A 28.5 Control 61.147 Driver 3938 male
Combination 20-30 EPIC_0141 0.360459 17 SRSF2 23 PreLeukemia 60.485 Passenger 1630 male
Combination 20-30 EPIC_0339 0.0317204 1 CACNA1E 28.9 PreLeukemia 60.189 Passenger 2008 female
Combination 20-30 EPIC_0309 0.170965 17 TP53 25.8 PreLeukemia 69.864 Driver 1761 male
Combination 20-30 EPIC_0064 0.284958 2 SF3B1 28.9 PreLeukemia 57.246 Passenger 1422 female
Combination 20-30 EPIC_0007 0.0204991 4 ANK2 22.2 Control 62.574 Passenger 5129 female
Combination 20-30 EPIC_0046 0.0593607 X STAG2 26.2 Control 54.286 Driver 5114 male
Combination 20-30 EPIC_0224 0.211921 2 DNMT3A 24.4 Control 69.558 Driver 4187 female
Combination 20-30 EPIC_0070 0.0277778 4 BOD1L1 22.4 Control 60.361 Passenger 4981 female
Combination 20-30 EPIC_0003 0.0340909 19 JAK3 25.7 Control 60.838 Passenger 5142 female
Combination 20-30 EPIC_0460 0.00698603 7 GRM3 26.7 Control 68.359 Passenger 3896 female
Combination 20-30 EPIC_0069 0.0990502 4 TET2 28.8 Control 73.829 Driver 5003 female
Combination 20-30 EPIC_0281 0.436733 14 PLEKHH1 25.6 Control 57.864 Passenger 4481 female
Combination 20-30 EPIC_0392 0.377323 2 DNMT3A 26.2 PreLeukemia 56.348 Driver 2705 female
Combination 20-30 EPIC_0022 0.0209699 8 CSMD1 22.4 Control 57.109 Passenger 4954 female
Combination 20-30 EPIC_0470 0.143299 17 SRSF2 24.2 PreLeukemia 71.866 Passenger 2061 male
Combination 20-30 EPIC_0062 0.326904 7 EGFR 27.7 PreLeukemia 64.879 Driver 651 male
Combination 20-30 EPIC_0397 0.308756 17 SRSF2 24.2 PreLeukemia 69.227 Passenger 3541 female
Combination 20-30 EPIC_0362 0.136585 2 DNMT3A 29.3 Control 61.383 Driver 3989 male
Combination 20-30 EPIC_0491 0.0306122 1 NRAS 27.1 Control 49.136 Driver 4759 male
Combination 20-30 EPIC_0127 0.0296524 X STAG2 25 Control 55.496 Driver 4573 female
Combination 20-30 EPIC_0018 0.0232877 1 SEMA4A 27.3 Control 46.754 Passenger 4997 female
Combination 20-30 EPIC_0103 0.125 4 BOD1L1 23.4 Control 52.966 Passenger 4526 female
Combination 20-30 EPIC_0208 0.436314 5 DOCK2 28.1 Control 67.737 Passenger 4303 female
Combination 20-30 EPIC_0498 0.202174 17 SRSF2 24.2 PreLeukemia 55.198 Passenger 2918 male
Combination 20-30 EPIC_0311 0.417947 15 IDH2 24.1 PreLeukemia 56.12 Driver 1609 male
Combination 20-30 EPIC_0410 0.0664962 4 FRYL 24.6 Control 73.177 Passenger 2146 male
Combination 20-30 EPIC_0009 0.0276817 1 SEMA4A 27.3 Control 62.387 Passenger 5122 female
Combination 20-30 EPIC_0292 0.42219 8 MROH5 24 Control 68.394 Passenger 3974 female
Combination 20-30 EPIC_0031 0.439628 2 SPEG 24 Control 57.317 Passenger 4364 male
Combination 20-30 EPIC_0511 0.0395161 2 DNMT3A 26.4 Control 56.862 Driver 3383 female
Combination 20-30 EPIC_0372 0.0213294 2 DYSF 23.1 Control 71.641 Passenger 3774 male
Combination 20-30 EPIC_0230 0.437923 1 EPHA10 25.1 Control 69.812 Passenger 4852 female
Combination 20-30 EPIC_0421 0.0525362 2 SPEG 22.4 Control 55.849 Passenger 4722 male
Combination 20-30 EPIC_0129 0.330029 8 PKHD1L1 26 Control 56.025 Passenger 4018 male
Combination 20-30 EPIC_0345 0.420792 16 ZC3H18 22.1 PreLeukemia 57.988 Passenger 955 female
Combination 20-30 EPIC_0387 0.0295203 X BCOR 20.1 Control 51.592 Driver 4664 female
Combination 20-30 EPIC_0005 0.119063 17 TP53 25.8 PreLeukemia 62.869 Driver 220 female
Combination 20-30 EPIC_0440 0.439344 7 KCNH2 23.8 Control 64.851 Passenger 4205 female
Combination 20-30 EPIC_0075 0.430809 3 XIRP1 23.1 PreLeukemia 55.992 Passenger 2120 female
Combination 20-30 EPIC_0507 0.0644217 2 DNMT3A 26.2 PreLeukemia 46.568 Driver 655 male
Combination 20-30 EPIC_0147 0.229036 17 SRSF2 23 PreLeukemia 53.01 Passenger 2960 male
Combination 20-30 EPIC_0149 0.0186943 14 NRXN3 21.3 Control 61.613 Passenger 3935 male
Combination 20-30 EPIC_0396 0.0250313 X KDM6A 27.8 Control 71.381 Driver 3989 male
Combination 20-30 EPIC_0152 0.0249902 21 DSCAM 26.2 Control 54.935 Passenger 4639 female
Combination 20-30 EPIC_0092 0.43785 13 FLT3 24.6 Control 64.646 Driver 4304 male
Combination 20-30 EPIC_0382 0.0659341 3 CADPS 22.8 Control 56.668 Passenger 3323 female
Combination 20-30 EPIC_0165 0.0338164 2 SF3B1 27 PreLeukemia 58.864 Passenger 4060 male
Combination 20-30 EPIC_0468 0.0255776 4 TET2 25.4 Control 64.444 Driver 4425 male
Combination 20-30 EPIC_0239 0.0269906 X MED12 24.2 Control 67.373 Driver 4403 female
Combination 20-30 EPIC_0027 0.215385 9 CACNA1B 22.7 Control 63.652 Passenger 2990 female
Combination 20-30 EPIC_0469 0.168254 2 DNMT3A 29.2 PreLeukemia 67.978 Driver 2328 female
Combination 20-30 EPIC_0310 0.439118 15 IDH2 27 Control 56.638 Driver 4090 male
Combination 20-30 EPIC_0293 0.0513595 1 SPEN 26.1 Control 68.723 Passenger 3952 female
Combination 20-30 EPIC_0082 0.4378 5 DNAH5 28.2 Control 52.151 Passenger 5159 male
Combination 20-30 EPIC_0249 0.0455696 1 MYOM3 25.2 PreLeukemia 68.977 Passenger 1707 female
Combination 20-30 EPIC_0413 0.011717 2 DNMT3A 24.7 Control 69.971 Driver 4835 female
Combination 20-30 EPIC_0300 0.0390335 2 SPEG 26.6 PreLeukemia 64.865 Passenger 2194 male
Combination 20-30 EPIC_0517 0.3914 11 P2RY2 22.2 Control 48.23 Passenger 3967 female
Combination 20-30 EPIC_0504 0.356564 15 IDH2 24.1 PreLeukemia 68.509 Driver 2538 female
Combination 20-30 EPIC_0040 0.0139894 2 DNMT3A 24.7 PreLeukemia 58.464 Driver 3636 female
Combination 20-30 EPIC_0433 0.0363636 X BCOR 20.1 Control 51.395 Driver 4639 male
Combination 20-30 EPIC_0024 0.0418719 5 DNAH5 22.2 Control 41.613 Passenger 3318 female
Combination 30-40 EPIC_0067 0.438746 20 PTPRT 35 PreLeukemia 66.511 Passenger 3921 female
Combination 30-40 EPIC_0203 0.0216886 2 DNMT3A 34 Control 56.249 Driver 4562 female
Combination 30-40 EPIC_0196 0.269414 12 KRAS 34 Control 55.368 Driver 4476 female
Combination 30-40 EPIC_0051 0.424799 9 JAK2 31 PreLeukemia 50.177 Passenger 2193 male
Combination 30-40 EPIC_0034 0.0190381 20 PTPRT 40 Control 55.025 Passenger 5382 male
Combination 30-40 EPIC_0445 0.0316249 12 KSR2 32 Control 46.894 Passenger 4668 male
Combination 30-40 EPIC_0081 0.0516556 2 DNMT3A 36 PreLeukemia 52.589 Driver 3216 male
Combination 30-40 EPIC_0090 0.0303137 2 DNMT3A 37 Control 48.572 Driver 4274 female
Combination 30-40 EPIC_0307 0.178612 2 DNMT3A 38 Control 58.355 Driver 4176 male
Combination 30-40 EPIC_0163 0.436508 4 DCHS2 32 Control 36.082 Passenger 4171 female
Combination 30-40 EPIC_0464 0.230483 9 JAK2 31 PreLeukemia 61.667 Passenger 2197 male
Combination 30-40 EPIC_0317 0.0559006 2 DNMT3A 31 PreLeukemia 64.282 Driver 2897 female
Combination 30-40 EPIC_0483 0.0545171 12 KSR2 32 Control 58.519 Passenger 4699 male
Combination 30-40 EPIC_0151 0.0157447 X SHROOM2 37 Control 54.382 Passenger 4674 female
Combination 30-40 EPIC_0138 0.054878 4 TET2 32 Control 56.756 Driver 2945 female
Combination 30-40 EPIC_0043 0.00953834 1 DDR2 31 Control 58.078 Passenger 5152 female
Combination 30-40 EPIC_0423 0.0233204 2 DNMT3A 33 Control 69.164 Driver 4183 male
Combination 30-40 EPIC_0191 0.0994475 2 DNMT3A 31 Control 39.228 Driver 4641 female
Combination 30-40 EPIC_0459 0.142857 4 BOD1L1 35 Control 67.871 Passenger 4401 female
Combination 30-40 EPIC_0354 0.0097561 2 DNMT3A 32 Control 56.638 Driver 3382 female
Combination 30-40 EPIC_0214 0.0364353 4 TET2 36 Control 46.902 Driver 4403 male
Combination 30-40 EPIC_0270 0.0501988 2 DNMT3A 33 Control 54.697 Driver 3683 female
Combination 30-40 EPIC_0496 0.0175879 18 SETBP1 32 PreLeukemia 62.571 Passenger 524 male
Combination 30-40 EPIC_0185 0.0314342 4 TET2 38 Control 56.271 Driver 3917 female
Combination 30-40 EPIC_0186 0.0203649 2 DNMT3A 32 Control 56.446 Driver 3886 female
Combination 30-40 EPIC_0481 0.0322368 17 PRPF8 32 Control 49.142 Driver 4842 female
Combination 30-40 EPIC_0184 0.322885 X SMC1A 32 Control 59.409 Passenger 4689 female
Combination 40-50 EPIC_0032 0.08577 2 DNMT3A 43 Control 57.922 Driver 4363 male
Combination 40-50 EPIC_0279 0.261713 2 DNMT3A 41 PreLeukemia 42.445 Driver 3578 female
Combination 50-60 NA 0 NA NA NA NA NA NA NA NA
Combination NA EPIC_0328 0.385261 6 ITPR3 NA Control 71.472 Passenger 3798 female
Combination NA EPIC_0056 0.154629 X FAM47A NA Control 55.606 Passenger 5191 female
Combination NA EPIC_0246 0.0217186 1 MYOM3 NA PreLeukemia 38.99 Passenger 1778 female
Combination NA EPIC_0261 0.0693215 3 TRA2B NA PreLeukemia 58.278 Passenger 2557 male
Combination NA EPIC_0258 0.421893 15 AKAP13 NA Control 36.225 Passenger 4920 female
Combination NA EPIC_0226 0.17395 20 ASXL1 NA Control 64.375 Driver 4590 female
Combination NA EPIC_0302 0.294197 9 PTCH1 NA Control 43.392 Passenger 3870 female
Combination NA EPIC_0095 0.105618 17 NF1 NA Control 52.89 Driver 4710 female
Combination NA EPIC_0100 0.0220207 9 CACNA1B NA Control 56.205 Passenger 4683 female
Combination NA EPIC_0268 0.0133333 4 TET2 NA Control 54.136 Driver 3744 female
Combination NA EPIC_0391 0.0789957 2 DNMT3A NA PreLeukemia 67.014 Driver 3333 female
Combination NA EPIC_0240 0.0208333 17 CACNA1G NA Control 52.772 Passenger 4403 female
Combination NA EPIC_0053 0.0733083 2 DNMT3A NA Control 63.841 Driver 2765 female
Combination NA EPIC_0074 0.325571 11 CBL NA Control 55.124 Passenger 4420 female
Combination NA EPIC_0123 0.389456 2 APOB NA Control 63.151 Passenger 3560 male
Combination NA EPIC_0084 0.433765 7 HECW1 NA Control 55.745 Passenger 4395 female
Combination NA EPIC_0262 0.402778 5 NPM1 NA Control 66.084 Driver 4086 female
Combination NA EPIC_0290 0.0213503 10 LRIT1 NA Control 72.559 Passenger 4334 male
Combination NA EPIC_0298 0.421887 6 ITPR3 NA Control 71.754 Passenger 3952 male
Combination NA EPIC_0269 0.0765432 21 U2AF1,U2AF1L5 NA PreLeukemia 54.478 Passenger 3414 female
Combination NA EPIC_0101 0.406528 2 GIGYF2 NA Control 52.723 Passenger 4682 female
Combination NA EPIC_0398 0.0266667 3 ADCY5 NA Control 48.931 Passenger 4560 male
Combination NA EPIC_0108 0.108664 2 DNMT3A NA Control 66.084 Driver 4962 female
Combination NA EPIC_0408 0.0199336 9 CACNA1B NA Control 70.809 Passenger 4905 male
Combination NA EPIC_0247 0.422826 14 PLEKHH1 NA Control 68.208 Passenger 4173 female
Combination NA EPIC_0274 0.345439 21 RUNX1 NA Control 56.12 Driver 3618 female
Combination NA EPIC_0221 0.404787 16 PKD1L2 NA Control 69.128 Passenger 4200 female
Combination NA EPIC_0363 0.0570687 4 BOD1L1 NA Control 71.258 Passenger 2834 male
Combination NA EPIC_0327 0.0241935 19 CEBPA NA PreLeukemia 43.644 Driver 1947 female
Combination NA EPIC_0419 0.383041 17 MIR142 NA Control 54.108 Passenger 4632 male
Combination NA EPIC_0126 0.424225 4 DCHS2 NA Control 55.274 Passenger 4666 female
Combination NA EPIC_0231 0.0565068 2 DNMT3A NA Control 70.034 Driver 4263 female
Combination NA EPIC_0400 0.402039 1 NAV1 NA Control 56.307 Passenger 4702 female
Combination NA EPIC_0341 0.24515 21 U2AF1,U2AF1L5 NA PreLeukemia 66.574 Passenger 694 female
Combination NA EPIC_0132 0.0705171 X BCOR NA PreLeukemia 56.088 Driver 3498 male
Combination NA EPIC_0135 0.438144 17 DNAH9 NA Control 43.222 Passenger 4051 male
Combination NA EPIC_0348 0.16253 4 TET2 NA PreLeukemia 70.253 Driver 314 female
Combination NA EPIC_0054 0.432725 4 DCHS2 NA Control 51.107 Passenger 4591 male
Combination NA EPIC_0055 0.426349 4 DCHS2 NA Control 48.131 Passenger 4580 male
Combination NA EPIC_0361 0.0384615 X MED12 NA Control 51.565 Driver 4012 male
Combination NA EPIC_0057 0.38992 X FAM47A NA Control 55.472 Passenger 5177 female
Combination NA EPIC_0450 0.409945 11 OR8B12 NA PreLeukemia 51.51 Passenger 944 female
Combination NA EPIC_0453 0.350168 2 GIGYF2 NA Control 67.893 Passenger 4144 male
Combination NA EPIC_0458 0.439644 4 DCHS2 NA PreLeukemia 52.726 Passenger 148 female
Combination NA EPIC_0265 0.0600227 4 BOD1L1 NA Control 71.097 Passenger 4030 male
Combination NA EPIC_0377 0.436985 17 DNAH9 NA PreLeukemia 66.393 Passenger 257 female
Combination NA EPIC_0379 0.4 16 ZC3H18 NA Control 56.539 Passenger 2458 male
Combination NA EPIC_0169 0.390374 1 NAV1 NA Control 60.468 Passenger 4225 female
Combination NA EPIC_0071 0.437736 5 DNAH5 NA Control 49.522 Passenger 4800 male
Combination NA EPIC_0390 0.015625 7 MAGI2 NA Control 61.098 Passenger 2929 male
Combination NA EPIC_0472 0.269231 X ADGRG4 NA PreLeukemia 39.524 Passenger 4048 female
Combination NA EPIC_0076 0.380413 1 EPHA10 NA Control 63.359 Passenger 4566 female
Combination NA EPIC_0393 0.0124378 2 DNMT3A NA Control 73.837 Driver 2641 male
Combination NA EPIC_0394 0.385842 7 KCNH2 NA Control 73.864 Passenger 3967 male
Combination NA EPIC_0188 0.0262188 X BCOR NA Control 56.345 Driver 3870 female
Combination NA EPIC_0485 0.412627 4 BOD1L1 NA Control 54.48 Passenger 4724 female
Combination NA EPIC_0195 0.392183 6 GLTSCR1L NA Control 52.156 Passenger 4637 female
Combination NA EPIC_0490 0.41441 X FAM47A NA PreLeukemia 52.813 Passenger 102 female
Combination NA EPIC_0399 0.0135034 6 PHIP NA Control 64.517 Passenger 5041 male
Combination NA EPIC_0200 0.261097 3 BSN NA Control 56.953 Passenger 4604 female
Combination NA EPIC_0201 0.155015 4 TET2 NA Control 68.983 Driver 4603 female
Combination NA EPIC_0403 0.383721 16 ZC3H18 NA Control 73.58 Passenger 5012 female
Combination NA EPIC_0106 0.43359 2 APOB NA Control 55.403 Passenger 4536 male
Combination NA EPIC_0209 0.416638 4 BOD1L1 NA Control 48.942 Passenger 4302 female
Combination NA EPIC_0110 0.118471 9 CACNA1B NA Control 66.19 Passenger 4161 female
Combination NA EPIC_0111 0.104869 9 CACNA1B NA Control 70.144 Passenger 4942 male
Combination NA EPIC_0315 0.36 17 DNAH9 NA Control 64.257 Passenger 3484 female
Combination NA EPIC_0510 0.431631 1 ZNF687 NA PreLeukemia 58.196 Passenger 3313 male
Combination NA EPIC_0415 0.267692 12 ETV6 NA Control 66.916 Passenger 4345 female
Combination NA EPIC_0512 0.323997 2 DNMT3A NA PreLeukemia 58.817 Driver 1336 female
Combination NA EPIC_0513 0.330396 12 ETV6 NA Control 48.227 Passenger 3933 female
Combination NA EPIC_0422 0.439863 2 GIGYF2 NA Control 68.753 Passenger 3970 female
Combination NA EPIC_0516 0.327217 2 GIGYF2 NA PreLeukemia 72.873 Passenger 2833 male
Combination NA EPIC_0234 0.293935 12 ETV6 NA PreLeukemia 69.944 Passenger 3364 female
Positive 0-10 EPIC_0271 0.427807 2 PSME4 9.619 PreLeukemia 56.35 Passenger 3089 female
Positive 0-10 EPIC_0505 0.00888099 19 JAK3 3.45 Control 68.43 Passenger 3837 female
Positive 0-10 EPIC_0474 0.0753466 10 UNC5B 1.051 Control 60.846 Passenger 4290 female
Positive 0-10 EPIC_0347 0.435343 17 NF1 5.822 PreLeukemia 64.066 Driver 1424 female
Positive 0-10 EPIC_0086 0.0458989 4 TET2 8.555 Control 59.63 Driver 4323 female
Positive 10-20 EPIC_0073 0.436435 19 CEBPA 12.61 Control 55.926 Driver 4421 female
Positive 10-20 EPIC_0446 0.439919 9 TNC 13.24 PreLeukemia 46.987 Passenger 2783 male
Positive 10-20 EPIC_0428 0.0141844 X PHF6 17.45 Control 64.244 Driver 4322 male
Positive 10-20 EPIC_0178 0.00293734 17 NF1 10.21 Control 64.515 Driver 4900 male
Positive 10-20 EPIC_0500 0.439512 11 GRIK4 15.73 Control 66.661 Passenger 4171 female
Positive 10-20 EPIC_0260 0.424096 5 NPM1 15.67 Control 36.657 Driver 2964 female
Positive 10-20 EPIC_0462 0.425143 8 PKHD1L1 10.48 Control 52.359 Passenger 4737 female
Positive 20-30 EPIC_0065 0.0306807 4 TET2 29.1 Control 57.777 Driver 4907 female
Positive 20-30 EPIC_0325 0.431587 15 IDH2 27 Control 68.454 Driver 3816 female
Positive 20-30 EPIC_0099 0.0798362 17 TP53 29.4 PreLeukemia 56.222 Driver 2811 female
Positive 20-30 EPIC_0378 0.439091 1 HMCN1 25.9 PreLeukemia 56.553 Passenger 2386 male
Positive 20-30 EPIC_0153 0.00601852 2 DNMT3A 28.7 Control 50.316 Driver 4485 female
Positive 30-40 EPIC_0381 0.0210312 2 DNMT3A 33 PreLeukemia 49.352 Driver 1444 female
Positive 30-40 EPIC_0216 0.111111 4 BOD1L1 35 Control 46.949 Passenger 4378 male
Positive 30-40 EPIC_0166 0.0210685 4 TET2 35 Control 58.42 Driver 4622 male
Positive 30-40 EPIC_0436 0.0135886 2 DNMT3A 33 Control 59.682 Driver 4817 female
Positive 30-40 EPIC_0318 0.0305164 2 DNMT3A 33 Control 64.687 Driver 3475 female
Positive 30-40 EPIC_0389 0.0298611 2 DNMT3A 33 Control 51.592 Driver 4664 female
Positive 40-50 NA 0 NA NA NA NA NA NA NA NA
Positive 50-60 NA 0 NA NA NA NA NA NA NA NA
Positive NA EPIC_0143 0.397471 12 KRAS NA Control 56.545 Driver 3004 female
Positive NA EPIC_0125 0.432524 X ADGRG4 NA Control 55.751 Passenger 4709 female
Positive NA EPIC_0263 0.0639615 8 RAD21 NA Control 66.374 Driver 4081 female
Positive NA EPIC_0492 0.0140374 2 DNMT3A NA Control 67.233 Driver 4732 female
Positive NA EPIC_0322 0.33049 9 PTCH1 NA Control 56.701 Passenger 1228 female
