# Supplementary material for: Interacting evolutionary pressures drive mutation dynamics and health outcomes in aging blood
Source: Nat Commun. 2021 Aug 13;12:4921. doi: 10.1038/s41467-021-25172-8 (PMC8363714; doi:10.1038/s41467-021-25172-8)
Supplement: Supplementary file 4 — Source Data [file 41467_2021_25172_MOESM4_ESM.zip › SourceData/Figure3a.txt]

Desc Type CADD.mean CADD.se mean se
Combination AML Driver 26.6203235  0.4787148 26.62032 0.4787148
Neutral AML Driver 17.3852308  1.6541812 17.38523 1.6541812
Positive AML Driver 24.7925000  1.5005444 24.79250 1.5005444
Combination Non-Driver 17.6053708  0.2933830 17.60537 0.2933830
Negative Non-Driver 16.2853357  0.8119479 16.28534 0.8119479
Neutral Non-Driver 18.9426546  0.3956912 18.94265 0.3956912
Positive Non-Driver 14.2950000  2.2504115 14.29500 2.2504115
