# Supplementary material for: Interacting evolutionary pressures drive mutation dynamics and health outcomes in aging blood
Source: Nat Commun. 2021 Aug 13;12:4921. doi: 10.1038/s41467-021-25172-8 (PMC8363714; doi:10.1038/s41467-021-25172-8)
Supplement: Supplementary file 4 — Source Data [file 41467_2021_25172_MOESM4_ESM.zip › SourceData/Figure2e.txt]

Sample developed_AML Desc nbBen nbPassenger
EPIC_0001 Control Combination 7 50
EPIC_0003 Control Combination 1 6
EPIC_0005 PreLeukemia Combination 2 17
EPIC_0007 Control Combination 2 7
EPIC_0008 Control Combination 1 11
EPIC_0009 Control Combination 1 7
EPIC_0010 Control Combination 2 14
EPIC_0011 Control Combination 6 74
EPIC_0012 Control Combination 2 8
EPIC_0014 PreLeukemia Combination 1 6
EPIC_0015 PreLeukemia Combination 2 14
EPIC_0016 Control Combination 3 8
EPIC_0017 Control Combination 1 13
EPIC_0018 Control Combination 1 8
EPIC_0019 Control Combination 2 7
EPIC_0021 Control Combination 7 85
EPIC_0022 Control Combination 1 4
EPIC_0023 Control Combination 1 26
EPIC_0024 Control Combination 2 4
EPIC_0027 Control Combination 2 13
EPIC_0028 Control Combination 1 16
EPIC_0031 Control Combination 1 2
EPIC_0032 Control Combination 2 3
EPIC_0034 Control Combination 1 4
EPIC_0040 PreLeukemia Combination 1 1
EPIC_0043 Control Combination 1 2
EPIC_0046 Control Combination 1 3
EPIC_0049 Control Combination 1 9
EPIC_0051 PreLeukemia Combination 1 3
EPIC_0053 Control Combination 4 3
EPIC_0054 Control Combination 1 2
EPIC_0055 Control Combination 1 2
EPIC_0056 Control Combination 1 5
EPIC_0057 Control Combination 1 14
EPIC_0059 Control Combination 1 6
EPIC_0062 PreLeukemia Combination 5 2
EPIC_0064 PreLeukemia Combination 1 5
EPIC_0065 Control Positive 2 0
EPIC_0066 Control Combination 1 2
EPIC_0067 PreLeukemia Combination 1 3
EPIC_0069 Control Combination 1 6
EPIC_0070 Control Combination 1 5
EPIC_0071 Control Combination 1 3
EPIC_0072 Control Combination 1 8
EPIC_0073 Control Positive 2 1
EPIC_0074 Control Combination 3 3
EPIC_0075 PreLeukemia Combination 2 5
EPIC_0076 Control Combination 2 3
EPIC_0081 PreLeukemia Combination 4 13
EPIC_0082 Control Combination 2 3
EPIC_0084 Control Combination 2 2
EPIC_0086 Control Positive 1 0
EPIC_0090 Control Combination 1 2
EPIC_0092 Control Combination 1 5
EPIC_0095 Control Combination 1 3
EPIC_0099 PreLeukemia Positive 3 2
EPIC_0100 Control Combination 1 1
EPIC_0101 Control Combination 2 22
EPIC_0103 Control Combination 2 13
EPIC_0106 Control Combination 1 3
EPIC_0108 Control Combination 1 2
EPIC_0110 Control Combination 1 2
EPIC_0111 Control Combination 1 4
EPIC_0114 Control Combination 2 2
EPIC_0119 Control Combination 2 5
EPIC_0120 Control Combination 1 3
EPIC_0123 Control Combination 1 3
EPIC_0124 Control Combination 1 2
EPIC_0125 Control Positive 2 1
EPIC_0126 Control Combination 1 2
EPIC_0127 Control Combination 1 14
EPIC_0129 Control Combination 1 4
EPIC_0132 PreLeukemia Combination 4 2
EPIC_0135 Control Combination 1 2
EPIC_0137 Control Combination 2 4
EPIC_0138 Control Combination 1 1
EPIC_0139 Control Combination 2 2
EPIC_0141 PreLeukemia Combination 2 6
EPIC_0143 Control Positive 1 1
EPIC_0147 PreLeukemia Combination 2 4
EPIC_0149 Control Combination 1 2
EPIC_0151 Control Combination 1 3
EPIC_0152 Control Combination 1 5
EPIC_0153 Control Positive 1 0
EPIC_0156 Control Combination 2 3
EPIC_0163 Control Combination 1 4
EPIC_0165 PreLeukemia Combination 2 3
EPIC_0166 Control Positive 2 0
EPIC_0169 Control Combination 4 2
EPIC_0175 Control Combination 2 5
EPIC_0176 PreLeukemia Combination 1 8
EPIC_0177 Control Combination 2 3
EPIC_0178 Control Positive 1 0
EPIC_0184 Control Combination 3 7
EPIC_0185 Control Combination 1 1
EPIC_0186 Control Combination 3 2
EPIC_0188 Control Combination 1 1
EPIC_0190 Control Combination 1 1
EPIC_0191 Control Combination 1 1
EPIC_0195 Control Combination 1 4
EPIC_0196 Control Combination 4 4
EPIC_0200 Control Combination 1 1
EPIC_0201 Control Combination 1 6
EPIC_0203 Control Combination 1 2
EPIC_0208 Control Combination 1 8
EPIC_0209 Control Combination 1 10
EPIC_0212 PreLeukemia Combination 1 4
EPIC_0214 Control Combination 1 1
EPIC_0216 Control Positive 1 1
EPIC_0219 PreLeukemia Combination 2 2
EPIC_0221 Control Combination 1 4
EPIC_0223 PreLeukemia Combination 8 6
EPIC_0224 Control Combination 4 12
EPIC_0226 Control Combination 3 4
EPIC_0230 Control Combination 1 2
EPIC_0231 Control Combination 2 4
EPIC_0234 PreLeukemia Combination 3 4
EPIC_0239 Control Combination 2 2
EPIC_0240 Control Combination 3 11
EPIC_0241 Control Combination 2 8
EPIC_0242 Control Combination 1 3
EPIC_0246 PreLeukemia Combination 1 3
EPIC_0247 Control Combination 1 3
EPIC_0249 PreLeukemia Combination 2 11
EPIC_0256 Control Combination 1 36
EPIC_0258 Control Combination 1 2
EPIC_0260 Control Positive 1 1
EPIC_0261 PreLeukemia Combination 2 5
EPIC_0262 Control Combination 1 2
EPIC_0263 Control Positive 1 0
EPIC_0265 Control Combination 1 1
EPIC_0268 Control Combination 1 2
EPIC_0269 PreLeukemia Combination 2 8
EPIC_0270 Control Combination 2 5
EPIC_0271 PreLeukemia Positive 4 3
EPIC_0274 Control Combination 2 5
EPIC_0275 Control Combination 1 7
EPIC_0279 PreLeukemia Combination 1 2
EPIC_0281 Control Combination 1 7
EPIC_0289 Control Combination 1 3
EPIC_0290 Control Combination 2 1
EPIC_0292 Control Combination 2 7
EPIC_0293 Control Combination 2 8
EPIC_0296 Control Combination 1 7
EPIC_0297 Control Combination 4 9
EPIC_0298 Control Combination 1 11
EPIC_0300 PreLeukemia Combination 4 4
EPIC_0302 Control Combination 1 2
EPIC_0307 Control Combination 1 4
EPIC_0309 PreLeukemia Combination 5 2
EPIC_0310 Control Combination 1 1
EPIC_0311 PreLeukemia Combination 1 2
EPIC_0312 Control Combination 1 2
EPIC_0315 Control Combination 3 5
EPIC_0317 PreLeukemia Combination 3 3
EPIC_0318 Control Positive 1 0
EPIC_0322 Control Positive 2 2
EPIC_0325 Control Positive 2 0
EPIC_0327 PreLeukemia Combination 4 1
EPIC_0328 Control Combination 2 4
EPIC_0336 PreLeukemia Combination 2 3
EPIC_0337 PreLeukemia Combination 2 4
EPIC_0339 PreLeukemia Combination 1 3
EPIC_0341 PreLeukemia Combination 2 3
EPIC_0345 PreLeukemia Combination 4 31
EPIC_0346 PreLeukemia Combination 3 31
EPIC_0347 PreLeukemia Positive 1 2
EPIC_0348 PreLeukemia Combination 1 14
EPIC_0354 Control Combination 1 1
EPIC_0359 PreLeukemia Combination 1 3
EPIC_0361 Control Combination 3 3
EPIC_0362 Control Combination 2 6
EPIC_0363 Control Combination 2 2
EPIC_0367 Control Combination 1 2
EPIC_0372 Control Combination 1 2
EPIC_0374 PreLeukemia Combination 1 4
EPIC_0377 PreLeukemia Combination 2 5
EPIC_0378 PreLeukemia Positive 4 1
EPIC_0379 Control Combination 1 5
EPIC_0381 PreLeukemia Positive 1 0
EPIC_0382 Control Combination 1 8
EPIC_0387 Control Combination 4 3
EPIC_0389 Control Positive 2 1
EPIC_0390 Control Combination 1 7
EPIC_0391 PreLeukemia Combination 1 3
EPIC_0392 PreLeukemia Combination 3 6
EPIC_0393 Control Combination 1 1
EPIC_0394 Control Combination 1 6
EPIC_0395 Control Combination 1 8
EPIC_0396 Control Combination 1 2
EPIC_0397 PreLeukemia Combination 1 9
EPIC_0398 Control Combination 1 2
EPIC_0399 Control Combination 2 2
EPIC_0400 Control Combination 1 3
EPIC_0402 Control Combination 2 4
EPIC_0403 Control Combination 2 1
EPIC_0405 Control Combination 2 47
EPIC_0408 Control Combination 1 17
EPIC_0409 Control Combination 4 31
EPIC_0410 Control Combination 4 24
EPIC_0412 Control Combination 2 5
EPIC_0413 Control Combination 1 3
EPIC_0415 Control Combination 3 7
EPIC_0419 Control Combination 1 3
EPIC_0421 Control Combination 1 17
EPIC_0422 Control Combination 4 9
EPIC_0423 Control Combination 1 4
EPIC_0424 PreLeukemia Combination 2 5
EPIC_0428 Control Positive 2 0
EPIC_0429 Control Combination 1 2
EPIC_0431 Control Combination 4 5
EPIC_0433 Control Combination 2 3
EPIC_0436 Control Positive 1 0
EPIC_0440 Control Combination 2 11
EPIC_0445 Control Combination 1 2
EPIC_0446 PreLeukemia Positive 1 1
EPIC_0447 Control Combination 2 2
EPIC_0448 PreLeukemia Combination 2 3
EPIC_0450 PreLeukemia Combination 2 2
EPIC_0453 Control Combination 1 3
EPIC_0458 PreLeukemia Combination 1 3
EPIC_0459 Control Combination 1 3
EPIC_0460 Control Combination 1 1
EPIC_0462 Control Positive 2 1
EPIC_0464 PreLeukemia Combination 2 6
EPIC_0468 Control Combination 1 2
EPIC_0469 PreLeukemia Combination 3 3
EPIC_0470 PreLeukemia Combination 2 5
EPIC_0472 PreLeukemia Combination 1 4
EPIC_0473 PreLeukemia Combination 1 6
EPIC_0474 Control Positive 1 1
EPIC_0476 Control Combination 1 9
EPIC_0481 Control Combination 1 1
EPIC_0483 Control Combination 1 3
EPIC_0485 Control Combination 1 2
EPIC_0489 Control Combination 1 3
EPIC_0490 PreLeukemia Combination 1 1
EPIC_0491 Control Combination 1 4
EPIC_0492 Control Positive 2 0
EPIC_0493 PreLeukemia Combination 1 2
EPIC_0495 Control Combination 1 4
EPIC_0496 PreLeukemia Combination 2 3
EPIC_0498 PreLeukemia Combination 2 2
EPIC_0500 Control Positive 2 1
EPIC_0501 Control Combination 2 8
EPIC_0504 PreLeukemia Combination 4 4
EPIC_0505 Control Positive 1 1
EPIC_0507 PreLeukemia Combination 2 5
EPIC_0509 PreLeukemia Combination 1 5
EPIC_0510 PreLeukemia Combination 1 9
EPIC_0511 Control Combination 1 4
EPIC_0512 PreLeukemia Combination 4 6
EPIC_0513 Control Combination 1 4
EPIC_0514 PreLeukemia Combination 1 3
EPIC_0516 PreLeukemia Combination 2 11
EPIC_0517 Control Combination 1 9
