# Supplementary material for: Interacting evolutionary pressures drive mutation dynamics and health outcomes in aging blood
Source: Nat Commun. 2021 Aug 13;12:4921. doi: 10.1038/s41467-021-25172-8 (PMC8363714; doi:10.1038/s41467-021-25172-8)
Supplement: Supplementary file 4 — Source Data [file 41467_2021_25172_MOESM4_ESM.zip › SourceData/Figure2d.txt]

Sample age_bins developed_AML avg se
EPIC_0001 50-60 Control -9.20760516178914 0.0304457455938686
EPIC_0002 50-60 Control -10.2985062591995 0.00620019676656972
EPIC_0003 60-70 Control -10.0454199338511 0.0340990822664388
EPIC_0004 60-70 Control -9.74244430656332 0.0582708031771027
EPIC_0005 60-70 PreLeukemia -9.37597321537564 0.0188041004642987
EPIC_0006 60-70 PreLeukemia -10.3006914076838 0.00676910888105948
EPIC_0007 60-70 Control -9.35982302186602 0.0195403620832294
EPIC_0008 60-70 Control -9.40403314944338 0.0276442954382892
EPIC_0009 60-70 Control -9.5170944856401 0.0271067507033491
EPIC_0010 50-60 Control -9.42202928170841 0.0333788403247382
EPIC_0011 50-60 Control -9.2928765649221 0.0533357939641251
EPIC_0012 50-60 Control -9.36352666196085 0.0158922698410629
EPIC_0013 50-60 Control -9.47981744873029 0.0444780259796417
EPIC_0014 50-60 PreLeukemia -10.1026511176698 0.031816843975994
EPIC_0015 40-50 PreLeukemia -9.34646441259777 0.0150863187976212
EPIC_0016 40-50 Control -9.31721956386168 0.00780142388902764
EPIC_0017 40-50 Control -9.36795220994024 0.0175520325214004
EPIC_0018 40-50 Control -9.39399005641533 0.0297166412939965
EPIC_0019 40-50 Control -9.52545577766067 0.0465313183267491
EPIC_0020 40-50 Control -10.2933913575293 0.0111108574134319
EPIC_0021 50-60 Control -9.34243543765307 0.0674722365055087
EPIC_0022 50-60 Control -9.99033616712927 0.0240167133727009
EPIC_0023 40-50 Control -9.33009499599962 0.0103148053047483
EPIC_0024 40-50 Control -10.0495198984753 0.0380279964661961
EPIC_0025 40-50 Control -9.88829247889599 0.080318955941851
EPIC_0026 40-50 Control -9.47951514203784 0.0501597554428125
EPIC_0027 60-70 Control -9.32734640317445 0.00646947341609847
EPIC_0028 60-70 Control -9.31648257998917 0.00783403876615003
EPIC_0029 40-50 Control -10.2670191885961 0.0212990447051118
EPIC_0030 40-50 Control -10.2977935460109 0.0031050459309142
EPIC_0031 50-60 Control -10.2183002637653 0.0296495860551747
EPIC_0032 50-60 Control -10.164618274 0.0208959613953233
EPIC_0033 60-70 Control -10.3040007941267 0.00378848404903815
EPIC_0034 50-60 Control -9.76189224818448 0.0207092475897261
EPIC_0035 50-60 Control -10.3055733356391 0.00588139232765822
EPIC_0036 50-60 Control -10.2888436277794 0.0153169789515502
EPIC_0037 50-60 PreLeukemia -10.27923185711 0.0203995833782509
EPIC_0039 50-60 Control -10.3037186577807 0.00425004539059089
EPIC_0040 50-60 PreLeukemia -10.2609726819892 0.00929990825756264
EPIC_0041 50-60 Control -10.2579358230208 0.015365595230895
EPIC_0042 50-60 Control -10.3057593832706 0.00814402898375169
EPIC_0043 50-60 Control -10.0624340974394 0.0126179719051622
EPIC_0044 50-60 PreLeukemia -10.2922559782499 0.00976844303822919
EPIC_0046 50-60 Control -10.2742340014341 0.0153940881594164
EPIC_0047 50-60 PreLeukemia -10.2780362567139 0.00701346423648686
EPIC_0048 50-60 Control -10.2940465417419 0.00607922280120464
EPIC_0049 50-60 Control -9.35025155047201 0.0122417377900419
EPIC_0051 50-60 PreLeukemia -10.2814861729016 0.00685204883535763
EPIC_0052 50-60 Control -10.2945341091324 0.00491675554093041
EPIC_0053 60-70 Control -9.74069056327269 0.028967988659805
EPIC_0054 50-60 Control -10.2609451807365 0.00785650694402607
EPIC_0055 40-50 Control -10.2531639000765 0.00685534476357317
EPIC_0056 50-60 Control -10.1468853916784 0.0246159028892082
EPIC_0057 50-60 Control -9.37225565898425 0.0263277205042847
EPIC_0058 50-60 Control -10.3034865124168 0.004155078935328
EPIC_0059 60-70 Control -9.44619310832966 0.0242445596039746
EPIC_0060 60-70 Control -10.2647612694777 0.013281915857714
EPIC_0061 60-70 Control -10.2579634071087 0.0109373509576453
EPIC_0062 60-70 PreLeukemia -10.123396671111 0.0258190353482885
EPIC_0064 50-60 PreLeukemia -9.91560333516682 0.0372498774879808
EPIC_0065 50-60 Control -10.2971623839769 0.00994327898671359
EPIC_0066 50-60 Control -10.0550229654177 0.0130836999521315
EPIC_0067 60-70 PreLeukemia -10.2766462423413 0.00641525389351987
EPIC_0068 60-70 Control -10.2834967878331 0.0119615811683913
EPIC_0069 70-80 Control -10.1956114817453 0.0351321896477385
EPIC_0070 60-70 Control -10.0288648009618 0.0277304876697058
EPIC_0071 40-50 Control -10.0652444438306 0.0250139208074669
EPIC_0072 40-50 Control -9.8302169154994 0.0584653746155944
EPIC_0073 50-60 Control -10.2542480044298 0.020727452294641
EPIC_0074 50-60 Control -9.64522841354837 0.0244187489148297
EPIC_0075 50-60 PreLeukemia -10.1441154273978 0.0173267973106877
EPIC_0076 60-70 Control -9.71278412264271 0.0310603545373398
EPIC_0077 50-60 Control -10.2398985217117 0.0175835649738942
EPIC_0078 50-60 Control -10.2991228422561 0.0040076170052979
EPIC_0079 50-60 Control -10.2992440300054 0.00487820477443457
EPIC_0080 50-60 Control -10.2936451228539 0.00400559244786735
EPIC_0081 50-60 PreLeukemia -9.31552479916127 0.00750256093193233
EPIC_0082 50-60 Control -10.2777423163664 0.00731063027140428
EPIC_0083 50-60 Control -10.10126342268 0.0495194890301005
EPIC_0084 50-60 Control -10.1872460893874 0.01472481333867
EPIC_0085 40-50 Control -10.3142662165594 0.0108801054197196
EPIC_0086 50-60 Control -10.2758927742842 0.0101833916224145
EPIC_0087 40-50 PreLeukemia -10.3222487450915 0.0139700542110492
EPIC_0088 50-60 Control -10.3016798374982 0.0141649616502229
EPIC_0089 50-60 Control -10.3191692260473 0.0118424748221355
EPIC_0090 40-50 Control -10.2487742611124 0.0169558720789442
EPIC_0092 60-70 Control -10.1868097140878 0.0139419493267256
EPIC_0093 50-60 Control -10.3107066267011 0.00763288134298676
EPIC_0094 50-60 Control -10.313132493982 0.0097989887607941
EPIC_0095 50-60 Control -10.2680045120943 0.0129256330243457
EPIC_0096 50-60 PreLeukemia -10.3027234354883 0.0088123212253731
EPIC_0097 50-60 Control -10.3122815704314 0.0124328336967602
EPIC_0098 50-60 Control -10.30308608755 0.0136295493053012
EPIC_0099 50-60 PreLeukemia -10.2868508638117 0.0122827253094908
EPIC_0100 50-60 Control -10.2782854246905 0.0111079595574969
EPIC_0101 50-60 Control -9.30702450984519 0.00420285495657328
EPIC_0102 50-60 Control -10.3039842685245 0.0038009090641848
EPIC_0103 50-60 Control -9.35822964732633 0.0180158435511668
EPIC_0104 50-60 Control -10.2690993021754 0.0122569357273758
EPIC_0105 50-60 Control -10.2939400986402 0.00530641569123715
EPIC_0106 50-60 Control -10.2835753983417 0.00567198903144589
EPIC_0107 70-80 Control -10.311609363606 0.00805603890145689
EPIC_0108 60-70 Control -10.2958254669025 0.00933912475026653
EPIC_0109 60-70 Control -10.3069491023746 0.0086436780063784
EPIC_0110 60-70 Control -10.2963223118241 0.00912369912788641
EPIC_0111 70-80 Control -10.2436657377448 0.0152777061092793
EPIC_0113 40-50 Control -10.2747658027673 0.0214185132863009
EPIC_0114 60-70 Control -10.2852627078832 0.0117702540046292
EPIC_0115 60-70 Control -10.2050699246472 0.0368910692827289
EPIC_0116 50-60 Control -10.3093659406298 0.0125964606612977
EPIC_0117 60-70 Control -10.3057539575716 0.00813464688217481
EPIC_0118 60-70 Control -10.3037328640001 0.00397495653703141
EPIC_0119 60-70 Control -9.81965535758903 0.0572403800883928
EPIC_0120 40-50 Control -10.200563860952 0.0174098652404174
EPIC_0121 40-50 Control -10.2135491324307 0.017953345349421
EPIC_0123 60-70 Control -10.224095531518 0.0146627905910157
EPIC_0124 60-70 Control -10.1837886352057 0.0132983423759086
EPIC_0125 50-60 Control -10.2395476322339 0.0194823610982323
EPIC_0126 50-60 Control -10.2951626618608 0.00523412842636094
EPIC_0127 50-60 Control -9.36532327241503 0.0324260809859801
EPIC_0128 40-50 Control -10.3050057909608 0.0045153875209745
EPIC_0129 50-60 Control -9.90572425563405 0.0351370212141694
EPIC_0130 50-60 Control -10.3039286861733 0.00384363904792403
EPIC_0132 50-60 PreLeukemia -10.1129283441041 0.0273742451828145
EPIC_0133 50-60 Control -10.2902530669826 0.00963668969903839
EPIC_0135 40-50 Control -10.2855596717118 0.00660759113137454
EPIC_0137 50-60 Control -9.86502989814783 0.0484850982387278
EPIC_0138 50-60 Control -10.2883092999757 0.0049808988059985
EPIC_0139 60-70 Control -10.2331578569783 0.0200796237306967
EPIC_0140 60-70 Control -10.2461667364602 0.0342659966133292
EPIC_0141 60-70 PreLeukemia -10.0331820834673 0.0292086526355999
EPIC_0142 60-70 Control -10.3022333830447 0.00407319043824719
EPIC_0143 50-60 Control -10.2389375517325 0.0153924442041337
EPIC_0144 60-70 Control -10.3005525346409 0.00480544342997013
EPIC_0145 60-70 Control -10.2988815021963 0.0221206841258654
EPIC_0146 50-60 Control -10.2704176641876 0.0117504849304803
EPIC_0147 50-60 PreLeukemia -10.234734871586 0.020035071627635
EPIC_0148 40-50 Control -10.3031040627665 0.00427261397436758
EPIC_0149 60-70 Control -10.1403529743829 0.0151822836020608
EPIC_0150 50-60 Control -10.269826718594 0.0249205032450027
EPIC_0151 50-60 Control -9.81324926381896 0.0246602455188484
EPIC_0152 50-60 Control -9.82935133013627 0.0203577963540764
EPIC_0153 50-60 Control -10.2645270118187 0.00906558112833639
EPIC_0155 40-50 Control -10.2676615333684 0.0361914766213328
EPIC_0156 50-60 Control -10.0299751640414 0.0240570778758497
EPIC_0157 50-60 Control -10.3035048603912 0.0041393331991942
EPIC_0158 60-70 Control -10.2935547911789 0.0042484065395562
EPIC_0159 60-70 Control -10.2961933375755 0.00417365307998967
EPIC_0161 30-40 Control -10.3080395850305 0.0124836227310195
EPIC_0162 30-40 PreLeukemia -10.2891900027444 0.00443098076792822
EPIC_0163 30-40 Control -10.1464248699476 0.0313567569338308
EPIC_0165 50-60 PreLeukemia -9.95552890010267 0.0240310142003497
EPIC_0166 50-60 Control -10.2770833217392 0.00616588894808919
EPIC_0167 50-60 Control -10.3035703415367 0.00409556915206514
EPIC_0168 60-70 Control -10.292478638995 0.00788249038806964
EPIC_0169 60-70 Control -10.1450151408216 0.0158882003355251
EPIC_0170 50-60 Control -10.2997575247818 0.00424008950949163
EPIC_0171 50-60 PreLeukemia -10.3035527804957 0.00410692795230592
EPIC_0173 50-60 Control -10.2700160382119 0.0119599826026271
EPIC_0174 50-60 Control -10.2925490074113 0.0108563972271125
EPIC_0175 50-60 Control -9.40223732592264 0.021999130364358
EPIC_0176 60-70 PreLeukemia -9.57641195425287 0.0502829478064337
EPIC_0177 60-70 Control -10.226244688152 0.0141832379060421
EPIC_0178 60-70 Control -10.2570421979768 0.0120619996101872
EPIC_0179 50-60 Control -10.3089277429581 0.00613408539944516
EPIC_0180 50-60 Control -10.2954405321992 0.00494423766830687
EPIC_0181 30-40 Control -10.2985615102103 0.00373726745633831
EPIC_0183 50-60 Control -10.2896459271272 0.00392840012543423
EPIC_0184 50-60 Control -9.37132803013224 0.0171123578882065
EPIC_0185 50-60 Control -10.2846967784894 0.0139972576748503
EPIC_0186 50-60 Control -9.74641591820222 0.028581696917837
EPIC_0187 50-60 Control -10.3001281290131 0.00483278763975255
EPIC_0188 50-60 Control -10.2764677741213 0.0104797790314797
EPIC_0190 50-60 Control -10.2708939660047 0.00695861061375163
EPIC_0191 30-40 Control -10.3024757999609 0.00751612968547574
EPIC_0193 50-60 Control -10.3055428109052 0.00793858602036213
EPIC_0195 50-60 Control -10.0871848107345 0.0195072362031343
EPIC_0196 50-60 Control -9.57786185840175 0.040310352648754
EPIC_0197 50-60 Control -10.203305578464 0.0207943285557043
EPIC_0198 40-50 Control -10.3022504056575 0.0046313292199911
EPIC_0199 60-70 Control -10.3143112374355 0.0108151675947377
EPIC_0200 50-60 Control -10.2526876810945 0.0219972146484691
EPIC_0201 60-70 Control -10.0797096057639 0.023633075022751
EPIC_0202 50-60 Control -10.302202112795 0.00407710271778746
EPIC_0203 50-60 Control -10.2136496114053 0.010019475430659
EPIC_0204 50-60 Control -10.3060489747754 0.00922084314979009
EPIC_0206 40-50 Control -10.3088767993724 0.00721296634662543
EPIC_0207 60-70 Control -10.3097191080728 0.00799781522940719
EPIC_0208 60-70 Control -9.50387371397597 0.0403106417773935
EPIC_0209 40-50 Control -9.32859133187175 0.0148276410400119
EPIC_0210 50-60 Control -10.3188945448602 0.0111450528590272
EPIC_0211 50-60 Control -10.2397643702695 0.0250479695275656
EPIC_0212 60-70 PreLeukemia -10.2565001250914 0.0122011936003435
EPIC_0213 60-70 Control -10.3027270802326 0.00556832634226193
EPIC_0214 40-50 Control -10.2915398274047 0.0197601568375669
EPIC_0215 40-50 Control -10.3055675785997 0.00600067263338593
EPIC_0216 40-50 Control -10.2993090141403 0.0080761627251311
EPIC_0218 50-60 Control -10.3057614127305 0.00424944620055804
EPIC_0219 60-70 PreLeukemia -10.2888430893513 0.00805705863561751
EPIC_0220 60-70 Control -10.3057935113312 0.00477872040869766
EPIC_0221 60-70 Control -10.1230418883836 0.0216583850755096
EPIC_0222 50-60 Control -10.3098197941352 0.00929976962142883
EPIC_0223 70-80 PreLeukemia -9.33937617179047 0.011316679009408
EPIC_0224 60-70 Control -9.37390842628964 0.0213209129221013
EPIC_0226 60-70 Control -10.0895587404085 0.0280983002754135
EPIC_0227 70-80 Control -10.2868222442851 0.00695207976083227
EPIC_0228 50-60 Control -10.3000590859584 0.00477368905166983
EPIC_0230 60-70 Control -10.2919991480266 0.00569430539110109
EPIC_0231 70-80 Control -10.0560711193382 0.0327239823570969
EPIC_0232 70-80 Control -10.2923936087663 0.0157722212913546
EPIC_0234 60-70 PreLeukemia -10.0396224295507 0.0452600190190208
EPIC_0235 70-80 Control -10.3033927016677 0.00588746085740416
EPIC_0236 50-60 Control -10.2939339688429 0.00528848647803286
EPIC_0237 50-60 Control -10.2937482111342 0.00582234042681284
EPIC_0238 50-60 Control -10.3126853087021 0.010274957999605
EPIC_0239 60-70 Control -10.0656925817142 0.0258338445551297
EPIC_0240 50-60 Control -9.35492775745986 0.0143414884763355
EPIC_0241 60-70 Control -9.80354123876487 0.0703928543202384
EPIC_0242 60-70 Control -9.78847995404428 0.0307278022555888
EPIC_0243 30-40 Control -10.3035729094247 0.0040938679553568
EPIC_0244 30-40 Control -10.3042710436359 0.00357217617345371
EPIC_0245 30-40 Control -10.3280026781301 0.00872667175576903
EPIC_0246 30-40 PreLeukemia -10.0527911393553 0.0232724085724208
EPIC_0247 60-70 Control -10.1598859876504 0.0176251738333912
EPIC_0248 60-70 Control -10.3079642050908 0.00609231795289785
EPIC_0249 60-70 PreLeukemia -9.42853452909154 0.0305960136350408
EPIC_0250 40-50 Control -10.2891144157168 0.00394974215271022
EPIC_0251 70-80 Control -10.2937733101691 0.00560609359568996
EPIC_0252 30-40 Control -10.2631693859698 0.0100204612057538
EPIC_0253 40-50 Control -10.3037001855538 0.00399357298897612
EPIC_0254 70-80 Control -10.3080847301593 0.00741866042934419
EPIC_0255 30-40 PreLeukemia -10.2226498105417 0.0246983269481739
EPIC_0256 40-50 Control -9.54572312407748 0.0757487697302576
EPIC_0257 40-50 Control -10.324187956168 0.0231350346802624
EPIC_0258 30-40 Control -10.2875793570866 0.00503554803389
EPIC_0259 40-50 Control -10.2707179414201 0.0116815125226738
EPIC_0260 30-40 Control -10.0531061612354 0.0649238473891888
EPIC_0261 50-60 PreLeukemia -10.1849873005004 0.0352410391946764
EPIC_0262 60-70 Control -10.2782333628311 0.0063731127915485
EPIC_0263 60-70 Control -10.2921888404025 0.0069448594510398
EPIC_0264 50-60 Control -10.3002037988757 0.00482757512708605
EPIC_0265 70-80 Control -10.2941611855184 0.00623483395107986
EPIC_0266 50-60 Control -10.3051602784198 0.00456448976980871
EPIC_0267 50-60 Control -10.302160488158 0.00407561446305322
EPIC_0268 50-60 Control -10.0138336682171 0.0173478690192853
EPIC_0269 50-60 PreLeukemia -9.47870323381862 0.032040154718476
EPIC_0270 50-60 Control -9.60861248356072 0.0251833130405275
EPIC_0271 50-60 PreLeukemia -10.2405882067429 0.0142565272863631
EPIC_0272 50-60 Control -10.2754245074716 0.0126856125269403
EPIC_0274 50-60 Control -9.54392870875342 0.0354032350008843
EPIC_0275 50-60 Control -9.97891113615079 0.0325528752951864
EPIC_0276 40-50 Control -10.3169977039368 0.0148883533418492
EPIC_0277 40-50 Control -10.3045845330667 0.00415443001407782
EPIC_0278 40-50 Control -10.2646701922867 0.0318944153907976
EPIC_0279 40-50 PreLeukemia -10.2653882897568 0.00681556978194955
EPIC_0281 50-60 Control -9.98462100091687 0.0326986531880101
EPIC_0282 50-60 Control -10.3081244495891 0.00853765797080222
EPIC_0284 30-40 Control -10.3058288405008 0.00781248026557781
EPIC_0285 60-70 Control -10.295978711835 0.0077366263907724
EPIC_0286 50-60 Control -10.3000426017738 0.00419701785407717
EPIC_0287 50-60 Control -10.3017132614605 0.0064962604821607
EPIC_0289 70-80 Control -10.2170147044521 0.0258867041837828
EPIC_0290 70-80 Control -10.2449110392 0.0162284931819837
EPIC_0291 70-80 Control -10.3001278805078 0.0071552935234628
EPIC_0292 60-70 Control -9.96722389066759 0.0279791223433823
EPIC_0293 60-70 Control -9.57573353479511 0.0477335507116228
EPIC_0294 60-70 Control -10.3164124325474 0.0117709480047582
EPIC_0295 60-70 Control -10.3148113957611 0.00945053485001649
EPIC_0296 50-60 Control -10.287736743774 0.0162676397147726
EPIC_0297 70-80 Control -9.36537015708085 0.0240999621207859
EPIC_0298 70-80 Control -9.42150261615133 0.0259532989478493
EPIC_0299 50-60 Control -10.269696957412 0.0250261738729676
EPIC_0300 60-70 PreLeukemia -9.78989486036398 0.0418990721756121
EPIC_0302 40-50 Control -10.2345809225552 0.0112493796303883
EPIC_0303 60-70 Control -10.3054160732043 0.00695443861497279
EPIC_0304 60-70 Control -10.3040726121572 0.00373157257031114
EPIC_0305 60-70 Control -10.318061140933 0.025648863952924
EPIC_0306 50-60 Control -10.2949506868434 0.00668260000836826
EPIC_0307 50-60 Control -10.2759710534524 0.0160471993148662
EPIC_0308 60-70 Control -10.4341799620377 0.227452481214049
EPIC_0309 60-70 PreLeukemia -10.2495174990348 0.018651591709419
EPIC_0310 50-60 Control -10.2611742612017 0.00962571068800337
EPIC_0311 50-60 PreLeukemia -10.2769690507207 0.00686994044669087
EPIC_0312 50-60 Control -10.2316848418369 0.0137405142010099
EPIC_0313 50-60 Control -10.3053386223871 0.00876373103732222
EPIC_0314 60-70 Control -10.3096611235038 0.00819203145446078
EPIC_0315 60-70 Control -9.40285150676143 0.0180958757795946
EPIC_0316 60-70 Control -10.2972023104944 0.00326863563932311
EPIC_0317 60-70 PreLeukemia -10.1648480585636 0.0377229080500595
EPIC_0318 60-70 Control -10.2928526808829 0.00873050959321672
EPIC_0319 40-50 Control -10.3013044702487 0.0168476623483351
EPIC_0320 50-60 Control -10.3075478758851 0.00558993379375095
EPIC_0321 60-70 Control -10.2948868209824 0.00382182029313756
EPIC_0322 50-60 Control -10.1994001520689 0.0159104781349132
EPIC_0325 60-70 Control -10.2767890086338 0.0075931975775804
EPIC_0326 40-50 Control -10.3064670021006 0.00714495163294278
EPIC_0327 40-50 PreLeukemia -10.0788509371315 0.0297388082683487
EPIC_0328 70-80 Control -9.88697929407742 0.0558529290290905
EPIC_0329 40-50 Control -10.3033529822379 0.00419748722976783
EPIC_0330 40-50 Control -10.2133693802667 0.018413696433839
EPIC_0331 40-50 Control -10.2960783624586 0.00644472474198349
EPIC_0332 70-80 Control -10.2925578707669 0.0115181587708856
EPIC_0334 60-70 Control -10.3072893889598 0.00545577180068857
EPIC_0336 50-60 PreLeukemia -10.2000205869576 0.0151162784610886
EPIC_0337 60-70 PreLeukemia -9.80407395128415 0.0360039738459221
EPIC_0339 60-70 PreLeukemia -10.2239563271348 0.0178895562775852
EPIC_0341 60-70 PreLeukemia -10.2533442320862 0.0115286752704338
EPIC_0342 50-60 PreLeukemia -10.3076947839325 0.0086987932293783
EPIC_0343 50-60 PreLeukemia -10.3055445918598 0.00394169428939763
EPIC_0344 50-60 PreLeukemia -10.3135063287822 0.0104691095150333
EPIC_0345 50-60 PreLeukemia -9.72914885905778 0.109151846381559
EPIC_0346 50-60 PreLeukemia -9.70701573487943 0.0833813942386919
EPIC_0347 60-70 PreLeukemia -10.2811577731531 0.0100710269585487
EPIC_0348 70-80 PreLeukemia -9.39368025314645 0.022892503531337
EPIC_0349 60-70 PreLeukemia -10.3242868198582 0.0122759108142011
EPIC_0350 60-70 Control -10.3058468571347 0.00478592853356439
EPIC_0351 60-70 Control -10.276965530229 0.0208996412422877
EPIC_0353 50-60 Control -10.2747742519474 0.00763182841857351
EPIC_0354 50-60 Control -10.2192129822995 0.00712823475252496
EPIC_0355 50-60 Control -10.3031604320511 0.00418859709890845
EPIC_0356 50-60 Control -10.293971078967 0.0376186067687869
EPIC_0357 50-60 Control -10.3072393979778 0.005439914522071
EPIC_0358 50-60 Control -10.305860524926 0.00432911684570345
EPIC_0359 40-50 PreLeukemia -10.1119362281278 0.021074504804304
EPIC_0360 50-60 Control -10.3039048296649 0.00991601590566534
EPIC_0361 50-60 Control -9.87677748900038 0.0341316359576482
EPIC_0362 60-70 Control -9.9764264145323 0.042846897608484
EPIC_0363 70-80 Control -10.269231299905 0.0129144068883025
EPIC_0365 40-50 Control -10.2979685351567 0.00733417657682997
EPIC_0367 70-80 Control -10.2703802641406 0.00878351526422196
EPIC_0368 70-80 Control -10.3475551576457 0.0308511487963615
EPIC_0369 60-70 Control -10.3204526730655 0.0101795910429199
EPIC_0370 60-70 Control -10.3048354405805 0.00350412435332849
EPIC_0371 60-70 Control -10.2989621421648 0.00427960601775606
EPIC_0372 70-80 Control -10.1845910588061 0.0131683288830615
EPIC_0373 50-60 PreLeukemia -10.2857553282147 0.0099897000023777
EPIC_0374 40-50 PreLeukemia -10.1195767719552 0.0750540545785576
EPIC_0375 50-60 Control -10.3058126048214 0.00515571074533299
EPIC_0376 50-60 Control -10.3062570151256 0.0140971848231627
EPIC_0377 60-70 PreLeukemia -10.2285364868258 0.0183314014963642
EPIC_0378 50-60 PreLeukemia -10.2778612261505 0.0052855306389912
EPIC_0379 50-60 Control -9.4031675226627 0.0237579335147726
EPIC_0380 50-60 Control -10.3020016932739 0.0047019550391424
EPIC_0381 40-50 PreLeukemia -10.2875345432982 0.00716640349186198
EPIC_0382 50-60 Control -9.70154886687518 0.03043692905684
EPIC_0383 40-50 Control -10.3033874002213 0.00418798277749198
EPIC_0384 50-60 Control -10.2875772862091 0.0107897146264887
EPIC_0385 50-60 Control -10.1519703484604 0.0557846945086984
EPIC_0386 50-60 Control -10.2599010443182 0.0149234316537321
EPIC_0387 50-60 Control -9.84086636144943 0.0378844109469257
EPIC_0388 60-70 Control -10.3039684056031 0.0042790267450822
EPIC_0389 50-60 Control -10.2904805321634 0.0277560856565783
EPIC_0390 60-70 Control -9.51805263922596 0.0297180881989866
EPIC_0391 60-70 PreLeukemia -10.2872214266254 0.0173232367464173
EPIC_0392 50-60 PreLeukemia -9.34179748314098 0.00984729364330101
EPIC_0393 70-80 Control -10.2109845991947 0.00748377454844977
EPIC_0394 70-80 Control -9.94070406817111 0.0417668839357955
EPIC_0395 60-70 Control -9.51502046044061 0.0250789569763363
EPIC_0396 70-80 Control -10.2707640391525 0.0159770876636458
EPIC_0397 60-70 PreLeukemia -9.38687771059434 0.0263626801744475
EPIC_0398 40-50 Control -10.2563055040271 0.0185058246939902
EPIC_0399 60-70 Control -9.92046795058649 0.0286499949422758
EPIC_0400 50-60 Control -10.3064985208557 0.00906594465199778
EPIC_0401 50-60 PreLeukemia -10.3134451136443 0.00879323427896499
EPIC_0402 50-60 Control -10.2155730423955 0.0324382940907626
EPIC_0403 70-80 Control -10.2525912610397 0.0107795679031701
EPIC_0404 70-80 Control -10.3064598368646 0.00816852566825397
EPIC_0405 60-70 Control -9.19802167930583 0.0209097785801328
EPIC_0406 70-80 PreLeukemia -10.2810865763858 0.010638722038521
EPIC_0407 70-80 Control -10.3014946182176 0.00475744411605379
EPIC_0408 70-80 Control -9.35683155653167 0.016613214643466
EPIC_0409 70-80 Control -9.28769224743926 0.0204107225483033
EPIC_0410 70-80 Control -9.31391386358067 0.00788503944245693
EPIC_0411 50-60 Control -10.2983256786845 0.00288673809249111
EPIC_0412 60-70 Control -10.0391194548318 0.0249183181095564
EPIC_0413 60-70 Control -9.7498958621132 0.0241807154559268
EPIC_0414 50-60 Control -10.313401211042 0.0077960267810501
EPIC_0415 60-70 Control -9.52945832820891 0.031870643234278
EPIC_0416 60-70 Control -10.3054576978414 0.00794780155666242
EPIC_0417 60-70 Control -10.3083839305356 0.00656117454921307
EPIC_0418 50-60 Control -10.2962940236379 0.00556681952274315
EPIC_0419 50-60 Control -10.1065838382299 0.0275077724836164
EPIC_0420 50-60 Control -10.3011062458577 0.0047726151206802
EPIC_0421 50-60 Control -9.37693936254851 0.0317187253352991
EPIC_0422 60-70 Control -9.32461011136141 0.0113586651547586
EPIC_0423 60-70 Control -10.0814373802511 0.0241645136499159
EPIC_0424 60-70 PreLeukemia -10.1996977371607 0.0312496116624495
EPIC_0425 60-70 Control -10.3144492821274 0.0074293055878432
EPIC_0426 50-60 Control -10.3102780793184 0.00889837882218772
EPIC_0427 60-70 Control -10.2894276566423 0.00544811870701955
EPIC_0428 60-70 Control -10.2623556553784 0.00859079438342123
EPIC_0429 50-60 Control -10.3059343724164 0.0082328274531941
EPIC_0430 50-60 Control -10.3053244161677 0.00392521588678242
EPIC_0431 60-70 Control -9.88194167755425 0.0563630543500517
EPIC_0432 50-60 Control -10.3021148046011 0.00458429716212862
EPIC_0433 50-60 Control -10.1994197011521 0.0204647601459093
EPIC_0434 50-60 Control -10.3071752421939 0.00540128604581049
EPIC_0435 50-60 Control -10.300424512996 0.00581893764140091
EPIC_0436 50-60 Control -10.2849832222604 0.00666221567035413
EPIC_0437 30-40 Control -10.3048959102025 0.00365028069888957
EPIC_0438 40-50 Control -10.3028257782526 0.00439379536578282
EPIC_0439 60-70 PreLeukemia -10.30527806993 0.0038561877494523
EPIC_0440 60-70 Control -9.38694016825871 0.0278449178464916
EPIC_0441 50-60 Control -10.3021548967888 0.00466397175439702
EPIC_0442 50-60 Control -10.1961680093555 0.0389102841396106
EPIC_0444 50-60 Control -10.2984580491721 0.00687012493840388
EPIC_0445 40-50 Control -10.2247546089803 0.0127097369369619
EPIC_0446 40-50 PreLeukemia -9.88423281354724 0.0601007874034281
EPIC_0447 60-70 Control -9.93770274546001 0.0254156081659802
EPIC_0448 70-80 PreLeukemia -10.3050427354148 0.02658909895723
EPIC_0450 50-60 PreLeukemia -10.2870939848262 0.00615299132222703
EPIC_0451 50-60 Control -10.2935506908415 0.0369030937559943
EPIC_0452 60-70 Control -10.3008349609097 0.00548703843934928
EPIC_0453 60-70 Control -10.2029252411086 0.0111785146240536
EPIC_0454 40-50 PreLeukemia -10.2979059946573 0.00497330313280203
EPIC_0455 40-50 PreLeukemia -10.2906925485984 0.00984002559389165
EPIC_0456 60-70 Control -10.2928574024835 0.00425642945130824
EPIC_0457 60-70 Control -10.3068430320308 0.00931307281946335
EPIC_0458 50-60 PreLeukemia -10.2935727249777 0.0080964981989737
EPIC_0459 60-70 Control -10.301920721965 0.0141367290855865
EPIC_0460 60-70 Control -10.1727820043103 0.00972255604886394
EPIC_0461 70-80 PreLeukemia -10.2951108899242 0.00545679273121976
EPIC_0462 50-60 Control -10.2760952646828 0.0134287718807026
EPIC_0463 60-70 Control -10.305815586885 0.0082041439897904
EPIC_0464 60-70 PreLeukemia -10.1874976595819 0.02534790311634
EPIC_0465 50-60 Control -10.2938394539953 0.00313653494135956
EPIC_0466 50-60 Control -10.2883286419712 0.0193111386729429
EPIC_0467 50-60 Control -10.2964766336128 0.00730094903087689
EPIC_0468 60-70 Control -10.2749233965425 0.0236483504937605
EPIC_0469 60-70 PreLeukemia -10.281756132488 0.0128914262906813
EPIC_0470 70-80 PreLeukemia -10.2414508514601 0.0269777198050363
EPIC_0471 50-60 Control -10.3044886928576 0.00342707053008113
EPIC_0472 30-40 PreLeukemia -10.0066062644442 0.0270891500649077
EPIC_0473 50-60 PreLeukemia -10.2457121788564 0.0145103334810437
EPIC_0474 60-70 Control -10.2908378827789 0.00856605903585435
EPIC_0475 60-70 Control -10.2997678791691 0.00472010116306741
EPIC_0476 70-80 Control -9.57808219976411 0.0486047692538183
EPIC_0477 50-60 PreLeukemia -10.2936224674545 0.00691526323956641
EPIC_0478 50-60 Control -10.3043899948376 0.00347638417444266
EPIC_0479 50-60 PreLeukemia -10.3023095085004 0.00546443932493058
EPIC_0481 40-50 Control -10.2807140255297 0.0119406088460428
EPIC_0482 50-60 PreLeukemia -10.3017984573594 0.00546511868377534
EPIC_0483 50-60 Control -10.2827871809607 0.0152554580383772
EPIC_0484 50-60 Control -10.249932958472 0.0205088573830716
EPIC_0485 50-60 Control -10.297125522358 0.00466283729622819
EPIC_0486 40-50 Control -10.305578761338 0.00584011639058907
EPIC_0487 60-70 Control -10.2861715745854 0.0115383790776564
EPIC_0488 40-50 Control -10.304258535536 0.00980026051998059
EPIC_0489 50-60 Control -10.2853235502632 0.0143618973263481
EPIC_0490 50-60 PreLeukemia -10.2896752507521 0.00435363121559573
EPIC_0491 40-50 Control -9.98979782182328 0.0291672538521683
EPIC_0492 60-70 Control -10.2774024853742 0.00625146646218892
EPIC_0493 40-50 PreLeukemia -10.2632540848581 0.0136992252983512
EPIC_0494 60-70 Control -10.2710347442548 0.0284436946220328
EPIC_0495 60-70 Control -10.1817190416839 0.0230433519576227
EPIC_0496 60-70 PreLeukemia -9.85736284708887 0.0291922859932291
EPIC_0497 50-60 Control -10.3076206051017 0.0077824127789417
EPIC_0498 50-60 PreLeukemia -10.2665316626231 0.00746190908093671
EPIC_0499 60-70 Control -10.3035869085564 0.00408435502215275
EPIC_0500 60-70 Control -10.2521753045919 0.0211965069374281
EPIC_0501 70-80 Control -9.94636220241811 0.0432961577580543
EPIC_0502 60-70 Control -10.3081532762034 0.0079360199895713
EPIC_0503 50-60 Control -10.1209295105334 0.0528166667463811
EPIC_0504 60-70 PreLeukemia -9.60406868847804 0.0258657924362868
EPIC_0505 60-70 Control -10.2519143326137 0.00699088842308138
EPIC_0506 70-80 Control -10.3018590926516 0.00356893210884303
EPIC_0507 40-50 PreLeukemia -9.92110250885955 0.0372670564508569
EPIC_0508 60-70 PreLeukemia -10.305795457956 0.00518367452411975
EPIC_0509 60-70 PreLeukemia -10.1758461574437 0.0311565979358199
EPIC_0510 50-60 PreLeukemia -9.87627091095471 0.063235591867712
EPIC_0511 50-60 Control -10.0438230388197 0.0251824122054839
EPIC_0512 50-60 PreLeukemia -9.35518959920662 0.0159614450308661
EPIC_0513 40-50 Control -10.0364369644153 0.0314693601987151
EPIC_0514 40-50 PreLeukemia -10.2778267667494 0.0132826865512253
EPIC_0515 50-60 Control -10.925469133553 0.25671792210222
EPIC_0516 70-80 PreLeukemia -9.30838648453685 0.00543534132316697
EPIC_0517 40-50 Control -9.40161142391739 0.0223439507737065
