# Supplementary material for: Interacting evolutionary pressures drive mutation dynamics and health outcomes in aging blood
Source: Nat Commun. 2021 Aug 13;12:4921. doi: 10.1038/s41467-021-25172-8 (PMC8363714; doi:10.1038/s41467-021-25172-8)
Supplement: Supplementary file 4 — Source Data [file 41467_2021_25172_MOESM4_ESM.zip › SourceData/figure1e.txt]

True Pred freq totals
Combination Combination 87407 89019
Combination Negative 1370 89019
Combination Neutral 242 89019
Combination Positive 0 89019
Negative Combination 49 4789
Negative Negative 3891 4789
Negative Neutral 849 4789
Negative Positive 0 4789
Neutral Combination 11 13187
Neutral Negative 2517 13187
Neutral Neutral 10659 13187
Neutral Positive 0 13187
Positive Combination 266 17059
Positive Negative 19 17059
Positive Neutral 0 17059
Positive Positive 16774 17059
