# Supplementary material for: Interacting evolutionary pressures drive mutation dynamics and health outcomes in aging blood
Source: Nat Commun. 2021 Aug 13;12:4921. doi: 10.1038/s41467-021-25172-8 (PMC8363714; doi:10.1038/s41467-021-25172-8)
Supplement: Supplementary file 4 — Source Data [file 41467_2021_25172_MOESM4_ESM.zip › SourceData/Figure4.txt]

developed_AML age_START followup_length_in_days gender Desc fustat
Control 58.579 5436 male Combination 0
Control 55.211 5361 male Neutral 0
Control 60.838 5142 female Combination 0
Control 62.196 5137 female Negative 0
PreLeukemia 62.869 220 female Combination 1
PreLeukemia 60.799 3964 female Neutral 1
Control 62.574 5129 female Combination 0
Control 62.376 5128 female Combination 0
Control 62.387 5122 female Combination 0
Control 55.346 5288 female Combination 0
Control 55.031 5264 female Combination 0
Control 51.439 4745 male Combination 0
Control 51.978 4730 male Negative 0
PreLeukemia 55.775 4531 female Combination 1
PreLeukemia 46.511 4415 female Combination 1
Control 49.06 5050 female Combination 0
Control 46.012 5005 female Combination 0
Control 46.754 4997 female Combination 0
Control 49.528 4997 female Combination 0
Control 46.152 4996 female Neutral 0
Control 56.052 5348 male Combination 0
Control 57.109 4954 female Combination 0
Control 41.106 4776 female Combination 0
Control 41.613 3318 female Combination 0
Control 41.673 4707 female Neutral 0
Control 41.632 4702 female Negative 0
Control 63.652 2990 female Combination 0
Control 63.707 4652 female Combination 0
Control 49.977 4923 female Neutral 0
Control 49.845 4850 female Neutral 0
Control 57.317 4364 male Combination 0
Control 57.922 4363 male Combination 0
Control 62.289 4294 female Neutral 0
Control 55.025 5382 male Combination 0
Control 55.411 5368 male Neutral 0
Control 55.713 5362 male Neutral 0
PreLeukemia 55.847 1161 male Neutral 1
Control 58.245 5166 female Neutral 0
PreLeukemia 58.464 3636 female Combination 1
Control 58.683 5158 female Negative 0
Control 59.335 5152 male Neutral 0
Control 58.078 5152 female Combination 0
PreLeukemia 58.308 3023 male Neutral 1
Control 54.286 5114 male Combination 0
PreLeukemia 54.004 1015 male Neutral 1
Control 54.957 5071 male Neutral 0
Control 50.39 5024 male Combination 0
PreLeukemia 50.177 2193 male Combination 1
Control 50.639 4934 male Negative 0
Control 63.841 2765 female Combination 0
Control 51.107 4591 male Combination 0
Control 48.131 4580 male Combination 0
Control 55.606 5191 female Combination 0
Control 55.472 5177 female Combination 0
Control 58.568 5119 male Negative 0
Control 64.186 3392 male Combination 0
Control 64.331 3146 male Negative 0
Control 64.786 3631 male Neutral 0
PreLeukemia 64.879 651 male Combination 1
PreLeukemia 57.246 1422 female Combination 1
Control 57.777 4907 female Positive 0
Control 57.656 3798 female Combination 0
PreLeukemia 66.511 3921 female Combination 1
Control 60.838 5024 female Negative 0
Control 73.829 5003 female Combination 0
Control 60.361 4981 female Combination 0
Control 49.522 4800 male Combination 0
Control 48.835 4566 male Combination 0
Control 55.926 4421 female Positive 0
Control 55.124 4420 female Combination 0
PreLeukemia 55.992 2120 female Combination 1
Control 63.359 4566 female Combination 0
Control 56.928 5228 male Neutral 0
Control 56.452 5222 male Neutral 0
Control 56.561 5189 male Negative 0
Control 52.589 5179 male Neutral 0
PreLeukemia 52.589 3216 male Combination 1
Control 52.151 5159 male Combination 0
Control 52.75 5157 male Neutral 0
Control 55.745 4395 female Combination 0
Control 48.542 4345 female Neutral 0
Control 59.63 4323 female Positive 0
PreLeukemia 48.887 3054 female Neutral 1
Control 59.335 4290 female Neutral 0
Control 59.433 4282 female Neutral 0
Control 48.572 4274 female Combination 0
Control 64.646 4304 male Combination 0
Control 56.972 4716 male Neutral 0
Control 56.255 4716 male Neutral 0
Control 52.89 4710 female Combination 0
PreLeukemia 56.704 4390 male Neutral 1
Control 56.928 4617 male Neutral 0
Control 55.431 4596 male Neutral 0
PreLeukemia 56.222 2811 female Positive 1
Control 56.205 4683 female Combination 0
Control 52.723 4682 female Combination 0
Control 52.665 4620 female Neutral 0
Control 52.966 4526 female Combination 0
Control 52.219 4512 female Negative 0
Control 55.959 4571 male Neutral 0
Control 55.403 4536 male Combination 0
Control 73.941 3906 female Neutral 0
Control 66.084 4962 female Combination 0
Control 66.034 4961 female Neutral 0
Control 66.19 4161 female Combination 0
Control 70.144 4942 male Combination 0
Control 49.908 4592 male Negative 0
Control 67.086 4849 female Combination 0
Control 67.105 4816 female Neutral 0
Control 55.406 4560 female Neutral 0
Control 67.54 4771 female Neutral 0
Control 68.011 4745 female Negative 0
Control 68.698 4676 female Combination 0
Control 44.903 3656 male Combination 0
Control 44.452 3579 male Negative 0
Control 63.151 3560 male Combination 0
Control 63.732 3542 male Combination 0
Control 55.751 4709 female Positive 0
Control 55.274 4666 female Combination 0
Control 55.496 4573 female Combination 0
Control 43.455 3918 male Neutral 0
Control 56.025 4018 male Combination 0
Control 56.457 4045 male Neutral 0
PreLeukemia 56.088 3498 male Combination 1
Control 56.542 3983 male Negative 0
Control 43.222 4051 male Combination 0
Control 56.197 2946 female Combination 0
Control 56.756 2945 female Combination 0
Control 61.52 2942 male Combination 0
Control 61.632 2956 male Neutral 0
PreLeukemia 60.485 1630 male Combination 1
Control 60.531 2910 male Neutral 0
Control 56.545 3004 female Positive 0
Control 60.03 2876 male Negative 0
Control 60.156 2904 male Neutral 0
Control 53.826 2998 male Negative 0
PreLeukemia 53.01 2960 male Combination 1
Control 43.264 3986 male Negative 0
Control 61.613 3935 male Combination 0
Control 50.601 4648 female Neutral 0
Control 54.382 4674 female Combination 0
Control 54.935 4639 female Combination 0
Control 50.316 4485 female Positive 0
Control 46.374 4478 male Neutral 0
Control 50.631 4476 female Combination 0
Control 50.568 4456 female Negative 0
Control 62.623 4428 male Neutral 0
Control 62.398 4317 male Neutral 0
Control 36.564 4233 female Neutral 0
PreLeukemia 36.819 1050 female Neutral 1
Control 36.082 4171 female Combination 0
PreLeukemia 58.864 4060 male Combination 1
Control 58.42 4622 male Positive 0
Control 58.177 4590 male Negative 0
Control 60.638 2871 female Neutral 0
Control 60.468 4225 female Combination 0
Control 58.412 4352 female Negative 0
PreLeukemia 54.034 3191 male Negative 1
Control 54.1 4527 male Negative 0
Control 58.576 4605 male Combination 0
PreLeukemia 64.501 1499 male Combination 1
Control 64.216 4950 male Combination 0
Control 64.515 4900 male Positive 0
Control 59.006 4823 female Neutral 0
Control 59.606 4780 female Negative 0
Control 39.981 4758 female Negative 0
Control 50.653 4695 female Neutral 0
Control 59.409 4689 female Combination 0
Control 56.271 3917 female Combination 0
Control 56.446 3886 female Combination 0
Control 56.315 3877 female Negative 0
Control 56.345 3870 female Combination 0
Control 50.111 4663 female Combination 0
Control 39.228 4641 female Combination 0
Control 56.386 4645 female Neutral 0
Control 52.156 4637 female Combination 0
Control 55.368 4476 female Combination 0
Control 55.83 4430 female Neutral 0
Control 48.233 4429 female Negative 0
Control 68.616 4606 female Neutral 0
Control 56.953 4604 female Combination 0
Control 68.983 4603 female Combination 0
Control 52.827 4598 female Neutral 0
Control 56.249 4562 female Combination 0
Control 52.843 4562 female Neutral 0
Control 48.427 4399 female Neutral 0
Control 69.476 4361 female Neutral 0
Control 67.737 4303 female Combination 0
Control 48.942 4302 female Combination 0
Control 58.47 4409 female Neutral 0
Control 58.762 4321 female Neutral 0
PreLeukemia 64.162 4026 male Combination 1
Control 64.789 4294 male Neutral 0
Control 46.902 4403 male Combination 0
Control 46.727 4397 male Neutral 0
Control 46.949 4378 male Positive 0
Control 55.348 4259 male Neutral 0
PreLeukemia 67.803 3473 female Combination 1
Control 67.348 4214 female Neutral 0
Control 69.128 4200 female Combination 0
Control 58.409 4492 male Neutral 0
PreLeukemia 74.319 665 female Combination 1
Control 69.558 4187 female Combination 0
Control 64.375 4590 female Combination 0
Control 74.42 3758 female Negative 0
Control 55.066 4275 male Neutral 0
Control 69.812 4852 female Combination 0
Control 70.034 4263 female Combination 0
Control 70.762 4307 female Neutral 0
PreLeukemia 69.944 3364 female Combination 1
Control 74.229 2905 female Neutral 0
Control 58.209 4513 male Neutral 0
Control 58.554 4407 male Neutral 0
Control 52.145 4414 female Neutral 0
Control 67.373 4403 female Combination 0
Control 52.772 4403 female Combination 0
Control 67.11 4373 female Combination 0
Control 68.862 4233 female Combination 0
Control 38.376 4175 female Negative 0
Control 38.88 4106 female Neutral 0
Control 38.628 4099 female Neutral 0
PreLeukemia 38.99 1778 female Combination 1
Control 68.208 4173 female Combination 0
Control 68.359 4166 female Neutral 0
PreLeukemia 68.977 1707 female Combination 1
Control 43.606 3204 female Neutral 0
Control 70.467 4839 female Neutral 0
Control 36.531 4433 female Neutral 0
Control 46.048 4310 male Negative 0
Control 70.554 4379 female Neutral 0
PreLeukemia 36.162 2957 female Negative 1
Control 43.302 4313 female Combination 0
Control 43.463 3773 female Negative 0
Control 36.225 4920 female Combination 0
Control 43.209 4121 female Negative 0
Control 36.657 2964 female Positive 0
PreLeukemia 58.278 2557 male Combination 1
Control 66.084 4086 female Combination 0
Control 66.374 4081 female Positive 0
Control 55.833 4071 female Negative 0
Control 71.097 4030 male Combination 0
Control 55.633 4004 female Neutral 0
Control 54.297 3753 female Neutral 0
Control 54.136 3744 female Combination 0
PreLeukemia 54.478 3414 female Combination 1
Control 54.697 3683 female Combination 0
PreLeukemia 56.35 3089 female Positive 1
Control 54.708 3632 female Neutral 0
Control 56.12 3618 female Combination 0
Control 56.241 3616 female Combination 0
Control 43.463 3773 female Neutral 0
Control 42.628 4437 female Negative 0
Control 42.801 4370 female Negative 0
PreLeukemia 42.445 3578 female Combination 1
Control 57.864 4481 female Combination 0
Control 57.155 4425 female Neutral 0
Control 36.454 3993 female Neutral 0
Control 68.643 1472 female Neutral 0
Control 51.025 3713 male Negative 0
Control 51.149 3679 male Neutral 0
Control 72.616 4651 male Combination 0
Control 72.559 4334 male Combination 0
Control 72.819 3086 male Neutral 0
Control 68.394 3974 female Combination 0
Control 68.723 3952 female Combination 0
Control 63.398 3952 female Neutral 0
Control 63.231 3938 female Neutral 0
Control 55.233 3983 female Combination 0
Control 71.767 3975 male Combination 0
Control 71.754 3952 male Combination 0
Control 55.603 3918 female Neutral 0
PreLeukemia 64.865 2194 male Combination 1
Control 43.392 3870 female Combination 0
Control 64.011 3863 male Neutral 0
Control 66.68 2465 female Neutral 0
Control 66.026 3849 female Neutral 0
Control 58.93 4186 male Negative 0
Control 58.355 4176 male Combination 0
Control 67.288 4127 male Neutral 0
PreLeukemia 69.864 1761 male Combination 1
Control 56.638 4090 male Combination 0
PreLeukemia 56.12 1609 male Combination 1
Control 56.49 4065 male Combination 0
Control 56.397 4343 male Neutral 0
Control 64.164 3491 female Neutral 0
Control 64.257 3484 female Combination 0
Control 64.263 3484 female Neutral 0
PreLeukemia 64.282 2897 female Combination 1
Control 64.687 3475 female Positive 0
Control 42.133 4272 female Negative 0
Control 56.016 4288 male Neutral 0
Control 60.761 2951 male Neutral 0
Control 56.701 1228 female Positive 0
Control 68.454 3816 female Positive 0
Control 48.268 3979 female Neutral 0
PreLeukemia 43.644 1947 female Combination 1
Control 71.472 3798 female Combination 0
Control 43.628 3792 female Negative 0
Control 43.921 3784 female Negative 0
Control 43.94 3776 female Neutral 0
Control 71.932 3759 female Neutral 0
Control 66.533 2877 female Neutral 0
PreLeukemia 50.932 1178 female Combination 1
PreLeukemia 63.055 2052 female Combination 1
PreLeukemia 60.189 2008 female Combination 1
PreLeukemia 66.574 694 female Combination 1
PreLeukemia 51.447 2335 male Neutral 1
PreLeukemia 50.346 1732 female Neutral 1
PreLeukemia 55.784 1728 female Neutral 1
PreLeukemia 57.988 955 female Combination 1
PreLeukemia 58.88 290 male Combination 1
PreLeukemia 64.066 1424 female Positive 1
PreLeukemia 70.253 314 female Combination 1
PreLeukemia 61.544 2762 male Neutral 1
Control 61.938 4439 male Neutral 0
Control 63.316 3802 female Negative 0
Control 51.535 2942 male Neutral 0
Control 56.638 3382 female Combination 0
Control 56.405 3351 female Neutral 0
Control 50.467 3334 female Negative 0
Control 50.387 3263 female Neutral 0
Control 50.883 3403 female Neutral 0
PreLeukemia 48.17 2885 male Combination 1
Control 51.817 4180 male Neutral 0
Control 51.565 4012 male Combination 0
Control 61.383 3989 male Combination 0
Control 71.258 2834 male Combination 0
Control 49.938 2754 female Neutral 0
Control 71.576 4087 male Combination 0
Control 71.491 3956 male Neutral 0
Control 61.78 4058 male Neutral 0
Control 61.251 3855 male Neutral 0
Control 61.864 3897 male Neutral 0
Control 71.641 3774 male Combination 0
PreLeukemia 55.556 1606 male Neutral 1
PreLeukemia 49.914 1248 female Combination 1
Control 56.2 4218 male Neutral 0
Control 56.813 3885 male Negative 0
PreLeukemia 66.393 257 female Combination 1
PreLeukemia 56.553 2386 male Positive 1
Control 56.539 2458 male Combination 0
Control 56.98 3844 male Negative 0
PreLeukemia 49.352 1444 female Positive 1
Control 56.668 3323 female Combination 0
Control 49.799 2746 female Negative 0
Control 51.521 4694 female Negative 0
Control 51.74 4783 female Neutral 0
Control 51.4 4694 female Negative 0
Control 51.592 4664 female Combination 0
Control 61.58 3994 male Neutral 0
Control 51.592 4664 female Positive 0
Control 61.098 2929 male Combination 0
PreLeukemia 67.014 3333 female Combination 1
PreLeukemia 56.348 2705 female Combination 1
Control 73.837 2641 male Combination 0
Control 73.864 3967 male Combination 0
Control 66.502 4037 female Combination 0
Control 71.381 3989 male Combination 0
PreLeukemia 69.227 3541 female Combination 1
Control 48.931 4560 male Combination 0
Control 64.517 5041 male Combination 0
Control 56.307 4702 female Combination 0
PreLeukemia 55.83 3666 male Neutral 1
Control 56.611 3618 female Combination 0
Control 73.58 5012 female Combination 0
Control 73.728 4984 female Neutral 0
Control 66.705 4976 female Combination 0
PreLeukemia 70.324 2642 male Neutral 1
Control 70.275 4892 male Negative 0
Control 70.809 4905 male Combination 0
Control 73.916 4625 male Combination 0
Control 73.177 2146 male Combination 0
Control 58.078 4249 male Neutral 0
Control 69.979 4017 male Combination 0
Control 69.971 4835 female Combination 0
Control 59.184 5133 male Neutral 0
Control 66.916 4345 female Combination 0
Control 60.446 5160 female Neutral 0
Control 60.619 4701 female Neutral 0
Control 57.563 4940 female Neutral 0
Control 54.108 4632 male Combination 0
Control 56.654 4702 female Negative 0
Control 55.849 4722 male Combination 0
Control 68.753 3970 female Combination 0
Control 69.164 4183 male Combination 0
PreLeukemia 63.775 2670 female Combination 1
Control 63.258 3801 female Neutral 0
Control 58.062 4489 male Neutral 0
Control 64.545 4341 male Negative 0
Control 64.244 4322 male Positive 0
Control 57.889 1664 female Combination 0
Control 57.259 4181 female Neutral 0
Control 61.147 3938 male Combination 0
Control 53.38 3794 male Negative 0
Control 51.395 4639 male Combination 0
Control 52.895 5178 male Neutral 0
Control 59.493 4322 female Negative 0
Control 59.682 4817 female Positive 0
Control 39.203 4732 female Neutral 0
Control 49.194 4925 female Negative 0
PreLeukemia 64.756 3306 female Neutral 1
Control 64.851 4205 female Combination 0
Control 55.893 5373 male Negative 0
Control 59.436 5156 male Neutral 0
Control 50.732 4981 male Neutral 0
Control 46.894 4668 male Combination 0
PreLeukemia 46.987 2783 male Positive 1
Control 69.604 4269 female Combination 0
PreLeukemia 71.02 3216 male Combination 1
PreLeukemia 51.51 944 female Combination 1
Control 55.14 4624 female Negative 0
Control 62.461 4287 male Neutral 0
Control 67.893 4144 male Combination 0
PreLeukemia 41.377 2246 female Negative 1
PreLeukemia 49.599 3354 male Negative 1
Control 67.409 4325 female Neutral 0
Control 64.931 4251 female Neutral 0
PreLeukemia 52.726 148 female Combination 1
Control 67.871 4401 female Combination 0
Control 68.359 3896 female Combination 0
PreLeukemia 73.558 868 female Neutral 1
Control 52.359 4737 female Positive 0
Control 63.524 2882 male Neutral 0
PreLeukemia 61.667 2197 male Combination 1
Control 58.119 4242 female Neutral 0
Control 55.003 4289 male Negative 0
Control 58.853 3252 male Neutral 0
Control 64.444 4425 male Combination 0
PreLeukemia 67.978 2328 female Combination 1
PreLeukemia 71.866 2061 male Combination 1
Control 58.801 4378 male Neutral 0
PreLeukemia 39.524 4048 female Combination 1
PreLeukemia 59.017 4324 female Combination 1
Control 60.846 4290 female Positive 0
Control 67.8 4098 male Neutral 0
Control 70.335 5005 male Combination 0
PreLeukemia 59.359 3019 male Neutral 1
Control 53.796 3681 male Neutral 0
PreLeukemia 56.583 79 female Neutral 1
Control 49.142 4842 female Combination 0
PreLeukemia 57.758 4077 male Negative 1
Control 58.519 4699 male Combination 0
Control 58.037 4674 male Neutral 0
Control 54.48 4724 female Combination 0
Control 48.728 4591 male Neutral 0
Control 60.991 5052 female Negative 0
Control 46.333 4996 female Neutral 0
Control 56.175 4599 male Combination 0
PreLeukemia 52.813 102 female Combination 1
Control 49.136 4759 male Combination 0
Control 67.233 4732 female Positive 0
PreLeukemia 44.92 14 male Combination 1
Control 64.854 4234 female Neutral 0
Control 62.319 4401 male Combination 0
PreLeukemia 62.571 524 male Combination 1
Control 55.403 4911 male Neutral 0
PreLeukemia 55.198 2918 male Combination 1
Control 67.773 4200 female Negative 0
Control 66.661 4171 female Positive 0
Control 72.761 3289 male Combination 0
Control 64.298 3606 female Neutral 0
Control 56.175 4599 male Neutral 0
PreLeukemia 68.509 2538 female Combination 1
Control 68.43 3837 female Positive 0
Control 71.222 3826 female Negative 0
PreLeukemia 46.568 655 male Combination 1
PreLeukemia 68.359 2278 female Neutral 1
PreLeukemia 66.798 1504 female Combination 1
PreLeukemia 58.196 3313 male Combination 1
Control 56.862 3383 female Combination 0
PreLeukemia 58.817 1336 female Combination 1
Control 48.227 3933 female Combination 0
PreLeukemia 48.361 1705 female Combination 1
Control 53.216 3430 male Neutral 0
PreLeukemia 72.873 2833 male Combination 1
Control 48.23 3967 female Combination 0
