# Supplementary material for: Interacting evolutionary pressures drive mutation dynamics and health outcomes in aging blood
Source: Nat Commun. 2021 Aug 13;12:4921. doi: 10.1038/s41467-021-25172-8 (PMC8363714; doi:10.1038/s41467-021-25172-8)
Supplement: Supplementary file 4 — Source Data [file 41467_2021_25172_MOESM4_ESM.zip › SourceData/supplementaryFigure9.txt]

Sample variable value Class Mean se Desc developed_AML age_START TajD WuH numSNPs nbSyn_0 nbSyn_0.1 nbSyn_0.8 nbSynAllSNPs nbNonSyn_0 nbNonSyn_0.1 nbNonSyn_0.8 nbNonSynAllSNPs pnps_all pnps_low pnps_int pnps_high nbBen age_bins
EPIC_0001 V2 -9.07347480109108 V4 0.865870732256735 0.0985550007526787 Combination Control 58.579 -1.20869367791754 0.711655750947906 57 14 1 0 15 41 1 0 42 1.375 1.43333333333333 0.75 0 7 50-60
EPIC_0002 V2 -10.2809533361296 V1 0.802380406856537 0.0180831669929392 Neutral Control 55.211 -0.646466090578009 0.508237493086836 3 0 0 0 0 3 0 0 3 2.5 2.5 0 0 0 50-60
EPIC_0003 V2 -10.0194847614808 V4 0.999659365415573 0.000174125759792459 Combination Control 60.838 -0.596566610641755 1.03696587032527 7 2 0 0 2 4 0 0 4 1 1 0 0 1 60-70
EPIC_0004 V2 -9.64372363114667 V3 0.476145228743553 0.0661804071909742 Negative Control 62.196 -1.0132991466329 0.897765027298361 12 2 0 0 2 10 0 0 10 2 2 0 0 0 60-70
EPIC_0005 V2 -9.35377552123791 V4 0.994464260339737 0.00482789620183894 Combination PreLeukemia 62.869 -0.743811202024836 1.34608986739312 19 4 0 0 4 14 1 0 15 1.7 1.6 1.5 0 2 60-70
EPIC_0006 V2 -10.2899442577349 V1 0.898424279689789 0.00886504325351892 Neutral PreLeukemia 60.799 -0.587197559183922 0.728452418156322 4 0 0 0 0 4 0 0 4 3 3 0 0 0 60-70
EPIC_0007 V2 -9.35307059454859 V4 0.998997515439987 0.000571150300434136 Combination Control 62.574 -1.07444048447997 0.657048148986059 9 1 0 0 1 8 0 0 8 2.5 2.5 0 0 2 60-70
EPIC_0008 V2 -9.37083458144968 V4 0.997442734241486 0.00158844071946152 Combination Control 62.376 -1.09692238204997 0.79766467801618 12 4 0 0 4 8 0 0 8 1 1 0 0 1 60-70
EPIC_0009 V2 -9.48768922673553 V4 0.987903088331223 0.00626697825204964 Combination Control 62.387 -0.841952314207434 0.847473987974314 8 1 0 0 1 7 0 0 7 2.25 2.25 0 0 1 60-70
EPIC_0010 V2 -9.36898942962774 V4 0.99002525806427 0.0080646940798024 Combination Control 55.346 0.0759638708400115 1.52038381684666 16 5 0 0 5 10 1 0 11 1.08333333333333 1 1.5 0 2 50-60
EPIC_0011 V2 -9.07578424364088 V4 0.543325635425581 0.153831104944598 Combination Control 55.031 -1.4897621443017 1.17443451841423 80 26 0 0 26 54 0 0 54 1.03703703703704 1.03703703703704 0 0 6 50-60
EPIC_0012 V2 -9.36589553869391 V4 0.999252724647522 0.000367240431954771 Combination Control 51.439 -1.11798926322067 0.673327753564176 10 1 0 0 1 8 0 0 8 2.5 2.5 0 0 2 50-60
EPIC_0013 V2 -9.39338975045556 V3 0.719839680194855 0.0300360318784813 Negative Control 51.978 -1.17652149235117 1.02449373402068 21 7 0 0 7 13 0 0 13 0.9375 0.9375 0 0 0 50-60
EPIC_0014 V2 -10.0963076886519 V4 0.99852836728096 0.00119485577942048 Combination PreLeukemia 55.775 0.617366326201059 -1.77006024003582 7 1 0 1 2 3 2 0 5 1.16666666666667 1.25 2 0.5 1 50-60
EPIC_0015 V2 -9.36636314282566 V4 0.999410611391067 0.000376970680818483 Combination PreLeukemia 46.511 -1.31207491814863 0.72602587839034 16 6 0 0 6 10 0 0 10 0.857142857142857 0.857142857142857 0 0 2 40-50
EPIC_0016 V2 -9.29909897186097 V4 0.999961799383163 2.3063488151044e-05 Combination Control 49.06 -0.254031546439394 0.618713324655736 11 1 0 0 1 9 1 0 10 3 2.75 1.5 0 3 40-50
EPIC_0017 V2 -9.30848046095626 V4 0.997896939516068 0.00110912541547659 Combination Control 46.012 -0.19518393086873 1.21391699843027 14 1 0 0 1 11 2 0 13 3.75 3.25 2 0 1 40-50
EPIC_0018 V2 -9.40094762485453 V4 0.9983014523983 0.00112741031145061 Combination Control 46.754 -1.05860567084477 0.676670403531209 9 3 0 0 3 6 0 0 6 1 1 0 0 1 40-50
EPIC_0019 V2 -9.49143337319358 V4 0.997157835960388 0.00248882392924459 Combination Control 49.528 1.26947782057434 1.1545701431684 9 2 0 0 2 4 3 0 7 1.5 1 2.5 0 2 40-50
EPIC_0020 V2 -10.3310068586521 V1 0.873532581329346 0.0251131296109841 Neutral Control 46.152 -0.239164880294091 -6.07111717740563 7 1 0 1 2 4 0 1 5 1.16666666666667 1.5 0 0.75 0 40-50
EPIC_0021 V2 -9.09130422772009 V4 0.506758581507449 0.164266709192395 Combination Control 56.052 -1.56101751979736 1.12659052596017 92 28 0 0 28 63 0 0 63 1.12068965517241 1.12068965517241 0 0 7 50-60
EPIC_0022 V2 -9.89357168398429 V4 0.999715685844421 0.000163573289691356 Combination Control 57.109 -0.723595113581313 0.704795283028221 5 1 0 0 1 4 0 0 4 1.5 1.5 0 0 1 50-60
EPIC_0023 V2 -9.31409626646783 V4 0.993402677774429 0.00500584810030772 Combination Control 41.106 -1.18855890993317 1.1274523391102 27 8 0 0 8 17 0 0 17 1.05555555555556 1.05555555555556 0 0 1 40-50
EPIC_0024 V2 -9.97883343682828 V4 0.999678730964661 0.000148397527406649 Combination Control 41.613 -0.517159928344081 1.02020213135224 6 2 0 0 2 4 0 0 4 1 1 0 0 2 40-50
EPIC_0025 V2 -9.808934507784 V1 0.509749485552311 0.10175562160338 Neutral Control 41.673 -1.06445764811126 0.791335299081171 11 2 0 0 2 8 0 0 8 1.66666666666667 1.66666666666667 0 0 0 40-50
EPIC_0026 V2 -9.4393508049302 V3 0.718018698692322 0.052941005007152 Negative Control 41.632 -0.851748726826779 1.11558366935058 18 3 0 0 3 13 1 0 14 2 1.875 1.5 0 0 40-50
EPIC_0027 V2 -9.3272471667263 V4 0.999796044826507 6.98020858172551e-05 Combination Control 63.652 -0.357646107574072 1.23825585481422 15 4 0 0 4 8 2 0 10 1.2 1 2 0 2 60-70
EPIC_0028 V2 -9.2920650294608 V4 0.988304698467255 0.00978768577117848 Combination Control 63.707 0.264649488405316 1.09779148626848 17 5 1 0 6 9 2 0 11 0.928571428571429 0.916666666666667 1 0 1 60-70
EPIC_0029 V2 -10.2067094797544 V1 0.669899591803551 0.0367875089024292 Neutral Control 49.977 2.5363306880014 -1.09468822817762 1 0 0 0 0 0 1 0 1 1.5 0 1.5 0 0 40-50
EPIC_0030 V2 -10.2799837513002 V1 0.690631133317947 0.0245769456426984 Neutral Control 49.845 0.633701649520669 -1.84048505511482 3 0 0 0 0 2 0 0 2 2 2 0 0 0 40-50
EPIC_0031 V2 -10.1021649584759 V4 0.948664128780365 0.0340983660183913 Combination Control 57.317 0.721796896687852 -10.6294170253024 3 0 0 1 1 1 0 1 2 1 1.5 0 0.75 1 50-60
EPIC_0032 V2 -10.1029651455287 V4 0.99992625117302 3.96572914939139e-05 Combination Control 57.922 -0.195394174973279 1.155885439911 5 0 0 0 0 4 1 0 5 3.5 3 1.5 0 2 50-60
EPIC_0033 V2 -10.2841246778807 V1 0.426715870946646 0.0490678273547176 Neutral Control 62.289 -0.435567921132627 0.265003393589959 1 0 0 0 0 1 0 0 1 1.5 1.5 0 0 0 60-70
EPIC_0034 V2 -9.69848922825463 V4 0.999313348531723 0.000329108509711479 Combination Control 55.025 -0.880277326754412 0.525850016098651 5 1 0 0 1 4 0 0 4 1.5 1.5 0 0 1 50-60
EPIC_0035 V2 -10.2888284689564 V1 0.535273860394955 0.0487223177732989 Neutral Control 55.411 -0.112062096413182 0.620719265297078 1 0 0 0 0 1 0 0 1 1.5 1.5 0 0 0 50-60
EPIC_0036 V2 -10.2827073693431 V1 0.920295214653015 0.00521648536725175 Neutral Control 55.713 -0.0128332426614837 -0.837281398633211 7 1 0 0 1 5 1 0 6 2 1.75 1.5 0 0 50-60
EPIC_0037 V2 -10.2931499760519 V1 0.595234820246696 0.0334294975389913 Neutral PreLeukemia 55.847 -0.443579101653408 1.11298987756331 6 4 0 0 4 2 0 0 2 0.4 0.4 0 0 0 50-60
EPIC_0039 V2 -10.2957041963181 V1 0.65869277715683 0.0246047365598168 Neutral Control 58.245 -0.586718521216363 0.378050880614709 2 0 0 0 0 2 0 0 2 2 2 0 0 0 50-60
EPIC_0040 V2 -10.2417603233885 V4 0.999960309267044 1.89923226205541e-05 Combination PreLeukemia 58.464 -0.437061873842278 0.546204050892243 2 0 0 0 0 2 0 0 2 2 2 0 0 1 50-60
EPIC_0041 V2 -10.1894996596631 V3 0.730734080076218 0.0183713796430527 Negative Control 58.683 -0.544763553853761 0.139980206310491 1 1 0 0 1 0 0 0 0 0.5 0.5 0 0 0 50-60
EPIC_0042 V2 -10.2832776889972 V1 0.512820352613926 0.0470991168526947 Neutral Control 59.335 -0.156957214133695 0.828210498843672 2 1 0 0 1 1 0 0 1 0.75 0.75 0 0 0 50-60
EPIC_0043 V2 -10.0112120201806 V4 0.999916237592697 3.45324619699691e-05 Combination Control 58.078 -0.758627654486758 0.38319881073952 3 1 0 0 1 2 0 0 2 1 1 0 0 1 50-60
EPIC_0044 V2 -10.3218196178631 V1 0.703822875022888 0.0286827390530915 Neutral PreLeukemia 58.308 -0.261414032948587 -4.34873918814511 4 0 0 0 0 3 0 1 4 3 2.5 0 1.5 0 50-60
EPIC_0046 V2 -10.2365007088011 V4 0.999885588884354 6.90787194245725e-05 Combination Control 54.286 -0.0794674545381227 1.22895423661344 4 1 0 0 1 2 1 0 3 1.25 1 1.5 0 1 50-60
EPIC_0047 V2 -10.2660981037169 V1 0.765581059455872 0.0209324997982555 Neutral PreLeukemia 54.004 -0.747572322010238 0.395698822298676 3 0 0 0 0 3 0 0 3 2.5 2.5 0 0 0 50-60
EPIC_0048 V2 -10.2633479784424 V1 0.752430903911591 0.0285893703727966 Neutral Control 54.957 0.685110884933526 -2.53219720008555 3 0 0 0 0 2 1 0 3 2.5 2 1.5 0 0 50-60
EPIC_0049 V2 -9.40316222121639 V4 0.999844181537628 4.00987122033098e-05 Combination Control 50.39 -1.02145062640862 0.75341670444173 10 2 1 0 3 7 0 0 7 1.125 1.5 0.5 0 1 50-60
EPIC_0051 V2 -10.2514159966603 V4 0.999967420101166 1.70249995212971e-05 Combination PreLeukemia 50.177 0.820619975364153 -3.08283429166702 4 0 0 0 0 2 1 1 4 3 2 1.5 1.5 1 50-60
EPIC_0052 V2 -10.2645784938326 V3 0.467804549820721 0.0557825358821876 Negative Control 50.639 -0.606933377955935 0.0677708592201509 1 0 0 0 0 1 0 0 1 1.5 1.5 0 0 0 50-60
EPIC_0053 V2 -9.61879606491607 V4 0.993685388565063 0.00563345006369718 Combination Control 63.841 -0.519414383033738 1.04463981343626 7 0 0 0 0 6 1 0 7 4.5 4 1.5 0 4 60-70
EPIC_0054 V2 -10.2356661451824 V4 0.999994361400604 4.05884047065207e-06 Combination Control 51.107 0.888157214772552 -9.55691922896399 3 0 0 0 0 1 0 2 3 2.5 1.5 0 2 1 50-60
EPIC_0055 V2 -10.2364870410098 V4 0.999942630529404 2.71412284132057e-05 Combination Control 48.131 -0.00479428400738537 -4.82862418502694 3 1 0 0 1 1 0 1 2 1 0.75 0 1.5 1 40-50
EPIC_0056 V2 -10.1372083469512 V4 0.997931790351868 0.00150278600589828 Combination Control 55.606 0.160392154087022 1.32844461176985 6 0 0 0 0 5 1 0 6 4 3.5 1.5 0 1 50-60
EPIC_0057 V2 -9.28888706090192 V4 0.976502448320389 0.0188557868991031 Combination Control 55.472 0.579671008920878 0.470052697567445 15 0 0 0 0 11 3 0 14 8 6.5 2.5 0 1 50-60
EPIC_0058 V2 -10.2804608814683 V3 0.423587425425649 0.0467607506391506 Negative Control 58.568 -0.47674141363839 0.218137940355068 1 0 0 0 0 1 0 0 1 1.5 1.5 0 0 0 50-60
EPIC_0059 V2 -9.48578277694057 V4 0.999128872156143 0.000334754972721814 Combination Control 64.186 -1.06772613720717 0.51186109080875 7 4 0 0 4 3 0 0 3 0.5 0.5 0 0 1 60-70
EPIC_0060 V2 -10.2064783698292 V3 0.804414814710617 0.0189742777041724 Negative Control 64.331 -0.139177065755458 0.591808296926374 1 1 0 0 1 0 0 0 0 0.5 0.5 0 0 0 60-70
EPIC_0061 V2 -10.2425253055244 V1 0.732140076160431 0.0214985060742575 Neutral Control 64.786 -0.818270897447759 0.314830712576966 3 0 0 0 0 3 0 0 3 2.5 2.5 0 0 0 60-70
EPIC_0062 V2 -10.1183559068541 V4 0.999342048168182 0.000238698162156944 Combination PreLeukemia 64.879 1.86000191799533 0.589539526718184 7 0 0 0 0 4 3 0 7 4.5 3 2.5 0 5 60-70
EPIC_0064 V2 -10.0663661139012 V4 0.999595236778259 0.000222776781321428 Combination PreLeukemia 57.246 1.30351837614797 0.104767031783393 6 0 0 0 0 4 2 0 6 4 3 2 0 1 50-60
EPIC_0065 V2 -10.2669931369576 V2 0.999445569515228 0.000538412972327708 Positive Control 57.777 -0.147748375424814 0.854996411837107 2 0 0 0 0 2 0 0 2 2 2 0 0 2 50-60
EPIC_0066 V2 -10.0015116159556 V4 0.999912577867508 3.6072410658639e-05 Combination Control 57.656 -0.765082069793387 0.376117853599143 3 1 0 0 1 2 0 0 2 1 1 0 0 1 50-60
EPIC_0067 V2 -10.2583637905579 V4 0.999983763694763 8.44717994024414e-06 Combination PreLeukemia 66.511 0.854687774213018 -6.6212202957465 4 0 0 0 0 2 1 1 4 3 2 1.5 1.5 1 60-70
EPIC_0068 V2 -10.2859031474483 V3 0.52750990241766 0.0357712985133139 Negative Control 60.838 0.217272942946711 0.841041777191849 6 4 1 0 5 1 0 0 1 0.25 0.3 0.5 0 0 60-70
EPIC_0069 V2 -10.1865055850232 V4 0.999656456708908 0.000189703598051442 Combination Control 73.829 0.137033776251855 1.68841528381468 7 3 0 0 3 3 1 0 4 0.75 0.625 1.5 0 1 70-80
EPIC_0070 V2 -10.0360720758058 V4 0.999613094329834 0.00018285444468811 Combination Control 60.361 -0.669531610042615 0.866529984232789 6 3 0 0 3 3 0 0 3 0.625 0.625 0 0 1 60-70
EPIC_0071 V2 -10.062810831468 V4 0.999900680780411 6.05689549860875e-05 Combination Control 49.522 -0.358898945276639 -4.4181014280823 4 0 0 0 0 3 0 1 4 3 2.5 0 1.5 1 40-50
EPIC_0072 V2 -9.96763703072201 V4 0.984427803754807 0.0148713676613771 Combination Control 48.835 1.32074771965449 -1.52369610026872 9 0 2 0 2 5 1 0 6 1.33333333333333 3.5 0.5 0 1 40-50
EPIC_0073 V2 -10.0945230064519 V2 0.999992644786835 5.4353873230945e-06 Positive Control 55.926 -0.0617167842139985 -5.18932514566131 3 0 0 1 1 2 0 0 2 1 2 0 0.5 2 50-60
EPIC_0074 V2 -9.68472824749482 V4 0.999895906448364 4.17377868567522e-05 Combination Control 55.124 -0.0767276203688673 -0.746626885177302 6 0 0 0 0 5 1 0 6 4 3.5 1.5 0 3 50-60
EPIC_0075 V2 -10.1278869133024 V4 0.999938696622849 2.12154939658519e-05 Combination PreLeukemia 55.992 0.69546223840076 -1.44198186934774 7 0 0 0 0 4 2 1 7 4.5 3 2 1.5 2 50-60
EPIC_0076 V2 -9.71175651182666 V4 0.999898207187653 3.81138474799082e-05 Combination Control 63.359 -0.12931293071052 -2.16406581547748 5 0 0 0 0 4 1 0 5 3.5 3 1.5 0 2 60-70
EPIC_0077 V2 -10.1904978226016 V1 0.676193296909332 0.02309665914889 Neutral Control 56.928 -0.9046749013113 0.372758999800475 4 1 0 0 1 3 0 0 3 1.25 1.25 0 0 0 50-60
EPIC_0078 V2 -10.2833182781955 V1 0.625568693876266 0.0238830729927766 Neutral Control 56.452 -0.671204033825289 0.281648734121803 2 0 0 0 0 2 0 0 2 2 2 0 0 0 50-60
EPIC_0079 V2 -10.269111644605 V3 0.450543973594904 0.0530833027716824 Negative Control 56.561 -0.576242131456267 0.103509452976189 1 0 0 0 0 1 0 0 1 1.5 1.5 0 0 0 50-60
EPIC_0080 V2 -10.2841851475027 V1 0.545262119174004 0.0331917894162356 Neutral Control 52.589 0.368422882060462 -6.17350943743847 2 0 0 0 0 1 0 1 2 2 1.5 0 1.5 0 50-60
EPIC_0081 V2 -9.34333664210861 V4 0.999833619594574 5.93987120793315e-05 Combination PreLeukemia 52.589 -1.02372802741628 1.06458998416166 17 7 0 0 7 9 1 0 10 0.75 0.6875 1.5 0 4 50-60
EPIC_0082 V2 -10.2478752103694 V4 0.999817419052124 0.000163907509728918 Combination Control 52.151 0.797734103538622 -3.20441665801495 5 1 0 0 1 2 1 1 4 1.5 1 1.5 1.5 2 50-60
EPIC_0083 V2 -9.91183226730173 V1 0.93212975859642 0.0131041446860676 Neutral Control 52.75 -0.147541384059629 1.86520428449449 17 1 0 0 1 14 2 0 16 4.5 4 2 0 0 50-60
EPIC_0084 V2 -10.136013036478 V4 0.999937754869461 2.18596057197602e-05 Combination Control 55.745 -0.193327719799391 -4.13016241527461 4 0 0 0 0 3 0 1 4 3 2.5 0 1.5 2 50-60
EPIC_0085 V2 -10.3047638710552 V1 0.783520150184631 0.0262970359510011 Neutral Control 48.542 -0.370329052333247 0.949275542967738 4 1 0 0 1 3 0 0 3 1.25 1.25 0 0 0 40-50
EPIC_0086 V2 -10.1950765326784 V2 0.999996137619019 3.77057473209491e-06 Positive Control 59.63 0.420207317012078 1.14879993342276 1 1 0 0 1 0 0 0 0 0.5 0.5 0 0 1 50-60
EPIC_0087 V2 -10.31698784656 V1 0.819366121292114 0.0261446894249091 Neutral PreLeukemia 48.887 -0.156478773569438 1.17843886726361 4 1 0 0 1 3 0 0 3 1.25 1.25 0 0 0 40-50
EPIC_0088 V2 -10.3276321567339 V1 0.961608576774597 0.00630888185801701 Neutral Control 59.335 -0.308966454326684 -0.751598367562274 13 3 0 0 3 8 0 1 10 1.5 1.25 0 1.5 0 50-60
EPIC_0089 V2 -10.3293658953482 V1 0.866444498300552 0.0150471227925452 Neutral Control 59.433 0.640886356016232 1.6683320664257 3 0 0 0 0 2 1 0 3 2.5 2 1.5 0 0 50-60
EPIC_0090 V2 -10.2146985108417 V4 0.999941164255142 4.28536204950971e-05 Combination Control 48.572 -0.36685071031157 0.812789936438188 3 1 0 0 1 2 0 0 2 1 1 0 0 1 40-50
EPIC_0092 V2 -10.1834568392181 V4 0.99993166923523 2.54847420450976e-05 Combination Control 64.646 0.00742720534393977 -2.76626322067352 6 2 0 0 2 1 1 1 3 0.833333333333333 0.5 1.5 1.5 1 60-70
EPIC_0093 V2 -10.3184896468982 V1 0.773297584056854 0.0168683259962128 Neutral Control 56.972 0.205655986289882 -1.65874579701729 8 2 1 0 3 4 0 1 5 0.875 1 0.5 1.5 0 50-60
EPIC_0094 V2 -10.3144013206053 V1 0.921561431884766 0.00771923248829217 Neutral Control 56.255 -0.394498191709915 0.937516204372011 4 0 0 0 0 4 0 0 4 3 3 0 0 0 50-60
EPIC_0095 V2 -10.234207833271 V4 0.999892675876617 6.34398886215022e-05 Combination Control 52.89 -0.00912981044001195 1.11929196937711 4 1 0 0 1 2 1 0 3 1.25 1 1.5 0 1 50-60
EPIC_0096 V2 -10.3021848002594 V1 0.913048189878464 0.0122914738018915 Neutral PreLeukemia 56.704 2.37721527358785 1.9659898026248 6 0 2 0 2 2 2 0 4 1 2 0.666666666666667 0 0 50-60
EPIC_0097 V2 -10.3602141002534 V1 0.954902309179306 0.00607337996522311 Neutral Control 56.928 -0.601067868529139 -1.3544732612944 11 2 0 1 3 8 0 0 8 1.25 1.66666666666667 0 0.5 0 50-60
EPIC_0098 V2 -10.2716223764445 V1 0.846979469060898 0.0182733414188005 Neutral Control 55.431 1.28376891926984 2.38756753776324 3 0 1 0 1 0 2 0 2 1 0 1 0 0 50-60
EPIC_0099 V2 -10.2467018511973 V2 0.99547649025917 0.00447508855595128 Positive PreLeukemia 56.222 0.461140725391367 1.86048766680025 5 2 0 0 2 1 2 0 3 0.833333333333333 0.5 2 0 3 50-60
EPIC_0100 V2 -10.2450671005258 V4 0.99995111823082 2.71596397103283e-05 Combination Control 56.205 -0.29216497322742 0.704222734268287 2 0 0 0 0 2 0 0 2 2 2 0 0 1 50-60
EPIC_0101 V2 -9.29528731479752 V4 0.999833303689956 0.000142991211830631 Combination Control 52.723 0.689708182452686 -0.347862023112114 24 4 1 0 5 12 5 1 18 1.66666666666667 1.4 1.75 1.5 2 50-60
EPIC_0102 V2 -10.2839937984249 V1 0.426168501377106 0.0490379675981527 Neutral Control 52.665 -0.436938922647744 0.263448333204215 1 0 0 0 0 1 0 0 1 1.5 1.5 0 0 0 50-60
EPIC_0103 V2 -9.3587580524205 V4 0.999299472570419 0.000420869767868052 Combination Control 52.966 -0.491058959921499 1.42557168371835 15 5 0 0 5 7 2 0 9 0.916666666666667 0.75 2 0 2 50-60
EPIC_0104 V2 -10.2110293301479 V3 0.796957492828369 0.0184204810314695 Negative Control 52.219 -0.237280229180498 0.48577721848303 1 1 0 0 1 0 0 0 0 0.5 0.5 0 0 0 50-60
EPIC_0105 V2 -10.2936258636935 V1 0.5511135160923 0.0389801541086177 Neutral Control 55.959 0.292239832548782 -6.55775225517476 2 0 0 0 0 1 0 1 2 2 1.5 0 1.5 0 50-60
EPIC_0106 V2 -10.2622317754884 V4 0.999979472160339 1.03684795682979e-05 Combination Control 55.403 1.08474293870212 -4.80185058056531 4 0 0 0 0 2 1 1 4 3 2 1.5 1.5 1 50-60
EPIC_0107 V2 -10.2809711456759 V1 0.613431859016418 0.0270905683839544 Neutral Control 73.941 -0.243440401195875 0.744344648313242 2 0 0 0 0 1 0 0 1 1.5 1.5 0 0 0 70-80
EPIC_0108 V2 -10.2672068515121 V4 0.999956148862839 2.31012375988018e-05 Combination Control 66.084 0.372984520710757 1.32154591169694 3 0 0 0 0 2 1 0 3 2.5 2 1.5 0 1 60-70
EPIC_0109 V2 -10.2884818040686 V1 0.800869196653366 0.0221455320786152 Neutral Control 66.034 1.29180166320373 2.1644388773797 2 0 0 0 0 0 2 0 2 2 0 2 0 0 60-70
EPIC_0110 V2 -10.2701914001157 V4 0.999955326318741 2.36061338457268e-05 Combination Control 66.19 0.475274459931428 1.37044832957984 3 0 0 0 0 2 1 0 3 2.5 2 1.5 0 1 60-70
EPIC_0111 V2 -10.2310319355895 V4 0.999296981096268 0.000376248886239105 Combination Control 70.144 0.0891785389799728 1.39381869711359 5 0 0 0 0 4 1 0 5 3.5 3 1.5 0 1 70-80
EPIC_0113 V2 -10.3638310948351 V3 0.639042630977929 0.0890265408073257 Negative Control 49.908 0.746346857882475 -10.1075972066494 1 0 0 0 0 0 0 1 1 1.5 0 0 1.5 0 40-50
EPIC_0114 V2 -10.2530010462726 V4 0.999471706151962 0.000437989764208226 Combination Control 67.086 0.628230412677732 1.84092268373424 4 0 1 0 1 2 1 0 3 1.25 2 0.75 0 2 60-70
EPIC_0115 V2 -10.1493797221683 V1 0.843306910991669 0.0255682808525108 Neutral Control 67.105 -0.924249574703914 0.586690893127233 6 1 0 0 1 5 0 0 5 1.75 1.75 0 0 0 60-70
EPIC_0116 V2 -10.3002398321436 V1 0.750673800706863 0.0233225260138142 Neutral Control 55.406 0.851695854739445 1.95858791761387 3 0 1 0 1 1 1 0 2 1 1.5 0.75 0 0 50-60
EPIC_0117 V2 -10.2933512653415 V1 0.590158817172051 0.0450920908908907 Neutral Control 67.54 0.0969647980796784 0.837474702787979 1 0 0 0 0 1 0 0 1 1.5 1.5 0 0 0 60-70
EPIC_0118 V2 -10.2821755680099 V3 0.419057982042432 0.0457513111959818 Negative Control 68.011 -0.456480559694754 0.241242080915206 1 0 0 0 0 1 0 0 1 1.5 1.5 0 0 0 60-70
EPIC_0119 V2 -10.0771644973585 V4 0.999740916490555 0.000126648905862381 Combination Control 68.698 0.910049114718518 -1.10554572054545 7 0 1 0 1 5 1 0 6 2 3.5 0.75 0 2 60-70
EPIC_0120 V2 -10.1746518824092 V4 0.999833875894546 5.60701227108973e-05 Combination Control 44.903 0.594204057555624 -1.91987178052306 4 1 1 0 2 2 0 0 2 0.666666666666667 1 0.5 0 1 40-50
EPIC_0121 V2 -10.2363673442923 V3 0.726157891750336 0.025262848849109 Negative Control 44.452 -0.46405585315563 0.232613278314288 1 0 0 0 0 0 0 0 0 0 0 0 0 0 40-50
EPIC_0123 V2 -10.2220526108981 V4 0.99990239739418 3.91130366478259e-05 Combination Control 63.151 1.28322203719803 -1.84775233568469 4 0 0 0 0 2 2 0 4 3 2 2 0 1 60-70
EPIC_0124 V2 -10.141122719537 V4 0.999967753887176 1.30267053805562e-05 Combination Control 63.732 -0.587602713443271 0.577180943681607 3 0 0 0 0 3 0 0 3 2.5 2.5 0 0 1 60-70
EPIC_0125 V2 -10.1304183539165 V2 1 0 Positive Control 55.751 -0.00406480948943451 -5.01015480132647 3 1 0 1 2 1 0 0 1 0.5 0.75 0 0.5 2 50-60
EPIC_0126 V2 -10.2797899171694 V4 0.999979388713837 1.28353029507743e-05 Combination Control 55.274 1.39659971704867 -3.74757100227708 3 0 0 0 0 1 1 1 3 2.5 1.5 1.5 1.5 1 50-60
EPIC_0127 V2 -9.36186105521516 V4 0.910237521678209 0.088717556303543 Combination Control 55.496 -1.20351746164839 0.81166655383326 15 1 0 0 1 14 0 0 14 4 4 0 0 1 50-60
EPIC_0128 V2 -10.2996678557875 V1 0.669001573324204 0.0247602003413586 Neutral Control 43.455 -0.556282786559343 0.410530734564562 2 0 0 0 0 2 0 0 2 2 2 0 0 0 40-50
EPIC_0129 V2 -9.98140049653481 V4 0.999794393777847 0.000106832011400716 Combination Control 56.025 0.0991591058246657 -1.00469633319713 5 1 0 0 1 3 1 0 4 1.5 1.25 1.5 0 1 50-60
EPIC_0130 V2 -10.2835440038393 V1 0.424279524385929 0.0489486474252408 Neutral Control 56.457 -0.44166313702336 0.258086981780735 1 0 0 0 0 1 0 0 1 1.5 1.5 0 0 0 50-60
EPIC_0132 V2 -10.0157228054765 V4 0.997305035591126 0.00257729950730774 Combination PreLeukemia 56.088 -0.188256828489743 1.3333127331568 6 0 0 0 0 5 1 0 6 4 3.5 1.5 0 4 50-60
EPIC_0133 V2 -10.2227770038356 V3 0.67884566783905 0.0218839234178756 Negative Control 56.542 0.712143722710827 -5.11545833683814 2 1 0 0 1 0 0 1 1 0.75 0.5 0 1.5 0 50-60
EPIC_0135 V2 -10.2592517828152 V4 0.994013202190399 0.00593973966091797 Combination Control 43.222 1.68031920920428 -5.30433749220774 3 0 1 0 1 1 0 1 2 1 1.5 0.5 1.5 1 40-50
EPIC_0137 V2 -10.0207219036788 V4 0.999675750732422 0.000175908075424526 Combination Control 56.197 0.32766748047776 -0.0554847351270007 6 0 1 0 1 5 0 0 5 1.75 3.5 0.5 0 2 50-60
EPIC_0138 V2 -10.2675837512108 V4 0.999950164556503 2.78958347683515e-05 Combination Control 56.756 0.0373606576084288 0.994102854125623 2 0 0 0 0 1 1 0 2 2 1.5 1.5 0 1 50-60
EPIC_0139 V2 -10.1219087042343 V4 0.781464119255543 0.11334482620203 Combination Control 61.52 -0.316459166416454 -4.35544186805786 4 0 0 1 1 3 0 0 3 1.25 2.5 0 0.5 2 60-70
EPIC_0140 V2 -10.2667640979099 V1 0.637846556305885 0.0678493166413222 Neutral Control 61.632 0.912314047319542 -5.80360968274824 2 0 0 0 0 1 0 0 1 1.5 1.5 0 0 0 60-70
EPIC_0141 V2 -10.0978426230295 V4 0.997557729482651 0.00187059160743065 Combination PreLeukemia 60.485 2.57011407894395 0.442841023835952 8 1 1 0 2 3 3 0 6 1.33333333333333 1.25 1.25 0 2 60-70
EPIC_0142 V2 -10.2906210204907 V1 0.647626733779907 0.0243534074066545 Neutral Control 60.531 -0.617442967148057 0.339646230351082 2 0 0 0 0 2 0 0 2 2 2 0 0 0 60-70
EPIC_0143 V2 -10.2217614455264 V2 0.999297517538071 0.000552112936093223 Positive Control 56.545 0.648306250388722 -4.82593308228992 2 1 0 0 1 0 1 0 1 0.75 0.5 1.5 0 1 50-60
EPIC_0144 V2 -10.2706424372277 V3 0.444944382086396 0.0522208530678279 Negative Control 60.03 -0.562767287029142 0.119144318098061 1 0 0 0 0 1 0 0 1 1.5 1.5 0 0 0 60-70
EPIC_0145 V2 -10.2501415786679 V1 0.949778968095779 0.0138556349052244 Neutral Control 60.156 2.21582332082079 3.18371851965794 4 0 1 0 1 0 3 0 3 1.25 0 1.25 0 0 60-70
EPIC_0146 V2 -10.2133056386583 V3 0.795049339532852 0.0181218768231262 Negative Control 53.826 -0.267853130748465 0.452288399047278 1 1 0 0 1 0 0 0 0 0.5 0.5 0 0 0 50-60
EPIC_0147 V2 -10.1067813585225 V4 0.989744621515274 0.00905958268588381 Combination PreLeukemia 53.01 1.90935663883174 2.41939088053894 6 0 0 0 0 1 5 0 6 4 1.5 3.5 0 2 50-60
EPIC_0148 V2 -10.2788174331115 V3 0.428224451839924 0.0478908879094436 Negative Control 43.264 -0.498449755358037 0.193293030572406 1 0 0 0 0 1 0 0 1 1.5 1.5 0 0 0 40-50
EPIC_0149 V2 -10.0865497140333 V4 0.999962377548218 1.28760037818143e-05 Combination Control 61.613 -0.647914064546216 0.50598342457567 3 0 0 0 0 3 0 0 3 2.5 2.5 0 0 1 60-70
EPIC_0150 V2 -10.1798551691297 V1 0.777658167481422 0.0537258807404294 Neutral Control 50.601 2.08931790299983 -4.17878351385286 1 0 0 0 0 0 1 0 1 1.5 0 1.5 0 0 50-60
EPIC_0151 V2 -9.7593850368367 V4 0.999646830558777 0.000154250017840279 Combination Control 54.382 -0.846178016582358 0.438197293242992 4 0 0 0 0 4 0 0 4 3 3 0 0 1 50-60
EPIC_0152 V2 -9.81493922408364 V4 0.999366343021393 0.000253210009232883 Combination Control 54.935 -0.818607054323969 0.70250961345789 6 2 0 0 2 4 0 0 4 1 1 0 0 1 50-60
EPIC_0153 V2 -10.2522836943185 V2 0.985824060440063 0.0141569238277723 Positive Control 50.316 -0.509969905394426 0.180070822543153 1 0 0 0 0 1 0 0 1 1.5 1.5 0 0 1 50-60
EPIC_0155 V2 -10.3273637710144 V1 0.835132092237473 0.0328174133965577 Neutral Control 46.374 -0.116092355822711 -5.94277325968909 7 0 0 2 2 5 0 0 5 1.16666666666667 3.5 0 0.333333333333333 0 40-50
EPIC_0156 V2 -10.0860112858922 V4 0.999690437316894 0.000166658302732064 Combination Control 50.631 0.392548156945015 0.488481721817596 5 1 1 0 2 3 0 0 3 0.833333333333333 1.25 0.5 0 2 50-60
EPIC_0157 V2 -10.2806091562949 V3 0.423207293823362 0.0466617389256064 Negative Control 50.568 -0.474879016720663 0.220265098391669 1 0 0 0 0 1 0 0 1 1.5 1.5 0 0 0 50-60
EPIC_0158 V2 -10.2768070252678 V1 0.601170766353607 0.0224566262944032 Neutral Control 62.623 -0.721482066124291 0.222716123103059 2 0 0 0 0 2 0 0 2 2 2 0 0 0 60-70
EPIC_0159 V2 -10.3023223065231 V1 0.645880046486854 0.023152159319535 Neutral Control 62.398 1.61404630232893 1.29783870440175 2 0 0 0 0 1 1 0 2 2 1.5 1.5 0 0 60-70
EPIC_0161 V2 -10.2967636572296 V1 0.673019707202911 0.0290191901975358 Neutral Control 36.564 -0.211824217201891 0.972201686589426 3 1 0 0 1 2 0 0 2 1 1 0 0 0 30-40
EPIC_0162 V2 -10.2773350990215 V1 0.653537541627884 0.0438297680641166 Neutral PreLeukemia 36.819 1.81316980694703 -7.41435402568187 4 0 0 1 1 1 1 1 3 1.25 1.5 1.5 0.75 0 30-40
EPIC_0163 V2 -9.99983958948976 V4 0.99993634223938 1.48850884115297e-05 Combination Control 36.082 0.547358441911685 -6.66230926615238 5 0 0 0 0 3 0 2 5 3.5 2.5 0 2 1 30-40
EPIC_0165 V2 -9.84705190676941 V4 0.998846882581711 0.000953929470844598 Combination PreLeukemia 58.864 -0.619752303363503 0.810892774696918 5 0 0 0 0 5 0 0 5 3.5 3.5 0 0 2 50-60
EPIC_0166 V2 -10.2540273731446 V2 0.995275491476059 0.00471793941980522 Positive Control 58.42 -0.476201751087544 0.496324079052149 2 0 0 0 0 2 0 0 2 2 2 0 0 2 50-60
EPIC_0167 V2 -10.2810614359334 V3 0.42203287370503 0.0463669373404121 Negative Control 58.177 -0.469308847319895 0.226623027727233 1 0 0 0 0 1 0 0 1 1.5 1.5 0 0 0 50-60
EPIC_0168 V2 -10.2449507172123 V1 0.679958266019821 0.0245003259772013 Neutral Control 60.638 1.19600007476693 -2.20183957604901 2 0 0 0 0 1 1 0 2 2 1.5 1.5 0 0 60-70
EPIC_0169 V2 -10.1331030394631 V4 0.89832976590842 0.0978153466446445 Combination Control 60.468 1.51290888624491 -0.812264205886387 6 1 0 0 1 2 3 0 5 1.75 1 2.5 0 4 60-70
EPIC_0170 V2 -10.2895499626654 V3 0.547102335095406 0.0168645468909041 Negative Control 58.412 -0.0539957368200634 -5.15000444321382 3 1 0 0 1 1 0 1 2 1 0.75 0 1.5 0 50-60
EPIC_0171 V2 -10.2809413250403 V3 0.422342830523849 0.0464436994214405 Negative PreLeukemia 54.034 -0.470783382248566 0.224940556218212 1 0 0 0 0 1 0 0 1 1.5 1.5 0 0 0 50-60
EPIC_0173 V2 -10.2123952809243 V3 0.795863741636276 0.0182380484608194 Negative Control 53.826 -0.255504457434169 0.465839785533998 1 1 0 0 1 0 0 0 0 0.5 0.5 0 0 0 50-60
EPIC_0174 V2 -10.2623614124177 V3 0.609005397558212 0.0215696174327819 Negative Control 54.1 0.975639560120431 -3.50844485663077 2 0 1 0 1 1 0 0 1 0.75 1.5 0.5 0 0 50-60
EPIC_0175 V2 -9.3895122394887 V4 0.999539482593536 0.000169022035749092 Combination Control 58.576 -1.03473891996807 0.553620464140171 7 1 0 0 1 6 0 0 6 2 2 0 0 2 50-60
EPIC_0176 V2 -9.57736981791589 V4 0.997876977920532 0.00201604744186845 Combination PreLeukemia 64.501 0.081474271707301 -1.31787712279818 9 3 0 1 4 2 3 0 5 0.7 0.5 2.5 0.5 1 60-70
EPIC_0177 V2 -10.1548306858337 V4 0.995507377386093 0.0028242759082195 Combination Control 64.216 1.52026170905864 1.53063827439079 5 0 2 0 2 2 1 0 3 0.833333333333333 2 0.5 0 2 60-70
EPIC_0178 V2 -10.2207645251144 V2 1 0 Positive Control 64.515 -0.588726323388294 0.0889934639217708 1 1 0 0 1 0 0 0 0 0.5 0.5 0 0 1 60-70
EPIC_0179 V2 -10.2916001313565 V1 0.777850860357285 0.0187129022034918 Neutral Control 59.006 0.324010508422426 1.04127639525961 4 1 0 0 1 2 1 0 3 1.25 1 1.5 0 0 50-60
EPIC_0180 V2 -10.2650477546663 V3 0.465219933912158 0.0553559664937992 Negative Control 59.606 -0.603271616034095 0.0720440712585423 1 0 0 0 0 1 0 0 1 1.5 1.5 0 0 0 50-60
EPIC_0181 V2 -10.2816019349519 V3 0.424472089111805 0.0562151692277171 Negative Control 39.981 -0.705428873890456 0.242358673135129 2 1 0 0 1 1 0 0 1 0.75 0.75 0 0 0 30-40
EPIC_0183 V2 -10.2821022589476 V1 0.587853136658668 0.0409615274931581 Neutral Control 50.653 -0.761277588501426 0.3804190853181 3 1 0 0 1 2 0 0 2 1 1 0 0 0 50-60
EPIC_0184 V2 -9.38974624864235 V4 0.999931728839874 4.66407115128032e-05 Combination Control 59.409 0.977764609569016 -0.155479001495419 10 2 0 0 2 5 3 0 8 1.66666666666667 1.16666666666667 2.5 0 3 50-60
EPIC_0185 V2 -10.2484803207649 V4 0.999944961071014 3.35374716992315e-05 Combination Control 56.271 -0.195767060960893 0.800113857912368 2 0 0 0 0 2 0 0 2 2 2 0 0 1 50-60
EPIC_0186 V2 -9.62795679847349 V4 0.992085528373718 0.00659926490865973 Combination Control 56.446 -0.787639882336263 0.63219702156065 5 0 0 0 0 5 0 0 5 3.5 3.5 0 0 3 50-60
EPIC_0187 V2 -10.2700410544117 V3 0.446881406381726 0.0525352490535229 Negative Control 56.315 -0.567880178185273 0.113215876627997 1 0 0 0 0 1 0 0 1 1.5 1.5 0 0 0 50-60
EPIC_0188 V2 -10.244541511825 V4 0.999952429533005 2.57636934636967e-05 Combination Control 56.345 -0.312173364978241 0.677062201432409 2 0 0 0 0 2 0 0 2 2 2 0 0 1 50-60
EPIC_0190 V2 -10.2528204657576 V4 0.99995509982109 2.58079746137247e-05 Combination Control 50.111 0.314358290376309 -6.3052574014237 2 0 0 0 0 1 0 1 2 2 1.5 0 1.5 1 50-60
EPIC_0191 V2 -10.286195141171 V4 0.999951493740082 3.43367475173549e-05 Combination Control 39.228 0.66736201482003 1.444871618401 2 0 0 0 0 1 1 0 2 2 1.5 1.5 0 1 30-40
EPIC_0193 V2 -10.2832346147459 V1 0.510533440113067 0.0475551944801001 Neutral Control 56.386 -0.16889093970283 0.817790270231372 2 1 0 0 1 1 0 0 1 0.75 0.75 0 0 0 50-60
EPIC_0195 V2 -10.1361654530594 V4 0.999693894386292 0.000158889825053074 Combination Control 52.156 0.857317802389593 -1.43457850616668 5 1 0 0 1 2 2 0 4 1.5 1 2 0 1 50-60
EPIC_0196 V2 -9.78129284954681 V4 0.99972003698349 0.000139181178484116 Combination Control 55.368 0.723658099809179 0.797309775154014 8 2 0 0 2 4 2 0 6 1.33333333333333 1 2 0 4 50-60
EPIC_0197 V2 -10.1883714456198 V1 0.682504242658615 0.0236874405666059 Neutral Control 55.83 -0.915116977246463 0.202865132228733 3 0 0 0 0 3 0 0 3 2.5 2.5 0 0 0 50-60
EPIC_0198 V2 -10.2742051748198 V3 0.434593679010868 0.0498178207081204 Negative Control 48.233 -0.526962174031809 0.160520871927567 1 0 0 0 0 1 0 0 1 1.5 1.5 0 0 0 40-50
EPIC_0199 V2 -10.3198729930453 V1 0.785546505451202 0.0223576672884155 Neutral Control 68.616 -0.0121228838786104 0.957009658314322 2 0 0 0 0 2 0 0 2 2 2 0 0 0 60-70
EPIC_0200 V2 -10.1843282644557 V4 0.999070417881012 0.000817875364742873 Combination Control 56.953 3.02235084277735 1.0734020667536 2 0 0 0 0 0 2 0 2 2 0 2 0 1 50-60
EPIC_0201 V2 -10.0471632813369 V4 0.998833990097046 0.000473193013369575 Combination Control 68.983 -0.139436811889059 1.13178354676904 7 1 0 0 1 4 1 0 5 1.75 1.5 1.5 0 1 60-70
EPIC_0202 V2 -10.2905539240608 V1 0.647825556993485 0.0243516906149256 Neutral Control 52.827 -0.618307069441126 0.341073486664463 2 0 0 0 0 2 0 0 2 2 2 0 0 0 50-60
EPIC_0203 V2 -10.1879875049376 V4 0.999954032897949 2.92143097033626e-05 Combination Control 56.249 -0.569954083068123 0.592487476154802 3 1 0 0 1 2 0 0 2 1 1 0 0 1 50-60
EPIC_0204 V2 -10.2979386731036 V1 0.619273790717125 0.0386463008041453 Neutral Control 52.843 0.271788085914139 1.00974450563189 1 0 0 0 0 1 0 0 1 1.5 1.5 0 0 0 50-60
EPIC_0206 V2 -10.3074481424263 V1 0.73605865240097 0.0225757255291767 Neutral Control 48.427 -0.323960566594518 0.670957812340919 2 0 0 0 0 2 0 0 2 2 2 0 0 0 40-50
EPIC_0207 V2 -10.3080118352725 V1 0.748069369792938 0.0224496274249514 Neutral Control 69.476 -0.26340713385353 0.732886874512957 2 0 0 0 0 2 0 0 2 2 2 0 0 0 60-70
EPIC_0208 V2 -9.47365489015017 V4 0.999592339992523 0.00021138951300546 Combination Control 67.737 -0.183938890064533 -1.55598774518054 9 1 0 0 1 7 0 1 8 2.5 2.25 0 1.5 1 60-70
EPIC_0209 V2 -9.29714861946372 V4 0.9999058842659 5.59240390346036e-05 Combination Control 48.942 -0.763857739602904 -1.42391534390385 11 1 0 0 1 9 0 1 10 3 2.75 0 1.5 1 40-50
EPIC_0210 V2 -10.338505920131 V1 0.977801364660263 0.00786977731467563 Neutral Control 58.47 2.99557719754005 1.05866494801096 5 0 0 0 0 1 4 0 5 3.5 1.5 3 0 0 50-60
EPIC_0211 V2 -10.265909239692 V1 0.871507793664932 0.0153494216842133 Neutral Control 58.762 -0.882447617825221 0.526383969464774 5 0 0 0 0 5 0 0 5 3.5 3.5 0 0 0 50-60
EPIC_0212 V2 -10.1962432650426 V4 0.992309194803238 0.00641814408972719 Combination PreLeukemia 64.162 1.95174498758049 1.82661629536974 5 1 0 0 1 1 3 0 4 1.5 0.75 2.5 0 1 60-70
EPIC_0213 V2 -10.2938727122874 V1 0.605443805456161 0.0422260174721765 Neutral Control 64.789 -0.630581094405271 0.527680717515727 3 1 0 0 1 2 0 0 2 1 1 0 0 0 60-70
EPIC_0214 V2 -10.2531890819465 V4 0.999926060438156 5.14812303839158e-05 Combination Control 46.902 -0.0135250955689832 0.993530939309993 2 0 0 0 0 2 0 0 2 2 2 0 0 1 40-50
EPIC_0215 V2 -10.2889274568992 V1 0.538456864655018 0.0486093623955178 Neutral Control 46.727 -0.101278644076462 0.632168212158032 1 0 0 0 0 1 0 0 1 1.5 1.5 0 0 0 40-50
EPIC_0216 V2 -10.2728764998378 V2 0.996404421329498 0.00300532990150495 Positive Control 46.949 0.781019008449962 1.4756754423211 2 1 0 0 1 0 1 0 1 0.75 0.5 1.5 0 1 40-50
EPIC_0218 V2 -10.2879483460334 V1 0.468790384382009 0.0489582982040558 Neutral Control 55.348 -0.398251055147815 0.586811504740812 2 1 0 0 1 1 0 0 1 0.75 0.75 0 0 0 50-60
EPIC_0219 V2 -10.2636602667642 V4 0.999795889854431 0.000200650559578451 Combination PreLeukemia 67.803 1.6063510440808 -2.46838938875781 4 0 0 0 0 0 3 1 4 3 0 2.5 1.5 2 60-70
EPIC_0220 V2 -10.3010561720406 V1 0.676190775632858 0.0246464357526297 Neutral Control 67.348 -0.537974535887535 0.431922156586638 2 0 0 0 0 2 0 0 2 2 2 0 0 0 60-70
EPIC_0221 V2 -10.1063862351021 V4 0.999949932098389 1.77216636586532e-05 Combination Control 69.128 -0.249058811329101 -2.78252558526879 5 1 0 0 1 3 0 1 4 1.5 1.25 0 1.5 1 60-70
EPIC_0222 V2 -10.2981461750257 V1 0.770199513435364 0.0259402745660152 Neutral Control 58.409 -0.457607066360353 0.835775426534057 4 1 0 0 1 3 0 0 3 1.25 1.25 0 0 0 50-60
EPIC_0223 V2 -9.35002391962098 V4 0.997910392284393 0.00111988087647747 Combination PreLeukemia 74.319 1.90068607329254 -1.53416858831604 14 1 0 0 1 8 5 0 13 3.75 2.5 3.5 0 8 70-80
EPIC_0224 V2 -9.35131407628213 V4 0.99831845164299 0.001329829747082 Combination Control 69.558 -0.0731960734541658 1.61785102675165 16 3 0 0 3 11 2 0 13 1.875 1.625 2 0 4 60-70
EPIC_0226 V2 -9.99742163296076 V4 0.999831461906433 8.26848252287585e-05 Combination Control 64.375 0.54559806432766 1.72528689391339 7 0 0 0 0 5 2 0 7 4.5 3.5 2 0 3 60-70
EPIC_0227 V2 -10.2642844292324 V3 0.499545210599899 0.0274244828818716 Negative Control 74.42 1.11248283024275 1.5661303942096 2 1 0 0 1 0 1 0 1 0.75 0.5 1.5 0 0 70-80
EPIC_0228 V2 -10.2898258035439 V1 0.599303016066551 0.0424067079731755 Neutral Control 55.066 -0.674070868483288 0.479800396858808 3 1 0 0 1 2 0 0 2 1 1 0 0 0 50-60
EPIC_0230 V2 -10.2828067714615 V4 0.999901974201202 9.20718084772627e-05 Combination Control 69.812 1.56210217324985 -4.43018010174896 3 1 0 0 1 0 1 1 2 1 0.5 1.5 1.5 1 60-70
EPIC_0231 V2 -9.96843100514235 V4 0.999897074699402 4.7407792227557e-05 Combination Control 70.034 -0.377844854891364 1.15734165503621 6 1 0 0 1 4 1 0 5 1.75 1.5 1.5 0 2 70-80
EPIC_0232 V2 -10.3206102254231 V1 0.931683826446533 0.0116853414083049 Neutral Control 70.762 0.723880093261226 -2.7588488889929 7 0 1 0 1 5 1 0 6 2 3.5 0.75 0 0 70-80
EPIC_0234 V2 -10.210660713959 V4 0.999818587303162 0.000100721951991574 Combination PreLeukemia 69.944 0.786236573721927 0.763931527057813 7 1 0 0 1 4 1 0 5 1.75 1.5 1.5 0 3 60-70
EPIC_0235 V2 -10.2950468998105 V1 0.608024173974991 0.0417554058912667 Neutral Control 74.229 -0.609889341698249 0.549160689043533 3 1 0 0 1 2 0 0 2 1 1 0 0 0 70-80
EPIC_0236 V2 -10.2934958125886 V1 0.551242366433144 0.0389279470375896 Neutral Control 58.209 0.293853172897213 -6.55466333294329 2 0 0 0 0 1 0 1 2 2 1.5 0 1.5 0 50-60
EPIC_0237 V2 -10.2555130206385 V1 0.643346482515335 0.0189971131286388 Neutral Control 58.554 1.3803218960679 -1.30378859447591 2 0 0 0 0 1 1 0 2 2 1.5 1.5 0 0 50-60
EPIC_0238 V2 -10.3268758722834 V1 0.855937415361404 0.0153501918551406 Neutral Control 52.145 -0.309209863718948 0.877492361303695 3 0 0 0 0 3 0 0 3 2.5 2.5 0 0 0 50-60
EPIC_0239 V2 -9.94796328062199 V4 0.99991774559021 2.66747918842642e-05 Combination Control 67.373 -0.616316399990191 0.693018783645867 4 0 0 0 0 4 0 0 4 3 3 0 0 2 60-70
EPIC_0240 V2 -9.34596872736758 V4 0.998335099220276 0.00130179380816856 Combination Control 52.772 -0.976256354386559 1.03639991062741 14 1 0 0 1 13 0 0 13 3.75 3.75 0 0 3 50-60
EPIC_0241 V2 -9.95394356056756 V4 0.999581009149551 0.000267004894152751 Combination Control 67.11 0.167553563047332 -1.25240940436361 10 0 1 1 2 7 0 0 7 1.5 4.5 0.5 0.5 2 60-70
EPIC_0242 V2 -9.69805682903979 V4 0.999817359447479 7.603968594346e-05 Combination Control 68.862 -0.930300058957616 0.343398911703154 4 1 0 0 1 3 0 0 3 1.25 1.25 0 0 1 60-70
EPIC_0243 V2 -10.2810796596551 V3 0.421985755115747 0.0463553696646359 Negative Control 38.376 -0.469082764888361 0.22688095376226 1 0 0 0 0 1 0 0 1 1.5 1.5 0 0 0 30-40
EPIC_0244 V2 -10.2865326941978 V1 0.436695851385593 0.0495306182429795 Neutral Control 38.88 -0.410377006026164 0.293508377084129 1 0 0 0 0 1 0 0 1 1.5 1.5 0 0 0 30-40
EPIC_0245 V2 -10.3549408178746 V1 0.952869457006455 0.0101785739098395 Neutral Control 38.628 1.59955539325305 -2.86567377688307 9 0 0 1 1 2 4 0 6 2 2 3 0.5 0 30-40
EPIC_0246 V2 -9.99009238343402 V4 0.999854701757431 5.63598182993939e-05 Combination PreLeukemia 38.99 -0.657038975763375 0.651371963261477 4 0 0 0 0 4 0 0 4 3 3 0 0 1 30-40
EPIC_0247 V2 -10.1191552655559 V4 0.999938756227493 2.79655514225081e-05 Combination Control 68.208 -0.192686679414814 -3.85952219562489 4 0 0 0 0 3 0 1 4 3 2.5 0 1.5 1 60-70
EPIC_0248 V2 -10.3061173965668 V1 0.712256360054016 0.0232423326698911 Neutral Control 68.359 -0.42541821286187 0.559091995455017 2 0 0 0 0 2 0 0 2 2 2 0 0 0 60-70
EPIC_0249 V2 -9.38609197826628 V4 0.973354959487915 0.0164998289396932 Combination PreLeukemia 68.977 -0.612194426767269 1.3753146253877 13 1 0 0 1 12 0 0 12 3.5 3.5 0 0 2 60-70
EPIC_0250 V2 -10.2819084248169 V1 0.587261137366295 0.0409094915007164 Neutral Control 43.606 -0.763799188786205 0.377222851224614 3 1 0 0 1 2 0 0 2 1 1 0 0 0 40-50
EPIC_0251 V2 -10.2746686371966 V1 0.475980642437935 0.0244776944524292 Neutral Control 70.467 0.401159561377769 1.30417025961244 2 1 0 0 1 0 1 0 1 0.75 0.5 1.5 0 0 70-80
EPIC_0252 V2 -10.2470261506084 V1 0.739702731370926 0.021302309443727 Neutral Control 36.531 -0.802454461014526 0.331148626609463 3 0 0 0 0 3 0 0 3 2.5 2.5 0 0 0 30-40
EPIC_0253 V2 -10.281991674091 V3 0.419533200562 0.0458483611865386 Negative Control 46.048 -0.458546416961516 0.23889005722141 1 0 0 0 0 1 0 0 1 1.5 1.5 0 0 0 40-50
EPIC_0254 V2 -10.3052534264882 V1 0.835594111680985 0.0164022338776254 Neutral Control 70.554 -0.462567501907402 0.695017009850322 3 0 0 0 0 3 0 0 3 2.5 2.5 0 0 0 70-80
EPIC_0255 V2 -10.1744990516523 V3 0.598810306191444 0.0335647264430493 Negative PreLeukemia 36.162 -0.613240133707355 0.0604051423275645 1 1 0 0 1 0 0 0 0 0.5 0.5 0 0 0 30-40
EPIC_0256 V2 -9.18460885446552 V4 0.558210515715142 0.141649617385612 Combination Control 43.302 3.30238354324901 -5.21722683500704 37 0 9 0 9 6 16 5 27 1.45 4 0.9 3.5 1 40-50
EPIC_0257 V2 -10.3397596293488 V3 0.555875378847122 0.0721793222700959 Negative Control 43.463 2.03679577915671 -12.2434509887995 5 1 0 0 1 0 1 3 4 1.5 0.5 1.5 2.5 0 40-50
EPIC_0258 V2 -10.2926148613148 V4 0.998210328817368 0.00177154717415218 Combination Control 36.225 1.22685494241195 -3.53007319546628 3 0 1 0 1 1 0 1 2 1 1.5 0.5 1.5 1 30-40
EPIC_0259 V2 -10.2133114371152 V3 0.782971060276031 0.016444608468705 Negative Control 43.209 -0.406999754634893 0.297320101366825 1 1 0 0 1 0 0 0 0 0.5 0.5 0 0 0 40-50
EPIC_0260 V2 -9.87556540441971 V2 0.999999952316284 4.7683715798108e-08 Positive Control 36.657 0.340187974246125 -6.11274115636312 2 1 0 0 1 0 0 0 0 0.5 0.5 0 0 1 30-40
EPIC_0261 V2 -10.0066304108754 V4 0.993982809782028 0.00418369772227017 Combination PreLeukemia 58.278 1.03328992095099 2.63471089842807 7 0 0 0 0 3 4 0 7 4.5 2.5 3 0 2 50-60
EPIC_0262 V2 -10.2471926491567 V4 0.999973976612091 1.03461340335365e-05 Combination Control 66.084 0.324608541810584 -3.78894380403028 3 0 0 0 0 2 0 1 3 2.5 2 0 1.5 1 60-70
EPIC_0263 V2 -10.2645697961472 V2 0.998803251981735 0.00118241809024839 Positive Control 66.374 0.787023638471773 1.45921151525771 1 0 0 0 0 0 1 0 1 1.5 0 1.5 0 1 60-70
EPIC_0264 V2 -10.2701288596162 V3 0.446570160984993 0.0524850552347515 Negative Control 55.833 -0.567070890692588 0.114154582654608 1 0 0 0 0 1 0 0 1 1.5 1.5 0 0 0 50-60
EPIC_0265 V2 -10.2748380349733 V4 0.999954360723495 2.82428922643187e-05 Combination Control 71.097 0.203203247240813 1.16162974203557 2 0 0 0 0 1 1 0 2 2 1.5 1.5 0 1 70-80
EPIC_0266 V2 -10.2999391407356 V1 0.670505118370056 0.0247600452935708 Neutral Control 55.633 -0.552468581055822 0.415193118413005 2 0 0 0 0 2 0 0 2 2 2 0 0 0 50-60
EPIC_0267 V2 -10.2904528652405 V1 0.647728759050369 0.024345895159605 Neutral Control 54.297 -0.619158776602478 0.341124388207021 2 0 0 0 0 2 0 0 2 2 2 0 0 0 50-60
EPIC_0268 V2 -9.94836503085033 V4 0.99993644952774 1.85409640904375e-05 Combination Control 54.136 -0.769409562844494 0.369060445250391 3 0 0 0 0 3 0 0 3 2.5 2.5 0 0 1 50-60
EPIC_0269 V2 -9.39906561141365 V4 0.984083265066147 0.0117721385448374 Combination PreLeukemia 54.478 -0.615778569661031 1.17100756195571 10 0 0 0 0 9 1 0 10 6 5.5 1.5 0 2 50-60
EPIC_0270 V2 -9.59952696427284 V4 0.999855548143387 3.87082629214948e-05 Combination Control 54.697 -0.779579272759274 0.809496668249444 7 3 0 0 3 3 1 0 4 0.75 0.625 1.5 0 2 50-60
EPIC_0271 V2 -10.2330522836451 V2 0.634110066959693 0.14264058250992 Positive PreLeukemia 56.35 1.23420488962261 -1.95070036591651 7 1 0 1 2 3 2 0 5 1.16666666666667 1.25 2 0.5 4 50-60
EPIC_0272 V2 -10.2879230813283 V1 0.789312994480133 0.0206014536976031 Neutral Control 54.708 -0.764369896812911 0.532789989531478 4 0 0 0 0 3 0 0 3 2.5 2.5 0 0 0 50-60
EPIC_0274 V2 -9.58425258626101 V4 0.999830210208893 8.9325117333228e-05 Combination Control 56.12 0.426069945183749 -0.206551745183313 7 1 0 0 1 4 2 0 6 2 1.5 2 0 2 50-60
EPIC_0275 V2 -10.0481481906596 V4 0.998422414064407 0.000668423440733598 Combination Control 56.241 0.303456506692942 1.11363869863699 8 2 0 0 2 5 1 0 6 1.33333333333333 1.16666666666667 1.5 0 1 50-60
EPIC_0276 V2 -10.3640622047602 V1 0.935475033521652 0.0347744906499189 Neutral Control 43.463 2.17898067372884 -11.0354688496251 7 1 0 0 1 1 4 1 6 2 0.75 3 1.5 0 40-50
EPIC_0277 V2 -10.2875735172122 V3 0.564614224433899 0.018345482734099 Negative Control 42.628 1.10169442150836 -3.78016734720672 4 0 1 1 2 2 0 0 2 0.666666666666667 2 0.5 0.5 0 40-50
EPIC_0278 V2 -10.1664226295359 V3 0.912167233228684 0.0175282509099234 Negative Control 42.801 2.76456771666212 -2.09105353296682 3 0 3 0 3 0 0 0 0 0.25 0 0.25 0 0 40-50
EPIC_0279 V2 -10.234902405573 V4 0.999931299686432 3.14844439776549e-05 Combination PreLeukemia 42.445 1.06508629318554 0.232669893939174 3 0 0 0 0 1 1 0 2 2 1.5 1.5 0 1 40-50
EPIC_0281 V2 -9.93707129350316 V4 0.999637043476105 0.000170466679912161 Combination Control 57.864 0.517089553251041 -5.60142197949257 8 1 0 0 1 4 1 2 7 2.25 1.5 1.5 2 1 50-60
EPIC_0282 V2 -10.3165836112787 V1 0.715412998199463 0.0285736876126 Neutral Control 57.155 0.906025618865299 1.69532351482703 2 0 0 0 0 1 1 0 2 2 1.5 1.5 0 0 50-60
EPIC_0284 V2 -10.2924467060645 V1 0.580388876795769 0.0465754618356803 Neutral Control 36.454 0.0637002801739395 0.803733407655865 1 0 0 0 0 1 0 0 1 1.5 1.5 0 0 0 30-40
EPIC_0285 V2 -10.3147397019832 V1 0.586397013068199 0.0287925355587936 Neutral Control 68.643 -0.128130695980789 -5.16697882177826 3 0 0 0 0 2 0 1 3 2.5 2 0 1.5 0 60-70
EPIC_0286 V2 -10.2802918978671 V3 0.543269208073616 0.0139033577892941 Negative Control 51.025 0.0369717316197236 -4.81661805050334 3 1 0 0 1 1 0 1 2 1 0.75 0 1.5 0 50-60
EPIC_0287 V2 -10.2855929300039 V1 0.811510622501373 0.0177487933369642 Neutral Control 51.149 -0.610613406674637 0.549587359275317 3 0 0 0 0 3 0 0 3 2.5 2.5 0 0 0 50-60
EPIC_0289 V2 -10.1976825248812 V4 0.999899011850357 4.60570746942062e-05 Combination Control 72.616 -0.284873942057875 1.04760860548331 4 0 0 0 0 4 0 0 4 3 3 0 0 1 70-80
EPIC_0290 V2 -10.2193757946859 V4 0.999882376194 9.43653488357778e-05 Combination Control 72.559 -0.368181991735205 0.819166593793469 3 0 0 0 0 3 0 0 3 2.5 2.5 0 0 2 70-80
EPIC_0291 V2 -10.2905004954222 V1 0.856748682260513 0.0151947483066937 Neutral Control 72.819 -0.620107901897473 0.795737267460734 5 1 0 0 1 4 0 0 4 1.5 1.5 0 0 0 70-80
EPIC_0292 V2 -9.96726551530466 V4 0.999784183502197 7.45010744287545e-05 Combination Control 68.394 0.452397598671193 -4.23003987709591 9 3 0 0 3 3 1 2 6 1 0.625 1.5 2 2 60-70
EPIC_0293 V2 -9.47990604086829 V4 0.965102505683899 0.020135216751878 Combination Control 68.723 -0.430226291868173 1.41498702983183 10 0 0 0 0 9 1 0 10 6 5.5 1.5 0 2 60-70
EPIC_0294 V2 -10.2986506407764 V1 0.709572494029999 0.0293403098464944 Neutral Control 63.398 -0.29661797647073 1.02378744649464 4 1 0 0 1 2 0 0 2 1 1 0 0 0 60-70
EPIC_0295 V2 -10.3046843493605 V1 0.840291804075241 0.0158742722634243 Neutral Control 63.231 0.222294814440754 1.38407429987097 3 0 0 0 0 2 1 0 3 2.5 2 1.5 0 0 60-70
EPIC_0296 V2 -10.216227232587 V4 0.552732112960075 0.137692151143195 Combination Control 55.233 1.36598305345683 -12.5192056358013 8 0 0 4 4 3 1 0 4 0.6 2.5 1.5 0.2 1 50-60
EPIC_0297 V2 -9.32541609687106 V4 0.997871887683868 0.00164161061566812 Combination Control 71.767 -0.46583417615451 1.38588397518603 13 1 0 0 1 11 1 0 12 3.5 3.25 1.5 0 4 70-80
EPIC_0298 V2 -9.3589328344786 V4 0.999746763706207 9.29428749767991e-05 Combination Control 71.754 0.296474929611052 -1.78546752505944 12 3 0 0 3 6 2 1 9 1.375 1 2 1.5 1 70-80
EPIC_0299 V2 -10.1909732960677 V1 0.774242922663689 0.0481383968628039 Neutral Control 55.603 2.22712711339844 -3.40637225412231 1 0 0 0 0 0 1 0 1 1.5 0 1.5 0 0 50-60
EPIC_0300 V2 -9.57409948822197 V4 0.946589708328247 0.0525493103654996 Combination PreLeukemia 64.865 -0.380002743533734 1.34309428300049 8 0 0 0 0 8 0 0 8 5 5 0 0 4 60-70
EPIC_0302 V2 -10.1982561579392 V4 0.999935001134872 2.65667340149727e-05 Combination Control 43.392 0.773203625821402 -0.708836064058215 3 0 0 0 0 2 0 0 2 2 2 0 0 1 40-50
EPIC_0303 V2 -10.2956901143514 V1 0.824951559305191 0.017127427823585 Neutral Control 64.011 -0.542730350818235 0.627362914784207 3 0 0 0 0 3 0 0 3 2.5 2.5 0 0 0 60-70
EPIC_0304 V2 -10.2847161204849 V1 0.429199019819498 0.0492119513478494 Neutral Control 66.68 -0.429271031281267 0.272140769160613 1 0 0 0 0 1 0 0 1 1.5 1.5 0 0 0 60-70
EPIC_0305 V2 -10.3511092803875 V1 0.985154443979263 0.00644494779270104 Neutral Control 66.026 0.268475200449936 -2.54074904938703 12 0 0 0 0 10 0 1 11 6.5 6 0 1.5 0 60-70
EPIC_0306 V2 -10.2852313547984 V3 0.558382153511047 0.0318035193436658 Negative Control 58.93 1.42691121603965 -1.94521200659819 2 0 1 0 1 1 0 0 1 0.75 1.5 0.5 0 0 50-60
EPIC_0307 V2 -10.262648021859 V4 0.950088554620743 0.0478915704832137 Combination Control 58.355 1.96385309877459 2.27377870025748 5 0 1 0 1 2 2 0 4 1.5 2 1 0 1 50-60
EPIC_0308 V2 -10.329079285907 V1 0.522962598502651 0.160479440150355 Neutral Control 67.288 -1.5491314791658 1.20031671140417 184 29 0 0 29 147 4 0 151 2.55 2.48333333333333 3 0 18 60-70
EPIC_0309 V2 -10.1216697249748 V4 0.493225262490159 0.146075862665666 Combination PreLeukemia 69.864 2.86167935581403 3.39320161522769 7 0 1 0 1 1 5 0 6 2 1.5 1.75 0 5 60-70
EPIC_0310 V2 -10.2542642815267 V4 0.999954158067703 2.6476980546059e-05 Combination Control 56.638 0.235105357760366 -6.7877375101542 2 0 0 0 0 1 0 1 2 2 1.5 0 1.5 1 50-60
EPIC_0311 V2 -10.2363371094813 V4 0.999975264072418 9.68213400854801e-06 Combination PreLeukemia 56.12 0.36467779885745 -4.1797822121507 3 0 0 0 0 2 0 1 3 2.5 2 0 1.5 1 50-60
EPIC_0312 V2 -10.2013794553331 V4 0.999968373775482 1.43693660977925e-05 Combination Control 56.49 -0.453646266177118 0.719824648795154 3 0 0 0 0 3 0 0 3 2.5 2.5 0 0 1 50-60
EPIC_0313 V2 -10.2976839551754 V1 0.63608700633049 0.0345661817676599 Neutral Control 56.397 -0.441433534996749 0.731185837411917 3 1 0 0 1 2 0 0 2 1 1 0 0 0 50-60
EPIC_0314 V2 -10.3106944499416 V1 0.841766154766083 0.0163239990375064 Neutral Control 64.164 -0.425834894302255 0.752036131765824 3 0 0 0 0 3 0 0 3 2.5 2.5 0 0 0 60-70
EPIC_0315 V2 -9.38752668217457 V4 0.999940490722656 2.47719915452431e-05 Combination Control 64.257 -0.0901162167181027 -0.636904219441843 8 1 0 0 1 6 1 0 7 2.25 2 1.5 0 3 60-70
EPIC_0316 V2 -10.3019714998804 V1 0.643815100193024 0.0259191722454366 Neutral Control 64.263 0.0203992539987111 -3.90577518089334 4 0 0 1 1 3 0 0 3 1.25 2.5 0 0.5 0 60-70
EPIC_0317 V2 -10.1744336119244 V4 0.999542242288589 0.000368418786950019 Combination PreLeukemia 64.282 -0.0421391335509457 1.50208534740151 6 2 0 0 2 3 1 0 4 1 0.833333333333333 1.5 0 3 60-70
EPIC_0318 V2 -10.262734584537 V2 0.99884358048439 0.000710728830024489 Positive Control 64.687 0.0810387932741423 0.821357359231178 1 0 0 0 0 1 0 0 1 1.5 1.5 0 0 1 60-70
EPIC_0319 V2 -10.3035412249995 V3 0.537337956577539 0.0745557309689511 Negative Control 42.133 1.21890691764889 -8.19988667070509 1 0 0 0 0 0 0 1 1 1.5 0 0 1.5 0 40-50
EPIC_0320 V2 -10.3049249853221 V1 0.700193363428116 0.0236041768219132 Neutral Control 56.016 -0.468098011426389 0.509491625710103 2 0 0 0 0 2 0 0 2 2 2 0 0 0 50-60
EPIC_0321 V2 -10.2720539473084 V1 0.593461942672729 0.015207508022022 Neutral Control 60.761 0.892986107513091 -2.02574211878571 3 1 0 0 1 1 1 0 2 1 0.75 1.5 0 0 60-70
EPIC_0322 V2 -10.1720239389052 V2 0.760220467928957 0.126614716368663 Positive Control 56.701 0.569496407043711 -0.993235731757404 4 1 0 0 1 2 0 0 2 1 1 0 0 2 50-60
EPIC_0325 V2 -10.2459244437967 V2 0.999999606609344 2.61808497256313e-07 Positive Control 68.454 0.40714307624149 -6.3126596673281 2 0 0 0 0 1 0 1 2 2 1.5 0 1.5 2 60-70
EPIC_0326 V2 -10.29819173433 V1 0.681721374392509 0.0324570621321864 Neutral Control 48.268 0.763460377320682 1.32408031991556 3 1 0 0 1 1 1 0 2 1 0.75 1.5 0 0 40-50
EPIC_0327 V2 -9.94226091243232 V4 0.788837457448244 0.114827741037293 Combination PreLeukemia 43.644 -0.465345511635149 0.993313187871153 5 0 0 0 0 5 0 0 5 3.5 3.5 0 0 4 40-50
EPIC_0328 V2 -10.089348712016 V4 0.999753338098526 0.000116110178835923 Combination Control 71.472 0.624406546113207 -1.00399552565399 6 0 1 0 1 4 1 0 5 1.75 3 0.75 0 2 70-80
EPIC_0329 V2 -10.2798590844768 V3 0.425095126405358 0.0471428023746219 Negative Control 43.628 -0.484299861990323 0.209497930920445 1 0 0 0 0 1 0 0 1 1.5 1.5 0 0 0 40-50
EPIC_0330 V2 -10.2365089923109 V3 0.727029889822006 0.0254351480600278 Negative Control 43.921 -0.460246873661683 0.236953410494397 1 0 0 0 0 0 0 0 0 0 0 0 0 0 40-50
EPIC_0331 V2 -10.3039114978903 V1 0.606526312232017 0.0267923647671192 Neutral Control 43.94 0.0846308950210039 -4.65572250610366 3 0 0 0 0 2 0 1 3 2.5 2 0 1.5 0 40-50
EPIC_0332 V2 -10.3036671343494 V1 0.63955440223217 0.0430204637450129 Neutral Control 71.932 2.51272484897959 -4.39866943367942 2 0 0 0 0 0 1 1 2 2 0 1.5 1.5 0 70-80
EPIC_0334 V2 -10.3044130644125 V1 0.696717667579651 0.023750451974881 Neutral Control 66.533 -0.477914566838232 0.496188868778192 2 0 0 0 0 2 0 0 2 2 2 0 0 0 60-70
EPIC_0336 V2 -10.2104536262125 V4 0.999536949396133 0.000360564115459452 Combination PreLeukemia 50.932 0.36783299760502 1.0159007118794 5 1 1 0 2 3 0 0 3 0.833333333333333 1.25 0.5 0 2 50-60
EPIC_0337 V2 -9.6817412138382 V4 0.991504031419754 0.00780934175833774 Combination PreLeukemia 63.055 -0.65185162690452 0.891649695658146 6 0 0 0 0 6 0 0 6 4 4 0 0 2 60-70
EPIC_0339 V2 -10.1830434920759 V4 0.999960821866989 2.22564095657003e-05 Combination PreLeukemia 60.189 -0.463672237435333 0.860701674096998 4 1 0 0 1 3 0 0 3 1.25 1.25 0 0 1 60-70
EPIC_0341 V2 -10.2472539471296 V4 0.999899220466614 4.25377746580015e-05 Combination PreLeukemia 66.574 1.80425251310937 1.21140447443214 5 0 0 0 0 3 2 0 5 3.5 2.5 2 0 2 60-70
EPIC_0342 V2 -10.2998915105539 V1 0.765748763084412 0.0225345025324903 Neutral PreLeukemia 51.447 -0.116191649461881 1.30616139779725 5 1 1 0 2 3 0 0 3 0.833333333333333 1.25 0.5 0 0 50-60
EPIC_0343 V2 -10.2894758252522 V1 0.460127240419388 0.0489432071223483 Neutral PreLeukemia 50.346 -0.43519829491577 0.54828204056748 2 1 0 0 1 1 0 0 1 0.75 0.75 0 0 0 50-60
EPIC_0344 V2 -10.3167625350918 V1 0.780544072389603 0.0223748362393039 Neutral PreLeukemia 55.784 -0.0625579430146827 0.926634476863346 2 0 0 0 0 2 0 0 2 2 2 0 0 0 50-60
EPIC_0345 V2 -9.59054556870391 V4 0.579012678463415 0.156958671719646 Combination PreLeukemia 57.988 5.32598209304724 -5.91068008919238 35 2 11 0 13 3 16 1 20 0.785714285714286 0.833333333333333 0.75 1.5 4 50-60
EPIC_0346 V2 -9.61161012010993 V4 0.559614215586589 0.154936892786815 Combination PreLeukemia 58.88 5.81420495614427 -4.68627222209977 34 1 10 1 12 3 17 0 20 0.846153846153846 1.25 0.863636363636364 0.5 3 50-60
EPIC_0347 V2 -10.225894916948 V2 0.999505168199539 0.000474973230278088 Positive PreLeukemia 64.066 1.19150059576802 -4.25429391481826 3 0 1 1 2 1 0 0 1 0.5 1.5 0.5 0.5 1 60-70
EPIC_0348 V2 -9.35423691273729 V4 0.992482900619507 0.004945863570211 Combination PreLeukemia 70.253 -0.633806311799668 1.16056606346681 15 4 0 0 4 10 1 0 11 1.3 1.2 1.5 0 1 70-80
EPIC_0349 V2 -10.3194265118637 V1 0.933110594749451 0.00466307060575631 Neutral PreLeukemia 61.544 0.841455829925404 1.96940737602159 4 0 0 0 0 2 2 0 4 3 2 2 0 0 60-70
EPIC_0350 V2 -10.3012226705888 V1 0.676681417226791 0.0246275470010228 Neutral Control 61.938 -0.534659876663947 0.431753143007869 2 0 0 0 0 2 0 0 2 2 2 0 0 0 60-70
EPIC_0351 V2 -10.3631572313077 V3 0.635663790255785 0.0888174095898535 Negative Control 63.316 0.769131972672498 -10.0181414894681 1 0 0 0 0 0 0 1 1 1.5 0 0 1.5 0 60-70
EPIC_0353 V2 -10.2623050845507 V1 0.759901589155197 0.0210442593161338 Neutral Control 51.535 -0.75971132473499 0.378839932152651 3 0 0 0 0 3 0 0 3 2.5 2.5 0 0 0 50-60
EPIC_0354 V2 -10.2151909655031 V4 0.999961137771607 1.54851699603504e-05 Combination Control 56.638 -0.592335841864496 0.371676500842591 2 0 0 0 0 2 0 0 2 2 2 0 0 1 50-60
EPIC_0355 V2 -10.2935736775814 V1 0.654562813043594 0.0245087380494065 Neutral Control 56.405 -0.599472345372683 0.363466310912251 2 0 0 0 0 2 0 0 2 2 2 0 0 0 50-60
EPIC_0356 V2 -10.3107271698056 V3 0.969994360208511 0.0156989008506164 Negative Control 50.467 0.743349093642502 -10.1193501004525 1 0 0 1 1 0 0 0 0 0.5 0 0 0.5 0 50-60
EPIC_0357 V2 -10.3042627187085 V1 0.69602432847023 0.0237979030731966 Neutral Control 50.387 -0.482066212365288 0.494773720224401 2 0 0 0 0 2 0 0 2 2 2 0 0 0 50-60
EPIC_0358 V2 -10.2879147978185 V1 0.47052383646369 0.0491544783631047 Neutral Control 50.883 -0.381004674961865 0.593406760996073 2 1 0 0 1 1 0 0 1 0.75 0.75 0 0 0 50-60
EPIC_0359 V2 -10.0543260323154 V4 0.999892151355743 4.35727856983586e-05 Combination PreLeukemia 48.17 -0.560676905822515 0.74792403944804 4 0 0 0 0 4 0 0 4 3 3 0 0 1 40-50
EPIC_0360 V2 -10.2967537170178 V1 0.645678287744522 0.0277267605810075 Neutral Control 51.817 0.368468744581596 1.1011209485664 1 0 0 0 0 1 0 0 1 1.5 1.5 0 0 0 50-60
EPIC_0361 V2 -9.72094209591368 V4 0.969461756944657 0.0300693615654663 Combination Control 51.565 -0.558069304265532 0.984757359423501 6 0 0 0 0 6 0 0 6 4 4 0 0 3 50-60
EPIC_0362 V2 -9.97067666466622 V4 0.998748183250427 0.000382790653975378 Combination Control 61.383 -0.23638106251985 1.23514454284823 8 5 0 0 5 2 1 0 3 0.416666666666667 0.333333333333333 1.5 0 2 60-70
EPIC_0363 V2 -10.2255967105929 V4 0.999968862533569 1.37268494732599e-05 Combination Control 71.258 -0.128714441457953 1.18573822115225 4 0 0 0 0 3 1 0 4 3 2.5 1.5 0 2 70-80
EPIC_0365 V2 -10.3376986920949 V1 0.696389961242676 0.0176084580063608 Neutral Control 49.938 -0.248646634638213 -3.31772354110822 5 1 0 0 1 3 0 1 4 1.5 1.25 0 1.5 0 40-50
EPIC_0367 V2 -10.2388722776748 V4 0.999953019618988 2.94014806775157e-05 Combination Control 71.576 0.968118424718908 -4.00735848980704 3 0 0 0 0 1 1 0 2 2 1.5 1.5 0 1 70-80
EPIC_0368 V2 -10.4118423180008 V1 0.977320390939713 0.0106264564345154 Neutral Control 71.491 2.72976235517937 -8.9301262343713 11 0 1 1 2 3 3 2 8 1.66666666666667 2.5 1.25 1 0 70-80
EPIC_0369 V2 -10.3474579092399 V1 0.940865010023117 0.00487936030192586 Neutral Control 61.78 0.689177858118368 1.28480407207415 5 0 0 0 0 4 1 0 5 3.5 3 1.5 0 0 60-70
EPIC_0370 V2 -10.2900776222437 V1 0.464282354712486 0.0495349663324578 Neutral Control 61.251 -0.336188529005806 0.376696633859722 1 0 0 0 0 1 0 0 1 1.5 1.5 0 0 0 60-70
EPIC_0371 V2 -10.3085809124001 V1 0.662246018648148 0.0227485366118605 Neutral Control 61.864 1.58619584142727 1.44632523897911 2 0 0 0 0 1 1 0 2 2 1.5 1.5 0 0 60-70
EPIC_0372 V2 -10.1429210695282 V4 0.999967920780182 1.3029313586564e-05 Combination Control 71.641 -0.583890326445413 0.577097329815879 3 0 0 0 0 3 0 0 3 2.5 2.5 0 0 1 70-80
EPIC_0373 V2 -10.3247768308841 V1 0.713488805294037 0.059789525724685 Neutral PreLeukemia 55.556 0.324960926688572 -8.95410793571203 4 0 0 0 0 1 0 2 3 2.5 1.5 0 2 0 50-60
EPIC_0374 V2 -10.014695236078 V4 0.998232752084732 0.00112824985011994 Combination PreLeukemia 49.914 0.105800998699381 -7.80431617302244 5 0 0 1 1 3 0 1 4 1.5 2.5 0 0.75 1 40-50
EPIC_0375 V2 -10.2859221995209 V1 0.485095812380314 0.0485278926940504 Neutral Control 56.2 -0.326048186139688 0.667314828522766 2 1 0 0 1 1 0 0 1 0.75 0.75 0 0 0 50-60
EPIC_0376 V2 -10.2807872517569 V3 0.676452097296715 0.0592841356552091 Negative Control 56.813 3.76913737344652 -8.93822256074044 10 0 3 2 5 2 2 1 5 0.583333333333333 2 0.5 0.5 0 50-60
EPIC_0377 V2 -10.190598053071 V4 0.999943715333939 2.50466853788253e-05 Combination PreLeukemia 66.393 1.2899979112211 -3.30404103417938 7 1 0 0 1 3 2 1 6 2 1.25 2 1.5 2 60-70
EPIC_0378 V2 -10.2577955417813 V2 0.999999678134918 2.44338657728083e-07 Positive PreLeukemia 56.553 0.768907643629483 -3.01391876085901 5 1 0 0 1 2 1 1 4 1.5 1 1.5 1.5 4 50-60
EPIC_0379 V2 -9.39332720995608 V4 0.999914956092835 3.40993094826749e-05 Combination Control 56.539 -0.226754593049081 -2.13344205418943 6 1 0 0 1 4 0 0 5 1.75 1.5 0 0 1 50-60
EPIC_0380 V2 -10.2732782500661 V3 0.436765630170703 0.0504273178782394 Negative Control 56.98 -0.535487337097652 0.150691458285284 1 0 0 0 0 1 0 0 1 1.5 1.5 0 0 0 50-60
EPIC_0381 V2 -10.2632539606055 V2 0.995079708099365 0.00467849766382985 Positive PreLeukemia 49.352 -0.140378326795794 0.590523439126832 1 0 0 0 0 1 0 0 1 1.5 1.5 0 0 1 40-50
EPIC_0382 V2 -9.61551289578186 V4 0.984043300151825 0.00906550914838031 Combination Control 56.668 -0.615735188525515 1.12247302639812 9 1 0 0 1 6 1 0 7 2.25 2 1.5 0 1 50-60
EPIC_0383 V2 -10.2800057026013 V3 0.424714305996895 0.0470502844897177 Negative Control 49.799 -0.482458686950124 0.211603604784076 1 0 0 0 0 1 0 0 1 1.5 1.5 0 0 0 40-50
EPIC_0384 V2 -10.2694620370723 V3 0.658051627874375 0.0251379786651519 Negative Control 51.521 0.342383968374925 -6.19703060414642 2 0 0 1 1 1 0 0 1 0.75 1.5 0 0.5 0 50-60
EPIC_0385 V2 -10.0270210987541 V1 0.50162537842989 0.0403047278163895 Neutral Control 51.74 -1.03876056997477 0.218058037464969 4 1 0 0 1 2 0 0 2 1 1 0 0 0 50-60
EPIC_0386 V2 -10.1903727416027 V3 0.738757234811783 0.0172955089226016 Negative Control 51.4 -0.534171190542678 0.152209874038441 1 1 0 0 1 0 0 0 0 0.5 0.5 0 0 0 50-60
EPIC_0387 V2 -9.67559981962584 V4 0.908939113467932 0.0892634059541906 Combination Control 51.592 -0.473190420877903 1.17900404628247 7 1 0 0 1 6 0 0 6 2 2 0 0 4 50-60
EPIC_0388 V2 -10.2966820646575 V1 0.660557806491852 0.0246671310173788 Neutral Control 61.58 -0.58111406731832 0.384439412265466 2 0 0 0 0 2 0 0 2 2 2 0 0 0 60-70
EPIC_0389 V2 -10.2675816803334 V2 0.998838996887207 0.000983776024090029 Positive Control 51.592 -0.0543824941073033 1.15337256354431 3 1 0 0 1 2 0 0 2 1 1 0 0 2 50-60
EPIC_0390 V2 -9.56919523620763 V4 0.997899758815765 0.00135341601762991 Combination Control 61.098 -0.924499490365118 0.760912329763958 8 3 0 0 3 5 0 0 5 0.875 0.875 0 0 1 60-70
EPIC_0391 V2 -10.2500575010428 V4 0.999883669614792 6.69756505781859e-05 Combination PreLeukemia 67.014 0.0623874760317354 1.32290515642187 4 1 0 0 1 2 1 0 3 1.25 1 1.5 0 1 60-70
EPIC_0392 V2 -9.33623933085804 V4 0.99997273683548 1.42165156745427e-05 Combination PreLeukemia 56.348 0.158025338404543 -0.530479273845008 9 1 0 0 1 6 2 0 8 2.5 2 2 0 3 50-60
EPIC_0393 V2 -10.2085152849045 V4 0.999960172176361 1.56814819917829e-05 Combination Control 73.837 -0.610659696246912 0.349616867426344 2 0 0 0 0 2 0 0 2 2 2 0 0 1 70-80
EPIC_0394 V2 -9.90880878620173 V4 0.988421273231506 0.00552847512782968 Combination Control 73.864 2.26675567793474 0.461145570906099 7 1 0 0 1 1 5 0 6 2 0.75 3.5 0 1 70-80
EPIC_0395 V2 -9.53893226127427 V4 0.994784271717072 0.00231502819769036 Combination Control 66.502 -0.910918662922753 0.844270022250678 9 2 0 0 2 6 0 0 6 1.33333333333333 1.33333333333333 0 0 1 60-70
EPIC_0396 V2 -10.2358185617638 V4 0.99995442032814 2.70257623385937e-05 Combination Control 71.381 -0.377205795875056 0.807504991819931 3 0 0 0 0 2 0 0 2 2 2 0 0 1 70-80
EPIC_0397 V2 -9.28863565637756 V4 0.999322617053986 0.000327418800152245 Combination PreLeukemia 69.227 0.552695426926167 0.847260475768748 10 2 0 0 2 6 2 0 8 1.66666666666667 1.33333333333333 2 0 1 60-70
EPIC_0398 V2 -10.2254227568858 V4 0.999963396787643 1.74028924586924e-05 Combination Control 48.931 -0.32793638228868 0.858880917090091 3 0 0 0 0 3 0 0 3 2.5 2.5 0 0 1 40-50
EPIC_0399 V2 -9.78267743822038 V4 0.999807465076447 6.99479815955764e-05 Combination Control 64.517 -0.757634160812442 0.539786461316136 4 0 0 0 0 4 0 0 4 3 3 0 0 2 60-70
EPIC_0400 V2 -10.2624309939006 V4 0.999995851516724 4.12202211687064e-06 Combination Control 56.307 1.69594151905261 -10.0969088162148 4 0 0 0 0 0 1 2 3 2.5 0 1.5 2 1 50-60
EPIC_0401 V2 -10.2898626651627 V1 0.867439371347428 0.0108135252542725 Neutral PreLeukemia 55.83 -0.278809402966349 1.25908731139595 6 2 0 0 2 3 1 0 4 1 0.833333333333333 1.5 0 0 50-60
EPIC_0402 V2 -10.2081214040105 V4 0.999918872117996 3.49391058002438e-05 Combination Control 56.611 0.122541250380025 1.62528301118009 6 2 0 0 2 3 1 0 4 1 0.833333333333333 1.5 0 2 50-60
EPIC_0403 V2 -10.23780577578 V4 0.999562972784042 0.000374416328867045 Combination Control 73.58 0.48866457944003 -3.08955697646533 3 0 0 0 0 2 1 0 3 2.5 2 1.5 0 2 70-80
EPIC_0404 V2 -10.2916933208425 V1 0.760984939336777 0.0253013935956699 Neutral Control 73.728 -0.557837944247468 0.748829603961675 4 1 0 0 1 3 0 0 3 1.25 1.25 0 0 0 70-80
EPIC_0405 V2 -9.18033414920075 V4 0.561181424936512 0.140316904122629 Combination Control 66.705 -0.463479889835361 -0.340427017324928 49 3 0 2 5 41 3 0 44 3.83333333333333 5.375 2.5 0.333333333333333 2 60-70
EPIC_0406 V2 -10.2805346047061 V1 0.871778512001038 0.0121480766662342 Neutral PreLeukemia 70.324 -0.723770958096131 0.573549988066011 4 0 0 0 0 4 0 0 4 3 3 0 0 0 70-80
EPIC_0407 V2 -10.2721115177019 V3 0.440035051107407 0.0512848122011969 Negative Control 70.275 -0.547762170319486 0.136514174029176 1 0 0 0 0 1 0 0 1 1.5 1.5 0 0 0 70-80
EPIC_0408 V2 -9.40494110495947 V4 0.92116152048111 0.0772878986512301 Combination Control 70.809 -1.25892658604319 0.854180153958295 18 0 0 0 0 18 0 0 18 10 10 0 0 1 70-80
EPIC_0409 V2 -9.34850223885915 V4 0.99970960021019 0.000166758482473721 Combination Control 73.916 -0.488840116965135 -1.09670551210993 35 0 0 1 1 29 2 1 32 8.5 15.5 2 0.75 4 70-80
EPIC_0410 V2 -9.32340693155384 V4 0.999788671731949 0.000173088081508649 Combination Control 73.177 -1.32736192514342 0.97238647894122 28 5 0 0 5 21 1 0 22 2 1.91666666666667 1.5 0 4 70-80
EPIC_0411 V2 -10.2972565260664 V1 0.637292876839638 0.0271249175062906 Neutral Control 58.078 1.30558120796364 1.21877716258168 2 0 0 0 0 1 1 0 2 2 1.5 1.5 0 0 50-60
EPIC_0412 V2 -9.92654253829187 V4 0.997713017463684 0.00210590499214739 Combination Control 69.979 -0.243143134040399 1.42144320658101 7 1 0 0 1 6 0 0 6 2 2 0 0 2 60-70
EPIC_0413 V2 -9.70022462357094 V4 0.999587512016296 0.000188606662294857 Combination Control 69.971 -0.889616673869869 0.390030991815003 4 0 0 0 0 4 0 0 4 3 3 0 0 1 60-70
EPIC_0414 V2 -10.3535860498365 V1 0.863327324390411 0.0171015960657825 Neutral Control 59.184 -0.25024887021297 -1.69614227219961 8 2 0 0 2 5 0 1 6 1.33333333333333 1.16666666666667 0 1.5 0 50-60
EPIC_0415 V2 -9.53862867063781 V4 0.999561828374863 0.000149756102958925 Combination Control 66.916 0.0586429146846328 0.905196423286297 10 1 0 0 1 8 0 0 8 2.5 2.5 0 0 3 60-70
EPIC_0416 V2 -10.2978214614391 V1 0.627665305137634 0.0363730130300025 Neutral Control 60.446 -0.485038790322774 0.680802349395137 3 1 0 0 1 2 0 0 2 1 1 0 0 0 60-70
EPIC_0417 V2 -10.306770965495 V1 0.723903739452362 0.0229079811043322 Neutral Control 60.619 -0.379555950192216 0.609863164727562 2 0 0 0 0 2 0 0 2 2 2 0 0 0 60-70
EPIC_0418 V2 -10.2771044032718 V1 0.860910642147064 0.00727571135249456 Neutral Control 57.563 -0.446907633528601 0.838051017153723 4 0 0 0 0 3 1 0 4 3 2.5 1.5 0 0 50-60
EPIC_0419 V2 -10.0776047659077 V4 0.99992898106575 2.81684390964888e-05 Combination Control 54.108 0.169015222731795 -2.5238489074096 4 1 0 0 1 2 0 0 2 1 1 0 0 1 50-60
EPIC_0420 V2 -10.2714861127073 V3 0.442178582027555 0.0517296632760302 Negative Control 56.654 -0.55491716654413 0.128236934677397 1 0 0 0 0 1 0 0 1 1.5 1.5 0 0 0 50-60
EPIC_0421 V2 -9.35020698518897 V4 0.891516013815999 0.0968629245456881 Combination Control 55.849 -0.869270170334013 1.26429906486641 18 2 0 0 2 14 1 0 15 2.83333333333333 2.66666666666667 1.5 0 1 50-60
EPIC_0422 V2 -9.31375664256347 V4 0.999974894523621 1.36685371168453e-05 Combination Control 68.753 -0.51053057048905 -1.0479181039865 13 2 0 0 2 9 0 1 10 2 1.83333333333333 0 1.5 4 60-70
EPIC_0423 V2 -10.0202530570205 V4 0.999581545591354 0.000171035293461602 Combination Control 69.164 -0.458437051886943 0.999598594153505 5 0 0 0 0 5 0 0 5 3.5 3.5 0 0 1 60-70
EPIC_0424 V2 -10.1719063130652 V4 0.998819291591644 0.000749107853726942 Combination PreLeukemia 63.775 0.503759428512219 1.92786431123707 7 0 0 0 0 6 1 0 7 4.5 4 1.5 0 2 60-70
EPIC_0425 V2 -10.3072008796569 V1 0.744428384304047 0.025136948307621 Neutral Control 63.258 -0.445058982707896 0.723542194877338 3 0 0 0 0 2 0 0 2 2 2 0 0 0 60-70
EPIC_0426 V2 -10.2906997138344 V1 0.940263110399246 0.00337975737987432 Neutral Control 58.062 0.115417533889824 0.890439642749124 7 1 0 0 1 5 1 0 6 2 1.75 1.5 0 0 50-60
EPIC_0427 V2 -10.2622152084687 V3 0.480963650345802 0.0578447579226725 Negative Control 64.545 -0.625574273060734 0.0459786941790565 1 0 0 0 0 1 0 0 1 1.5 1.5 0 0 0 60-70
EPIC_0428 V2 -10.2306774013674 V2 1 0 Positive Control 64.244 -0.422120679924453 0.562807766497077 2 1 0 0 1 1 0 0 1 0.75 0.75 0 0 2 60-70
EPIC_0429 V2 -10.2900084549363 V4 0.999824017286301 0.000129160781830291 Combination Control 57.889 1.72313730803409 2.18941483751525 3 0 0 0 0 1 2 0 3 2.5 1.5 2 0 1 50-60
EPIC_0430 V2 -10.2905709052561 V1 0.485378965735435 0.0491815521631775 Neutral Control 57.259 -0.271263527347859 0.448539920575187 1 0 0 0 0 1 0 0 1 1.5 1.5 0 0 0 50-60
EPIC_0431 V2 -9.77896145569586 V4 0.946793794631958 0.0464523817433469 Combination Control 61.147 -0.108305512917965 1.71214591775779 9 3 0 0 3 6 0 0 6 1 1 0 0 4 60-70
EPIC_0432 V2 -10.2853448388835 V3 0.548699024319649 0.0136705005716663 Negative Control 53.38 0.297969146205605 -4.60434913356242 3 0 0 1 1 2 0 0 2 1 2 0 0.5 0 50-60
EPIC_0433 V2 -10.1590030897516 V4 0.999948507547379 2.29385342351652e-05 Combination Control 51.395 -0.393425699480148 1.05571231083226 5 0 0 0 0 4 0 0 4 3 3 0 0 2 50-60
EPIC_0434 V2 -10.3040987052132 V1 0.694955950975418 0.0238507779529376 Neutral Control 52.895 -0.485011407412549 0.490698050775141 2 0 0 0 0 2 0 0 2 2 2 0 0 0 50-60
EPIC_0435 V2 -10.2917877528549 V3 0.684020113945007 0.0143207723863535 Negative Control 59.493 0.131479606110668 -5.02407561830312 3 1 0 1 2 1 0 0 1 0.5 0.75 0 0.5 0 50-60
EPIC_0436 V2 -10.2658852175134 V2 0.987318575382232 0.0125749594533487 Positive Control 59.682 -0.320672185191737 0.393948914805678 1 0 0 0 0 1 0 0 1 1.5 1.5 0 0 1 50-60
EPIC_0437 V2 -10.2918478083014 V1 0.441379733383656 0.0498494998508486 Neutral Control 39.203 -0.512805633683166 0.461545953047588 2 1 0 0 1 1 0 0 1 0.75 0.75 0 0 0 30-40
EPIC_0438 V2 -10.277276700277 V3 0.430118259415031 0.0484503346207718 Negative Control 49.194 -0.506917059215966 0.183577238240871 1 0 0 0 0 1 0 0 1 1.5 1.5 0 0 0 40-50
EPIC_0439 V2 -10.2906264047721 V1 0.482873509079218 0.0492183228617155 Neutral PreLeukemia 64.756 -0.279505166143488 0.439470727888007 1 0 0 0 0 1 0 0 1 1.5 1.5 0 0 0 60-70
EPIC_0440 V2 -9.36031245304625 V4 0.999559837579727 0.00020446464078915 Combination Control 64.851 -0.117450455990003 -1.90864666284845 13 3 0 0 3 8 0 1 9 1.375 1.25 0 1.5 2 60-70
EPIC_0441 V2 -10.2738009395385 V3 0.435492875054479 0.0500712040238947 Negative Control 55.893 -0.530513653063319 0.156427760800586 1 0 0 0 0 1 0 0 1 1.5 1.5 0 0 0 50-60
EPIC_0442 V2 -10.1375732355607 V1 0.837131994962692 0.0269489654844582 Neutral Control 59.436 -0.939902193828743 0.564089244151863 6 1 0 0 1 5 0 0 5 1.75 1.75 0 0 0 50-60
EPIC_0444 V2 -10.3353478319958 V1 0.69493505358696 0.0186857042187172 Neutral Control 50.732 -0.23734113080577 -3.15380321084179 5 1 0 0 1 3 0 1 4 1.5 1.25 0 1.5 0 50-60
EPIC_0445 V2 -10.1951133942972 V4 0.999968838691711 1.39879480268208e-05 Combination Control 46.894 -0.475637824378169 0.687565106367356 3 0 0 0 0 3 0 0 3 2.5 2.5 0 0 1 40-50
EPIC_0446 V2 -9.78329166047671 V2 0.689850248582661 0.114405314580792 Positive PreLeukemia 46.987 0.127952486922883 -6.94006434603513 2 0 0 0 0 1 0 0 1 1.5 1.5 0 0 1 40-50
EPIC_0447 V2 -9.83292023894318 V4 0.999275869131088 0.00026928712232257 Combination Control 69.604 -0.769693310522784 0.522864104141269 4 1 0 0 1 3 0 0 3 1.25 1.25 0 0 2 60-70
EPIC_0448 V2 -10.2715556941901 V4 0.999897754192352 5.53998481732937e-05 Combination PreLeukemia 71.02 0.739083925861436 2.17712118956547 5 0 0 0 0 3 2 0 5 3.5 2.5 2 0 2 70-80
EPIC_0450 V2 -10.2566159699768 V4 0.999884724617004 9.5964226742855e-05 Combination PreLeukemia 51.51 0.944332618227604 -2.43496805763508 4 0 0 0 0 2 1 1 4 3 2 1.5 1.5 2 50-60
EPIC_0451 V2 -10.3034658450597 V3 0.969811350107193 0.0156182904557217 Negative Control 55.14 0.775277327340321 -9.99397615815824 1 0 0 1 1 0 0 0 0 0.5 0 0 0.5 0 50-60
EPIC_0452 V2 -10.2903480788408 V1 0.588966916501522 0.0481205432552278 Neutral Control 62.461 0.468408375555288 1.08014466711029 5 2 1 0 3 2 0 0 2 0.5 0.666666666666667 0.5 0 0 60-70
EPIC_0453 V2 -10.1902870072756 V4 0.999872291088104 4.29537602661848e-05 Combination Control 67.893 1.20809764483655 -0.735323795052938 4 0 1 0 1 2 1 0 3 1.25 2 0.75 0 1 60-70
EPIC_0454 V2 -10.2673936446595 V3 0.456042253226042 0.053883074815177 Negative PreLeukemia 41.377 -0.587555874926333 0.0903556469687285 1 0 0 0 0 1 0 0 1 1.5 1.5 0 0 0 40-50
EPIC_0455 V2 -10.2945461616393 V3 0.494473934173584 0.028238575899908 Negative PreLeukemia 49.599 1.33741301591539 1.79118804920349 2 0 1 0 1 1 0 0 1 0.75 1.5 0.5 0 0 40-50
EPIC_0456 V2 -10.2759985547051 V1 0.599646639823914 0.0223154393876421 Neutral Control 67.409 -0.725022711942581 0.21947733930136 2 0 0 0 0 2 0 0 2 2 2 0 0 0 60-70
EPIC_0457 V2 -10.2761658816044 V1 0.823975914716721 0.0099860313601607 Neutral Control 64.931 1.0131852894701 1.66379576109245 5 2 0 0 2 1 2 0 3 0.833333333333333 0.5 2 0 0 60-70
EPIC_0458 V2 -10.2664079069858 V4 0.9999880194664 9.70729751129109e-06 Combination PreLeukemia 52.726 2.19021147915021 -7.44205265890827 4 0 0 0 0 1 2 1 4 3 1.5 2 1.5 1 50-60
EPIC_0459 V2 -10.2708805881363 V4 0.99957332611084 0.000228467728201691 Combination Control 67.871 1.46819754276404 2.22992546109935 4 0 0 0 0 2 2 0 4 3 2 2 0 1 60-70
EPIC_0460 V2 -10.1639591137027 V4 0.999951863288879 1.71913297672529e-05 Combination Control 68.359 -0.670624833800482 0.282361635268556 2 0 0 0 0 2 0 0 2 2 2 0 0 1 60-70
EPIC_0461 V2 -10.2865484328666 V1 0.600861996412277 0.0410324948206672 Neutral PreLeukemia 73.558 0.671306095388422 -7.07104888643788 5 0 1 0 1 2 0 2 4 1.5 2 0.5 2 0 70-80
EPIC_0462 V2 -10.1737518790627 V2 0.999998712539673 5.55116645010853e-07 Positive Control 52.359 0.238420660000896 -4.51927199767298 3 0 0 1 1 2 0 0 2 1 2 0 0.5 2 50-60
EPIC_0463 V2 -10.2936482291701 V1 0.59386231303215 0.0443090033573388 Neutral Control 63.524 0.106340094166781 0.84693064285653 1 0 0 0 0 1 0 0 1 1.5 1.5 0 0 0 60-70
EPIC_0464 V2 -10.1737659610294 V4 0.99592936038971 0.00216642766440083 Combination PreLeukemia 61.667 2.31228280708971 2.01335500414133 8 0 0 0 0 4 3 0 7 4.5 3 2.5 0 2 60-70
EPIC_0465 V2 -10.2694363581917 V1 0.606740909814835 0.019495105079647 Neutral Control 58.119 1.55281161203167 -0.11567151137258 2 0 0 0 0 1 1 0 2 2 1.5 1.5 0 0 50-60
EPIC_0466 V2 -10.3520999881672 V3 0.612074080482125 0.0861699927366198 Negative Control 55.003 0.928750302199162 -9.38491816501758 1 0 0 0 0 0 0 1 1 1.5 0 0 1.5 0 50-60
EPIC_0467 V2 -10.3138281017228 V1 0.591795271635056 0.0291328696810149 Neutral Control 58.853 -0.0681938184816356 -5.23431825479893 3 0 0 0 0 2 0 1 3 2.5 2 0 1.5 0 50-60
EPIC_0468 V2 -10.2432045533331 V4 0.999952667951584 2.38367155443346e-05 Combination Control 64.444 -0.189135237882202 1.01331016515458 3 0 0 0 0 3 0 0 3 2.5 2.5 0 0 1 60-70
EPIC_0469 V2 -10.2526692917026 V4 0.999847012758255 7.19911135461119e-05 Combination PreLeukemia 67.978 1.39382383299841 2.35690670241353 6 1 0 0 1 2 3 0 5 1.75 1 2.5 0 3 60-70
EPIC_0470 V2 -10.1442667257054 V4 0.994327092170715 0.00363647289708793 Combination PreLeukemia 71.866 1.61621065013616 2.74551647147415 7 0 0 0 0 3 4 0 7 4.5 2.5 3 0 2 70-80
EPIC_0471 V2 -10.2886946902721 V1 0.446966050565243 0.0497351226241286 Neutral Control 58.801 -0.384000118183829 0.323216215104763 1 0 0 0 0 1 0 0 1 1.5 1.5 0 0 0 50-60
EPIC_0472 V2 -10.0998132700258 V4 0.999721032381058 0.000159612877480262 Combination PreLeukemia 39.524 0.547490786287631 0.39347990363632 5 1 0 0 1 3 1 0 4 1.5 1.25 1.5 0 1 30-40
EPIC_0473 V2 -10.2151396077419 V4 0.985828709602356 0.0138693883533623 Combination PreLeukemia 59.017 1.03212715608721 -6.1592732105234 7 1 1 1 3 3 1 0 4 0.75 1.25 0.75 0.5 1 50-60
EPIC_0474 V2 -10.2696252222166 V2 0.986813449859619 0.00727127829180062 Positive Control 60.846 0.42207969941234 1.33144968717529 2 0 1 0 1 1 0 0 1 0.75 1.5 0.5 0 1 60-70
EPIC_0475 V2 -10.2893200952667 V1 0.598526647686958 0.0424319590961395 Neutral Control 67.8 -0.677905354891416 0.475001271998846 3 1 0 0 1 2 0 0 2 1 1 0 0 0 60-70
EPIC_0476 V2 -9.62191397802849 V4 0.988796240091324 0.00758528964305013 Combination Control 70.335 -0.890478148470485 0.876043537443278 10 0 1 0 1 8 0 0 8 2.5 5 0.5 0 1 70-80
EPIC_0477 V2 -10.2486480618396 V1 0.66341724395752 0.0221193447257592 Neutral PreLeukemia 59.359 1.30917480301562 -1.74692550675613 2 0 0 0 0 1 1 0 2 2 1.5 1.5 0 0 50-60
EPIC_0478 V2 -10.2877429149888 V1 0.442285718768835 0.0496848746254891 Neutral Control 53.796 -0.396026046379233 0.309689389006359 1 0 0 0 0 1 0 0 1 1.5 1.5 0 0 0 50-60
EPIC_0479 V2 -10.3152806151773 V1 0.777051788568497 0.0187307954634716 Neutral PreLeukemia 56.583 1.08448194577994 -2.08904801633323 5 0 0 0 0 2 2 1 5 3.5 2 2 1.5 0 50-60
EPIC_0481 V2 -10.2462752504394 V4 0.999948823451996 2.94619839062931e-05 Combination Control 49.142 -0.250777368564058 0.735987687062563 2 0 0 0 0 2 0 0 2 2 2 0 0 1 40-50
EPIC_0482 V2 -10.2961767705558 V3 0.415063103474677 0.0508148911906475 Negative PreLeukemia 57.758 0.744739793169795 0.952946457768866 3 1 1 0 2 1 0 0 1 0.5 0.75 0.5 0 0 50-60
EPIC_0483 V2 -10.2467643916967 V4 0.999782282114029 0.000112873152839272 Combination Control 58.519 -0.044182953623401 1.28580113406323 4 0 0 0 0 3 1 0 4 3 2.5 1.5 0 1 50-60
EPIC_0484 V2 -10.1872436457519 V1 0.601649108529091 0.0260691951238374 Neutral Control 58.037 -0.850433118244478 0.277646290668313 3 0 0 0 0 2 0 0 2 2 2 0 0 0 50-60
EPIC_0485 V2 -10.2880063306025 V4 0.999980425834656 1.39461033923844e-05 Combination Control 54.48 1.79282485656147 -4.23816880548362 3 0 0 0 0 1 1 1 3 2.5 1.5 1.5 1.5 1 50-60
EPIC_0486 V2 -10.2887924356885 V1 0.534144857525826 0.0487571242555977 Neutral Control 48.728 -0.115734143561074 0.616814238810483 1 0 0 0 0 1 0 0 1 1.5 1.5 0 0 0 40-50
EPIC_0487 V2 -10.2754882904976 V3 0.671135985851288 0.0252614540759563 Negative Control 60.991 0.260321587139568 -6.57754599257616 2 0 0 1 1 1 0 0 1 0.75 1.5 0 0.5 0 60-70
EPIC_0488 V2 -10.2969189730395 V1 0.638740092515946 0.0294715656614146 Neutral Control 46.333 0.346646352132716 1.08075129398669 1 0 0 0 0 1 0 0 1 1.5 1.5 0 0 0 40-50
EPIC_0489 V2 -10.2665404431436 V4 0.999699836969376 0.000140705824885957 Combination Control 56.175 0.361833380132512 1.52840386579952 4 0 1 0 1 3 0 0 3 1.25 2.5 0.5 0 1 50-60
EPIC_0490 V2 -10.2720423503946 V4 0.999937891960144 6.0343996708361e-05 Combination PreLeukemia 52.813 1.25835883552317 -4.82208974012667 2 0 0 0 0 0 1 1 2 2 0 1.5 1.5 1 50-60
EPIC_0491 V2 -9.94774790936552 V4 0.999339538812637 0.000243815792385228 Combination Control 49.136 -0.600708351010032 0.836406618924806 5 0 0 0 0 5 0 0 5 3.5 3.5 0 0 1 40-50
EPIC_0492 V2 -10.254035242479 V2 0.995319652557373 0.00467372537379139 Positive Control 67.233 -0.47902612667533 0.499192407952253 2 0 0 0 0 2 0 0 2 2 2 0 0 2 60-70
EPIC_0493 V2 -10.1932935071804 V4 0.999879437685013 0.000111124987495426 Combination PreLeukemia 44.92 1.96953188150289 -2.98875472899808 3 0 0 0 0 0 2 0 2 2 0 2 0 1 40-50
EPIC_0494 V2 -10.1880898062844 V1 0.973913937807083 0.00458760984021878 Neutral Control 64.854 0.527977633767232 1.9180005530052 11 1 1 0 2 8 1 0 9 1.83333333333333 2.5 0.75 0 0 60-70
EPIC_0495 V2 -10.1506218344723 V4 0.999940598011017 3.44026895838856e-05 Combination Control 62.319 -0.512913300475932 0.92718263584699 5 2 0 0 2 3 0 0 3 0.833333333333333 0.833333333333333 0 0 1 60-70
EPIC_0496 V2 -9.75126305541608 V4 0.999606692790985 0.000151690495287394 Combination PreLeukemia 62.571 -0.774044598775944 0.64692237463407 5 1 0 0 1 4 0 0 4 1.5 1.5 0 0 2 60-70
EPIC_0497 V2 -10.2957646659401 V1 0.69611504971981 0.0286697826505617 Neutral Control 55.403 0.464461193795845 1.29298301950629 3 1 0 0 1 1 1 0 2 1 0.75 1.5 0 0 50-60
EPIC_0498 V2 -10.2633918810447 V4 0.999854701757431 8.90239228151321e-05 Combination PreLeukemia 55.198 0.65120958834627 1.04792055732429 4 1 0 0 1 2 1 0 3 1.25 1 1.5 0 2 50-60
EPIC_0499 V2 -10.2811807184754 V3 0.42172605022788 0.0462917910998663 Negative Control 67.773 -0.46783668596213 0.22830236004933 1 0 0 0 0 1 0 0 1 1.5 1.5 0 0 0 60-70
EPIC_0500 V2 -10.0893917862672 V2 0.999989247322082 8.8093756102809e-06 Positive Control 66.661 -0.0691993850395219 -5.28981291437371 3 0 0 1 1 2 0 0 2 1 2 0 0.5 2 60-70
EPIC_0501 V2 -9.94899250672243 V4 0.999521225690842 0.000180493818303762 Combination Control 72.761 0.102060247531315 1.72529498805805 10 1 2 0 3 6 1 0 7 1.125 2 0.5 0 2 70-80
EPIC_0502 V2 -10.3236800941783 V1 0.838579595088959 0.0163072253701758 Neutral Control 64.298 0.542328805363705 -2.53389701330843 9 2 1 0 3 4 1 1 6 1 1 0.75 1.5 0 60-70
EPIC_0503 V2 -9.98300998250116 V1 0.777736788988113 0.0386124582029962 Neutral Control 56.175 -1.03176870638381 0.55622810916876 7 2 0 0 2 5 0 0 5 1.16666666666667 1.16666666666667 0 0 0 50-60
EPIC_0504 V2 -9.65597991233991 V4 0.99974958896637 0.000108980445238484 Combination PreLeukemia 68.509 0.982357425410383 -1.20533788456377 8 2 0 0 2 3 3 0 6 1.33333333333333 0.833333333333333 2.5 0 4 60-70
EPIC_0505 V2 -10.2413875654447 V2 0.979507523775101 0.0204191004426512 Positive Control 68.43 -0.60833427775568 0.353520501677044 2 1 0 0 1 1 0 0 1 0.75 0.75 0 0 1 60-70
EPIC_0506 V2 -10.2862837747265 V3 0.418963592126966 0.0547829693162901 Negative Control 71.222 -0.655908599215785 0.298829125718367 2 1 0 0 1 1 0 0 1 0.75 0.75 0 0 0 70-80
EPIC_0507 V2 -9.80097819656061 V4 0.983213126659393 0.0142722425496224 Combination PreLeukemia 46.568 -0.283050898314974 1.33135628826429 7 0 0 0 0 6 1 0 7 4.5 4 1.5 0 2 40-50
EPIC_0508 V2 -10.3317523745398 V1 0.824024498462677 0.0252017547486182 Neutral PreLeukemia 68.359 0.594680437920296 -4.35786827471098 6 1 0 0 1 3 1 1 5 1.75 1.25 1.5 1.5 0 60-70
EPIC_0509 V2 -10.201779134684 V4 0.991926670074463 0.00668431154437474 Combination PreLeukemia 66.798 0.337807703099727 -5.47651365327576 6 0 0 1 1 4 1 0 5 1.75 3 1.5 0.5 1 60-70
EPIC_0510 V2 -10.0327541159302 V4 0.998912644386291 0.000673972340413861 Combination PreLeukemia 58.196 1.44470825820472 -1.93759478544604 10 1 1 0 2 5 2 1 8 1.66666666666667 1.75 1 1.5 1 50-60
EPIC_0511 V2 -9.99057324118154 V4 0.999544882774353 0.000172161242684745 Combination Control 56.862 -0.514897190612117 0.917644016234021 5 0 0 0 0 5 0 0 5 3.5 3.5 0 0 1 50-60
EPIC_0512 V2 -9.33218869453503 V4 0.999961990118027 1.96507996681864e-05 Combination PreLeukemia 58.817 0.265405139547784 0.428766824838856 10 0 0 0 0 8 2 0 10 6 5 2 0 4 50-60
EPIC_0513 V2 -10.1633187983902 V4 0.999937605857849 2.29264820293807e-05 Combination Control 48.227 0.345536009066427 -0.734397105995273 5 0 0 0 0 2 0 0 2 2 2 0 0 1 40-50
EPIC_0514 V2 -10.2455993160345 V4 0.999122661352158 0.000568320866206087 Combination PreLeukemia 48.361 0.570680488833806 1.71375182538965 4 0 1 0 1 2 1 0 3 1.25 2 0.75 0 1 40-50
EPIC_0515 V2 -10.8610123269159 V1 0.688738823929691 0.150696390642617 Neutral Control 53.216 -1.35651143054312 1.01166468218336 195 27 0 1 28 163 1 1 165 2.87931034482759 2.94642857142857 1.5 0.75 14 50-60
EPIC_0516 V2 -9.29017680338754 V4 0.999960196018219 2.93386009719328e-05 Combination PreLeukemia 72.873 -0.0414855932895471 0.360133633660343 13 2 0 0 2 8 2 0 10 2 1.66666666666667 2 0 2 70-80
EPIC_0517 V2 -9.33857362393739 V4 0.99709307551384 0.00257858480523342 Combination Control 48.23 0.572246094577022 -0.758842949248101 10 0 0 0 0 8 2 0 10 6 5 2 0 1 40-50
EPIC_0001 V3 -9.1960098632654 V4 0.865870732256735 0.0985550007526787 Combination Control 58.579 -1.20869367791754 0.711655750947906 57 14 1 0 15 41 1 0 42 1.375 1.43333333333333 0.75 0 7 50-60
EPIC_0002 V3 -10.31293969529 V1 0.802380406856537 0.0180831669929392 Neutral Control 55.211 -0.646466090578009 0.508237493086836 3 0 0 0 0 3 0 0 3 2.5 2.5 0 0 0 50-60
EPIC_0003 V3 -10.1204644742897 V4 0.999659365415573 0.000174125759792459 Combination Control 60.838 -0.596566610641755 1.03696587032527 7 2 0 0 2 4 0 0 4 1 1 0 0 1 60-70
EPIC_0004 V3 -9.82360791715523 V3 0.476145228743553 0.0661804071909742 Negative Control 62.196 -1.0132991466329 0.897765027298361 12 2 0 0 2 10 0 0 10 2 2 0 0 0 60-70
EPIC_0005 V3 -9.39385528370984 V4 0.994464260339737 0.00482789620183894 Combination PreLeukemia 62.869 -0.743811202024836 1.34608986739312 19 4 0 0 4 14 1 0 15 1.7 1.6 1.5 0 2 60-70
EPIC_0006 V3 -10.3148842492303 V1 0.898424279689789 0.00886504325351892 Neutral PreLeukemia 60.799 -0.587197559183922 0.728452418156322 4 0 0 0 0 4 0 0 4 3 3 0 0 0 60-70
EPIC_0007 V3 -9.34511925343111 V4 0.998997515439987 0.000571150300434136 Combination Control 62.574 -1.07444048447997 0.657048148986059 9 1 0 0 1 8 0 0 8 2.5 2.5 0 0 2 60-70
EPIC_0008 V3 -9.41285765533551 V4 0.997442734241486 0.00158844071946152 Combination Control 62.376 -1.09692238204997 0.79766467801618 12 4 0 0 4 8 0 0 8 1 1 0 0 1 60-70
EPIC_0009 V3 -9.52771183298938 V4 0.987903088331223 0.00626697825204964 Combination Control 62.387 -0.841952314207434 0.847473987974314 8 1 0 0 1 7 0 0 7 2.25 2.25 0 0 1 60-70
EPIC_0010 V3 -9.48334618251435 V4 0.99002525806427 0.0080646940798024 Combination Control 55.346 0.0759638708400115 1.52038381684666 16 5 0 0 5 10 1 0 11 1.08333333333333 1 1.5 0 2 50-60
EPIC_0011 V3 -9.45999082645575 V4 0.543325635425581 0.153831104944598 Combination Control 55.031 -1.4897621443017 1.17443451841423 80 26 0 0 26 54 0 0 54 1.03703703703704 1.03703703703704 0 0 6 50-60
EPIC_0012 V3 -9.35529471694679 V4 0.999252724647522 0.000367240431954771 Combination Control 51.439 -1.11798926322067 0.673327753564176 10 1 0 0 1 8 0 0 8 2.5 2.5 0 0 2 50-60
EPIC_0013 V3 -9.30051338117006 V3 0.719839680194855 0.0300360318784813 Negative Control 51.978 -1.17652149235117 1.02449373402068 21 7 0 0 7 13 0 0 13 0.9375 0.9375 0 0 0 50-60
EPIC_0014 V3 -10.1667481714735 V4 0.99852836728096 0.00119485577942048 Combination PreLeukemia 55.775 0.617366326201059 -1.77006024003582 7 1 0 1 2 3 2 0 5 1.16666666666667 1.25 2 0.5 1 50-60
EPIC_0015 V3 -9.39197078521604 V4 0.999410611391067 0.000376970680818483 Combination PreLeukemia 46.511 -1.31207491814863 0.72602587839034 16 6 0 0 6 10 0 0 10 0.857142857142857 0.857142857142857 0 0 2 40-50
EPIC_0016 V3 -9.29351588621332 V4 0.999961799383163 2.3063488151044e-05 Combination Control 49.06 -0.254031546439394 0.618713324655736 11 1 0 0 1 9 1 0 10 3 2.75 1.5 0 3 40-50
EPIC_0017 V3 -9.32084070019827 V4 0.997896939516068 0.00110912541547659 Combination Control 46.012 -0.19518393086873 1.21391699843027 14 1 0 0 1 11 2 0 13 3.75 3.25 2 0 1 40-50
EPIC_0018 V3 -9.44547356124539 V4 0.9983014523983 0.00112741031145061 Combination Control 46.754 -1.05860567084477 0.676670403531209 9 3 0 0 3 6 0 0 6 1 1 0 0 1 40-50
EPIC_0019 V3 -9.58764178432146 V4 0.997157835960388 0.00248882392924459 Combination Control 49.528 1.26947782057434 1.1545701431684 9 2 0 0 2 4 3 0 7 1.5 1 2.5 0 2 40-50
EPIC_0020 V3 -10.2487176433224 V1 0.873532581329346 0.0251131296109841 Neutral Control 46.152 -0.239164880294091 -6.07111717740563 7 1 0 1 2 4 0 1 5 1.16666666666667 1.5 0 0.75 0 40-50
EPIC_0021 V3 -9.54529441102452 V4 0.506758581507449 0.164266709192395 Combination Control 56.052 -1.56101751979736 1.12659052596017 92 28 0 0 28 63 0 0 63 1.12068965517241 1.12068965517241 0 0 7 50-60
EPIC_0022 V3 -10.0407245091204 V4 0.999715685844421 0.000163573289691356 Combination Control 57.109 -0.723595113581313 0.704795283028221 5 1 0 0 1 4 0 0 4 1.5 1.5 0 0 1 50-60
EPIC_0023 V3 -9.371631869274 V4 0.993402677774429 0.00500584810030772 Combination Control 41.106 -1.18855890993317 1.1274523391102 27 8 0 0 8 17 0 0 17 1.05555555555556 1.05555555555556 0 0 1 40-50
EPIC_0024 V3 -10.0960094822968 V4 0.999678730964661 0.000148397527406649 Combination Control 41.613 -0.517159928344081 1.02020213135224 6 2 0 0 2 4 0 0 4 1 1 0 0 2 40-50
EPIC_0025 V3 -10.2365160332943 V1 0.509749485552311 0.10175562160338 Neutral Control 41.673 -1.06445764811126 0.791335299081171 11 2 0 0 2 8 0 0 8 1.66666666666667 1.66666666666667 0 0 0 40-50
EPIC_0026 V3 -9.32187199717619 V3 0.718018698692322 0.052941005007152 Negative Control 41.632 -0.851748726826779 1.11558366935058 18 3 0 0 3 13 1 0 14 2 1.875 1.5 0 0 40-50
EPIC_0027 V3 -9.31234388995633 V4 0.999796044826507 6.98020858172551e-05 Combination Control 63.652 -0.357646107574072 1.23825585481422 15 4 0 0 4 8 2 0 10 1.2 1 2 0 2 60-70
EPIC_0028 V3 -9.29764894345943 V4 0.988304698467255 0.00978768577117848 Combination Control 63.707 0.264649488405316 1.09779148626848 17 5 1 0 6 9 2 0 11 0.928571428571429 0.916666666666667 1 0 1 60-70
EPIC_0029 V3 -10.3609782540383 V1 0.669899591803551 0.0367875089024292 Neutral Control 49.977 2.5363306880014 -1.09468822817762 1 0 0 0 0 0 1 0 1 1.5 0 1.5 0 0 40-50
EPIC_0030 V3 -10.3098093569128 V1 0.690631133317947 0.0245769456426984 Neutral Control 49.845 0.633701649520669 -1.84048505511482 3 0 0 0 0 2 0 0 2 2 2 0 0 0 40-50
EPIC_0031 V3 -10.2597131743146 V4 0.948664128780365 0.0340983660183913 Combination Control 57.317 0.721796896687852 -10.6294170253024 3 0 0 1 1 1 0 1 2 1 1.5 0 0.75 1 50-60
EPIC_0032 V3 -10.1922000838784 V4 0.99992625117302 3.96572914939139e-05 Combination Control 57.922 -0.195394174973279 1.155885439911 5 0 0 0 0 4 1 0 5 3.5 3 1.5 0 2 50-60
EPIC_0033 V3 -10.3058552234797 V1 0.426715870946646 0.0490678273547176 Neutral Control 62.289 -0.435567921132627 0.265003393589959 1 0 0 0 0 1 0 0 1 1.5 1.5 0 0 0 60-70
EPIC_0034 V3 -9.74907538046129 V4 0.999313348531723 0.000329108509711479 Combination Control 55.025 -0.880277326754412 0.525850016098651 5 1 0 0 1 4 0 0 4 1.5 1.5 0 0 1 50-60
EPIC_0035 V3 -10.2982078871742 V1 0.535273860394955 0.0487223177732989 Neutral Control 55.411 -0.112062096413182 0.620719265297078 1 0 0 0 0 1 0 0 1 1.5 1.5 0 0 0 50-60
EPIC_0036 V3 -10.3134135120541 V1 0.920295214653015 0.00521648536725175 Neutral Control 55.713 -0.0128332426614837 -0.837281398633211 7 1 0 0 1 5 1 0 6 2 1.75 1.5 0 0 50-60
EPIC_0037 V3 -10.2879052717821 V1 0.595234820246696 0.0334294975389913 Neutral PreLeukemia 55.847 -0.443579101653408 1.11298987756331 6 4 0 0 4 2 0 0 2 0.4 0.4 0 0 0 50-60
EPIC_0039 V3 -10.3021992964017 V1 0.65869277715683 0.0246047365598168 Neutral Control 58.245 -0.586718521216363 0.378050880614709 2 0 0 0 0 2 0 0 2 2 2 0 0 0 50-60
EPIC_0040 V3 -10.2529633563027 V4 0.999960309267044 1.89923226205541e-05 Combination PreLeukemia 58.464 -0.437061873842278 0.546204050892243 2 0 0 0 0 2 0 0 2 2 2 0 0 1 50-60
EPIC_0041 V3 -10.2433192799448 V3 0.730734080076218 0.0183713796430527 Negative Control 58.683 -0.544763553853761 0.139980206310491 1 1 0 0 1 0 0 0 0 0.5 0.5 0 0 0 50-60
EPIC_0042 V3 -10.3013709454154 V1 0.512820352613926 0.0470991168526947 Neutral Control 59.335 -0.156957214133695 0.828210498843672 2 1 0 0 1 1 0 0 1 0.75 0.75 0 0 0 50-60
EPIC_0043 V3 -9.99601012288011 V4 0.999916237592697 3.45324619699691e-05 Combination Control 58.078 -0.758627654486758 0.38319881073952 3 1 0 0 1 2 0 0 2 1 1 0 0 1 50-60
EPIC_0044 V3 -10.3095475980011 V1 0.703822875022888 0.0286827390530915 Neutral PreLeukemia 58.308 -0.261414032948587 -4.34873918814511 4 0 0 0 0 3 0 1 4 3 2.5 0 1.5 0 50-60
EPIC_0046 V3 -10.224201767532 V4 0.999885588884354 6.90787194245725e-05 Combination Control 54.286 -0.0794674545381227 1.22895423661344 4 1 0 0 1 2 1 0 3 1.25 1 1.5 0 1 50-60
EPIC_0047 V3 -10.2864713962249 V1 0.765581059455872 0.0209324997982555 Neutral PreLeukemia 54.004 -0.747572322010238 0.395698822298676 3 0 0 0 0 3 0 0 3 2.5 2.5 0 0 0 50-60
EPIC_0048 V3 -10.3137001214954 V1 0.752430903911591 0.0285893703727966 Neutral Control 54.957 0.685110884933526 -2.53219720008555 3 0 0 0 0 2 1 0 3 2.5 2 1.5 0 0 50-60
EPIC_0049 V3 -9.36416718436098 V4 0.999844181537628 4.00987122033098e-05 Combination Control 50.39 -1.02145062640862 0.75341670444173 10 2 1 0 3 7 0 0 7 1.125 1.5 0.5 0 1 50-60
EPIC_0051 V3 -10.2691017043932 V4 0.999967420101166 1.70249995212971e-05 Combination PreLeukemia 50.177 0.820619975364153 -3.08283429166702 4 0 0 0 0 2 1 1 4 3 2 1.5 1.5 1 50-60
EPIC_0052 V3 -10.3042088758944 V3 0.467804549820721 0.0557825358821876 Negative Control 50.639 -0.606933377955935 0.0677708592201509 1 0 0 0 0 1 0 0 1 1.5 1.5 0 0 0 50-60
EPIC_0053 V3 -9.72082364172268 V4 0.993685388565063 0.00563345006369718 Combination Control 63.841 -0.519414383033738 1.04463981343626 7 0 0 0 0 6 1 0 7 4.5 4 1.5 0 4 60-70
EPIC_0054 V3 -10.2439964568761 V4 0.999994361400604 4.05884047065207e-06 Combination Control 51.107 0.888157214772552 -9.55691922896399 3 0 0 0 0 1 0 2 3 2.5 1.5 0 2 1 50-60
EPIC_0055 V3 -10.2506381750842 V4 0.999942630529404 2.71412284132057e-05 Combination Control 48.131 -0.00479428400738537 -4.82862418502694 3 1 0 0 1 1 0 1 2 1 0.75 0 1.5 1 40-50
EPIC_0056 V3 -10.1014600317866 V4 0.997931790351868 0.00150278600589828 Combination Control 55.606 0.160392154087022 1.32844461176985 6 0 0 0 0 5 1 0 6 4 3.5 1.5 0 1 50-60
EPIC_0057 V3 -9.34417493330674 V4 0.976502448320389 0.0188557868991031 Combination Control 55.472 0.579671008920878 0.470052697567445 15 0 0 0 0 11 3 0 14 8 6.5 2.5 0 1 50-60
EPIC_0058 V3 -10.3060014274288 V3 0.423587425425649 0.0467607506391506 Negative Control 58.568 -0.47674141363839 0.218137940355068 1 0 0 0 0 1 0 0 1 1.5 1.5 0 0 0 50-60
EPIC_0059 V3 -9.50683283220432 V4 0.999128872156143 0.000334754972721814 Combination Control 64.186 -1.06772613720717 0.51186109080875 7 4 0 0 4 3 0 0 3 0.5 0.5 0 0 1 60-70
EPIC_0060 V3 -10.227978633854 V3 0.804414814710617 0.0189742777041724 Negative Control 64.331 -0.139177065755458 0.591808296926374 1 1 0 0 1 0 0 0 0 0.5 0.5 0 0 0 60-70
EPIC_0061 V3 -10.2665334021602 V1 0.732140076160431 0.0214985060742575 Neutral Control 64.786 -0.818270897447759 0.314830712576966 3 0 0 0 0 3 0 0 3 2.5 2.5 0 0 0 60-70
EPIC_0062 V3 -10.1728059022363 V4 0.999342048168182 0.000238698162156944 Combination PreLeukemia 64.879 1.86000191799533 0.589539526718184 7 0 0 0 0 4 3 0 7 4.5 3 2.5 0 5 60-70
EPIC_0064 V3 -10.1301201475614 V4 0.999595236778259 0.000222776781321428 Combination PreLeukemia 57.246 1.30351837614797 0.104767031783393 6 0 0 0 0 4 2 0 6 4 3 2 0 1 50-60
EPIC_0065 V3 -10.2675162406054 V2 0.999445569515228 0.000538412972327708 Positive Control 57.777 -0.147748375424814 0.854996411837107 2 0 0 0 0 2 0 0 2 2 2 0 0 2 50-60
EPIC_0066 V3 -9.99018184534052 V4 0.999912577867508 3.6072410658639e-05 Combination Control 57.656 -0.765082069793387 0.376117853599143 3 1 0 0 1 2 0 0 2 1 1 0 0 1 50-60
EPIC_0067 V3 -10.2658442141396 V4 0.999983763694763 8.44717994024414e-06 Combination PreLeukemia 66.511 0.854687774213018 -6.6212202957465 4 0 0 0 0 2 1 1 4 3 2 1.5 1.5 1 60-70
EPIC_0068 V3 -10.3104910897745 V3 0.52750990241766 0.0357712985133139 Negative Control 60.838 0.217272942946711 0.841041777191849 6 4 1 0 5 1 0 0 1 0.25 0.3 0.5 0 0 60-70
EPIC_0069 V3 -10.2288351487739 V4 0.999656456708908 0.000189703598051442 Combination Control 73.829 0.137033776251855 1.68841528381468 7 3 0 0 3 3 1 0 4 0.75 0.625 1.5 0 1 70-80
EPIC_0070 V3 -10.080097688201 V4 0.999613094329834 0.00018285444468811 Combination Control 60.361 -0.669531610042615 0.866529984232789 6 3 0 0 3 3 0 0 3 0.625 0.625 0 0 1 60-70
EPIC_0071 V3 -10.1282348207167 V4 0.999900680780411 6.05689549860875e-05 Combination Control 49.522 -0.358898945276639 -4.4181014280823 4 0 0 0 0 3 0 1 4 3 2.5 0 1.5 1 40-50
EPIC_0072 V3 -9.73958661991326 V4 0.984427803754807 0.0148713676613771 Combination Control 48.835 1.32074771965449 -1.52369610026872 9 0 2 0 2 5 1 0 6 1.33333333333333 3.5 0.5 0 1 40-50
EPIC_0073 V3 -10.2544966339783 V2 0.999992644786835 5.4353873230945e-06 Positive Control 55.926 -0.0617167842139985 -5.18932514566131 3 0 0 1 1 2 0 0 2 1 2 0 0.5 2 50-60
EPIC_0074 V3 -9.6747370920736 V4 0.999895906448364 4.17377868567522e-05 Combination Control 55.124 -0.0767276203688673 -0.746626885177302 6 0 0 0 0 5 1 0 6 4 3.5 1.5 0 3 50-60
EPIC_0075 V3 -10.1429455058823 V4 0.999938696622849 2.12154939658519e-05 Combination PreLeukemia 55.992 0.69546223840076 -1.44198186934774 7 0 0 0 0 4 2 1 7 4.5 3 2 1.5 2 50-60
EPIC_0076 V3 -9.60220792223999 V4 0.999898207187653 3.81138474799082e-05 Combination Control 63.359 -0.12931293071052 -2.16406581547748 5 0 0 0 0 4 1 0 5 3.5 3 1.5 0 2 60-70
EPIC_0077 V3 -10.2443116444263 V1 0.676193296909332 0.02309665914889 Neutral Control 56.928 -0.9046749013113 0.372758999800475 4 1 0 0 1 3 0 0 3 1.25 1.25 0 0 0 50-60
EPIC_0078 V3 -10.292419370482 V1 0.625568693876266 0.0238830729927766 Neutral Control 56.452 -0.671204033825289 0.281648734121803 2 0 0 0 0 2 0 0 2 2 2 0 0 0 50-60
EPIC_0079 V3 -10.3069399490962 V3 0.450543973594904 0.0530833027716824 Negative Control 56.561 -0.576242131456267 0.103509452976189 1 0 0 0 0 1 0 0 1 1.5 1.5 0 0 0 50-60
EPIC_0080 V3 -10.3106153424224 V1 0.545262119174004 0.0331917894162356 Neutral Control 52.589 0.368422882060462 -6.17350943743847 2 0 0 0 0 1 0 1 2 2 1.5 0 1.5 0 50-60
EPIC_0081 V3 -9.33629648707607 V4 0.999833619594574 5.93987120793315e-05 Combination PreLeukemia 52.589 -1.02372802741628 1.06458998416166 17 7 0 0 7 9 1 0 10 0.75 0.6875 1.5 0 4 50-60
EPIC_0082 V3 -10.2610940354087 V4 0.999817419052124 0.000163907509728918 Combination Control 52.151 0.797734103538622 -3.20441665801495 5 1 0 0 1 2 1 1 4 1.5 1 1.5 1.5 2 50-60
EPIC_0083 V3 -10.0206577064773 V1 0.93212975859642 0.0131041446860676 Neutral Control 52.75 -0.147541384059629 1.86520428449449 17 1 0 0 1 14 2 0 16 4.5 4 2 0 0 50-60
EPIC_0084 V3 -10.2072288558228 V4 0.999937754869461 2.18596057197602e-05 Combination Control 55.745 -0.193327719799391 -4.13016241527461 4 0 0 0 0 3 0 1 4 3 2.5 0 1.5 2 50-60
EPIC_0085 V3 -10.3110407006539 V1 0.783520150184631 0.0262970359510011 Neutral Control 48.542 -0.370329052333247 0.949275542967738 4 1 0 0 1 3 0 0 3 1.25 1.25 0 0 0 40-50
EPIC_0086 V3 -10.2623597557158 V2 0.999996137619019 3.77057473209491e-06 Positive Control 59.63 0.420207317012078 1.14879993342276 1 1 0 0 1 0 0 0 0 0.5 0.5 0 0 1 50-60
EPIC_0087 V3 -10.3091425343688 V1 0.819366121292114 0.0261446894249091 Neutral PreLeukemia 48.887 -0.156478773569438 1.17843886726361 4 1 0 0 1 3 0 0 3 1.25 1.25 0 0 0 40-50
EPIC_0088 V3 -10.2414165577292 V1 0.961608576774597 0.00630888185801701 Neutral Control 59.335 -0.308966454326684 -0.751598367562274 13 3 0 0 3 8 0 1 10 1.5 1.25 0 1.5 0 50-60
EPIC_0089 V3 -10.2979100949946 V1 0.866444498300552 0.0150471227925452 Neutral Control 59.433 0.640886356016232 1.6683320664257 3 0 0 0 0 2 1 0 3 2.5 2 1.5 0 0 50-60
EPIC_0090 V3 -10.2394927125636 V4 0.999941164255142 4.28536204950971e-05 Combination Control 48.572 -0.36685071031157 0.812789936438188 3 1 0 0 1 2 0 0 2 1 1 0 0 1 40-50
EPIC_0092 V3 -10.1990136849162 V4 0.99993166923523 2.54847420450976e-05 Combination Control 64.646 0.00742720534393977 -2.76626322067352 6 2 0 0 2 1 1 1 3 0.833333333333333 0.5 1.5 1.5 1 60-70
EPIC_0093 V3 -10.265427139418 V1 0.773297584056854 0.0168683259962128 Neutral Control 56.972 0.205655986289882 -1.65874579701729 8 2 1 0 3 4 0 1 5 0.875 1 0.5 1.5 0 50-60
EPIC_0094 V3 -10.3086090763336 V1 0.921561431884766 0.00771923248829217 Neutral Control 56.255 -0.394498191709915 0.937516204372011 4 0 0 0 0 4 0 0 4 3 3 0 0 0 50-60
EPIC_0095 V3 -10.2184256761046 V4 0.999892675876617 6.34398886215022e-05 Combination Control 52.89 -0.00912981044001195 1.11929196937711 4 1 0 0 1 2 1 0 3 1.25 1 1.5 0 1 50-60
EPIC_0096 V3 -10.3098101852638 V1 0.913048189878464 0.0122914738018915 Neutral PreLeukemia 56.704 2.37721527358785 1.9659898026248 6 0 2 0 2 2 2 0 4 1 2 0.666666666666667 0 0 50-60
EPIC_0097 V3 -10.2772584765553 V1 0.954902309179306 0.00607337996522311 Neutral Control 56.928 -0.601067868529139 -1.3544732612944 11 2 0 1 3 8 0 0 8 1.25 1.66666666666667 0 0.5 0 50-60
EPIC_0098 V3 -10.2925796563978 V1 0.846979469060898 0.0182733414188005 Neutral Control 55.431 1.28376891926984 2.38756753776324 3 0 1 0 1 0 2 0 2 1 0 1 0 0 50-60
EPIC_0099 V3 -10.2747601699806 V2 0.99547649025917 0.00447508855595128 Positive PreLeukemia 56.222 0.461140725391367 1.86048766680025 5 2 0 0 2 1 2 0 3 0.833333333333333 0.5 2 0 3 50-60
EPIC_0100 V3 -10.2665305029318 V4 0.99995111823082 2.71596397103283e-05 Combination Control 56.205 -0.29216497322742 0.704222734268287 2 0 0 0 0 2 0 0 2 2 2 0 0 1 50-60
EPIC_0101 V3 -9.30927650625408 V4 0.999833303689956 0.000142991211830631 Combination Control 52.723 0.689708182452686 -0.347862023112114 24 4 1 0 5 12 5 1 18 1.66666666666667 1.4 1.75 1.5 2 50-60
EPIC_0102 V3 -10.3058722046749 V1 0.426168501377106 0.0490379675981527 Neutral Control 52.665 -0.436938922647744 0.263448333204215 1 0 0 0 0 1 0 0 1 1.5 1.5 0 0 0 50-60
EPIC_0103 V3 -9.38994588123004 V4 0.999299472570419 0.000420869767868052 Combination Control 52.966 -0.491058959921499 1.42557168371835 15 5 0 0 5 7 2 0 9 0.916666666666667 0.75 2 0 2 50-60
EPIC_0104 V3 -10.2294866468246 V3 0.796957492828369 0.0184204810314695 Negative Control 52.219 -0.237280229180498 0.48577721848303 1 1 0 0 1 0 0 0 0 0.5 0.5 0 0 0 50-60
EPIC_0105 V3 -10.3122082613691 V1 0.5511135160923 0.0389801541086177 Neutral Control 55.959 0.292239832548782 -6.55775225517476 2 0 0 0 0 1 0 1 2 2 1.5 0 1.5 0 50-60
EPIC_0106 V3 -10.2754692384249 V4 0.999979472160339 1.03684795682979e-05 Combination Control 55.403 1.08474293870212 -4.80185058056531 4 0 0 0 0 2 1 1 4 3 2 1.5 1.5 1 50-60
EPIC_0107 V3 -10.3124696061052 V1 0.613431859016418 0.0270905683839544 Neutral Control 73.941 -0.243440401195875 0.744344648313242 2 0 0 0 0 1 0 0 1 1.5 1.5 0 0 0 70-80
EPIC_0108 V3 -10.274676506531 V4 0.999956148862839 2.31012375988018e-05 Combination Control 66.084 0.372984520710757 1.32154591169694 3 0 0 0 0 2 1 0 3 2.5 2 1.5 0 1 60-70
EPIC_0109 V3 -10.3176803479845 V1 0.800869196653366 0.0221455320786152 Neutral Control 66.034 1.29180166320373 2.1644388773797 2 0 0 0 0 0 2 0 2 2 0 2 0 0 60-70
EPIC_0110 V3 -10.2784040859693 V4 0.999955326318741 2.36061338457268e-05 Combination Control 66.19 0.475274459931428 1.37044832957984 3 0 0 0 0 2 1 0 3 2.5 2 1.5 0 1 60-70
EPIC_0111 V3 -10.21649437578 V4 0.999296981096268 0.000376248886239105 Combination Control 70.144 0.0891785389799728 1.39381869711359 5 0 0 0 0 4 1 0 5 3.5 3 1.5 0 1 70-80
EPIC_0113 V3 -10.2470717099127 V3 0.639042630977929 0.0890265408073257 Negative Control 49.908 0.746346857882475 -10.1075972066494 1 0 0 0 0 0 0 1 1 1.5 0 0 1.5 0 40-50
EPIC_0114 V3 -10.2535059261987 V4 0.999471706151962 0.000437989764208226 Combination Control 67.086 0.628230412677732 1.84092268373424 4 0 1 0 1 2 1 0 3 1.25 2 0.75 0 2 60-70
EPIC_0115 V3 -10.2665926292557 V1 0.843306910991669 0.0255682808525108 Neutral Control 67.105 -0.924249574703914 0.586690893127233 6 1 0 0 1 5 0 0 5 1.75 1.75 0 0 0 60-70
EPIC_0116 V3 -10.3072075064648 V1 0.750673800706863 0.0233225260138142 Neutral Control 55.406 0.851695854739445 1.95858791761387 3 0 1 0 1 1 1 0 2 1 1.5 0.75 0 0 50-60
EPIC_0117 V3 -10.2973832637673 V1 0.590158817172051 0.0450920908908907 Neutral Control 67.54 0.0969647980796784 0.837474702787979 1 0 0 0 0 1 0 0 1 1.5 1.5 0 0 0 60-70
EPIC_0118 V3 -10.3060246212564 V3 0.419057982042432 0.0457513111959818 Negative Control 68.011 -0.456480559694754 0.241242080915206 1 0 0 0 0 1 0 0 1 1.5 1.5 0 0 0 60-70
EPIC_0119 V3 -9.78616189664422 V4 0.999740916490555 0.000126648905862381 Combination Control 68.698 0.910049114718518 -1.10554572054545 7 0 1 0 1 5 1 0 6 2 3.5 0.75 0 2 60-70
EPIC_0120 V3 -10.1666611946199 V4 0.999833875894546 5.60701227108973e-05 Combination Control 44.903 0.594204057555624 -1.91987178052306 4 1 1 0 2 2 0 0 2 0.666666666666667 1 0.5 0 1 40-50
EPIC_0121 V3 -10.2322011530067 V3 0.726157891750336 0.025262848849109 Negative Control 44.452 -0.46405585315563 0.232613278314288 1 0 0 0 0 0 0 0 0 0 0 0 0 0 40-50
EPIC_0123 V3 -10.2416522235848 V4 0.99990239739418 3.91130366478259e-05 Combination Control 63.151 1.28322203719803 -1.84775233568469 4 0 0 0 0 2 2 0 4 3 2 2 0 1 60-70
EPIC_0124 V3 -10.1827088382775 V4 0.999967753887176 1.30267053805562e-05 Combination Control 63.732 -0.587602713443271 0.577180943681607 3 0 0 0 0 3 0 0 3 2.5 2.5 0 0 1 60-70
EPIC_0125 V3 -10.2268110731388 V2 1 0 Positive Control 55.751 -0.00406480948943451 -5.01015480132647 3 1 0 1 2 1 0 0 1 0.5 0.75 0 0.5 2 50-60
EPIC_0126 V3 -10.2768385026052 V4 0.999979388713837 1.28353029507743e-05 Combination Control 55.274 1.39659971704867 -3.74757100227708 3 0 0 0 0 1 1 1 3 2.5 1.5 1.5 1.5 1 50-60
EPIC_0127 V3 -9.32416777193474 V4 0.910237521678209 0.088717556303543 Combination Control 55.496 -1.20351746164839 0.81166655383326 15 1 0 0 1 14 0 0 14 4 4 0 0 1 50-60
EPIC_0128 V3 -10.3051126068205 V1 0.669001573324204 0.0247602003413586 Neutral Control 43.455 -0.556282786559343 0.410530734564562 2 0 0 0 0 2 0 0 2 2 2 0 0 0 40-50
EPIC_0129 V3 -10.0838633717847 V4 0.999794393777847 0.000106832011400716 Combination Control 56.025 0.0991591058246657 -1.00469633319713 5 1 0 0 1 3 1 0 4 1.5 1.25 1.5 0 1 50-60
EPIC_0130 V3 -10.305926047489 V1 0.424279524385929 0.0489486474252408 Neutral Control 56.457 -0.44166313702336 0.258086981780735 1 0 0 0 0 1 0 0 1 1.5 1.5 0 0 0 50-60
EPIC_0132 V3 -10.1320758842401 V4 0.997305035591126 0.00257729950730774 Combination PreLeukemia 56.088 -0.188256828489743 1.3333127331568 6 0 0 0 0 5 1 0 6 4 3.5 1.5 0 4 50-60
EPIC_0133 V3 -10.3287570573733 V3 0.67884566783905 0.0218839234178756 Negative Control 56.542 0.712143722710827 -5.11545833683814 2 1 0 0 1 0 0 1 1 0.75 0.5 0 1.5 0 50-60
EPIC_0135 V3 -10.2670424238413 V4 0.994013202190399 0.00593973966091797 Combination Control 43.222 1.68031920920428 -5.30433749220774 3 0 1 0 1 1 0 1 2 1 1.5 0.5 1.5 1 40-50
EPIC_0137 V3 -9.704119944084 V4 0.999675750732422 0.000175908075424526 Combination Control 56.197 0.32766748047776 -0.0554847351270007 6 0 1 0 1 5 0 0 5 1.75 3.5 0.5 0 2 50-60
EPIC_0138 V3 -10.2724743354339 V4 0.999950164556503 2.78958347683515e-05 Combination Control 56.756 0.0373606576084288 0.994102854125623 2 0 0 0 0 1 1 0 2 2 1.5 1.5 0 1 50-60
EPIC_0139 V3 -10.2510680892461 V4 0.781464119255543 0.11334482620203 Combination Control 61.52 -0.316459166416454 -4.35544186805786 4 0 0 1 1 3 0 0 3 1.25 2.5 0 0.5 2 60-70
EPIC_0140 V3 -10.2898369862822 V1 0.637846556305885 0.0678493166413222 Neutral Control 61.632 0.912314047319542 -5.80360968274824 2 0 0 0 0 1 0 0 1 1.5 1.5 0 0 0 60-70
EPIC_0141 V3 -10.0786107981806 V4 0.997557729482651 0.00187059160743065 Combination PreLeukemia 60.485 2.57011407894395 0.442841023835952 8 1 1 0 2 3 3 0 6 1.33333333333333 1.25 1.25 0 2 60-70
EPIC_0142 V3 -10.2988121692187 V1 0.647626733779907 0.0243534074066545 Neutral Control 60.531 -0.617442967148057 0.339646230351082 2 0 0 0 0 2 0 0 2 2 2 0 0 0 60-70
EPIC_0143 V3 -10.2191322594959 V2 0.999297517538071 0.000552112936093223 Positive Control 56.545 0.648306250388722 -4.82593308228992 2 1 0 0 1 0 1 0 1 0.75 0.5 1.5 0 1 50-60
EPIC_0144 V3 -10.3077020320036 V3 0.444944382086396 0.0522208530678279 Negative Control 60.03 -0.562767287029142 0.119144318098061 1 0 0 0 0 1 0 0 1 1.5 1.5 0 0 0 60-70
EPIC_0145 V3 -10.2349156591888 V1 0.949778968095779 0.0138556349052244 Neutral Control 60.156 2.21582332082079 3.18371851965794 4 0 1 0 1 0 3 0 3 1.25 0 1.25 0 0 60-70
EPIC_0146 V3 -10.2302884905793 V3 0.795049339532852 0.0181218768231262 Negative Control 53.826 -0.267853130748465 0.452288399047278 1 1 0 0 1 0 0 0 0 0.5 0.5 0 0 0 50-60
EPIC_0147 V3 -10.1643447110868 V4 0.989744621515274 0.00905958268588381 Combination PreLeukemia 53.01 1.90935663883174 2.41939088053894 6 0 0 0 0 1 5 0 6 4 1.5 3.5 0 2 50-60
EPIC_0148 V3 -10.306230880652 V3 0.428224451839924 0.0478908879094436 Negative Control 43.264 -0.498449755358037 0.193293030572406 1 0 0 0 0 1 0 0 1 1.5 1.5 0 0 0 40-50
EPIC_0149 V3 -10.1036891242907 V4 0.999962377548218 1.28760037818143e-05 Combination Control 61.613 -0.647914064546216 0.50598342457567 3 0 0 0 0 3 0 0 3 2.5 2.5 0 0 1 60-70
EPIC_0150 V3 -10.3616873224825 V1 0.777658167481422 0.0537258807404294 Neutral Control 50.601 2.08931790299983 -4.17878351385286 1 0 0 0 0 0 1 0 1 1.5 0 1.5 0 0 50-60
EPIC_0151 V3 -9.67120210423959 V4 0.999646830558777 0.000154250017840279 Combination Control 54.382 -0.846178016582358 0.438197293242992 4 0 0 0 0 4 0 0 4 3 3 0 0 1 50-60
EPIC_0152 V3 -9.89895223781581 V4 0.999366343021393 0.000253210009232883 Combination Control 54.935 -0.818607054323969 0.70250961345789 6 2 0 0 2 4 0 0 4 1 1 0 0 1 50-60
EPIC_0153 V3 -10.2559930500351 V2 0.985824060440063 0.0141569238277723 Positive Control 50.316 -0.509969905394426 0.180070822543153 1 0 0 0 0 1 0 0 1 1.5 1.5 0 0 1 50-60
EPIC_0155 V3 -10.2731738778419 V1 0.835132092237473 0.0328174133965577 Neutral Control 46.374 -0.116092355822711 -5.94277325968909 7 0 0 2 2 5 0 0 5 1.16666666666667 3.5 0 0.333333333333333 0 40-50
EPIC_0156 V3 -10.0419297598055 V4 0.999690437316894 0.000166658302732064 Combination Control 50.631 0.392548156945015 0.488481721817596 5 1 1 0 2 3 0 0 3 0.833333333333333 1.25 0.5 0 2 50-60
EPIC_0157 V3 -10.3059956289719 V3 0.423207293823362 0.0466617389256064 Negative Control 50.568 -0.474879016720663 0.220265098391669 1 0 0 0 0 1 0 0 1 1.5 1.5 0 0 0 50-60
EPIC_0158 V3 -10.2796126500583 V1 0.601170766353607 0.0224566262944032 Neutral Control 62.623 -0.721482066124291 0.222716123103059 2 0 0 0 0 2 0 0 2 2 2 0 0 0 60-70
EPIC_0159 V3 -10.2997262545321 V1 0.645880046486854 0.023152159319535 Neutral Control 62.398 1.61404630232893 1.29783870440175 2 0 0 0 0 1 1 0 2 2 1.5 1.5 0 0 60-70
EPIC_0161 V3 -10.3035279713837 V1 0.673019707202911 0.0290191901975358 Neutral Control 36.564 -0.211824217201891 0.972201686589426 3 1 0 0 1 2 0 0 2 1 1 0 0 0 30-40
EPIC_0162 V3 -10.3076887783879 V1 0.653537541627884 0.0438297680641166 Neutral PreLeukemia 36.819 1.81316980694703 -7.41435402568187 4 0 0 1 1 1 1 1 3 1.25 1.5 1.5 0.75 0 30-40
EPIC_0163 V3 -10.2237660549132 V4 0.99993634223938 1.48850884115297e-05 Combination Control 36.082 0.547358441911685 -6.66230926615238 5 0 0 0 0 3 0 2 5 3.5 2.5 0 2 1 30-40
EPIC_0165 V3 -9.8946290740183 V4 0.998846882581711 0.000953929470844598 Combination PreLeukemia 58.864 -0.619752303363503 0.810892774696918 5 0 0 0 0 5 0 0 5 3.5 3.5 0 0 2 50-60
EPIC_0166 V3 -10.2612903545924 V2 0.995275491476059 0.00471793941980522 Positive Control 58.42 -0.476201751087544 0.496324079052149 2 0 0 0 0 2 0 0 2 2 2 0 0 2 50-60
EPIC_0167 V3 -10.3060005990778 V3 0.42203287370503 0.0463669373404121 Negative Control 58.177 -0.469308847319895 0.226623027727233 1 0 0 0 0 1 0 0 1 1.5 1.5 0 0 0 50-60
EPIC_0168 V3 -10.3184830200903 V1 0.679958266019821 0.0245003259772013 Neutral Control 60.638 1.19600007476693 -2.20183957604901 2 0 0 0 0 1 1 0 2 2 1.5 1.5 0 0 60-70
EPIC_0169 V3 -10.2060583958792 V4 0.89832976590842 0.0978153466446445 Combination Control 60.468 1.51290888624491 -0.812264205886387 6 1 0 0 1 2 3 0 5 1.75 1 2.5 0 4 60-70
EPIC_0170 V3 -10.3234970286104 V3 0.547102335095406 0.0168645468909041 Negative Control 58.412 -0.0539957368200634 -5.15000444321382 3 1 0 0 1 1 0 1 2 1 0.75 0 1.5 0 50-60
EPIC_0171 V3 -10.3059981140248 V3 0.422342830523849 0.0464436994214405 Negative PreLeukemia 54.034 -0.470783382248566 0.224940556218212 1 0 0 0 0 1 0 0 1 1.5 1.5 0 0 0 50-60
EPIC_0173 V3 -10.2299525942544 V3 0.795863741636276 0.0182380484608194 Negative Control 53.826 -0.255504457434169 0.465839785533998 1 1 0 0 1 0 0 0 0 0.5 0.5 0 0 0 50-60
EPIC_0174 V3 -10.3156641416839 V3 0.609005397558212 0.0215696174327819 Negative Control 54.1 0.975639560120431 -3.50844485663077 2 0 1 0 1 1 0 0 1 0.75 1.5 0.5 0 0 50-60
EPIC_0175 V3 -9.44864531717195 V4 0.999539482593536 0.000169022035749092 Combination Control 58.576 -1.03473891996807 0.553620464140171 7 1 0 0 1 6 0 0 6 2 2 0 0 2 50-60
EPIC_0176 V3 -9.60507401665256 V4 0.997876977920532 0.00201604744186845 Combination PreLeukemia 64.501 0.081474271707301 -1.31787712279818 9 3 0 1 4 2 3 0 5 0.7 0.5 2.5 0.5 1 60-70
EPIC_0177 V3 -10.2431026661618 V4 0.995507377386093 0.0028242759082195 Combination Control 64.216 1.52026170905864 1.53063827439079 5 0 2 0 2 2 1 0 3 0.833333333333333 2 0.5 0 2 60-70
EPIC_0178 V3 -10.181828301179 V2 1 0 Positive Control 64.515 -0.588726323388294 0.0889934639217708 1 1 0 0 1 0 0 0 0 0.5 0.5 0 0 1 60-70
EPIC_0179 V3 -10.3096325039772 V1 0.777850860357285 0.0187129022034918 Neutral Control 59.006 0.324010508422426 1.04127639525961 4 1 0 0 1 2 1 0 3 1.25 1 1.5 0 0 50-60
EPIC_0180 V3 -10.3047700836876 V3 0.465219933912158 0.0553559664937992 Negative Control 59.606 -0.603271616034095 0.0720440712585423 1 0 0 0 0 1 0 0 1 1.5 1.5 0 0 0 50-60
EPIC_0181 V3 -10.3053147244611 V3 0.424472089111805 0.0562151692277171 Negative Control 39.981 -0.705428873890456 0.242358673135129 2 1 0 0 1 1 0 0 1 0.75 0.75 0 0 0 30-40
EPIC_0183 V3 -10.282349521717 V1 0.587853136658668 0.0409615274931581 Neutral Control 50.653 -0.761277588501426 0.3804190853181 3 1 0 0 1 2 0 0 2 1 1 0 0 0 50-60
EPIC_0184 V3 -9.45123018642469 V4 0.999931728839874 4.66407115128032e-05 Combination Control 59.409 0.977764609569016 -0.155479001495419 10 2 0 0 2 5 3 0 8 1.66666666666667 1.16666666666667 2.5 0 3 50-60
EPIC_0185 V3 -10.2643022387786 V4 0.999944961071014 3.35374716992315e-05 Combination Control 56.271 -0.195767060960893 0.800113857912368 2 0 0 0 0 2 0 0 2 2 2 0 0 1 50-60
EPIC_0186 V3 -9.68614514185687 V4 0.992085528373718 0.00659926490865973 Combination Control 56.446 -0.787639882336263 0.63219702156065 5 0 0 0 0 5 0 0 5 3.5 3.5 0 0 3 50-60
EPIC_0187 V3 -10.3074212210193 V3 0.446881406381726 0.0525352490535229 Negative Control 56.315 -0.567880178185273 0.113215876627997 1 0 0 0 0 1 0 0 1 1.5 1.5 0 0 0 50-60
EPIC_0188 V3 -10.2672826456273 V4 0.999952429533005 2.57636934636967e-05 Combination Control 56.345 -0.312173364978241 0.677062201432409 2 0 0 0 0 2 0 0 2 2 2 0 0 1 50-60
EPIC_0190 V3 -10.2514524441037 V4 0.99995509982109 2.58079746137247e-05 Combination Control 50.111 0.314358290376309 -6.3052574014237 2 0 0 0 0 1 0 1 2 2 1.5 0 1.5 1 50-60
EPIC_0191 V3 -10.294503087388 V4 0.999951493740082 3.43367475173549e-05 Combination Control 39.228 0.66736201482003 1.444871618401 2 0 0 0 0 1 1 0 2 2 1.5 1.5 0 1 30-40
EPIC_0193 V3 -10.3015946001817 V1 0.510533440113067 0.0475551944801001 Neutral Control 56.386 -0.16889093970283 0.817790270231372 2 1 0 0 1 1 0 0 1 0.75 0.75 0 0 0 50-60
EPIC_0195 V3 -10.1630992853789 V4 0.999693894386292 0.000158889825053074 Combination Control 52.156 0.857317802389593 -1.43457850616668 5 1 0 0 1 2 2 0 4 1.5 1 2 0 1 50-60
EPIC_0196 V3 -9.5374623524491 V4 0.99972003698349 0.000139181178484116 Combination Control 55.368 0.723658099809179 0.797309775154014 8 2 0 0 2 4 2 0 6 1.33333333333333 1 2 0 4 50-60
EPIC_0197 V3 -10.2313901973911 V1 0.682504242658615 0.0236874405666059 Neutral Control 55.83 -0.915116977246463 0.202865132228733 3 0 0 0 0 3 0 0 3 2.5 2.5 0 0 0 50-60
EPIC_0198 V3 -10.3069387065697 V3 0.434593679010868 0.0498178207081204 Negative Control 48.233 -0.526962174031809 0.160520871927567 1 0 0 0 0 1 0 0 1 1.5 1.5 0 0 0 40-50
EPIC_0199 V3 -10.3090298786347 V1 0.785546505451202 0.0223576672884155 Neutral Control 68.616 -0.0121228838786104 0.957009658314322 2 0 0 0 0 2 0 0 2 2 2 0 0 0 60-70
EPIC_0200 V3 -10.2450265113275 V4 0.999070417881012 0.000817875364742873 Combination Control 56.953 3.02235084277735 1.0734020667536 2 0 0 0 0 0 2 0 2 2 0 2 0 1 50-60
EPIC_0201 V3 -10.0543368008782 V4 0.998833990097046 0.000473193013369575 Combination Control 68.983 -0.139436811889059 1.13178354676904 7 1 0 0 1 4 1 0 5 1.75 1.5 1.5 0 1 60-70
EPIC_0202 V3 -10.2987806918812 V1 0.647825556993485 0.0243516906149256 Neutral Control 52.827 -0.618307069441126 0.341073486664463 2 0 0 0 0 2 0 0 2 2 2 0 0 0 50-60
EPIC_0203 V3 -10.2003949601859 V4 0.999954032897949 2.92143097033626e-05 Combination Control 56.249 -0.569954083068123 0.592487476154802 3 1 0 0 1 2 0 0 2 1 1 0 0 1 50-60
EPIC_0204 V3 -10.2925523208153 V1 0.619273790717125 0.0386463008041453 Neutral Control 52.843 0.271788085914139 1.00974450563189 1 0 0 0 0 1 0 0 1 1.5 1.5 0 0 0 50-60
EPIC_0206 V3 -10.3117249185686 V1 0.73605865240097 0.0225757255291767 Neutral Control 48.427 -0.323960566594518 0.670957812340919 2 0 0 0 0 2 0 0 2 2 2 0 0 0 40-50
EPIC_0207 V3 -10.3120765535623 V1 0.748069369792938 0.0224496274249514 Neutral Control 69.476 -0.26340713385353 0.732886874512957 2 0 0 0 0 2 0 0 2 2 2 0 0 0 60-70
EPIC_0208 V3 -9.57137338512611 V4 0.999592339992523 0.00021138951300546 Combination Control 67.737 -0.183938890064533 -1.55598774518054 9 1 0 0 1 7 0 1 8 2.5 2.25 0 1.5 1 60-70
EPIC_0209 V3 -9.28682488112153 V4 0.9999058842659 5.59240390346036e-05 Combination Control 48.942 -0.763857739602904 -1.42391534390385 11 1 0 0 1 9 0 1 10 3 2.75 0 1.5 1 40-50
EPIC_0210 V3 -10.3315361749323 V1 0.977801364660263 0.00786977731467563 Neutral Control 58.47 2.99557719754005 1.05866494801096 5 0 0 0 0 1 4 0 5 3.5 1.5 3 0 0 50-60
EPIC_0211 V3 -10.2720456637985 V1 0.871507793664932 0.0153494216842133 Neutral Control 58.762 -0.882447617825221 0.526383969464774 5 0 0 0 0 5 0 0 5 3.5 3.5 0 0 0 50-60
EPIC_0212 V3 -10.2581492476524 V4 0.992309194803238 0.00641814408972719 Combination PreLeukemia 64.162 1.95174498758049 1.82661629536974 5 1 0 0 1 1 3 0 4 1.5 0.75 2.5 0 1 60-70
EPIC_0213 V3 -10.3092659586658 V1 0.605443805456161 0.0422260174721765 Neutral Control 64.789 -0.630581094405271 0.527680717515727 3 1 0 0 1 2 0 0 2 1 1 0 0 0 60-70
EPIC_0214 V3 -10.2644240063736 V4 0.999926060438156 5.14812303839158e-05 Combination Control 46.902 -0.0135250955689832 0.993530939309993 2 0 0 0 0 2 0 0 2 2 2 0 0 1 40-50
EPIC_0215 V3 -10.2980318625896 V1 0.538456864655018 0.0486093623955178 Neutral Control 46.727 -0.101278644076462 0.632168212158032 1 0 0 0 0 1 0 0 1 1.5 1.5 0 0 0 40-50
EPIC_0216 V3 -10.2856960597017 V2 0.996404421329498 0.00300532990150495 Positive Control 46.949 0.781019008449962 1.4756754423211 2 1 0 0 1 0 1 0 1 0.75 0.5 1.5 0 1 40-50
EPIC_0218 V3 -10.3068297784151 V1 0.468790384382009 0.0489582982040558 Neutral Control 55.348 -0.398251055147815 0.586811504740812 2 1 0 0 1 1 0 0 1 0.75 0.75 0 0 0 50-60
EPIC_0219 V3 -10.2582465788933 V4 0.999795889854431 0.000200650559578451 Combination PreLeukemia 67.803 1.6063510440808 -2.46838938875781 4 0 0 0 0 0 3 1 4 3 0 2.5 1.5 2 60-70
EPIC_0220 V3 -10.307102720065 V1 0.676190775632858 0.0246464357526297 Neutral Control 67.348 -0.537974535887535 0.431922156586638 2 0 0 0 0 2 0 0 2 2 2 0 0 0 60-70
EPIC_0221 V3 -10.137342539811 V4 0.999949932098389 1.77216636586532e-05 Combination Control 69.128 -0.249058811329101 -2.78252558526879 5 1 0 0 1 3 0 1 4 1.5 1.25 0 1.5 1 60-70
EPIC_0222 V3 -10.3101924692439 V1 0.770199513435364 0.0259402745660152 Neutral Control 58.409 -0.457607066360353 0.835775426534057 4 1 0 0 1 3 0 0 3 1.25 1.25 0 0 0 50-60
EPIC_0223 V3 -9.34052231963266 V4 0.997910392284393 0.00111988087647747 Combination PreLeukemia 74.319 1.90068607329254 -1.53416858831604 14 1 0 0 1 8 5 0 13 3.75 2.5 3.5 0 8 70-80
EPIC_0224 V3 -9.47687800383786 V4 0.99831845164299 0.001329829747082 Combination Control 69.558 -0.0731960734541658 1.61785102675165 16 3 0 0 3 11 2 0 13 1.875 1.625 2 0 4 60-70
EPIC_0226 V3 -10.0769752191582 V4 0.999831461906433 8.26848252287585e-05 Combination Control 64.375 0.54559806432766 1.72528689391339 7 0 0 0 0 5 2 0 7 4.5 3.5 2 0 3 60-70
EPIC_0227 V3 -10.2987695091429 V3 0.499545210599899 0.0274244828818716 Negative Control 74.42 1.11248283024275 1.5661303942096 2 1 0 0 1 0 1 0 1 0.75 0.5 1.5 0 0 70-80
EPIC_0228 V3 -10.3057007360207 V1 0.599303016066551 0.0424067079731755 Neutral Control 55.066 -0.674070868483288 0.479800396858808 3 1 0 0 1 2 0 0 2 1 1 0 0 0 50-60
EPIC_0230 V3 -10.2837055322816 V4 0.999901974201202 9.20718084772627e-05 Combination Control 69.812 1.56210217324985 -4.43018010174896 3 1 0 0 1 0 1 1 2 1 0.5 1.5 1.5 1 60-70
EPIC_0231 V3 -10.1250365575586 V4 0.999897074699402 4.7407792227557e-05 Combination Control 70.034 -0.377844854891364 1.15734165503621 6 1 0 0 1 4 1 0 5 1.75 1.5 1.5 0 2 70-80
EPIC_0232 V3 -10.2634879697591 V1 0.931683826446533 0.0116853414083049 Neutral Control 70.762 0.723880093261226 -2.7588488889929 7 0 1 0 1 5 1 0 6 2 3.5 0.75 0 0 70-80
EPIC_0234 V3 -10.1504868132615 V4 0.999818587303162 0.000100721951991574 Combination PreLeukemia 69.944 0.786236573721927 0.763931527057813 7 1 0 0 1 4 1 0 5 1.75 1.5 1.5 0 3 60-70
EPIC_0235 V3 -10.3105793091546 V1 0.608024173974991 0.0417554058912667 Neutral Control 74.229 -0.609889341698249 0.549160689043533 3 1 0 0 1 2 0 0 2 1 1 0 0 0 70-80
EPIC_0236 V3 -10.312151105151 V1 0.551242366433144 0.0389279470375896 Neutral Control 58.209 0.293853172897213 -6.55466333294329 2 0 0 0 0 1 0 1 2 2 1.5 0 1.5 0 50-60
EPIC_0237 V3 -10.311217967765 V1 0.643346482515335 0.0189971131286388 Neutral Control 58.554 1.3803218960679 -1.30378859447591 2 0 0 0 0 1 1 0 2 2 1.5 1.5 0 0 50-60
EPIC_0238 V3 -10.3060453300311 V1 0.855937415361404 0.0153501918551406 Neutral Control 52.145 -0.309209863718948 0.877492361303695 3 0 0 0 0 3 0 0 3 2.5 2.5 0 0 0 50-60
EPIC_0239 V3 -10.0369149229344 V4 0.99991774559021 2.66747918842642e-05 Combination Control 67.373 -0.616316399990191 0.693018783645867 4 0 0 0 0 4 0 0 4 3 3 0 0 2 60-70
EPIC_0240 V3 -9.33836819289281 V4 0.998335099220276 0.00130179380816856 Combination Control 52.772 -0.976256354386559 1.03639991062741 14 1 0 0 1 13 0 0 13 3.75 3.75 0 0 3 50-60
EPIC_0241 V3 -9.70792994444546 V4 0.999581009149551 0.000267004894152751 Combination Control 67.11 0.167553563047332 -1.25240940436361 10 0 1 1 2 7 0 0 7 1.5 4.5 0.5 0.5 2 60-70
EPIC_0242 V3 -9.74400877165361 V4 0.999817359447479 7.603968594346e-05 Combination Control 68.862 -0.930300058957616 0.343398911703154 4 1 0 0 1 3 0 0 3 1.25 1.25 0 0 1 60-70
EPIC_0243 V3 -10.3060014274288 V3 0.421985755115747 0.0463553696646359 Negative Control 38.376 -0.469082764888361 0.22688095376226 1 0 0 0 0 1 0 0 1 1.5 1.5 0 0 0 30-40
EPIC_0244 V3 -10.3057346984112 V1 0.436695851385593 0.0495306182429795 Neutral Control 38.88 -0.410377006026164 0.293508377084129 1 0 0 0 0 1 0 0 1 1.5 1.5 0 0 0 30-40
EPIC_0245 V3 -10.3163131546817 V1 0.952869457006455 0.0101785739098395 Neutral Control 38.628 1.59955539325305 -2.86567377688307 9 0 0 1 1 2 4 0 6 2 2 3 0.5 0 30-40
EPIC_0246 V3 -10.0014921497074 V4 0.999854701757431 5.63598182993939e-05 Combination PreLeukemia 38.99 -0.657038975763375 0.651371963261477 4 0 0 0 0 4 0 0 4 3 3 0 0 1 30-40
EPIC_0247 V3 -10.1963902973426 V4 0.999938756227493 2.79655514225081e-05 Combination Control 68.208 -0.192686679414814 -3.85952219562489 4 0 0 0 0 3 0 1 4 3 2.5 0 1.5 1 60-70
EPIC_0248 V3 -10.3117733771013 V1 0.712256360054016 0.0232423326698911 Neutral Control 68.359 -0.42541821286187 0.559091995455017 2 0 0 0 0 2 0 0 2 2 2 0 0 0 60-70
EPIC_0249 V3 -9.3943117051033 V4 0.973354959487915 0.0164998289396932 Combination PreLeukemia 68.977 -0.612194426767269 1.3753146253877 13 1 0 0 1 12 0 0 12 3.5 3.5 0 0 2 60-70
EPIC_0250 V3 -10.2814901075688 V1 0.587261137366295 0.0409094915007164 Neutral Control 43.606 -0.763799188786205 0.377222851224614 3 1 0 0 1 2 0 0 2 1 1 0 0 0 40-50
EPIC_0251 V3 -10.3066889587474 V1 0.475980642437935 0.0244776944524292 Neutral Control 70.467 0.401159561377769 1.30417025961244 2 1 0 0 1 0 1 0 1 0.75 0.5 1.5 0 0 70-80
EPIC_0252 V3 -10.2701880867118 V1 0.739702731370926 0.021302309443727 Neutral Control 36.531 -0.802454461014526 0.331148626609463 3 0 0 0 0 3 0 0 3 2.5 2.5 0 0 0 30-40
EPIC_0253 V3 -10.3060213078524 V3 0.419533200562 0.0458483611865386 Negative Control 46.048 -0.458546416961516 0.23889005722141 1 0 0 0 0 1 0 0 1 1.5 1.5 0 0 0 40-50
EPIC_0254 V3 -10.3104148814837 V1 0.835594111680985 0.0164022338776254 Neutral Control 70.554 -0.462567501907402 0.695017009850322 3 0 0 0 0 3 0 0 3 2.5 2.5 0 0 0 70-80
EPIC_0255 V3 -10.2322922716152 V3 0.598810306191444 0.0335647264430493 Negative PreLeukemia 36.162 -0.613240133707355 0.0604051423275645 1 1 0 0 1 0 0 0 0 0.5 0.5 0 0 0 30-40
EPIC_0256 V3 -9.26809420861938 V4 0.558210515715142 0.141649617385612 Combination Control 43.302 3.30238354324901 -5.21722683500704 37 0 9 0 9 6 16 5 27 1.45 4 0.9 3.5 1 40-50
EPIC_0257 V3 -10.3417953018976 V3 0.555875378847122 0.0721793222700959 Negative Control 43.463 2.03679577915671 -12.2434509887995 5 1 0 0 1 0 1 3 4 1.5 0.5 1.5 2.5 0 40-50
EPIC_0258 V3 -10.2866093166641 V4 0.998210328817368 0.00177154717415218 Combination Control 36.225 1.22685494241195 -3.53007319546628 3 0 1 0 1 1 0 1 2 1 1.5 0.5 1.5 1 30-40
EPIC_0259 V3 -10.2445013368022 V3 0.782971060276031 0.016444608468705 Negative Control 43.209 -0.406999754634893 0.297320101366825 1 1 0 0 1 0 0 0 0 0.5 0.5 0 0 0 40-50
EPIC_0260 V3 -9.89529341150931 V2 0.999999952316284 4.7683715798108e-08 Positive Control 36.657 0.340187974246125 -6.11274115636312 2 1 0 0 1 0 0 0 0 0.5 0.5 0 0 1 30-40
EPIC_0261 V3 -9.98329410688948 V4 0.993982809782028 0.00418369772227017 Combination PreLeukemia 58.278 1.03328992095099 2.63471089842807 7 0 0 0 0 3 4 0 7 4.5 2.5 3 0 2 50-60
EPIC_0262 V3 -10.2638598993519 V4 0.999973976612091 1.03461340335365e-05 Combination Control 66.084 0.324608541810584 -3.78894380403028 3 0 0 0 0 2 0 1 3 2.5 2 0 1.5 1 60-70
EPIC_0263 V3 -10.2761012702274 V2 0.998803251981735 0.00118241809024839 Positive Control 66.374 0.787023638471773 1.45921151525771 1 0 0 0 0 0 1 0 1 1.5 0 1.5 0 1 60-70
EPIC_0264 V3 -10.3074659519725 V3 0.446570160984993 0.0524850552347515 Negative Control 55.833 -0.567070890692588 0.114154582654608 1 0 0 0 0 1 0 0 1 1.5 1.5 0 0 0 50-60
EPIC_0265 V3 -10.2806298650695 V4 0.999954360723495 2.82428922643187e-05 Combination Control 71.097 0.203203247240813 1.16162974203557 2 0 0 0 0 1 1 0 2 2 1.5 1.5 0 1 70-80
EPIC_0266 V3 -10.3056079607103 V1 0.670505118370056 0.0247600452935708 Neutral Control 55.633 -0.552468581055822 0.415193118413005 2 0 0 0 0 2 0 0 2 2 2 0 0 0 50-60
EPIC_0267 V3 -10.2987152521533 V1 0.647728759050369 0.024345895159605 Neutral Control 54.297 -0.619158776602478 0.341124388207021 2 0 0 0 0 2 0 0 2 2 2 0 0 0 50-60
EPIC_0268 V3 -9.92457230547094 V4 0.99993644952774 1.85409640904375e-05 Combination Control 54.136 -0.769409562844494 0.369060445250391 3 0 0 0 0 3 0 0 3 2.5 2.5 0 0 1 50-60
EPIC_0269 V3 -9.45681824217822 V4 0.984083265066147 0.0117721385448374 Combination PreLeukemia 54.478 -0.615778569661031 1.17100756195571 10 0 0 0 0 9 1 0 10 6 5.5 1.5 0 2 50-60
EPIC_0270 V3 -9.62085286041501 V4 0.999855548143387 3.87082629214948e-05 Combination Control 54.697 -0.779579272759274 0.809496668249444 7 3 0 0 3 3 1 0 4 0.75 0.625 1.5 0 2 50-60
EPIC_0271 V3 -10.2607506839249 V2 0.634110066959693 0.14264058250992 Positive PreLeukemia 56.35 1.23420488962261 -1.95070036591651 7 1 0 1 2 3 2 0 5 1.16666666666667 1.25 2 0.5 4 50-60
EPIC_0272 V3 -10.3038543416723 V1 0.789312994480133 0.0206014536976031 Neutral Control 54.708 -0.764369896812911 0.532789989531478 4 0 0 0 0 3 0 0 3 2.5 2.5 0 0 0 50-60
EPIC_0274 V3 -9.78673925728169 V4 0.999830210208893 8.9325117333228e-05 Combination Control 56.12 0.426069945183749 -0.206551745183313 7 1 0 0 1 4 2 0 6 2 1.5 2 0 2 50-60
EPIC_0275 V3 -9.96825580890877 V4 0.998422414064407 0.000668423440733598 Combination Control 56.241 0.303456506692942 1.11363869863699 8 2 0 0 2 5 1 0 6 1.33333333333333 1.16666666666667 1.5 0 1 50-60
EPIC_0276 V3 -10.2986614093392 V1 0.935475033521652 0.0347744906499189 Neutral Control 43.463 2.17898067372884 -11.0354688496251 7 1 0 0 1 1 4 1 6 2 0.75 3 1.5 0 40-50
EPIC_0277 V3 -10.3090141399659 V3 0.564614224433899 0.018345482734099 Negative Control 42.628 1.10169442150836 -3.78016734720672 4 0 1 1 2 2 0 0 2 0.666666666666667 2 0.5 0.5 0 40-50
EPIC_0278 V3 -10.302118118005 V3 0.912167233228684 0.0175282509099234 Negative Control 42.801 2.76456771666212 -2.09105353296682 3 0 3 0 3 0 0 0 0 0.25 0 0.25 0 0 40-50
EPIC_0279 V3 -10.2599003816375 V4 0.999931299686432 3.14844439776549e-05 Combination PreLeukemia 42.445 1.06508629318554 0.232669893939174 3 0 0 0 0 1 1 0 2 2 1.5 1.5 0 1 40-50
EPIC_0281 V3 -10.2151661149735 V4 0.999637043476105 0.000170466679912161 Combination Control 57.864 0.517089553251041 -5.60142197949257 8 1 0 0 1 4 1 2 7 2.25 1.5 1.5 2 1 50-60
EPIC_0282 V3 -10.3063228276114 V1 0.715412998199463 0.0285736876126 Neutral Control 57.155 0.906025618865299 1.69532351482703 2 0 0 0 0 1 1 0 2 2 1.5 1.5 0 0 50-60
EPIC_0284 V3 -10.2976350824672 V1 0.580388876795769 0.0465754618356803 Neutral Control 36.454 0.0637002801739395 0.803733407655865 1 0 0 0 0 1 0 0 1 1.5 1.5 0 0 0 30-40
EPIC_0285 V3 -10.3201074163744 V1 0.586397013068199 0.0287925355587936 Neutral Control 68.643 -0.128130695980789 -5.16697882177826 3 0 0 0 0 2 0 1 3 2.5 2 0 1.5 0 60-70
EPIC_0286 V3 -10.3241414856777 V3 0.543269208073616 0.0139033577892941 Negative Control 51.025 0.0369717316197236 -4.81661805050334 3 1 0 0 1 1 0 1 2 1 0.75 0 1.5 0 50-60
EPIC_0287 V3 -10.3159565495821 V1 0.811510622501373 0.0177487933369642 Neutral Control 51.149 -0.610613406674637 0.549587359275317 3 0 0 0 0 3 0 0 3 2.5 2.5 0 0 0 50-60
EPIC_0289 V3 -10.1818995393638 V4 0.999899011850357 4.60570746942062e-05 Combination Control 72.616 -0.284873942057875 1.04760860548331 4 0 0 0 0 4 0 0 4 3 3 0 0 1 70-80
EPIC_0290 V3 -10.219881502963 V4 0.999882376194 9.43653488357778e-05 Combination Control 72.559 -0.368181991735205 0.819166593793469 3 0 0 0 0 3 0 0 3 2.5 2.5 0 0 2 70-80
EPIC_0291 V3 -10.3187605176707 V1 0.856748682260513 0.0151947483066937 Neutral Control 72.819 -0.620107901897473 0.795737267460734 5 1 0 0 1 4 0 0 4 1.5 1.5 0 0 0 70-80
EPIC_0292 V3 -10.1656207857812 V4 0.999784183502197 7.45010744287545e-05 Combination Control 68.394 0.452397598671193 -4.23003987709591 9 3 0 0 3 3 1 2 6 1 0.625 1.5 2 2 60-70
EPIC_0293 V3 -9.49449827184287 V4 0.965102505683899 0.020135216751878 Combination Control 68.723 -0.430226291868173 1.41498702983183 10 0 0 0 0 9 1 0 10 6 5.5 1.5 0 2 60-70
EPIC_0294 V3 -10.2983814267058 V1 0.709572494029999 0.0293403098464944 Neutral Control 63.398 -0.29661797647073 1.02378744649464 4 1 0 0 1 2 0 0 2 1 1 0 0 0 60-70
EPIC_0295 V3 -10.3122285559683 V1 0.840291804075241 0.0158742722634243 Neutral Control 63.231 0.222294814440754 1.38407429987097 3 0 0 0 0 2 1 0 3 2.5 2 1.5 0 0 60-70
EPIC_0296 V3 -10.3058896000456 V4 0.552732112960075 0.137692151143195 Combination Control 55.233 1.36598305345683 -12.5192056358013 8 0 0 4 4 3 1 0 4 0.6 2.5 1.5 0.2 1 50-60
EPIC_0297 V3 -9.44298229565415 V4 0.997871887683868 0.00164161061566812 Combination Control 71.767 -0.46583417615451 1.38588397518603 13 1 0 0 1 11 1 0 12 3.5 3.25 1.5 0 4 70-80
EPIC_0298 V3 -9.5044591924531 V4 0.999746763706207 9.29428749767991e-05 Combination Control 71.754 0.296474929611052 -1.78546752505944 12 3 0 0 3 6 2 1 9 1.375 1 2 1.5 1 70-80
EPIC_0299 V3 -10.3635254333211 V1 0.774242922663689 0.0481383968628039 Neutral Control 55.603 2.22712711339844 -3.40637225412231 1 0 0 0 0 0 1 0 1 1.5 0 1.5 0 0 50-60
EPIC_0300 V3 -9.73344978163128 V4 0.946589708328247 0.0525493103654996 Combination PreLeukemia 64.865 -0.380002743533734 1.34309428300049 8 0 0 0 0 8 0 0 8 5 5 0 0 4 60-70
EPIC_0302 V3 -10.2197502093317 V4 0.999935001134872 2.65667340149727e-05 Combination Control 43.392 0.773203625821402 -0.708836064058215 3 0 0 0 0 2 0 0 2 2 2 0 0 1 40-50
EPIC_0303 V3 -10.3114751707462 V1 0.824951559305191 0.017127427823585 Neutral Control 64.011 -0.542730350818235 0.627362914784207 3 0 0 0 0 3 0 0 3 2.5 2.5 0 0 0 60-70
EPIC_0304 V3 -10.3057694891526 V1 0.429199019819498 0.0492119513478494 Neutral Control 66.68 -0.429271031281267 0.272140769160613 1 0 0 0 0 1 0 0 1 1.5 1.5 0 0 0 60-70
EPIC_0305 V3 -10.3042022490865 V1 0.985154443979263 0.00644494779270104 Neutral Control 66.026 0.268475200449936 -2.54074904938703 12 0 0 0 0 10 0 1 11 6.5 6 0 1.5 0 60-70
EPIC_0306 V3 -10.3088542682256 V3 0.558382153511047 0.0318035193436658 Negative Control 58.93 1.42691121603965 -1.94521200659819 2 0 1 0 1 1 0 0 1 0.75 1.5 0.5 0 0 50-60
EPIC_0307 V3 -10.2599616796104 V4 0.950088554620743 0.0478915704832137 Combination Control 58.355 1.96385309877459 2.27377870025748 5 0 1 0 1 2 2 0 4 1.5 2 1 0 1 50-60
EPIC_0308 V3 -11.0416085805973 V1 0.522962598502651 0.160479440150355 Neutral Control 67.288 -1.5491314791658 1.20031671140417 184 29 0 0 29 147 4 0 151 2.55 2.48333333333333 3 0 18 60-70
EPIC_0309 V3 -10.2483183781471 V4 0.493225262490159 0.146075862665666 Combination PreLeukemia 69.864 2.86167935581403 3.39320161522769 7 0 1 0 1 1 5 0 6 2 1.5 1.75 0 5 60-70
EPIC_0310 V3 -10.243301056223 V4 0.999954158067703 2.6476980546059e-05 Combination Control 56.638 0.235105357760366 -6.7877375101542 2 0 0 0 0 1 0 1 2 2 1.5 0 1.5 1 50-60
EPIC_0311 V3 -10.2647694287349 V4 0.999975264072418 9.68213400854801e-06 Combination PreLeukemia 56.12 0.36467779885745 -4.1797822121507 3 0 0 0 0 2 0 1 3 2.5 2 0 1.5 1 50-60
EPIC_0312 V3 -10.2160690175486 V4 0.999968373775482 1.43693660977925e-05 Combination Control 56.49 -0.453646266177118 0.719824648795154 3 0 0 0 0 3 0 0 3 2.5 2.5 0 0 1 50-60
EPIC_0313 V3 -10.3108083482022 V1 0.63608700633049 0.0345661817676599 Neutral Control 56.397 -0.441433534996749 0.731185837411917 3 1 0 0 1 2 0 0 2 1 1 0 0 0 50-60
EPIC_0314 V3 -10.3098656847798 V1 0.841766154766083 0.0163239990375064 Neutral Control 64.164 -0.425834894302255 0.752036131765824 3 0 0 0 0 3 0 0 3 2.5 2.5 0 0 0 60-70
EPIC_0315 V3 -9.45369908653935 V4 0.999940490722656 2.47719915452431e-05 Combination Control 64.257 -0.0901162167181027 -0.636904219441843 8 1 0 0 1 6 1 0 7 2.25 2 1.5 0 3 60-70
EPIC_0316 V3 -10.2884954718599 V1 0.643815100193024 0.0259191722454366 Neutral Control 64.263 0.0203992539987111 -3.90577518089334 4 0 0 1 1 3 0 0 3 1.25 2.5 0 0.5 0 60-70
EPIC_0317 V3 -10.1597722136424 V4 0.999542242288589 0.000368418786950019 Combination PreLeukemia 64.282 -0.0421391335509457 1.50208534740151 6 2 0 0 2 3 1 0 4 1 0.833333333333333 1.5 0 3 60-70
EPIC_0318 V3 -10.2661018312963 V2 0.99884358048439 0.000710728830024489 Positive Control 64.687 0.0810387932741423 0.821357359231178 1 0 0 0 0 1 0 0 1 1.5 1.5 0 0 1 60-70
EPIC_0319 V3 -10.3424157367864 V3 0.537337956577539 0.0745557309689511 Negative Control 42.133 1.21890691764889 -8.19988667070509 1 0 0 0 0 0 0 1 1 1.5 0 0 1.5 0 40-50
EPIC_0320 V3 -10.3117344446049 V1 0.700193363428116 0.0236041768219132 Neutral Control 56.016 -0.468098011426389 0.509491625710103 2 0 0 0 0 2 0 0 2 2 2 0 0 0 50-60
EPIC_0321 V3 -10.3047638710552 V1 0.593461942672729 0.015207508022022 Neutral Control 60.761 0.892986107513091 -2.02574211878571 3 1 0 0 1 1 1 0 2 1 0.75 1.5 0 0 60-70
EPIC_0322 V3 -10.2199800767304 V2 0.760220467928957 0.126614716368663 Positive Control 56.701 0.569496407043711 -0.993235731757404 4 1 0 0 1 2 0 0 2 1 1 0 0 2 50-60
EPIC_0325 V3 -10.2670242001196 V2 0.999999606609344 2.61808497256313e-07 Positive Control 68.454 0.40714307624149 -6.3126596673281 2 0 0 0 0 1 0 1 2 2 1.5 0 1.5 2 60-70
EPIC_0326 V3 -10.3058154626324 V1 0.681721374392509 0.0324570621321864 Neutral Control 48.268 0.763460377320682 1.32408031991556 3 1 0 0 1 1 1 0 2 1 0.75 1.5 0 0 40-50
EPIC_0327 V3 -10.046429362363 V4 0.788837457448244 0.114827741037293 Combination PreLeukemia 43.644 -0.465345511635149 0.993313187871153 5 0 0 0 0 5 0 0 5 3.5 3.5 0 0 4 40-50
EPIC_0328 V3 -9.69302335427156 V4 0.999753338098526 0.000116110178835923 Combination Control 71.472 0.624406546113207 -1.00399552565399 6 0 1 0 1 4 1 0 5 1.75 3 0.75 0 2 70-80
EPIC_0329 V3 -10.3060246212564 V3 0.425095126405358 0.0471428023746219 Negative Control 43.628 -0.484299861990323 0.209497930920445 1 0 0 0 0 1 0 0 1 1.5 1.5 0 0 0 40-50
EPIC_0330 V3 -10.2329723477749 V3 0.727029889822006 0.0254351480600278 Negative Control 43.921 -0.460246873661683 0.236953410494397 1 0 0 0 0 0 0 0 0 0 0 0 0 0 40-50
EPIC_0331 V3 -10.3211287731405 V1 0.606526312232017 0.0267923647671192 Neutral Control 43.94 0.0846308950210039 -4.65572250610366 3 0 0 0 0 2 0 1 3 2.5 2 0 1.5 0 40-50
EPIC_0332 V3 -10.3432283491039 V1 0.63955440223217 0.0430204637450129 Neutral Control 71.932 2.51272484897959 -4.39866943367942 2 0 0 0 0 0 1 1 2 2 0 1.5 1.5 0 70-80
EPIC_0334 V3 -10.3110593385511 V1 0.696717667579651 0.023750451974881 Neutral Control 66.533 -0.477914566838232 0.496188868778192 2 0 0 0 0 2 0 0 2 2 2 0 0 0 60-70
EPIC_0336 V3 -10.163395006681 V4 0.999536949396133 0.000360564115459452 Combination PreLeukemia 50.932 0.36783299760502 1.0159007118794 5 1 1 0 2 3 0 0 3 0.833333333333333 1.25 0.5 0 2 50-60
EPIC_0337 V3 -9.72645518590298 V4 0.991504031419754 0.00780934175833774 Combination PreLeukemia 63.055 -0.65185162690452 0.891649695658146 6 0 0 0 0 6 0 0 6 4 4 0 0 2 60-70
EPIC_0339 V3 -10.2302474872055 V4 0.999960821866989 2.22564095657003e-05 Combination PreLeukemia 60.189 -0.463672237435333 0.860701674096998 4 1 0 0 1 3 0 0 3 1.25 1.25 0 0 1 60-70
EPIC_0341 V3 -10.2593371029668 V4 0.999899220466614 4.25377746580015e-05 Combination PreLeukemia 66.574 1.80425251310937 1.21140447443214 5 0 0 0 0 3 2 0 5 3.5 2.5 2 0 2 60-70
EPIC_0342 V3 -10.3072265585375 V1 0.765748763084412 0.0225345025324903 Neutral PreLeukemia 51.447 -0.116191649461881 1.30616139779725 5 1 1 0 2 3 0 0 3 0.833333333333333 1.25 0.5 0 0 50-60
EPIC_0343 V3 -10.3069515460101 V1 0.460127240419388 0.0489432071223483 Neutral PreLeukemia 50.346 -0.43519829491577 0.54828204056748 2 1 0 0 1 1 0 0 1 0.75 0.75 0 0 0 50-60
EPIC_0344 V3 -10.3097803646283 V1 0.780544072389603 0.0223748362393039 Neutral PreLeukemia 55.784 -0.0625579430146827 0.926634476863346 2 0 0 0 0 2 0 0 2 2 2 0 0 0 50-60
EPIC_0345 V3 -10.1506951435346 V4 0.579012678463415 0.156958671719646 Combination PreLeukemia 57.988 5.32598209304724 -5.91068008919238 35 2 11 0 13 3 16 1 20 0.785714285714286 0.833333333333333 0.75 1.5 4 50-60
EPIC_0346 V3 -10.2157351921011 V4 0.559614215586589 0.154936892786815 Combination PreLeukemia 58.88 5.81420495614427 -4.68627222209977 34 1 10 1 12 3 17 0 20 0.846153846153846 1.25 0.863636363636364 0.5 3 50-60
EPIC_0347 V3 -10.243395902411 V2 0.999505168199539 0.000474973230278088 Positive PreLeukemia 64.066 1.19150059576802 -4.25429391481826 3 0 1 1 2 1 0 0 1 0.5 1.5 0.5 0.5 1 60-70
EPIC_0348 V3 -9.38751011515483 V4 0.992482900619507 0.004945863570211 Combination PreLeukemia 70.253 -0.633806311799668 1.16056606346681 15 4 0 0 4 10 1 0 11 1.3 1.2 1.5 0 1 70-80
EPIC_0349 V3 -10.3072070922893 V1 0.933110594749451 0.00466307060575631 Neutral PreLeukemia 61.544 0.841455829925404 1.96940737602159 4 0 0 0 0 2 2 0 4 3 2 2 0 0 60-70
EPIC_0350 V3 -10.3072804013516 V1 0.676681417226791 0.0246275470010228 Neutral Control 61.938 -0.534659876663947 0.431753143007869 2 0 0 0 0 2 0 0 2 2 2 0 0 0 60-70
EPIC_0351 V3 -10.2483573106434 V3 0.635663790255785 0.0888174095898535 Negative Control 63.316 0.769131972672498 -10.0181414894681 1 0 0 0 0 0 0 1 1 1.5 0 0 1.5 0 60-70
EPIC_0353 V3 -10.2823105892207 V1 0.759901589155197 0.0210442593161338 Neutral Control 51.535 -0.75971132473499 0.378839932152651 3 0 0 0 0 3 0 0 3 2.5 2.5 0 0 0 50-60
EPIC_0354 V3 -10.1995301617562 V4 0.999961137771607 1.54851699603504e-05 Combination Control 56.638 -0.592335841864496 0.371676500842591 2 0 0 0 0 2 0 0 2 2 2 0 0 1 50-60
EPIC_0355 V3 -10.3011381787882 V1 0.654562813043594 0.0245087380494065 Neutral Control 56.405 -0.599472345372683 0.363466310912251 2 0 0 0 0 2 0 0 2 2 2 0 0 0 50-60
EPIC_0356 V3 -10.4037327618449 V3 0.969994360208511 0.0156989008506164 Negative Control 50.467 0.743349093642502 -10.1193501004525 1 0 0 1 1 0 0 0 0 0.5 0 0 0.5 0 50-60
EPIC_0357 V3 -10.3108746162812 V1 0.69602432847023 0.0237979030731966 Neutral Control 50.387 -0.482066212365288 0.494773720224401 2 0 0 0 0 2 0 0 2 2 2 0 0 0 50-60
EPIC_0358 V3 -10.3068691250869 V1 0.47052383646369 0.0491544783631047 Neutral Control 50.883 -0.381004674961865 0.593406760996073 2 1 0 0 1 1 0 0 1 0.75 0.75 0 0 0 50-60
EPIC_0359 V3 -10.0868760843219 V4 0.999892151355743 4.35727856983586e-05 Combination PreLeukemia 48.17 -0.560676905822515 0.74792403944804 4 0 0 0 0 4 0 0 4 3 3 0 0 1 40-50
EPIC_0360 V3 -10.2904031641813 V1 0.645678287744522 0.0277267605810075 Neutral Control 51.817 0.368468744581596 1.1011209485664 1 0 0 0 0 1 0 0 1 1.5 1.5 0 0 0 50-60
EPIC_0361 V3 -9.79905062381552 V4 0.969461756944657 0.0300693615654663 Combination Control 51.565 -0.558069304265532 0.984757359423501 6 0 0 0 0 6 0 0 6 4 4 0 0 3 50-60
EPIC_0362 V3 -10.093882276964 V4 0.998748183250427 0.000382790653975378 Combination Control 61.383 -0.23638106251985 1.23514454284823 8 5 0 0 5 2 1 0 3 0.416666666666667 0.333333333333333 1.5 0 2 60-70
EPIC_0363 V3 -10.2225931099167 V4 0.999968862533569 1.37268494732599e-05 Combination Control 71.258 -0.128714441457953 1.18573822115225 4 0 0 0 0 3 1 0 4 3 2.5 1.5 0 2 70-80
EPIC_0365 V3 -10.2841412449004 V1 0.696389961242676 0.0176084580063608 Neutral Control 49.938 -0.248646634638213 -3.31772354110822 5 1 0 0 1 3 0 1 4 1.5 1.25 0 1.5 0 40-50
EPIC_0367 V3 -10.2707816001934 V4 0.999953019618988 2.94014806775157e-05 Combination Control 71.576 0.968118424718908 -4.00735848980704 3 0 0 0 0 1 1 0 2 2 1.5 1.5 0 1 70-80
EPIC_0368 V3 -10.2868781165591 V1 0.977320390939713 0.0106264564345154 Neutral Control 71.491 2.72976235517937 -8.9301262343713 11 0 1 1 2 3 3 2 8 1.66666666666667 2.5 1.25 1 0 70-80
EPIC_0369 V3 -10.3169973725964 V1 0.940865010023117 0.00487936030192586 Neutral Control 61.78 0.689177858118368 1.28480407207415 5 0 0 0 0 4 1 0 5 3.5 3 1.5 0 0 60-70
EPIC_0370 V3 -10.304172428451 V1 0.464282354712486 0.0495349663324578 Neutral Control 61.251 -0.336188529005806 0.376696633859722 1 0 0 0 0 1 0 0 1 1.5 1.5 0 0 0 60-70
EPIC_0371 V3 -10.297555974948 V1 0.662246018648148 0.0227485366118605 Neutral Control 61.864 1.58619584142727 1.44632523897911 2 0 0 0 0 1 1 0 2 2 1.5 1.5 0 0 60-70
EPIC_0372 V3 -10.1844392634878 V4 0.999967920780182 1.3029313586564e-05 Combination Control 71.641 -0.583890326445413 0.577097329815879 3 0 0 0 0 3 0 0 3 2.5 2.5 0 0 1 70-80
EPIC_0373 V3 -10.3099891090768 V1 0.713488805294037 0.059789525724685 Neutral PreLeukemia 55.556 0.324960926688572 -8.95410793571203 4 0 0 0 0 1 0 2 3 2.5 1.5 0 2 0 50-60
EPIC_0374 V3 -10.2771474775231 V4 0.998232752084732 0.00112824985011994 Combination PreLeukemia 49.914 0.105800998699381 -7.80431617302244 5 0 0 1 1 3 0 1 4 1.5 2.5 0 0.75 1 40-50
EPIC_0375 V3 -10.3057612056427 V1 0.485095812380314 0.0485278926940504 Neutral Control 56.2 -0.326048186139688 0.667314828522766 2 1 0 0 1 1 0 0 1 0.75 0.75 0 0 0 50-60
EPIC_0376 V3 -10.2509769706376 V3 0.676452097296715 0.0592841356552091 Negative Control 56.813 3.76913737344652 -8.93822256074044 10 0 3 2 5 2 2 1 5 0.583333333333333 2 0.5 0.5 0 50-60
EPIC_0377 V3 -10.2522712690537 V4 0.999943715333939 2.50466853788253e-05 Combination PreLeukemia 66.393 1.2899979112211 -3.30404103417938 7 1 0 0 1 3 2 1 6 2 1.25 2 1.5 2 60-70
EPIC_0378 V3 -10.2744984110689 V2 0.999999678134918 2.44338657728083e-07 Positive PreLeukemia 56.553 0.768907643629483 -3.01391876085901 5 1 0 0 1 2 1 1 4 1.5 1 1.5 1.5 4 50-60
EPIC_0379 V3 -9.38735107176546 V4 0.999914956092835 3.40993094826749e-05 Combination Control 56.539 -0.226754593049081 -2.13344205418943 6 1 0 0 1 4 0 0 5 1.75 1.5 0 0 1 50-60
EPIC_0380 V3 -10.3072232451336 V3 0.436765630170703 0.0504273178782394 Negative Control 56.98 -0.535487337097652 0.150691458285284 1 0 0 0 0 1 0 0 1 1.5 1.5 0 0 0 50-60
EPIC_0381 V3 -10.2668676417832 V2 0.995079708099365 0.00467849766382985 Positive PreLeukemia 49.352 -0.140378326795794 0.590523439126832 1 0 0 0 0 1 0 0 1 1.5 1.5 0 0 1 40-50
EPIC_0382 V3 -9.77649876821357 V4 0.984043300151825 0.00906550914838031 Combination Control 56.668 -0.615735188525515 1.12247302639812 9 1 0 0 1 6 1 0 7 2.25 2 1.5 0 1 50-60
EPIC_0383 V3 -10.3060196511505 V3 0.424714305996895 0.0470502844897177 Negative Control 49.799 -0.482458686950124 0.211603604784076 1 0 0 0 0 1 0 0 1 1.5 1.5 0 0 0 40-50
EPIC_0384 V3 -10.3172438070148 V3 0.658051627874375 0.0251379786651519 Negative Control 51.521 0.342383968374925 -6.19703060414642 2 0 0 1 1 1 0 0 1 0.75 1.5 0 0.5 0 50-60
EPIC_0385 V3 -10.281021675086 V1 0.50162537842989 0.0403047278163895 Neutral Control 51.74 -1.03876056997477 0.218058037464969 4 1 0 0 1 2 0 0 2 1 1 0 0 0 50-60
EPIC_0386 V3 -10.2447349317803 V3 0.738757234811783 0.0172955089226016 Negative Control 51.4 -0.534171190542678 0.152209874038441 1 1 0 0 1 0 0 0 0 0.5 0.5 0 0 0 50-60
EPIC_0387 V3 -9.90485175354017 V4 0.908939113467932 0.0892634059541906 Combination Control 51.592 -0.473190420877903 1.17900404628247 7 1 0 0 1 6 0 0 6 2 2 0 0 4 50-60
EPIC_0388 V3 -10.3026474342853 V1 0.660557806491852 0.0246671310173788 Neutral Control 61.58 -0.58111406731832 0.384439412265466 2 0 0 0 0 2 0 0 2 2 2 0 0 0 60-70
EPIC_0389 V3 -10.2693104488418 V2 0.998838996887207 0.000983776024090029 Positive Control 51.592 -0.0543824941073033 1.15337256354431 3 1 0 0 1 2 0 0 2 1 1 0 0 2 50-60
EPIC_0390 V3 -9.62518555024887 V4 0.997899758815765 0.00135341601762991 Combination Control 61.098 -0.924499490365118 0.760912329763958 8 3 0 0 3 5 0 0 5 0.875 0.875 0 0 1 60-70
EPIC_0391 V3 -10.2412906483793 V4 0.999883669614792 6.69756505781859e-05 Combination PreLeukemia 67.014 0.0623874760317354 1.32290515642187 4 1 0 0 1 2 1 0 3 1.25 1 1.5 0 1 60-70
EPIC_0392 V3 -9.38193489884158 V4 0.99997273683548 1.42165156745427e-05 Combination PreLeukemia 56.348 0.158025338404543 -0.530479273845008 9 1 0 0 1 6 2 0 8 2.5 2 2 0 3 50-60
EPIC_0393 V3 -10.1906311871104 V4 0.999960172176361 1.56814819917829e-05 Combination Control 73.837 -0.610659696246912 0.349616867426344 2 0 0 0 0 2 0 0 2 2 2 0 0 1 70-80
EPIC_0394 V3 -9.71696601117946 V4 0.988421273231506 0.00552847512782968 Combination Control 73.864 2.26675567793474 0.461145570906099 7 1 0 0 1 1 5 0 6 2 0.75 3.5 0 1 70-80
EPIC_0395 V3 -9.66260672023028 V4 0.994784271717072 0.00231502819769036 Combination Control 66.502 -0.910918662922753 0.844270022250678 9 2 0 0 2 6 0 0 6 1.33333333333333 1.33333333333333 0 0 1 60-70
EPIC_0396 V3 -10.2496590642184 V4 0.99995442032814 2.70257623385937e-05 Combination Control 71.381 -0.377205795875056 0.807504991819931 3 0 0 0 0 2 0 0 2 2 2 0 0 1 70-80
EPIC_0397 V3 -9.37944777500519 V4 0.999322617053986 0.000327418800152245 Combination PreLeukemia 69.227 0.552695426926167 0.847260475768748 10 2 0 0 2 6 2 0 8 1.66666666666667 1.33333333333333 2 0 1 60-70
EPIC_0398 V3 -10.2335762156439 V4 0.999963396787643 1.74028924586924e-05 Combination Control 48.931 -0.32793638228868 0.858880917090091 3 0 0 0 0 3 0 0 3 2.5 2.5 0 0 1 40-50
EPIC_0399 V3 -9.80533987867896 V4 0.999807465076447 6.99479815955764e-05 Combination Control 64.517 -0.757634160812442 0.539786461316136 4 0 0 0 0 4 0 0 4 3 3 0 0 2 60-70
EPIC_0400 V3 -10.2820856919279 V4 0.999995851516724 4.12202211687064e-06 Combination Control 56.307 1.69594151905261 -10.0969088162148 4 0 0 0 0 0 1 2 3 2.5 0 1.5 2 1 50-60
EPIC_0401 V3 -10.321706133778 V1 0.867439371347428 0.0108135252542725 Neutral PreLeukemia 55.83 -0.278809402966349 1.25908731139595 6 2 0 0 2 3 1 0 4 1 0.833333333333333 1.5 0 0 50-60
EPIC_0402 V3 -10.1997281376419 V4 0.999918872117996 3.49391058002438e-05 Combination Control 56.611 0.122541250380025 1.62528301118009 6 2 0 0 2 3 1 0 4 1 0.833333333333333 1.5 0 2 50-60
EPIC_0403 V3 -10.2428288961608 V4 0.999562972784042 0.000374416328867045 Combination Control 73.58 0.48866457944003 -3.08955697646533 3 0 0 0 0 2 1 0 3 2.5 2 1.5 0 2 70-80
EPIC_0404 V3 -10.3108398255397 V1 0.760984939336777 0.0253013935956699 Neutral Control 73.728 -0.557837944247468 0.748829603961675 4 1 0 0 1 3 0 0 3 1.25 1.25 0 0 0 70-80
EPIC_0405 V3 -9.11835610005507 V4 0.561181424936512 0.140316904122629 Combination Control 66.705 -0.463479889835361 -0.340427017324928 49 3 0 2 5 41 3 0 44 3.83333333333333 5.375 2.5 0.333333333333333 2 60-70
EPIC_0406 V3 -10.3101970251744 V1 0.871778512001038 0.0121480766662342 Neutral PreLeukemia 70.324 -0.723770958096131 0.573549988066011 4 0 0 0 0 4 0 0 4 3 3 0 0 0 70-80
EPIC_0407 V3 -10.3077061737586 V3 0.440035051107407 0.0512848122011969 Negative Control 70.275 -0.547762170319486 0.136514174029176 1 0 0 0 0 1 0 0 1 1.5 1.5 0 0 0 70-80
EPIC_0408 V3 -9.29408951927132 V4 0.92116152048111 0.0772878986512301 Combination Control 70.809 -1.25892658604319 0.854180153958295 18 0 0 0 0 18 0 0 18 10 10 0 0 1 70-80
EPIC_0409 V3 -9.33063884983967 V4 0.99970960021019 0.000166758482473721 Combination Control 73.916 -0.488840116965135 -1.09670551210993 35 0 0 1 1 29 2 1 32 8.5 15.5 2 0.75 4 70-80
EPIC_0410 V3 -9.35271771702841 V4 0.999788671731949 0.000173088081508649 Combination Control 73.177 -1.32736192514342 0.97238647894122 28 5 0 0 5 21 1 0 22 2 1.91666666666667 1.5 0 4 70-80
EPIC_0411 V3 -10.3043778594956 V1 0.637292876839638 0.0271249175062906 Neutral Control 58.078 1.30558120796364 1.21877716258168 2 0 0 0 0 1 1 0 2 2 1.5 1.5 0 0 50-60
EPIC_0412 V3 -10.096810911876 V4 0.997713017463684 0.00210590499214739 Combination Control 69.979 -0.243143134040399 1.42144320658101 7 1 0 0 1 6 0 0 6 2 2 0 0 2 60-70
EPIC_0413 V3 -9.61671814646691 V4 0.999587512016296 0.000188606662294857 Combination Control 69.971 -0.889616673869869 0.390030991815003 4 0 0 0 0 4 0 0 4 3 3 0 0 1 60-70
EPIC_0414 V3 -10.2640479350258 V1 0.863327324390411 0.0171015960657825 Neutral Control 59.184 -0.25024887021297 -1.69614227219961 8 2 0 0 2 5 0 1 6 1.33333333333333 1.16666666666667 0 1.5 0 50-60
EPIC_0415 V3 -9.7005298709094 V4 0.999561828374863 0.000149756102958925 Combination Control 66.916 0.0586429146846328 0.905196423286297 10 1 0 0 1 8 0 0 8 2.5 2.5 0 0 3 60-70
EPIC_0416 V3 -10.3130399257593 V1 0.627665305137634 0.0363730130300025 Neutral Control 60.446 -0.485038790322774 0.680802349395137 3 1 0 0 1 2 0 0 2 1 1 0 0 0 60-70
EPIC_0417 V3 -10.3116391842415 V1 0.723903739452362 0.0229079811043322 Neutral Control 60.619 -0.379555950192216 0.609863164727562 2 0 0 0 0 2 0 0 2 2 2 0 0 0 60-70
EPIC_0418 V3 -10.3145400693955 V1 0.860910642147064 0.00727571135249456 Neutral Control 57.563 -0.446907633528601 0.838051017153723 4 0 0 0 0 3 1 0 4 3 2.5 1.5 0 0 50-60
EPIC_0419 V3 -10.099257446514 V4 0.99992898106575 2.81684390964888e-05 Combination Control 54.108 0.169015222731795 -2.5238489074096 4 1 0 0 1 2 0 0 2 1 1 0 0 1 50-60
EPIC_0420 V3 -10.3078830266942 V3 0.442178582027555 0.0517296632760302 Negative Control 56.654 -0.55491716654413 0.128236934677397 1 0 0 0 0 1 0 0 1 1.5 1.5 0 0 0 50-60
EPIC_0421 V3 -9.32509883844334 V4 0.891516013815999 0.0968629245456881 Combination Control 55.849 -0.869270170334013 1.26429906486641 18 2 0 0 2 14 1 0 15 2.83333333333333 2.66666666666667 1.5 0 1 50-60
EPIC_0422 V3 -9.29592928681189 V4 0.999974894523621 1.36685371168453e-05 Combination Control 68.753 -0.51053057048905 -1.0479181039865 13 2 0 0 2 9 0 1 10 2 1.83333333333333 0 1.5 4 60-70
EPIC_0423 V3 -10.0221205743192 V4 0.999581545591354 0.000171035293461602 Combination Control 69.164 -0.458437051886943 0.999598594153505 5 0 0 0 0 5 0 0 5 3.5 3.5 0 0 1 60-70
EPIC_0424 V3 -10.1267673969444 V4 0.998819291591644 0.000749107853726942 Combination PreLeukemia 63.775 0.503759428512219 1.92786431123707 7 0 0 0 0 6 1 0 7 4.5 4 1.5 0 2 60-70
EPIC_0425 V3 -10.3016443012408 V1 0.744428384304047 0.025136948307621 Neutral Control 63.258 -0.445058982707896 0.723542194877338 3 0 0 0 0 2 0 0 2 2 2 0 0 0 60-70
EPIC_0426 V3 -10.3267275974569 V1 0.940263110399246 0.00337975737987432 Neutral Control 58.062 0.115417533889824 0.890439642749124 7 1 0 0 1 5 1 0 6 2 1.75 1.5 0 0 50-60
EPIC_0427 V3 -10.3017399757798 V3 0.480963650345802 0.0578447579226725 Negative Control 64.545 -0.625574273060734 0.0459786941790565 1 0 0 0 0 1 0 0 1 1.5 1.5 0 0 0 60-70
EPIC_0428 V3 -10.2174515353447 V2 1 0 Positive Control 64.244 -0.422120679924453 0.562807766497077 2 1 0 0 1 1 0 0 1 0.75 0.75 0 0 2 60-70
EPIC_0429 V3 -10.2880883373501 V4 0.999824017286301 0.000129160781830291 Combination Control 57.889 1.72313730803409 2.18941483751525 3 0 0 0 0 1 2 0 3 2.5 1.5 2 0 1 50-60
EPIC_0430 V3 -10.3021036218627 V1 0.485378965735435 0.0491815521631775 Neutral Control 57.259 -0.271263527347859 0.448539920575187 1 0 0 0 0 1 0 0 1 1.5 1.5 0 0 0 50-60
EPIC_0431 V3 -9.83128797332467 V4 0.946793794631958 0.0464523817433469 Combination Control 61.147 -0.108305512917965 1.71214591775779 9 3 0 0 3 6 0 0 6 1 1 0 0 4 60-70
EPIC_0432 V3 -10.3036286160285 V3 0.548699024319649 0.0136705005716663 Negative Control 53.38 0.297969146205605 -4.60434913356242 3 0 0 1 1 2 0 0 2 1 2 0 0.5 0 50-60
EPIC_0433 V3 -10.1940870674252 V4 0.999948507547379 2.29385342351652e-05 Combination Control 51.395 -0.393425699480148 1.05571231083226 5 0 0 0 0 4 0 0 4 3 3 0 0 2 50-60
EPIC_0434 V3 -10.3106700135875 V1 0.694955950975418 0.0238507779529376 Neutral Control 52.895 -0.485011407412549 0.490698050775141 2 0 0 0 0 2 0 0 2 2 2 0 0 0 50-60
EPIC_0435 V3 -10.3022788180964 V3 0.684020113945007 0.0143207723863535 Negative Control 59.493 0.131479606110668 -5.02407561830312 3 1 0 1 2 1 0 0 1 0.5 0.75 0 0.5 0 50-60
EPIC_0436 V3 -10.2743633898582 V2 0.987318575382232 0.0125749594533487 Positive Control 59.682 -0.320672185191737 0.393948914805678 1 0 0 0 0 1 0 0 1 1.5 1.5 0 0 1 50-60
EPIC_0437 V3 -10.3076316221698 V1 0.441379733383656 0.0498494998508486 Neutral Control 39.203 -0.512805633683166 0.461545953047588 2 1 0 0 1 1 0 0 1 0.75 0.75 0 0 0 30-40
EPIC_0438 V3 -10.3063824688825 V3 0.430118259415031 0.0484503346207718 Negative Control 49.194 -0.506917059215966 0.183577238240871 1 0 0 0 0 1 0 0 1 1.5 1.5 0 0 0 40-50
EPIC_0439 V3 -10.3023881604266 V1 0.482873509079218 0.0492183228617155 Neutral PreLeukemia 64.756 -0.279505166143488 0.439470727888007 1 0 0 0 0 1 0 0 1 1.5 1.5 0 0 0 60-70
EPIC_0440 V3 -9.29456954866787 V4 0.999559837579727 0.00020446464078915 Combination Control 64.851 -0.117450455990003 -1.90864666284845 13 3 0 0 3 8 0 1 9 1.375 1.25 0 1.5 2 60-70
EPIC_0441 V3 -10.3070476347245 V3 0.435492875054479 0.0500712040238947 Negative Control 55.893 -0.530513653063319 0.156427760800586 1 0 0 0 0 1 0 0 1 1.5 1.5 0 0 0 50-60
EPIC_0442 V3 -10.2618026896775 V1 0.837131994962692 0.0269489654844582 Neutral Control 59.436 -0.939902193828743 0.564089244151863 6 1 0 0 1 5 0 0 5 1.75 1.75 0 0 0 50-60
EPIC_0444 V3 -10.2848871749636 V1 0.69493505358696 0.0186857042187172 Neutral Control 50.732 -0.23734113080577 -3.15380321084179 5 1 0 0 1 3 0 1 4 1.5 1.25 0 1.5 0 50-60
EPIC_0445 V3 -10.2129900369325 V4 0.999968838691711 1.39879480268208e-05 Combination Control 46.894 -0.475637824378169 0.687565106367356 3 0 0 0 0 3 0 0 3 2.5 2.5 0 0 1 40-50
EPIC_0446 V3 -9.90624586825014 V2 0.689850248582661 0.114405314580792 Positive PreLeukemia 46.987 0.127952486922883 -6.94006434603513 2 0 0 0 0 1 0 0 1 1.5 1.5 0 0 1 40-50
EPIC_0447 V3 -9.87709868209532 V4 0.999275869131088 0.00026928712232257 Combination Control 69.604 -0.769693310522784 0.522864104141269 4 1 0 0 1 3 0 0 3 1.25 1.25 0 0 2 60-70
EPIC_0448 V3 -10.2417657076699 V4 0.999897754192352 5.53998481732937e-05 Combination PreLeukemia 71.02 0.739083925861436 2.17712118956547 5 0 0 0 0 3 2 0 5 3.5 2.5 2 0 2 70-80
EPIC_0450 V3 -10.2611677586465 V4 0.999884724617004 9.5964226742855e-05 Combination PreLeukemia 51.51 0.944332618227604 -2.43496805763508 4 0 0 0 0 2 1 1 4 3 2 1.5 1.5 2 50-60
EPIC_0451 V3 -10.4001990165374 V3 0.969811350107193 0.0156182904557217 Negative Control 55.14 0.775277327340321 -9.99397615815824 1 0 0 1 1 0 0 0 0 0.5 0 0 0.5 0 50-60
EPIC_0452 V3 -10.3050264583179 V1 0.588966916501522 0.0481205432552278 Neutral Control 62.461 0.468408375555288 1.08014466711029 5 2 1 0 3 2 0 0 2 0.5 0.666666666666667 0.5 0 0 60-70
EPIC_0453 V3 -10.1973615388741 V4 0.999872291088104 4.29537602661848e-05 Combination Control 67.893 1.20809764483655 -0.735323795052938 4 0 1 0 1 2 1 0 3 1.25 2 0.75 0 1 60-70
EPIC_0454 V3 -10.3062789250092 V3 0.456042253226042 0.053883074815177 Negative PreLeukemia 41.377 -0.587555874926333 0.0903556469687285 1 0 0 0 0 1 0 0 1 1.5 1.5 0 0 0 40-50
EPIC_0455 V3 -10.2798172527519 V3 0.494473934173584 0.028238575899908 Negative PreLeukemia 49.599 1.33741301591539 1.79118804920349 2 0 1 0 1 1 0 0 1 0.75 1.5 0.5 0 0 40-50
EPIC_0456 V3 -10.2787706312808 V1 0.599646639823914 0.0223154393876421 Neutral Control 67.409 -0.725022711942581 0.21947733930136 2 0 0 0 0 2 0 0 2 2 2 0 0 0 60-70
EPIC_0457 V3 -10.3056584901204 V1 0.823975914716721 0.0099860313601607 Neutral Control 64.931 1.0131852894701 1.66379576109245 5 2 0 0 2 1 2 0 3 0.833333333333333 0.5 2 0 0 60-70
EPIC_0458 V3 -10.2739632963318 V4 0.9999880194664 9.70729751129109e-06 Combination PreLeukemia 52.726 2.19021147915021 -7.44205265890827 4 0 0 0 0 1 2 1 4 3 1.5 2 1.5 1 50-60
EPIC_0459 V3 -10.2878402462297 V4 0.99957332611084 0.000228467728201691 Combination Control 67.871 1.46819754276404 2.22992546109935 4 0 0 0 0 2 2 0 4 3 2 2 0 1 60-70
EPIC_0460 V3 -10.1455651658764 V4 0.999951863288879 1.71913297672529e-05 Combination Control 68.359 -0.670624833800482 0.282361635268556 2 0 0 0 0 2 0 0 2 2 2 0 0 1 60-70
EPIC_0461 V3 -10.2977891557506 V1 0.600861996412277 0.0410324948206672 Neutral PreLeukemia 73.558 0.671306095388422 -7.07104888643788 5 0 1 0 1 2 0 2 4 1.5 2 0.5 2 0 70-80
EPIC_0462 V3 -10.2543454599233 V2 0.999998712539673 5.55116645010853e-07 Positive Control 52.359 0.238420660000896 -4.51927199767298 3 0 0 1 1 2 0 0 2 1 2 0 0.5 2 50-60
EPIC_0463 V3 -10.2973654542211 V1 0.59386231303215 0.0443090033573388 Neutral Control 63.524 0.106340094166781 0.84693064285653 1 0 0 0 0 1 0 0 1 1.5 1.5 0 0 0 60-70
EPIC_0464 V3 -10.1682193228252 V4 0.99592936038971 0.00216642766440083 Combination PreLeukemia 61.667 2.31228280708971 2.01335500414133 8 0 0 0 0 4 3 0 7 4.5 3 2.5 0 2 60-70
EPIC_0465 V3 -10.300970023538 V1 0.606740909814835 0.019495105079647 Neutral Control 58.119 1.55281161203167 -0.11567151137258 2 0 0 0 0 1 1 0 2 2 1.5 1.5 0 0 50-60
EPIC_0466 V3 -10.2612058627919 V3 0.612074080482125 0.0861699927366198 Negative Control 55.003 0.928750302199162 -9.38491816501758 1 0 0 0 0 0 0 1 1 1.5 0 0 1.5 0 50-60
EPIC_0467 V3 -10.3200378348915 V1 0.591795271635056 0.0291328696810149 Neutral Control 58.853 -0.0681938184816356 -5.23431825479893 3 0 0 0 0 2 0 1 3 2.5 2 0 1.5 0 50-60
EPIC_0468 V3 -10.257570230313 V4 0.999952667951584 2.38367155443346e-05 Combination Control 64.444 -0.189135237882202 1.01331016515458 3 0 0 0 0 3 0 0 3 2.5 2.5 0 0 1 60-70
EPIC_0469 V3 -10.2520948302936 V4 0.999847012758255 7.19911135461119e-05 Combination PreLeukemia 67.978 1.39382383299841 2.35690670241353 6 1 0 0 1 2 3 0 5 1.75 1 2.5 0 3 60-70
EPIC_0470 V3 -10.0866731383302 V4 0.994327092170715 0.00363647289708793 Combination PreLeukemia 71.866 1.61621065013616 2.74551647147415 7 0 0 0 0 3 4 0 7 4.5 2.5 3 0 2 70-80
EPIC_0471 V3 -10.3051896434622 V1 0.446966050565243 0.0497351226241286 Neutral Control 58.801 -0.384000118183829 0.323216215104763 1 0 0 0 0 1 0 0 1 1.5 1.5 0 0 0 50-60
EPIC_0472 V3 -10.1390050402405 V4 0.999721032381058 0.000159612877480262 Combination PreLeukemia 39.524 0.547490786287631 0.39347990363632 5 1 0 0 1 3 1 0 4 1.5 1.25 1.5 0 1 30-40
EPIC_0473 V3 -10.25194904052 V4 0.985828709602356 0.0138693883533623 Combination PreLeukemia 59.017 1.03212715608721 -6.1592732105234 7 1 1 1 3 3 1 0 4 0.75 1.25 0.75 0.5 1 50-60
EPIC_0474 V3 -10.2799120989399 V2 0.986813449859619 0.00727127829180062 Positive Control 60.846 0.42207969941234 1.33144968717529 2 0 1 0 1 1 0 0 1 0.75 1.5 0.5 0 1 60-70
EPIC_0475 V3 -10.3050471670925 V1 0.598526647686958 0.0424319590961395 Neutral Control 67.8 -0.677905354891416 0.475001271998846 3 1 0 0 1 2 0 0 2 1 1 0 0 0 60-70
EPIC_0476 V3 -9.69896677259826 V4 0.988796240091324 0.00758528964305013 Combination Control 70.335 -0.890478148470485 0.876043537443278 10 0 1 0 1 8 0 0 8 2.5 5 0.5 0 1 70-80
EPIC_0477 V3 -10.3151402096851 V1 0.66341724395752 0.0221193447257592 Neutral PreLeukemia 59.359 1.30917480301562 -1.74692550675613 2 0 0 0 0 1 1 0 2 2 1.5 1.5 0 0 50-60
EPIC_0478 V3 -10.305566543161 V1 0.442285718768835 0.0496848746254891 Neutral Control 53.796 -0.396026046379233 0.309689389006359 1 0 0 0 0 1 0 0 1 1.5 1.5 0 0 0 50-60
EPIC_0479 V3 -10.3206702808696 V1 0.777051788568497 0.0187307954634716 Neutral PreLeukemia 56.583 1.08448194577994 -2.08904801633323 5 0 0 0 0 2 2 1 5 3.5 2 2 1.5 0 50-60
EPIC_0481 V3 -10.2648692450287 V4 0.999948823451996 2.94619839062931e-05 Combination Control 49.142 -0.250777368564058 0.735987687062563 2 0 0 0 0 2 0 0 2 2 2 0 0 1 40-50
EPIC_0482 V3 -10.3032372201875 V3 0.415063103474677 0.0508148911906475 Negative PreLeukemia 57.758 0.744739793169795 0.952946457768866 3 1 1 0 2 1 0 0 1 0.5 0.75 0.5 0 0 50-60
EPIC_0483 V3 -10.2496950974863 V4 0.999782282114029 0.000112873152839272 Combination Control 58.519 -0.044182953623401 1.28580113406323 4 0 0 0 0 3 1 0 4 3 2.5 1.5 0 1 50-60
EPIC_0484 V3 -10.2942359441949 V1 0.601649108529091 0.0260691951238374 Neutral Control 58.037 -0.850433118244478 0.277646290668313 3 0 0 0 0 2 0 0 2 2 2 0 0 0 50-60
EPIC_0485 V3 -10.2847372434351 V4 0.999980425834656 1.39461033923844e-05 Combination Control 54.48 1.79282485656147 -4.23816880548362 3 0 0 0 0 1 1 1 3 2.5 1.5 1.5 1.5 1 50-60
EPIC_0486 V3 -10.2982704276737 V1 0.534144857525826 0.0487571242555977 Neutral Control 48.728 -0.115734143561074 0.616814238810483 1 0 0 0 0 1 0 0 1 1.5 1.5 0 0 0 40-50
EPIC_0487 V3 -10.3203376979486 V3 0.671135985851288 0.0252614540759563 Negative Control 60.991 0.260321587139568 -6.57754599257616 2 0 0 1 1 1 0 0 1 0.75 1.5 0 0.5 0 60-70
EPIC_0488 V3 -10.2909929500836 V1 0.638740092515946 0.0294715656614146 Neutral Control 46.333 0.346646352132716 1.08075129398669 1 0 0 0 0 1 0 0 1 1.5 1.5 0 0 0 40-50
EPIC_0489 V3 -10.2592845026791 V4 0.999699836969376 0.000140705824885957 Combination Control 56.175 0.361833380132512 1.52840386579952 4 0 1 0 1 3 0 0 3 1.25 2.5 0.5 0 1 50-60
EPIC_0490 V3 -10.2797998573812 V4 0.999937891960144 6.0343996708361e-05 Combination PreLeukemia 52.813 1.25835883552317 -4.82208974012667 2 0 0 0 0 0 1 1 2 2 0 1.5 1.5 1 50-60
EPIC_0491 V3 -9.91712543010413 V4 0.999339538812637 0.000243815792385228 Combination Control 49.136 -0.600708351010032 0.836406618924806 5 0 0 0 0 5 0 0 5 3.5 3.5 0 0 1 40-50
EPIC_0492 V3 -10.2614746626869 V2 0.995319652557373 0.00467372537379139 Positive Control 67.233 -0.47902612667533 0.499192407952253 2 0 0 0 0 2 0 0 2 2 2 0 0 2 60-70
EPIC_0493 V3 -10.2547488668537 V4 0.999879437685013 0.000111124987495426 Combination PreLeukemia 44.92 1.96953188150289 -2.98875472899808 3 0 0 0 0 0 2 0 2 2 0 2 0 1 40-50
EPIC_0494 V3 -10.3234108801077 V1 0.973913937807083 0.00458760984021878 Neutral Control 64.854 0.527977633767232 1.9180005530052 11 1 1 0 2 8 1 0 9 1.83333333333333 2.5 0.75 0 0 60-70
EPIC_0495 V3 -10.240944397667 V4 0.999940598011017 3.44026895838856e-05 Combination Control 62.319 -0.512913300475932 0.92718263584699 5 2 0 0 2 3 0 0 3 0.833333333333333 0.833333333333333 0 0 1 60-70
EPIC_0496 V3 -9.87543121155989 V4 0.999606692790985 0.000151690495287394 Combination PreLeukemia 62.571 -0.774044598775944 0.64692237463407 5 1 0 0 1 4 0 0 4 1.5 1.5 0 0 2 60-70
EPIC_0497 V3 -10.306046158382 V1 0.69611504971981 0.0286697826505617 Neutral Control 55.403 0.464461193795845 1.29298301950629 3 1 0 0 1 1 1 0 2 1 0.75 1.5 0 0 50-60
EPIC_0498 V3 -10.2647346379935 V4 0.999854701757431 8.90239228151321e-05 Combination PreLeukemia 55.198 0.65120958834627 1.04792055732429 4 1 0 0 1 2 1 0 3 1.25 1 1.5 0 2 50-60
EPIC_0499 V3 -10.3060034983062 V3 0.42172605022788 0.0462917910998663 Negative Control 67.773 -0.46783668596213 0.22830236004933 1 0 0 0 0 1 0 0 1 1.5 1.5 0 0 0 60-70
EPIC_0500 V3 -10.2527293471491 V2 0.999989247322082 8.8093756102809e-06 Positive Control 66.661 -0.0691993850395219 -5.28981291437371 3 0 0 1 1 2 0 0 2 1 2 0 0.5 2 60-70
EPIC_0501 V3 -9.87330442040259 V4 0.999521225690842 0.000180493818303762 Combination Control 72.761 0.102060247531315 1.72529498805805 10 1 2 0 3 6 1 0 7 1.125 2 0.5 0 2 70-80
EPIC_0502 V3 -10.2567360808698 V1 0.838579595088959 0.0163072253701758 Neutral Control 64.298 0.542328805363705 -2.53389701330843 9 2 1 0 3 4 1 1 6 1 1 0.75 1.5 0 60-70
EPIC_0503 V3 -10.2178847629105 V1 0.777736788988113 0.0386124582029962 Neutral Control 56.175 -1.03176870638381 0.55622810916876 7 2 0 0 2 5 0 0 5 1.16666666666667 1.16666666666667 0 0 0 50-60
EPIC_0504 V3 -9.56412324311854 V4 0.99974958896637 0.000108980445238484 Combination PreLeukemia 68.509 0.982357425410383 -1.20533788456377 8 2 0 0 2 3 3 0 6 1.33333333333333 0.833333333333333 2.5 0 4 60-70
EPIC_0505 V3 -10.227707348906 V2 0.979507523775101 0.0204191004426512 Positive Control 68.43 -0.60833427775568 0.353520501677044 2 1 0 0 1 1 0 0 1 0.75 0.75 0 0 1 60-70
EPIC_0506 V3 -10.3084897937916 V3 0.418963592126966 0.0547829693162901 Negative Control 71.222 -0.655908599215785 0.298829125718367 2 1 0 0 1 1 0 0 1 0.75 0.75 0 0 0 70-80
EPIC_0507 V3 -9.85725139246366 V4 0.983213126659393 0.0142722425496224 Combination PreLeukemia 46.568 -0.283050898314974 1.33135628826429 7 0 0 0 0 6 1 0 7 4.5 4 1.5 0 2 40-50
EPIC_0508 V3 -10.2930940623603 V1 0.824024498462677 0.0252017547486182 Neutral PreLeukemia 68.359 0.594680437920296 -4.35786827471098 6 1 0 0 1 3 1 1 5 1.75 1.25 1.5 1.5 0 60-70
EPIC_0509 V3 -10.2349815130922 V4 0.991926670074463 0.00668431154437474 Combination PreLeukemia 66.798 0.337807703099727 -5.47651365327576 6 0 0 1 1 4 1 0 5 1.75 3 1.5 0.5 1 60-70
EPIC_0510 V3 -9.72152939676298 V4 0.998912644386291 0.000673972340413861 Combination PreLeukemia 58.196 1.44470825820472 -1.93759478544604 10 1 1 0 2 5 2 1 8 1.66666666666667 1.75 1 1.5 1 50-60
EPIC_0511 V3 -9.97610981878533 V4 0.999544882774353 0.000172161242684745 Combination Control 56.862 -0.514897190612117 0.917644016234021 5 0 0 0 0 5 0 0 5 3.5 3.5 0 0 1 50-60
EPIC_0512 V3 -9.36900061236604 V4 0.999961990118027 1.96507996681864e-05 Combination PreLeukemia 58.817 0.265405139547784 0.428766824838856 10 0 0 0 0 8 2 0 10 6 5 2 0 4 50-60
EPIC_0513 V3 -10.1012140115437 V4 0.999937605857849 2.29264820293807e-05 Combination Control 48.227 0.345536009066427 -0.734397105995273 5 0 0 0 0 2 0 0 2 2 2 0 0 1 40-50
EPIC_0514 V3 -10.2418970013013 V4 0.999122661352158 0.000568320866206087 Combination PreLeukemia 48.361 0.570680488833806 1.71375182538965 4 0 1 0 1 2 1 0 3 1.25 2 0.75 0 1 40-50
EPIC_0515 V3 -12.0591938646599 V1 0.688738823929691 0.150696390642617 Neutral Control 53.216 -1.35651143054312 1.01166468218336 195 27 0 1 28 163 1 1 165 2.87931034482759 2.94642857142857 1.5 0.75 14 50-60
EPIC_0516 V3 -9.29067298562835 V4 0.999960196018219 2.93386009719328e-05 Combination PreLeukemia 72.873 -0.0414855932895471 0.360133633660343 13 2 0 0 2 8 2 0 10 2 1.66666666666667 2 0 2 70-80
EPIC_0517 V3 -9.46877963042033 V4 0.99709307551384 0.00257858480523342 Combination Control 48.23 0.572246094577022 -0.758842949248101 10 0 0 0 0 8 2 0 10 6 5 2 0 1 40-50
EPIC_0001 V4 -9.29298201400267 V4 0.865870732256735 0.0985550007526787 Combination Control 58.579 -1.20869367791754 0.711655750947906 57 14 1 0 15 41 1 0 42 1.375 1.43333333333333 0.75 0 7 50-60
EPIC_0002 V4 -10.2678285289273 V1 0.802380406856537 0.0180831669929392 Neutral Control 55.211 -0.646466090578009 0.508237493086836 3 0 0 0 0 3 0 0 3 2.5 2.5 0 0 0 50-60
EPIC_0003 V4 -9.86001559970494 V4 0.999659365415573 0.000174125759792459 Combination Control 60.838 -0.596566610641755 1.03696587032527 7 2 0 0 2 4 0 0 4 1 1 0 0 1 60-70
EPIC_0004 V4 -9.95787035841807 V3 0.476145228743553 0.0661804071909742 Negative Control 62.196 -1.0132991466329 0.897765027298361 12 2 0 0 2 10 0 0 10 2 2 0 0 0 60-70
EPIC_0005 V4 -9.30825059355757 V4 0.994464260339737 0.00482789620183894 Combination PreLeukemia 62.869 -0.743811202024836 1.34608986739312 19 4 0 0 4 14 1 0 15 1.7 1.6 1.5 0 2 60-70
EPIC_0006 V4 -10.2813289933019 V1 0.898424279689789 0.00886504325351892 Neutral PreLeukemia 60.799 -0.587197559183922 0.728452418156322 4 0 0 0 0 4 0 0 4 3 3 0 0 0 60-70
EPIC_0007 V4 -9.29912340821504 V4 0.998997515439987 0.000571150300434136 Combination Control 62.574 -1.07444048447997 0.657048148986059 9 1 0 0 1 8 0 0 8 2.5 2.5 0 0 2 60-70
EPIC_0008 V4 -9.30395269446515 V4 0.997442734241486 0.00158844071946152 Combination Control 62.376 -1.09692238204997 0.79766467801618 12 4 0 0 4 8 0 0 8 1 1 0 0 1 60-70
EPIC_0009 V4 -9.54426974085446 V4 0.987903088331223 0.00626697825204964 Combination Control 62.387 -0.841952314207434 0.847473987974314 8 1 0 0 1 7 0 0 7 2.25 2.25 0 0 1 60-70
EPIC_0010 V4 -9.27153517861645 V4 0.99002525806427 0.0080646940798024 Combination Control 55.346 0.0759638708400115 1.52038381684666 16 5 0 0 5 10 1 0 11 1.08333333333333 1 1.5 0 2 50-60
EPIC_0011 V4 -9.40334818601282 V4 0.543325635425581 0.153831104944598 Combination Control 55.031 -1.4897621443017 1.17443451841423 80 26 0 0 26 54 0 0 54 1.03703703703704 1.03703703703704 0 0 6 50-60
EPIC_0012 V4 -9.31056583456426 V4 0.999252724647522 0.000367240431954771 Combination Control 51.439 -1.11798926322067 0.673327753564176 10 1 0 0 1 8 0 0 8 2.5 2.5 0 0 2 50-60
EPIC_0013 V4 -9.31552641444569 V3 0.719839680194855 0.0300360318784813 Negative Control 51.978 -1.17652149235117 1.02449373402068 21 7 0 0 7 13 0 0 13 0.9375 0.9375 0 0 0 50-60
EPIC_0014 V4 -9.95185156015165 V4 0.99852836728096 0.00119485577942048 Combination PreLeukemia 55.775 0.617366326201059 -1.77006024003582 7 1 0 1 2 3 2 0 5 1.16666666666667 1.25 2 0.5 1 50-60
EPIC_0015 V4 -9.30079584885639 V4 0.999410611391067 0.000376970680818483 Combination PreLeukemia 46.511 -1.31207491814863 0.72602587839034 16 6 0 0 6 10 0 0 10 0.857142857142857 0.857142857142857 0 0 2 40-50
EPIC_0016 V4 -9.33014101089691 V4 0.999961799383163 2.3063488151044e-05 Combination Control 49.06 -0.254031546439394 0.618713324655736 11 1 0 0 1 9 1 0 10 3 2.75 1.5 0 3 40-50
EPIC_0017 V4 -9.46618109337634 V4 0.997896939516068 0.00110912541547659 Combination Control 46.012 -0.19518393086873 1.21391699843027 14 1 0 0 1 11 2 0 13 3.75 3.25 2 0 1 40-50
EPIC_0018 V4 -9.27317779862229 V4 0.9983014523983 0.00112741031145061 Combination Control 46.754 -1.05860567084477 0.676670403531209 9 3 0 0 3 6 0 0 6 1 1 0 0 1 40-50
EPIC_0019 V4 -9.58807128430785 V4 0.997157835960388 0.00248882392924459 Combination Control 49.528 1.26947782057434 1.1545701431684 9 2 0 0 2 4 3 0 7 1.5 1 2.5 0 2 40-50
EPIC_0020 V4 -10.280965347219 V1 0.873532581329346 0.0251131296109841 Neutral Control 46.152 -0.239164880294091 -6.07111717740563 7 1 0 1 2 4 0 1 5 1.16666666666667 1.5 0 0.75 0 40-50
EPIC_0021 V4 -9.48081474190026 V4 0.506758581507449 0.164266709192395 Combination Control 56.052 -1.56101751979736 1.12659052596017 92 28 0 0 28 63 0 0 63 1.12068965517241 1.12068965517241 0 0 7 50-60
EPIC_0022 V4 -9.88187826728624 V4 0.999715685844421 0.000163573289691356 Combination Control 57.109 -0.723595113581313 0.704795283028221 5 1 0 0 1 4 0 0 4 1.5 1.5 0 0 1 50-60
EPIC_0023 V4 -9.31019597584886 V4 0.993402677774429 0.00500584810030772 Combination Control 41.106 -1.18855890993317 1.1274523391102 27 8 0 0 8 17 0 0 17 1.05555555555556 1.05555555555556 0 0 1 40-50
EPIC_0024 V4 -9.7968944261982 V4 0.999678730964661 0.000148397527406649 Combination Control 41.613 -0.517159928344081 1.02020213135224 6 2 0 0 2 4 0 0 4 1 1 0 0 2 40-50
EPIC_0025 V4 -10.2992917844398 V1 0.509749485552311 0.10175562160338 Neutral Control 41.673 -1.06445764811126 0.791335299081171 11 2 0 0 2 8 0 0 8 1.66666666666667 1.66666666666667 0 0 0 40-50
EPIC_0026 V4 -9.27364995868448 V3 0.718018698692322 0.052941005007152 Negative Control 41.632 -0.851748726826779 1.11558366935058 18 3 0 0 3 13 1 0 14 2 1.875 1.5 0 0 40-50
EPIC_0027 V4 -9.34134859974152 V4 0.999796044826507 6.98020858172551e-05 Combination Control 63.652 -0.357646107574072 1.23825585481422 15 4 0 0 4 8 2 0 10 1.2 1 2 0 2 60-70
EPIC_0028 V4 -9.32124120790016 V4 0.988304698467255 0.00978768577117848 Combination Control 63.707 0.264649488405316 1.09779148626848 17 5 1 0 6 9 2 0 11 0.928571428571429 0.916666666666667 1 0 1 60-70
EPIC_0029 V4 -10.2824654908551 V1 0.669899591803551 0.0367875089024292 Neutral Control 49.977 2.5363306880014 -1.09468822817762 1 0 0 0 0 0 1 0 1 1.5 0 1.5 0 0 40-50
EPIC_0030 V4 -10.2972465858546 V1 0.690631133317947 0.0245769456426984 Neutral Control 49.845 0.633701649520669 -1.84048505511482 3 0 0 0 0 2 0 0 2 2 2 0 0 0 40-50
EPIC_0031 V4 -10.0239686253696 V4 0.948664128780365 0.0340983660183913 Combination Control 57.317 0.721796896687852 -10.6294170253024 3 0 0 1 1 1 0 1 2 1 1.5 0 0.75 1 50-60
EPIC_0032 V4 -10.1427955743538 V4 0.99992625117302 3.96572914939139e-05 Combination Control 57.922 -0.195394174973279 1.155885439911 5 0 0 0 0 4 1 0 5 3.5 3 1.5 0 2 50-60
EPIC_0033 V4 -10.3087424408424 V1 0.426715870946646 0.0490678273547176 Neutral Control 62.289 -0.435567921132627 0.265003393589959 1 0 0 0 0 1 0 0 1 1.5 1.5 0 0 0 60-70
EPIC_0034 V4 -9.72911792014844 V4 0.999313348531723 0.000329108509711479 Combination Control 55.025 -0.880277326754412 0.525850016098651 5 1 0 0 1 4 0 0 4 1.5 1.5 0 0 1 50-60
EPIC_0035 V4 -10.2902983777816 V1 0.535273860394955 0.0487223177732989 Neutral Control 55.411 -0.112062096413182 0.620719265297078 1 0 0 0 0 1 0 0 1 1.5 1.5 0 0 0 50-60
EPIC_0036 V4 -10.2556998137859 V1 0.920295214653015 0.00521648536725175 Neutral Control 55.713 -0.0128332426614837 -0.837281398633211 7 1 0 0 1 5 1 0 6 2 1.75 1.5 0 0 50-60
EPIC_0037 V4 -10.1398955175508 V1 0.595234820246696 0.0334294975389913 Neutral PreLeukemia 55.847 -0.443579101653408 1.11298987756331 6 4 0 0 4 2 0 0 2 0.4 0.4 0 0 0 50-60
EPIC_0039 V4 -10.2808212141473 V1 0.65869277715683 0.0246047365598168 Neutral Control 58.245 -0.586718521216363 0.378050880614709 2 0 0 0 0 2 0 0 2 2 2 0 0 0 50-60
EPIC_0040 V4 -10.2710135384696 V4 0.999960309267044 1.89923226205541e-05 Combination PreLeukemia 58.464 -0.437061873842278 0.546204050892243 2 0 0 0 0 2 0 0 2 2 2 0 0 1 50-60
EPIC_0041 V4 -10.3082280348799 V3 0.730734080076218 0.0183713796430527 Negative Control 58.683 -0.544763553853761 0.139980206310491 1 1 0 0 1 0 0 0 0 0.5 0.5 0 0 0 50-60
EPIC_0042 V4 -10.2973567565358 V1 0.512820352613926 0.0470991168526947 Neutral Control 59.335 -0.156957214133695 0.828210498843672 2 1 0 0 1 1 0 0 1 0.75 0.75 0 0 0 50-60
EPIC_0043 V4 -10.07659459188 V4 0.999916237592697 3.45324619699691e-05 Combination Control 58.078 -0.758627654486758 0.38319881073952 3 1 0 0 1 2 0 0 2 1 1 0 0 1 50-60
EPIC_0044 V4 -10.2832714763648 V1 0.703822875022888 0.0286827390530915 Neutral PreLeukemia 58.308 -0.261414032948587 -4.34873918814511 4 0 0 0 0 3 0 1 4 3 2.5 0 1.5 0 50-60
EPIC_0046 V4 -10.2619878261229 V4 0.999885588884354 6.90787194245725e-05 Combination Control 54.286 -0.0794674545381227 1.22895423661344 4 1 0 0 1 2 1 0 3 1.25 1 1.5 0 1 50-60
EPIC_0047 V4 -10.2642881568119 V1 0.765581059455872 0.0209324997982555 Neutral PreLeukemia 54.004 -0.747572322010238 0.395698822298676 3 0 0 0 0 3 0 0 3 2.5 2.5 0 0 0 50-60
EPIC_0048 V4 -10.2878000712069 V1 0.752430903911591 0.0285893703727966 Neutral Control 54.957 0.685110884933526 -2.53219720008555 3 0 0 0 0 2 1 0 3 2.5 2 1.5 0 0 50-60
EPIC_0049 V4 -9.34534704995234 V4 0.999844181537628 4.00987122033098e-05 Combination Control 50.39 -1.02145062640862 0.75341670444173 10 2 1 0 3 7 0 0 7 1.125 1.5 0.5 0 1 50-60
EPIC_0051 V4 -10.3096511418744 V4 0.999967420101166 1.70249995212971e-05 Combination PreLeukemia 50.177 0.820619975364153 -3.08283429166702 4 0 0 0 0 2 1 1 4 3 2 1.5 1.5 1 50-60
EPIC_0052 V4 -10.3131409845796 V3 0.467804549820721 0.0557825358821876 Negative Control 50.639 -0.606933377955935 0.0677708592201509 1 0 0 0 0 1 0 0 1 1.5 1.5 0 0 0 50-60
EPIC_0053 V4 -9.8302305832907 V4 0.993685388565063 0.00563345006369718 Combination Control 63.841 -0.519414383033738 1.04463981343626 7 0 0 0 0 6 1 0 7 4.5 4 1.5 0 4 60-70
EPIC_0054 V4 -10.2565488735469 V4 0.999994361400604 4.05884047065207e-06 Combination Control 51.107 0.888157214772552 -9.55691922896399 3 0 0 0 0 1 0 2 3 2.5 1.5 0 2 1 50-60
EPIC_0055 V4 -10.2808162440414 V4 0.999942630529404 2.71412284132057e-05 Combination Control 48.131 -0.00479428400738537 -4.82862418502694 3 1 0 0 1 1 0 1 2 1 0.75 0 1.5 1 40-50
EPIC_0056 V4 -10.150640886545 V4 0.997931790351868 0.00150278600589828 Combination Control 55.606 0.160392154087022 1.32844461176985 6 0 0 0 0 5 1 0 6 4 3.5 1.5 0 1 50-60
EPIC_0057 V4 -9.43740418011241 V4 0.976502448320389 0.0188557868991031 Combination Control 55.472 0.579671008920878 0.470052697567445 15 0 0 0 0 11 3 0 14 8 6.5 2.5 0 1 50-60
EPIC_0058 V4 -10.3113136423039 V3 0.423587425425649 0.0467607506391506 Negative Control 58.568 -0.47674141363839 0.218137940355068 1 0 0 0 0 1 0 0 1 1.5 1.5 0 0 0 50-60
EPIC_0059 V4 -9.3559656812457 V4 0.999128872156143 0.000334754972721814 Combination Control 64.186 -1.06772613720717 0.51186109080875 7 4 0 0 4 3 0 0 3 0.5 0.5 0 0 1 60-70
EPIC_0060 V4 -10.2778085016102 V3 0.804414814710617 0.0189742777041724 Negative Control 64.331 -0.139177065755458 0.591808296926374 1 1 0 0 1 0 0 0 0 0.5 0.5 0 0 0 60-70
EPIC_0061 V4 -10.2589262408776 V1 0.732140076160431 0.0214985060742575 Neutral Control 64.786 -0.818270897447759 0.314830712576966 3 0 0 0 0 3 0 0 3 2.5 2.5 0 0 0 60-70
EPIC_0062 V4 -10.2246035177604 V4 0.999342048168182 0.000238698162156944 Combination PreLeukemia 64.879 1.86000191799533 0.589539526718184 7 0 0 0 0 4 3 0 7 4.5 3 2.5 0 5 60-70
EPIC_0064 V4 -9.77572011828648 V4 0.999595236778259 0.000222776781321428 Combination PreLeukemia 57.246 1.30351837614797 0.104767031783393 6 0 0 0 0 4 2 0 6 4 3 2 0 1 50-60
EPIC_0065 V4 -10.2908732533661 V2 0.999445569515228 0.000538412972327708 Positive Control 57.777 -0.147748375424814 0.854996411837107 2 0 0 0 0 2 0 0 2 2 2 0 0 2 50-60
EPIC_0066 V4 -10.0719533413037 V4 0.999912577867508 3.6072410658639e-05 Combination Control 57.656 -0.765082069793387 0.376117853599143 3 1 0 0 1 2 0 0 2 1 1 0 0 1 50-60
EPIC_0067 V4 -10.2820653973288 V4 0.999983763694763 8.44717994024414e-06 Combination PreLeukemia 66.511 0.854687774213018 -6.6212202957465 4 0 0 0 0 2 1 1 4 3 2 1.5 1.5 1 60-70
EPIC_0068 V4 -10.3264459581216 V3 0.52750990241766 0.0357712985133139 Negative Control 60.838 0.217272942946711 0.841041777191849 6 4 1 0 5 1 0 0 1 0.25 0.3 0.5 0 0 60-70
EPIC_0069 V4 -9.97042484596637 V4 0.999656456708908 0.000189703598051442 Combination Control 73.829 0.137033776251855 1.68841528381468 7 3 0 0 3 3 1 0 4 0.75 0.625 1.5 0 1 70-80
EPIC_0070 V4 -9.82857056791414 V4 0.999613094329834 0.00018285444468811 Combination Control 60.361 -0.669531610042615 0.866529984232789 6 3 0 0 3 3 0 0 3 0.625 0.625 0 0 1 60-70
EPIC_0071 V4 -9.88494813604145 V4 0.999900680780411 6.05689549860875e-05 Combination Control 49.522 -0.358898945276639 -4.4181014280823 4 0 0 0 0 3 0 1 4 3 2.5 0 1.5 1 40-50
EPIC_0072 V4 -9.74187286863545 V4 0.984427803754807 0.0148713676613771 Combination Control 48.835 1.32074771965449 -1.52369610026872 9 0 2 0 2 5 1 0 6 1.33333333333333 3.5 0.5 0 1 40-50
EPIC_0073 V4 -10.2860679892945 V2 0.999992644786835 5.4353873230945e-06 Positive Control 55.926 -0.0617167842139985 -5.18932514566131 3 0 0 1 1 2 0 0 2 1 2 0 0.5 2 50-60
EPIC_0074 V4 -9.67551532782521 V4 0.999895906448364 4.17377868567522e-05 Combination Control 55.124 -0.0767276203688673 -0.746626885177302 6 0 0 0 0 5 1 0 6 4 3.5 1.5 0 3 50-60
EPIC_0075 V4 -10.2232209999642 V4 0.999938696622849 2.12154939658519e-05 Combination PreLeukemia 55.992 0.69546223840076 -1.44198186934774 7 0 0 0 0 4 2 1 7 4.5 3 2 1.5 2 50-60
EPIC_0076 V4 -9.6950412172742 V4 0.999898207187653 3.81138474799082e-05 Combination Control 63.359 -0.12931293071052 -2.16406581547748 5 0 0 0 0 4 1 0 5 3.5 3 1.5 0 2 60-70
EPIC_0077 V4 -10.2639327942387 V1 0.676193296909332 0.02309665914889 Neutral Control 56.928 -0.9046749013113 0.372758999800475 4 1 0 0 1 3 0 0 3 1.25 1.25 0 0 0 50-60
EPIC_0078 V4 -10.2799580724196 V1 0.625568693876266 0.0238830729927766 Neutral Control 56.452 -0.671204033825289 0.281648734121803 2 0 0 0 0 2 0 0 2 2 2 0 0 0 50-60
EPIC_0079 V4 -10.3141772516635 V3 0.450543973594904 0.0530833027716824 Negative Control 56.561 -0.576242131456267 0.103509452976189 1 0 0 0 0 1 0 0 1 1.5 1.5 0 0 0 50-60
EPIC_0080 V4 -10.2847152921339 V1 0.545262119174004 0.0331917894162356 Neutral Control 52.589 0.368422882060462 -6.17350943743847 2 0 0 0 0 1 0 1 2 2 1.5 0 1.5 0 50-60
EPIC_0081 V4 -9.31393763725399 V4 0.999833619594574 5.93987120793315e-05 Combination PreLeukemia 52.589 -1.02372802741628 1.06458998416166 17 7 0 0 7 9 1 0 10 0.75 0.6875 1.5 0 4 50-60
EPIC_0082 V4 -10.2967909928122 V4 0.999817419052124 0.000163907509728918 Combination Control 52.151 0.797734103538622 -3.20441665801495 5 1 0 0 1 2 1 1 4 1.5 1 1.5 1.5 2 50-60
EPIC_0083 V4 -10.0396087203418 V1 0.93212975859642 0.0131041446860676 Neutral Control 52.75 -0.147541384059629 1.86520428449449 17 1 0 0 1 14 2 0 16 4.5 4 2 0 0 50-60
EPIC_0084 V4 -10.2532917974688 V4 0.999937754869461 2.18596057197602e-05 Combination Control 55.745 -0.193327719799391 -4.13016241527461 4 0 0 0 0 3 0 1 4 3 2.5 0 1.5 2 50-60
EPIC_0085 V4 -10.2660450892538 V1 0.783520150184631 0.0262970359510011 Neutral Control 48.542 -0.370329052333247 0.949275542967738 4 1 0 0 1 3 0 0 3 1.25 1.25 0 0 0 40-50
EPIC_0086 V4 -10.3001996571208 V2 0.999996137619019 3.77057473209491e-06 Positive Control 59.63 0.420207317012078 1.14879993342276 1 1 0 0 1 0 0 0 0 0.5 0.5 0 0 1 50-60
EPIC_0087 V4 -10.2676346947965 V1 0.819366121292114 0.0261446894249091 Neutral PreLeukemia 48.887 -0.156478773569438 1.17843886726361 4 1 0 0 1 3 0 0 3 1.25 1.25 0 0 0 40-50
EPIC_0088 V4 -10.3174334993907 V1 0.961608576774597 0.00630888185801701 Neutral Control 59.335 -0.308966454326684 -0.751598367562274 13 3 0 0 3 8 0 1 10 1.5 1.25 0 1.5 0 50-60
EPIC_0089 V4 -10.2795546654893 V1 0.866444498300552 0.0150471227925452 Neutral Control 59.433 0.640886356016232 1.6683320664257 3 0 0 0 0 2 1 0 3 2.5 2 1.5 0 0 50-60
EPIC_0090 V4 -10.2001928425452 V4 0.999941164255142 4.28536204950971e-05 Combination Control 48.572 -0.36685071031157 0.812789936438188 3 1 0 0 1 2 0 0 2 1 1 0 0 1 40-50
EPIC_0092 V4 -10.2181299548025 V4 0.99993166923523 2.54847420450976e-05 Combination Control 64.646 0.00742720534393977 -2.76626322067352 6 2 0 0 2 1 1 1 3 0.833333333333333 0.5 1.5 1.5 1 60-70
EPIC_0093 V4 -10.296858917593 V1 0.773297584056854 0.0168683259962128 Neutral Control 56.972 0.205655986289882 -1.65874579701729 8 2 1 0 3 4 0 1 5 0.875 1 0.5 1.5 0 50-60
EPIC_0094 V4 -10.281324851547 V1 0.921561431884766 0.00771923248829217 Neutral Control 56.255 -0.394498191709915 0.937516204372011 4 0 0 0 0 4 0 0 4 3 3 0 0 0 50-60
EPIC_0095 V4 -10.2751130475008 V4 0.999892675876617 6.34398886215022e-05 Combination Control 52.89 -0.00912981044001195 1.11929196937711 4 1 0 0 1 2 1 0 3 1.25 1 1.5 0 1 50-60
EPIC_0096 V4 -10.2923344645059 V1 0.913048189878464 0.0122914738018915 Neutral PreLeukemia 56.704 2.37721527358785 1.9659898026248 6 0 2 0 2 2 2 0 4 1 2 0.666666666666667 0 0 50-60
EPIC_0097 V4 -10.2706672877573 V1 0.954902309179306 0.00607337996522311 Neutral Control 56.928 -0.601067868529139 -1.3544732612944 11 2 0 1 3 8 0 0 8 1.25 1.66666666666667 0 0.5 0 50-60
EPIC_0098 V4 -10.2801104890011 V1 0.846979469060898 0.0182733414188005 Neutral Control 55.431 1.28376891926984 2.38756753776324 3 0 1 0 1 0 2 0 2 1 0 1 0 0 50-60
EPIC_0099 V4 -10.2680579821505 V2 0.99547649025917 0.00447508855595128 Positive PreLeukemia 56.222 0.461140725391367 1.86048766680025 5 2 0 0 2 1 2 0 3 0.833333333333333 0.5 2 0 3 50-60
EPIC_0100 V4 -10.2734290099456 V4 0.99995111823082 2.71596397103283e-05 Combination Control 56.205 -0.29216497322742 0.704222734268287 2 0 0 0 0 2 0 0 2 2 2 0 0 1 50-60
EPIC_0101 V4 -9.31978331016426 V4 0.999833303689956 0.000142991211830631 Combination Control 52.723 0.689708182452686 -0.347862023112114 24 4 1 0 5 12 5 1 18 1.66666666666667 1.4 1.75 1.5 2 50-60
EPIC_0102 V4 -10.3088194774841 V1 0.426168501377106 0.0490379675981527 Neutral Control 52.665 -0.436938922647744 0.263448333204215 1 0 0 0 0 1 0 0 1 1.5 1.5 0 0 0 50-60
EPIC_0103 V4 -9.31914962165975 V4 0.999299472570419 0.000420869767868052 Combination Control 52.966 -0.491058959921499 1.42557168371835 15 5 0 0 5 7 2 0 9 0.916666666666667 0.75 2 0 2 50-60
EPIC_0104 V4 -10.2869866305383 V3 0.796957492828369 0.0184204810314695 Negative Control 52.219 -0.237280229180498 0.48577721848303 1 1 0 0 1 0 0 0 0 0.5 0.5 0 0 0 50-60
EPIC_0105 V4 -10.2807665429822 V1 0.5511135160923 0.0389801541086177 Neutral Control 55.959 0.292239832548782 -6.55775225517476 2 0 0 0 0 1 0 1 2 2 1.5 0 1.5 0 50-60
EPIC_0106 V4 -10.2981652270984 V4 0.999979472160339 1.03684795682979e-05 Combination Control 55.403 1.08474293870212 -4.80185058056531 4 0 0 0 0 2 1 1 4 3 2 1.5 1.5 1 50-60
EPIC_0107 V4 -10.2949677922913 V1 0.613431859016418 0.0270905683839544 Neutral Control 73.941 -0.243440401195875 0.744344648313242 2 0 0 0 0 1 0 0 1 1.5 1.5 0 0 0 70-80
EPIC_0108 V4 -10.2929383323749 V4 0.999956148862839 2.31012375988018e-05 Combination Control 66.084 0.372984520710757 1.32154591169694 3 0 0 0 0 2 1 0 3 2.5 2 1.5 0 1 60-70
EPIC_0109 V4 -10.2748968478933 V1 0.800869196653366 0.0221455320786152 Neutral Control 66.034 1.29180166320373 2.1644388773797 2 0 0 0 0 0 2 0 2 2 0 2 0 0 60-70
EPIC_0110 V4 -10.2953977064532 V4 0.999955326318741 2.36061338457268e-05 Combination Control 66.19 0.475274459931428 1.37044832957984 3 0 0 0 0 2 1 0 3 2.5 2 1.5 0 1 60-70
EPIC_0111 V4 -10.208367010078 V4 0.999296981096268 0.000376248886239105 Combination Control 70.144 0.0891785389799728 1.39381869711359 5 0 0 0 0 4 1 0 5 3.5 3 1.5 0 1 70-80
EPIC_0113 V4 -10.3024585702604 V3 0.639042630977929 0.0890265408073257 Negative Control 49.908 0.746346857882475 -10.1075972066494 1 0 0 0 0 0 0 1 1 1.5 0 0 1.5 0 40-50
EPIC_0114 V4 -10.2804501129055 V4 0.999471706151962 0.000437989764208226 Combination Control 67.086 0.628230412677732 1.84092268373424 4 0 1 0 1 2 1 0 3 1.25 2 0.75 0 2 60-70
EPIC_0115 V4 -10.2878340335973 V1 0.843306910991669 0.0255682808525108 Neutral Control 67.105 -0.924249574703914 0.586690893127233 6 1 0 0 1 5 0 0 5 1.75 1.75 0 0 0 60-70
EPIC_0116 V4 -10.2498201784852 V1 0.750673800706863 0.0233225260138142 Neutral Control 55.406 0.851695854739445 1.95858791761387 3 0 1 0 1 1 1 0 2 1 1.5 0.75 0 0 50-60
EPIC_0117 V4 -10.277638689658 V1 0.590158817172051 0.0450920908908907 Neutral Control 67.54 0.0969647980796784 0.837474702787979 1 0 0 0 0 1 0 0 1 1.5 1.5 0 0 0 60-70
EPIC_0118 V4 -10.3099302961568 V3 0.419057982042432 0.0457513111959818 Negative Control 68.011 -0.456480559694754 0.241242080915206 1 0 0 0 0 1 0 0 1 1.5 1.5 0 0 0 60-70
EPIC_0119 V4 -9.6770204415673 V4 0.999740916490555 0.000126648905862381 Combination Control 68.698 0.910049114718518 -1.10554572054545 7 0 1 0 1 5 1 0 6 2 3.5 0.75 0 2 60-70
EPIC_0120 V4 -10.0987372420946 V4 0.999833875894546 5.60701227108973e-05 Combination Control 44.903 0.594204057555624 -1.91987178052306 4 1 1 0 2 2 0 0 2 0.666666666666667 1 0.5 0 1 40-50
EPIC_0121 V4 -10.155654895065 V3 0.726157891750336 0.025262848849109 Negative Control 44.452 -0.46405585315563 0.232613278314288 1 0 0 0 0 0 0 0 0 0 0 0 0 0 40-50
EPIC_0123 V4 -10.1908490434198 V4 0.99990239739418 3.91130366478259e-05 Combination Control 63.151 1.28322203719803 -1.84775233568469 4 0 0 0 0 2 2 0 4 3 2 2 0 1 60-70
EPIC_0124 V4 -10.1221166203319 V4 0.999967753887176 1.30267053805562e-05 Combination Control 63.732 -0.587602713443271 0.577180943681607 3 0 0 0 0 3 0 0 3 2.5 2.5 0 0 1 60-70
EPIC_0125 V4 -10.3070227841949 V2 1 0 Positive Control 55.751 -0.00406480948943451 -5.01015480132647 3 1 0 1 2 1 0 0 1 0.5 0.75 0 0.5 2 50-60
EPIC_0126 V4 -10.3188375543124 V4 0.999979388713837 1.28353029507743e-05 Combination Control 55.274 1.39659971704867 -3.74757100227708 3 0 0 0 0 1 1 1 3 2.5 1.5 1.5 1.5 1 50-60
EPIC_0127 V4 -9.28311138364996 V4 0.910237521678209 0.088717556303543 Combination Control 55.496 -1.20351746164839 0.81166655383326 15 1 0 0 1 14 0 0 14 4 4 0 0 1 50-60
EPIC_0128 V4 -10.279571232509 V1 0.669001573324204 0.0247602003413586 Neutral Control 43.455 -0.556282786559343 0.410530734564562 2 0 0 0 0 2 0 0 2 2 2 0 0 0 40-50
EPIC_0129 V4 -9.88088673115563 V4 0.999794393777847 0.000106832011400716 Combination Control 56.025 0.0991591058246657 -1.00469633319713 5 1 0 0 1 3 1 0 4 1.5 1.25 1.5 0 1 50-60
EPIC_0130 V4 -10.3090878632037 V1 0.424279524385929 0.0489486474252408 Neutral Control 56.457 -0.44166313702336 0.258086981780735 1 0 0 0 0 1 0 0 1 1.5 1.5 0 0 0 50-60
EPIC_0132 V4 -10.078045862808 V4 0.997305035591126 0.00257729950730774 Combination PreLeukemia 56.088 -0.188256828489743 1.3333127331568 6 0 0 0 0 5 1 0 6 4 3.5 1.5 0 4 50-60
EPIC_0133 V4 -10.2949479118677 V3 0.67884566783905 0.0218839234178756 Negative Control 56.542 0.712143722710827 -5.11545833683814 2 1 0 0 1 0 0 1 1 0.75 0.5 0 1.5 0 50-60
EPIC_0135 V4 -10.2997515192371 V4 0.994013202190399 0.00593973966091797 Combination Control 43.222 1.68031920920428 -5.30433749220774 3 0 1 0 1 1 0 1 2 1 1.5 0.5 1.5 1 40-50
EPIC_0137 V4 -9.77925220689204 V4 0.999675750732422 0.000175908075424526 Combination Control 56.197 0.32766748047776 -0.0554847351270007 6 0 1 0 1 5 0 0 5 1.75 3.5 0.5 0 2 50-60
EPIC_0138 V4 -10.2938751973404 V4 0.999950164556503 2.78958347683515e-05 Combination Control 56.756 0.0373606576084288 0.994102854125623 2 0 0 0 0 1 1 0 2 2 1.5 1.5 0 1 50-60
EPIC_0139 V4 -10.2270488098719 V4 0.781464119255543 0.11334482620203 Combination Control 61.52 -0.316459166416454 -4.35544186805786 4 0 0 1 1 3 0 0 3 1.25 2.5 0 0.5 2 60-70
EPIC_0140 V4 -10.2847210905908 V1 0.637846556305885 0.0678493166413222 Neutral Control 61.632 0.912314047319542 -5.80360968274824 2 0 0 0 0 1 0 0 1 1.5 1.5 0 0 0 60-70
EPIC_0141 V4 -9.99252773533374 V4 0.997557729482651 0.00187059160743065 Combination PreLeukemia 60.485 2.57011407894395 0.442841023835952 8 1 1 0 2 3 3 0 6 1.33333333333333 1.25 1.25 0 2 60-70
EPIC_0142 V4 -10.2817315718813 V1 0.647626733779907 0.0243534074066545 Neutral Control 60.531 -0.617442967148057 0.339646230351082 2 0 0 0 0 2 0 0 2 2 2 0 0 0 60-70
EPIC_0143 V4 -10.2757243705287 V2 0.999297517538071 0.000552112936093223 Positive Control 56.545 0.648306250388722 -4.82593308228992 2 1 0 0 1 0 1 0 1 0.75 0.5 1.5 0 1 50-60
EPIC_0144 V4 -10.3145442111504 V3 0.444944382086396 0.0522208530678279 Negative Control 60.03 -0.562767287029142 0.119144318098061 1 0 0 0 0 1 0 0 1 1.5 1.5 0 0 0 60-70
EPIC_0145 V4 -10.3162688379039 V1 0.949778968095779 0.0138556349052244 Neutral Control 60.156 2.21582332082079 3.18371851965794 4 0 1 0 1 0 3 0 3 1.25 0 1.25 0 0 60-70
EPIC_0146 V4 -10.2892513421349 V3 0.795049339532852 0.0181218768231262 Negative Control 53.826 -0.267853130748465 0.452288399047278 1 1 0 0 1 0 0 0 0 0.5 0.5 0 0 0 50-60
EPIC_0147 V4 -10.2773313714421 V4 0.989744621515274 0.00905958268588381 Combination PreLeukemia 53.01 1.90935663883174 2.41939088053894 6 0 0 0 0 1 5 0 6 4 1.5 3.5 0 2 50-60
EPIC_0148 V4 -10.3127624281789 V3 0.428224451839924 0.0478908879094436 Negative Control 43.264 -0.498449755358037 0.193293030572406 1 0 0 0 0 1 0 0 1 1.5 1.5 0 0 0 40-50
EPIC_0149 V4 -10.0841715183516 V4 0.999962377548218 1.28760037818143e-05 Combination Control 61.613 -0.647914064546216 0.50598342457567 3 0 0 0 0 3 0 0 3 2.5 2.5 0 0 1 60-70
EPIC_0150 V4 -10.2850921918327 V1 0.777658167481422 0.0537258807404294 Neutral Control 50.601 2.08931790299983 -4.17878351385286 1 0 0 0 0 0 1 0 1 1.5 0 1.5 0 0 50-60
EPIC_0151 V4 -9.75506767149613 V4 0.999646830558777 0.000154250017840279 Combination Control 54.382 -0.846178016582358 0.438197293242992 4 0 0 0 0 4 0 0 4 3 3 0 0 1 50-60
EPIC_0152 V4 -9.72732371191211 V4 0.999366343021393 0.000253210009232883 Combination Control 54.935 -0.818607054323969 0.70250961345789 6 2 0 0 2 4 0 0 4 1 1 0 0 1 50-60
EPIC_0153 V4 -10.2676744556438 V2 0.985824060440063 0.0141569238277723 Positive Control 50.316 -0.509969905394426 0.180070822543153 1 0 0 0 0 1 0 0 1 1.5 1.5 0 0 1 50-60
EPIC_0155 V4 -9.95500343565448 V1 0.835132092237473 0.0328174133965577 Neutral Control 46.374 -0.116092355822711 -5.94277325968909 7 0 0 2 2 5 0 0 5 1.16666666666667 3.5 0 0.333333333333333 0 40-50
EPIC_0156 V4 -9.92362467194263 V4 0.999690437316894 0.000166658302732064 Combination Control 50.631 0.392548156945015 0.488481721817596 5 1 1 0 2 3 0 0 3 0.833333333333333 1.25 0.5 0 2 50-60
EPIC_0157 V4 -10.311190218007 V3 0.423207293823362 0.0466617389256064 Negative Control 50.568 -0.474879016720663 0.220265098391669 1 0 0 0 0 1 0 0 1 1.5 1.5 0 0 0 50-60
EPIC_0158 V4 -10.2764168719532 V1 0.601170766353607 0.0224566262944032 Neutral Control 62.623 -0.721482066124291 0.222716123103059 2 0 0 0 0 2 0 0 2 2 2 0 0 0 60-70
EPIC_0159 V4 -10.2954324971946 V1 0.645880046486854 0.023152159319535 Neutral Control 62.398 1.61404630232893 1.29783870440175 2 0 0 0 0 1 1 0 2 2 1.5 1.5 0 0 60-70
EPIC_0161 V4 -10.2672453698329 V1 0.673019707202911 0.0290191901975358 Neutral Control 36.564 -0.211824217201891 0.972201686589426 3 1 0 0 1 2 0 0 2 1 1 0 0 0 30-40
EPIC_0162 V4 -10.2854467260548 V1 0.653537541627884 0.0438297680641166 Neutral PreLeukemia 36.819 1.81316980694703 -7.41435402568187 4 0 0 1 1 1 1 1 3 1.25 1.5 1.5 0.75 0 30-40
EPIC_0163 V4 -10.0661084967444 V4 0.99993634223938 1.48850884115297e-05 Combination Control 36.082 0.547358441911685 -6.66230926615238 5 0 0 0 0 3 0 2 5 3.5 2.5 0 2 1 30-40
EPIC_0165 V4 -9.93074849042478 V4 0.998846882581711 0.000953929470844598 Combination PreLeukemia 58.864 -0.619752303363503 0.810892774696918 5 0 0 0 0 5 0 0 5 3.5 3.5 0 0 2 50-60
EPIC_0166 V4 -10.2694438133506 V2 0.995275491476059 0.00471793941980522 Positive Control 58.42 -0.476201751087544 0.496324079052149 2 0 0 0 0 2 0 0 2 2 2 0 0 2 50-60
EPIC_0167 V4 -10.3108050347983 V3 0.42203287370503 0.0463669373404121 Negative Control 58.177 -0.469308847319895 0.226623027727233 1 0 0 0 0 1 0 0 1 1.5 1.5 0 0 0 50-60
EPIC_0168 V4 -10.2985835443465 V1 0.679958266019821 0.0245003259772013 Neutral Control 60.638 1.19600007476693 -2.20183957604901 2 0 0 0 0 1 1 0 2 2 1.5 1.5 0 0 60-70
EPIC_0169 V4 -10.186908577778 V4 0.89832976590842 0.0978153466446445 Combination Control 60.468 1.51290888624491 -0.812264205886387 6 1 0 0 1 2 3 0 5 1.75 1 2.5 0 4 60-70
EPIC_0170 V4 -10.2902155426829 V3 0.547102335095406 0.0168645468909041 Negative Control 58.412 -0.0539957368200634 -5.15000444321382 3 1 0 0 1 1 0 1 2 1 0.75 0 1.5 0 50-60
EPIC_0171 V4 -10.3109077503206 V3 0.422342830523849 0.0464436994214405 Negative PreLeukemia 54.034 -0.470783382248566 0.224940556218212 1 0 0 0 0 1 0 0 1 1.5 1.5 0 0 0 50-60
EPIC_0173 V4 -10.2883434694539 V3 0.795863741636276 0.0182380484608194 Negative Control 53.826 -0.255504457434169 0.465839785533998 1 1 0 0 1 0 0 0 0 0.5 0.5 0 0 0 50-60
EPIC_0174 V4 -10.3105424475356 V3 0.609005397558212 0.0215696174327819 Negative Control 54.1 0.975639560120431 -3.50844485663077 2 0 1 0 1 1 0 0 1 0.75 1.5 0.5 0 0 50-60
EPIC_0175 V4 -9.35664907080936 V4 0.999539482593536 0.000169022035749092 Combination Control 58.576 -1.03473891996807 0.553620464140171 7 1 0 0 1 6 0 0 6 2 2 0 0 2 50-60
EPIC_0176 V4 -9.46965354071087 V4 0.997876977920532 0.00201604744186845 Combination PreLeukemia 64.501 0.081474271707301 -1.31787712279818 9 3 0 1 4 2 3 0 5 0.7 0.5 2.5 0.5 1 60-70
EPIC_0177 V4 -10.2588665996065 V4 0.995507377386093 0.0028242759082195 Combination Control 64.216 1.52026170905864 1.53063827439079 5 0 2 0 2 2 1 0 3 0.833333333333333 2 0.5 0 2 60-70
EPIC_0178 V4 -10.2595284520446 V2 1 0 Positive Control 64.515 -0.588726323388294 0.0889934639217708 1 1 0 0 1 0 0 0 0 0.5 0.5 0 0 1 60-70
EPIC_0179 V4 -10.2849671108337 V1 0.777850860357285 0.0187129022034918 Neutral Control 59.006 0.324010508422426 1.04127639525961 4 1 0 0 1 2 1 0 3 1.25 1 1.5 0 0 50-60
EPIC_0180 V4 -10.3132602671217 V3 0.465219933912158 0.0553559664937992 Negative Control 59.606 -0.603271616034095 0.0720440712585423 1 0 0 0 0 1 0 0 1 1.5 1.5 0 0 0 50-60
EPIC_0181 V4 -10.309920355945 V3 0.424472089111805 0.0562151692277171 Negative Control 39.981 -0.705428873890456 0.242358673135129 2 1 0 0 1 1 0 0 1 0.75 0.75 0 0 0 30-40
EPIC_0183 V4 -10.2767043097454 V1 0.587853136658668 0.0409615274931581 Neutral Control 50.653 -0.761277588501426 0.3804190853181 3 1 0 0 1 2 0 0 2 1 1 0 0 0 50-60
EPIC_0184 V4 -9.34293406352929 V4 0.999931728839874 4.66407115128032e-05 Combination Control 59.409 0.977764609569016 -0.155479001495419 10 2 0 0 2 5 3 0 8 1.66666666666667 1.16666666666667 2.5 0 3 50-60
EPIC_0185 V4 -10.2764823116811 V4 0.999944961071014 3.35374716992315e-05 Combination Control 56.271 -0.195767060960893 0.800113857912368 2 0 0 0 0 2 0 0 2 2 2 0 0 1 50-60
EPIC_0186 V4 -9.74456252428794 V4 0.992085528373718 0.00659926490865973 Combination Control 56.446 -0.787639882336263 0.63219702156065 5 0 0 0 0 5 0 0 5 3.5 3.5 0 0 3 50-60
EPIC_0187 V4 -10.3144067048867 V3 0.446881406381726 0.0525352490535229 Negative Control 56.315 -0.567880178185273 0.113215876627997 1 0 0 0 0 1 0 0 1 1.5 1.5 0 0 0 50-60
EPIC_0188 V4 -10.272623852787 V4 0.999952429533005 2.57636934636967e-05 Combination Control 56.345 -0.312173364978241 0.677062201432409 2 0 0 0 0 2 0 0 2 2 2 0 0 1 50-60
EPIC_0190 V4 -10.2781911997658 V4 0.99995509982109 2.58079746137247e-05 Combination Control 50.111 0.314358290376309 -6.3052574014237 2 0 0 0 0 1 0 1 2 2 1.5 0 1.5 1 50-60
EPIC_0191 V4 -10.3090456173034 V4 0.999951493740082 3.43367475173549e-05 Combination Control 39.228 0.66736201482003 1.444871618401 2 0 0 0 0 1 1 0 2 2 1.5 1.5 0 1 30-40
EPIC_0193 V4 -10.2978380284588 V1 0.510533440113067 0.0475551944801001 Neutral Control 56.386 -0.16889093970283 0.817790270231372 2 1 0 0 1 1 0 0 1 0.75 0.75 0 0 0 50-60
EPIC_0195 V4 -10.1229631950398 V4 0.999693894386292 0.000158889825053074 Combination Control 52.156 0.857317802389593 -1.43457850616668 5 1 0 0 1 2 2 0 4 1.5 1 2 0 1 50-60
EPIC_0196 V4 -9.52441085430902 V4 0.99972003698349 0.000139181178484116 Combination Control 55.368 0.723658099809179 0.797309775154014 8 2 0 0 2 4 2 0 6 1.33333333333333 1 2 0 4 50-60
EPIC_0197 V4 -10.2021767431574 V1 0.682504242658615 0.0236874405666059 Neutral Control 55.83 -0.915116977246463 0.202865132228733 3 0 0 0 0 3 0 0 3 2.5 2.5 0 0 0 50-60
EPIC_0198 V4 -10.3142749970799 V3 0.434593679010868 0.0498178207081204 Negative Control 48.233 -0.526962174031809 0.160520871927567 1 0 0 0 0 1 0 0 1 1.5 1.5 0 0 0 40-50
EPIC_0199 V4 -10.268207085328 V1 0.785546505451202 0.0223576672884155 Neutral Control 68.616 -0.0121228838786104 0.957009658314322 2 0 0 0 0 2 0 0 2 2 2 0 0 0 60-70
EPIC_0200 V4 -10.2769370763726 V4 0.999070417881012 0.000817875364742873 Combination Control 56.953 3.02235084277735 1.0734020667536 2 0 0 0 0 0 2 0 2 2 0 2 0 1 50-60
EPIC_0201 V4 -10.0718075515302 V4 0.998833990097046 0.000473193013369575 Combination Control 68.983 -0.139436811889059 1.13178354676904 7 1 0 0 1 4 1 0 5 1.75 1.5 1.5 0 1 60-70
EPIC_0202 V4 -10.2816487367827 V1 0.647825556993485 0.0243516906149256 Neutral Control 52.827 -0.618307069441126 0.341073486664463 2 0 0 0 0 2 0 0 2 2 2 0 0 0 50-60
EPIC_0203 V4 -10.1798427438649 V4 0.999954032897949 2.92143097033626e-05 Combination Control 56.249 -0.569954083068123 0.592487476154802 3 1 0 0 1 2 0 0 2 1 1 0 0 1 50-60
EPIC_0204 V4 -10.2636967142077 V1 0.619273790717125 0.0386463008041453 Neutral Control 52.843 0.271788085914139 1.00974450563189 1 0 0 0 0 1 0 0 1 1.5 1.5 0 0 0 50-60
EPIC_0206 V4 -10.2705803109038 V1 0.73605865240097 0.0225757255291767 Neutral Control 48.427 -0.323960566594518 0.670957812340919 2 0 0 0 0 2 0 0 2 2 2 0 0 0 40-50
EPIC_0207 V4 -10.2690884507774 V1 0.748069369792938 0.0224496274249514 Neutral Control 69.476 -0.26340713385353 0.732886874512957 2 0 0 0 0 2 0 0 2 2 2 0 0 0 60-70
EPIC_0208 V4 -9.45638749966538 V4 0.999592339992523 0.00021138951300546 Combination Control 67.737 -0.183938890064533 -1.55598774518054 9 1 0 0 1 7 0 1 8 2.5 2.25 0 1.5 1 60-70
EPIC_0209 V4 -9.300094235571 V4 0.9999058842659 5.59240390346036e-05 Combination Control 48.942 -0.763857739602904 -1.42391534390385 11 1 0 0 1 9 0 1 10 3 2.75 0 1.5 1 40-50
EPIC_0210 V4 -10.3054629992877 V1 0.977801364660263 0.00786977731467563 Neutral Control 58.47 2.99557719754005 1.05866494801096 5 0 0 0 0 1 4 0 5 3.5 1.5 3 0 0 50-60
EPIC_0211 V4 -10.277941866119 V1 0.871507793664932 0.0153494216842133 Neutral Control 58.762 -0.882447617825221 0.526383969464774 5 0 0 0 0 5 0 0 5 3.5 3.5 0 0 0 50-60
EPIC_0212 V4 -10.2622736072132 V4 0.992309194803238 0.00641814408972719 Combination PreLeukemia 64.162 1.95174498758049 1.82661629536974 5 1 0 0 1 1 3 0 4 1.5 0.75 2.5 0 1 60-70
EPIC_0213 V4 -10.2747800504043 V1 0.605443805456161 0.0422260174721765 Neutral Control 64.789 -0.630581094405271 0.527680717515727 3 1 0 0 1 2 0 0 2 1 1 0 0 0 60-70
EPIC_0214 V4 -10.2835887347926 V4 0.999926060438156 5.14812303839158e-05 Combination Control 46.902 -0.0135250955689832 0.993530939309993 2 0 0 0 0 2 0 0 2 2 2 0 0 1 40-50
EPIC_0215 V4 -10.2897715465543 V1 0.538456864655018 0.0486093623955178 Neutral Control 46.727 -0.101278644076462 0.632168212158032 1 0 0 0 0 1 0 0 1 1.5 1.5 0 0 0 40-50
EPIC_0216 V4 -10.29051540574 V2 0.996404421329498 0.00300532990150495 Positive Control 46.949 0.781019008449962 1.4756754423211 2 1 0 0 1 0 1 0 1 0.75 0.5 1.5 0 1 40-50
EPIC_0218 V4 -10.3065489674307 V1 0.468790384382009 0.0489582982040558 Neutral Control 55.348 -0.398251055147815 0.586811504740812 2 1 0 0 1 1 0 0 1 0.75 0.75 0 0 0 50-60
EPIC_0219 V4 -10.3044582095413 V4 0.999795889854431 0.000200650559578451 Combination PreLeukemia 67.803 1.6063510440808 -2.46838938875781 4 0 0 0 0 0 3 1 4 3 0 2.5 1.5 2 60-70
EPIC_0220 V4 -10.2786559046692 V1 0.676190775632858 0.0246464357526297 Neutral Control 67.348 -0.537974535887535 0.431922156586638 2 0 0 0 0 2 0 0 2 2 2 0 0 0 60-70
EPIC_0221 V4 -10.0795137007557 V4 0.999949932098389 1.77216636586532e-05 Combination Control 69.128 -0.249058811329101 -2.78252558526879 5 1 0 0 1 3 0 1 4 1.5 1.25 0 1.5 1 60-70
EPIC_0222 V4 -10.2640562185357 V1 0.770199513435364 0.0259402745660152 Neutral Control 58.409 -0.457607066360353 0.835775426534057 4 1 0 0 1 3 0 0 3 1.25 1.25 0 0 0 50-60
EPIC_0223 V4 -9.29986229729483 V4 0.997910392284393 0.00111988087647747 Combination PreLeukemia 74.319 1.90068607329254 -1.53416858831604 14 1 0 0 1 8 5 0 13 3.75 2.5 3.5 0 8 70-80
EPIC_0224 V4 -9.30708303284236 V4 0.99831845164299 0.001329829747082 Combination Control 69.558 -0.0731960734541658 1.61785102675165 16 3 0 0 3 11 2 0 13 1.875 1.625 2 0 4 60-70
EPIC_0226 V4 -10.1536975016844 V4 0.999831461906433 8.26848252287585e-05 Combination Control 64.375 0.54559806432766 1.72528689391339 7 0 0 0 0 5 2 0 7 4.5 3.5 2 0 3 60-70
EPIC_0227 V4 -10.2932870681401 V3 0.499545210599899 0.0274244828818716 Negative Control 74.42 1.11248283024275 1.5661303942096 2 1 0 0 1 0 1 0 1 0.75 0.5 1.5 0 0 70-80
EPIC_0228 V4 -10.2753035682276 V1 0.599303016066551 0.0424067079731755 Neutral Control 55.066 -0.674070868483288 0.479800396858808 3 1 0 0 1 2 0 0 2 1 1 0 0 0 50-60
EPIC_0230 V4 -10.3008697930686 V4 0.999901974201202 9.20718084772627e-05 Combination Control 69.812 1.56210217324985 -4.43018010174896 3 1 0 0 1 0 1 1 2 1 0.5 1.5 1.5 1 60-70
EPIC_0231 V4 -9.97149176203674 V4 0.999897074699402 4.7407792227557e-05 Combination Control 70.034 -0.377844854891364 1.15734165503621 6 1 0 0 1 4 1 0 5 1.75 1.5 1.5 0 2 70-80
EPIC_0232 V4 -10.2706979367438 V1 0.931683826446533 0.0116853414083049 Neutral Control 70.762 0.723880093261226 -2.7588488889929 7 0 1 0 1 5 1 0 6 2 3.5 0.75 0 0 70-80
EPIC_0234 V4 -10.1655023315901 V4 0.999818587303162 0.000100721951991574 Combination PreLeukemia 69.944 0.786236573721927 0.763931527057813 7 1 0 0 1 4 1 0 5 1.75 1.5 1.5 0 3 60-70
EPIC_0235 V4 -10.2740602133972 V1 0.608024173974991 0.0417554058912667 Neutral Control 74.229 -0.609889341698249 0.549160689043533 3 1 0 0 1 2 0 0 2 1 1 0 0 0 70-80
EPIC_0236 V4 -10.2807872517569 V1 0.551242366433144 0.0389279470375896 Neutral Control 58.209 0.293853172897213 -6.55466333294329 2 0 0 0 0 1 0 1 2 2 1.5 0 1.5 0 50-60
EPIC_0237 V4 -10.2968415222223 V1 0.643346482515335 0.0189971131286388 Neutral Control 58.554 1.3803218960679 -1.30378859447591 2 0 0 0 0 1 1 0 2 2 1.5 1.5 0 0 50-60
EPIC_0238 V4 -10.2744992394199 V1 0.855937415361404 0.0153501918551406 Neutral Control 52.145 -0.309209863718948 0.877492361303695 3 0 0 0 0 3 0 0 3 2.5 2.5 0 0 0 50-60
EPIC_0239 V4 -9.99002528700411 V4 0.99991774559021 2.66747918842642e-05 Combination Control 67.373 -0.616316399990191 0.693018783645867 4 0 0 0 0 4 0 0 4 3 3 0 0 2 60-70
EPIC_0240 V4 -9.2978945495269 V4 0.998335099220276 0.00130179380816856 Combination Control 52.772 -0.976256354386559 1.03639991062741 14 1 0 0 1 13 0 0 13 3.75 3.75 0 0 3 50-60
EPIC_0241 V4 -9.59907592716079 V4 0.999581009149551 0.000267004894152751 Combination Control 67.11 0.167553563047332 -1.25240940436361 10 0 1 1 2 7 0 0 7 1.5 4.5 0.5 0.5 2 60-70
EPIC_0242 V4 -9.79963378290988 V4 0.999817359447479 7.603968594346e-05 Combination Control 68.862 -0.930300058957616 0.343398911703154 4 1 0 0 1 3 0 0 3 1.25 1.25 0 0 1 60-70
EPIC_0243 V4 -10.3107892961296 V3 0.421985755115747 0.0463553696646359 Negative Control 38.376 -0.469082764888361 0.22688095376226 1 0 0 0 0 1 0 0 1 1.5 1.5 0 0 0 30-40
EPIC_0244 V4 -10.3074526983568 V1 0.436695851385593 0.0495306182429795 Neutral Control 38.88 -0.410377006026164 0.293508377084129 1 0 0 0 0 1 0 0 1 1.5 1.5 0 0 0 30-40
EPIC_0245 V4 -10.3087275305247 V1 0.952869457006455 0.0101785739098395 Neutral Control 38.628 1.59955539325305 -2.86567377688307 9 0 0 1 1 2 4 0 6 2 2 3 0.5 0 30-40
EPIC_0246 V4 -9.95132307222241 V4 0.999854701757431 5.63598182993939e-05 Combination PreLeukemia 38.99 -0.657038975763375 0.651371963261477 4 0 0 0 0 4 0 0 4 3 3 0 0 1 30-40
EPIC_0247 V4 -10.1219178160951 V4 0.999938756227493 2.79655514225081e-05 Combination Control 68.208 -0.192686679414814 -3.85952219562489 4 0 0 0 0 3 0 1 4 3 2.5 0 1.5 1 60-70
EPIC_0248 V4 -10.2730231179624 V1 0.712256360054016 0.0232423326698911 Neutral Control 68.359 -0.42541821286187 0.559091995455017 2 0 0 0 0 2 0 0 2 2 2 0 0 0 60-70
EPIC_0249 V4 -9.34455266135651 V4 0.973354959487915 0.0164998289396932 Combination PreLeukemia 68.977 -0.612194426767269 1.3753146253877 13 1 0 0 1 12 0 0 12 3.5 3.5 0 0 2 60-70
EPIC_0250 V4 -10.2767465556458 V1 0.587261137366295 0.0409094915007164 Neutral Control 43.606 -0.763799188786205 0.377222851224614 3 1 0 0 1 2 0 0 2 1 1 0 0 0 40-50
EPIC_0251 V4 -10.273651836361 V1 0.475980642437935 0.0244776944524292 Neutral Control 70.467 0.401159561377769 1.30417025961244 2 1 0 0 1 0 1 0 1 0.75 0.5 1.5 0 0 70-80
EPIC_0252 V4 -10.2617600296017 V1 0.739702731370926 0.021302309443727 Neutral Control 36.531 -0.802454461014526 0.331148626609463 3 0 0 0 0 3 0 0 3 2.5 2.5 0 0 0 30-40
EPIC_0253 V4 -10.3100537204537 V3 0.419533200562 0.0458483611865386 Negative Control 46.048 -0.458546416961516 0.23889005722141 1 0 0 0 0 1 0 0 1 1.5 1.5 0 0 0 40-50
EPIC_0254 V4 -10.2739434159081 V1 0.835594111680985 0.0164022338776254 Neutral Control 70.554 -0.462567501907402 0.695017009850322 3 0 0 0 0 3 0 0 3 2.5 2.5 0 0 0 70-80
EPIC_0255 V4 -10.2983342106996 V3 0.598810306191444 0.0335647264430493 Negative PreLeukemia 36.162 -0.613240133707355 0.0604051423275645 1 1 0 0 1 0 0 0 0 0.5 0.5 0 0 0 30-40
EPIC_0256 V4 -9.54058606401841 V4 0.558210515715142 0.141649617385612 Combination Control 43.302 3.30238354324901 -5.21722683500704 37 0 9 0 9 6 16 5 27 1.45 4 0.9 3.5 1 40-50
EPIC_0257 V4 -10.1999095465079 V3 0.555875378847122 0.0721793222700959 Negative Control 43.463 2.03679577915671 -12.2434509887995 5 1 0 0 1 0 1 3 4 1.5 0.5 1.5 2.5 0 40-50
EPIC_0258 V4 -10.2871721811593 V4 0.998210328817368 0.00177154717415218 Combination Control 36.225 1.22685494241195 -3.53007319546628 3 0 1 0 1 1 0 1 2 1 1.5 0.5 1.5 1 30-40
EPIC_0259 V4 -10.3062607012875 V3 0.782971060276031 0.016444608468705 Negative Control 43.209 -0.406999754634893 0.297320101366825 1 1 0 0 1 0 0 0 0 0.5 0.5 0 0 0 40-50
EPIC_0260 V4 -10.2942612089 V2 0.999999952316284 4.7683715798108e-08 Positive Control 36.657 0.340187974246125 -6.11274115636312 2 1 0 0 1 0 0 0 0 0.5 0.5 0 0 1 30-40
EPIC_0261 V4 -10.2048374065254 V4 0.993982809782028 0.00418369772227017 Combination PreLeukemia 58.278 1.03328992095099 2.63471089842807 7 0 0 0 0 3 4 0 7 4.5 2.5 3 0 2 50-60
EPIC_0262 V4 -10.2925208434778 V4 0.999973976612091 1.03461340335365e-05 Combination Control 66.084 0.324608541810584 -3.78894380403028 3 0 0 0 0 2 0 1 3 2.5 2 0 1.5 1 60-70
EPIC_0263 V4 -10.2948211741667 V2 0.998803251981735 0.00118241809024839 Positive Control 66.374 0.787023638471773 1.45921151525771 1 0 0 0 0 0 1 0 1 1.5 0 1.5 0 1 60-70
EPIC_0264 V4 -10.3144282420124 V3 0.446570160984993 0.0524850552347515 Negative Control 55.833 -0.567070890692588 0.114154582654608 1 0 0 0 0 1 0 0 1 1.5 1.5 0 0 0 50-60
EPIC_0265 V4 -10.2979018114848 V4 0.999954360723495 2.82428922643187e-05 Combination Control 71.097 0.203203247240813 1.16162974203557 2 0 0 0 0 1 1 0 2 2 1.5 1.5 0 1 70-80
EPIC_0266 V4 -10.2793691148684 V1 0.670505118370056 0.0247600452935708 Neutral Control 55.633 -0.552468581055822 0.415193118413005 2 0 0 0 0 2 0 0 2 2 2 0 0 0 50-60
EPIC_0267 V4 -10.2816180877961 V1 0.647728759050369 0.024345895159605 Neutral Control 54.297 -0.619158776602478 0.341124388207021 2 0 0 0 0 2 0 0 2 2 2 0 0 0 50-60
EPIC_0268 V4 -9.97530631832863 V4 0.99993644952774 1.85409640904375e-05 Combination Control 54.136 -0.769409562844494 0.369060445250391 3 0 0 0 0 3 0 0 3 2.5 2.5 0 0 1 50-60
EPIC_0269 V4 -9.44162297168561 V4 0.984083265066147 0.0117721385448374 Combination PreLeukemia 54.478 -0.615778569661031 1.17100756195571 10 0 0 0 0 9 1 0 10 6 5.5 1.5 0 2 50-60
EPIC_0270 V4 -9.59323439600542 V4 0.999855548143387 3.87082629214948e-05 Combination Control 54.697 -0.779579272759274 0.809496668249444 7 3 0 0 3 3 1 0 4 0.75 0.625 1.5 0 2 50-60
EPIC_0271 V4 -10.2163937311352 V2 0.634110066959693 0.14264058250992 Positive PreLeukemia 56.35 1.23420488962261 -1.95070036591651 7 1 0 1 2 3 2 0 5 1.16666666666667 1.25 2 0.5 4 50-60
EPIC_0272 V4 -10.2945329080235 V1 0.789312994480133 0.0206014536976031 Neutral Control 54.708 -0.764369896812911 0.532789989531478 4 0 0 0 0 3 0 0 3 2.5 2.5 0 0 0 50-60
EPIC_0274 V4 -9.58738292463822 V4 0.999830210208893 8.9325117333228e-05 Combination Control 56.12 0.426069945183749 -0.206551745183313 7 1 0 0 1 4 2 0 6 2 1.5 2 0 2 50-60
EPIC_0275 V4 -10.0039755459643 V4 0.998422414064407 0.000668423440733598 Combination Control 56.241 0.303456506692942 1.11363869863699 8 2 0 0 2 5 1 0 6 1.33333333333333 1.16666666666667 1.5 0 1 50-60
EPIC_0276 V4 -10.2819693086144 V1 0.935475033521652 0.0347744906499189 Neutral Control 43.463 2.17898067372884 -11.0354688496251 7 1 0 0 1 1 4 1 6 2 0.75 3 1.5 0 40-50
EPIC_0277 V4 -10.3106923790642 V3 0.564614224433899 0.018345482734099 Negative Control 42.628 1.10169442150836 -3.78016734720672 4 0 1 1 2 2 0 0 2 0.666666666666667 2 0.5 0.5 0 40-50
EPIC_0278 V4 -10.2752439269566 V3 0.912167233228684 0.0175282509099234 Negative Control 42.801 2.76456771666212 -2.09105353296682 3 0 3 0 3 0 0 0 0 0.25 0 0.25 0 0 40-50
EPIC_0279 V4 -10.2939886814255 V4 0.999931299686432 3.14844439776549e-05 Combination PreLeukemia 42.445 1.06508629318554 0.232669893939174 3 0 0 0 0 1 1 0 2 2 1.5 1.5 0 1 40-50
EPIC_0281 V4 -10.0784542398442 V4 0.999637043476105 0.000170466679912161 Combination Control 57.864 0.517089553251041 -5.60142197949257 8 1 0 0 1 4 1 2 7 2.25 1.5 1.5 2 1 50-60
EPIC_0282 V4 -10.2671045501652 V1 0.715412998199463 0.0285736876126 Neutral Control 57.155 0.906025618865299 1.69532351482703 2 0 0 0 0 1 1 0 2 2 1.5 1.5 0 0 50-60
EPIC_0284 V4 -10.2801403096366 V1 0.580388876795769 0.0465754618356803 Neutral Control 36.454 0.0637002801739395 0.803733407655865 1 0 0 0 0 1 0 0 1 1.5 1.5 0 0 0 30-40
EPIC_0285 V4 -10.2796490975018 V1 0.586397013068199 0.0287925355587936 Neutral Control 68.643 -0.128130695980789 -5.16697882177826 3 0 0 0 0 2 0 1 3 2.5 2 0 1.5 0 60-70
EPIC_0286 V4 -10.2916080006909 V3 0.543269208073616 0.0139033577892941 Negative Control 51.025 0.0369717316197236 -4.81661805050334 3 1 0 0 1 1 0 1 2 1 0.75 0 1.5 0 50-60
EPIC_0287 V4 -10.2690917641814 V1 0.811510622501373 0.0177487933369642 Neutral Control 51.149 -0.610613406674637 0.549587359275317 3 0 0 0 0 3 0 0 3 2.5 2.5 0 0 0 50-60
EPIC_0289 V4 -10.1123081163031 V4 0.999899011850357 4.60570746942062e-05 Combination Control 72.616 -0.284873942057875 1.04760860548331 4 0 0 0 0 4 0 0 4 3 3 0 0 1 70-80
EPIC_0290 V4 -10.2090404594298 V4 0.999882376194 9.43653488357778e-05 Combination Control 72.559 -0.368181991735205 0.819166593793469 3 0 0 0 0 3 0 0 3 2.5 2.5 0 0 2 70-80
EPIC_0291 V4 -10.2788397985881 V1 0.856748682260513 0.0151947483066937 Neutral Control 72.819 -0.620107901897473 0.795737267460734 5 1 0 0 1 4 0 0 4 1.5 1.5 0 0 0 70-80
EPIC_0292 V4 -10.0264553350304 V4 0.999784183502197 7.45010744287545e-05 Combination Control 68.394 0.452397598671193 -4.23003987709591 9 3 0 0 3 3 1 2 6 1 0.625 1.5 2 2 60-70
EPIC_0293 V4 -9.60795916313784 V4 0.965102505683899 0.020135216751878 Combination Control 68.723 -0.430226291868173 1.41498702983183 10 0 0 0 0 9 1 0 10 6 5.5 1.5 0 2 60-70
EPIC_0294 V4 -10.3080027234117 V1 0.709572494029999 0.0293403098464944 Neutral Control 63.398 -0.29661797647073 1.02378744649464 4 1 0 0 1 2 0 0 2 1 1 0 0 0 60-70
EPIC_0295 V4 -10.2786873820067 V1 0.840291804075241 0.0158742722634243 Neutral Control 63.231 0.222294814440754 1.38407429987097 3 0 0 0 0 2 1 0 3 2.5 2 1.5 0 0 60-70
EPIC_0296 V4 -10.3149012304256 V4 0.552732112960075 0.137692151143195 Combination Control 55.233 1.36598305345683 -12.5192056358013 8 0 0 4 4 3 1 0 4 0.6 2.5 1.5 0.2 1 50-60
EPIC_0297 V4 -9.29655634850854 V4 0.997871887683868 0.00164161061566812 Combination Control 71.767 -0.46583417615451 1.38588397518603 13 1 0 0 1 11 1 0 12 3.5 3.25 1.5 0 4 70-80
EPIC_0298 V4 -9.54174327034629 V4 0.999746763706207 9.29428749767991e-05 Combination Control 71.754 0.296474929611052 -1.78546752505944 12 3 0 0 3 6 2 1 9 1.375 1 2 1.5 1 70-80
EPIC_0299 V4 -10.2803772180187 V1 0.774242922663689 0.0481383968628039 Neutral Control 55.603 2.22712711339844 -3.40637225412231 1 0 0 0 0 0 1 0 1 1.5 0 1.5 0 0 50-60
EPIC_0300 V4 -9.87689407940171 V4 0.946589708328247 0.0525493103654996 Combination PreLeukemia 64.865 -0.380002743533734 1.34309428300049 8 0 0 0 0 8 0 0 8 5 5 0 0 4 60-70
EPIC_0302 V4 -10.2434012866924 V4 0.999935001134872 2.65667340149727e-05 Combination Control 43.392 0.773203625821402 -0.708836064058215 3 0 0 0 0 2 0 0 2 2 2 0 0 1 40-50
EPIC_0303 V4 -10.2712852375931 V1 0.824951559305191 0.017127427823585 Neutral Control 64.011 -0.542730350818235 0.627362914784207 3 0 0 0 0 3 0 0 3 2.5 2.5 0 0 0 60-70
EPIC_0304 V4 -10.3084409210834 V1 0.429199019819498 0.0492119513478494 Neutral Control 66.68 -0.429271031281267 0.272140769160613 1 0 0 0 0 1 0 0 1 1.5 1.5 0 0 0 60-70
EPIC_0305 V4 -10.3357988691078 V1 0.985154443979263 0.00644494779270104 Neutral Control 66.026 0.268475200449936 -2.54074904938703 12 0 0 0 0 10 0 1 11 6.5 6 0 1.5 0 60-70
EPIC_0306 V4 -10.3054928199232 V3 0.558382153511047 0.0318035193436658 Negative Control 58.93 1.42691121603965 -1.94521200659819 2 0 1 0 1 1 0 0 1 0.75 1.5 0.5 0 0 50-60
EPIC_0307 V4 -10.2873643585881 V4 0.950088554620743 0.0478915704832137 Combination Control 58.355 1.96385309877459 2.27377870025748 5 0 1 0 1 2 2 0 4 1.5 2 1 0 1 50-60
EPIC_0308 V4 -10.2085210833614 V1 0.522962598502651 0.160479440150355 Neutral Control 67.288 -1.5491314791658 1.20031671140417 184 29 0 0 29 147 4 0 151 2.55 2.48333333333333 3 0 18 60-70
EPIC_0309 V4 -10.2619646322953 V4 0.493225262490159 0.146075862665666 Combination PreLeukemia 69.864 2.86167935581403 3.39320161522769 7 0 1 0 1 1 5 0 6 2 1.5 1.75 0 5 60-70
EPIC_0310 V4 -10.2729999241347 V4 0.999954158067703 2.6476980546059e-05 Combination Control 56.638 0.235105357760366 -6.7877375101542 2 0 0 0 0 1 0 1 2 2 1.5 0 1.5 1 50-60
EPIC_0311 V4 -10.2932439938888 V4 0.999975264072418 9.68213400854801e-06 Combination PreLeukemia 56.12 0.36467779885745 -4.1797822121507 3 0 0 0 0 2 0 1 3 2.5 2 0 1.5 1 50-60
EPIC_0312 V4 -10.1698544876721 V4 0.999968373775482 1.43693660977925e-05 Combination Control 56.49 -0.453646266177118 0.719824648795154 3 0 0 0 0 3 0 0 3 2.5 2.5 0 0 1 50-60
EPIC_0313 V4 -10.2698008326256 V1 0.63608700633049 0.0345661817676599 Neutral Control 56.397 -0.441433534996749 0.731185837411917 3 1 0 0 1 2 0 0 2 1 1 0 0 0 50-60
EPIC_0314 V4 -10.2739864901594 V1 0.841766154766083 0.0163239990375064 Neutral Control 64.164 -0.425834894302255 0.752036131765824 3 0 0 0 0 3 0 0 3 2.5 2.5 0 0 0 60-70
EPIC_0315 V4 -9.41075115877733 V4 0.999940490722656 2.47719915452431e-05 Combination Control 64.257 -0.0901162167181027 -0.636904219441843 8 1 0 0 1 6 1 0 7 2.25 2 1.5 0 3 60-70
EPIC_0316 V4 -10.2901318792333 V1 0.643815100193024 0.0259191722454366 Neutral Control 64.263 0.0203992539987111 -3.90577518089334 4 0 0 1 1 3 0 0 3 1.25 2.5 0 0.5 0 60-70
EPIC_0317 V4 -9.89151364595885 V4 0.999542242288589 0.000368418786950019 Combination PreLeukemia 64.282 -0.0421391335509457 1.50208534740151 6 2 0 0 2 3 1 0 4 1 0.833333333333333 1.5 0 3 60-70
EPIC_0318 V4 -10.290997506014 V2 0.99884358048439 0.000710728830024489 Positive Control 64.687 0.0810387932741423 0.821357359231178 1 0 0 0 0 1 0 0 1 1.5 1.5 0 0 1 60-70
EPIC_0319 V4 -10.2797998573812 V3 0.537337956577539 0.0745557309689511 Negative Control 42.133 1.21890691764889 -8.19988667070509 1 0 0 0 0 0 0 1 1 1.5 0 0 1.5 0 40-50
EPIC_0320 V4 -10.2751983676524 V1 0.700193363428116 0.0236041768219132 Neutral Control 56.016 -0.468098011426389 0.509491625710103 2 0 0 0 0 2 0 0 2 2 2 0 0 0 50-60
EPIC_0321 V4 -10.2988676687348 V1 0.593461942672729 0.015207508022022 Neutral Control 60.761 0.892986107513091 -2.02574211878571 3 1 0 0 1 1 1 0 2 1 0.75 1.5 0 0 60-70
EPIC_0322 V4 -10.2231895226268 V2 0.760220467928957 0.126614716368663 Positive Control 56.701 0.569496407043711 -0.993235731757404 4 1 0 0 1 2 0 0 2 1 1 0 0 2 50-60
EPIC_0325 V4 -10.289301871545 V2 0.999999606609344 2.61808497256313e-07 Positive Control 68.454 0.40714307624149 -6.3126596673281 2 0 0 0 0 1 0 1 2 2 1.5 0 1.5 2 60-70
EPIC_0326 V4 -10.2804120087601 V1 0.681721374392509 0.0324570621321864 Neutral Control 48.268 0.763460377320682 1.32408031991556 3 1 0 0 1 1 1 0 2 1 0.75 1.5 0 0 40-50
EPIC_0327 V4 -10.0279637621765 V4 0.788837457448244 0.114827741037293 Combination PreLeukemia 43.644 -0.465345511635149 0.993313187871153 5 0 0 0 0 5 0 0 5 3.5 3.5 0 0 4 40-50
EPIC_0328 V4 -9.74958978642375 V4 0.999753338098526 0.000116110178835923 Combination Control 71.472 0.624406546113207 -1.00399552565399 6 0 1 0 1 4 1 0 5 1.75 3 0.75 0 2 70-80
EPIC_0329 V4 -10.3118172797036 V3 0.425095126405358 0.0471428023746219 Negative Control 43.628 -0.484299861990323 0.209497930920445 1 0 0 0 0 1 0 0 1 1.5 1.5 0 0 0 40-50
EPIC_0330 V4 -10.1538267244383 V3 0.727029889822006 0.0254351480600278 Negative Control 43.921 -0.460246873661683 0.236953410494397 1 0 0 0 0 0 0 0 0 0 0 0 0 0 40-50
EPIC_0331 V4 -10.2802098911195 V1 0.606526312232017 0.0267923647671192 Neutral Control 43.94 0.0846308950210039 -4.65572250610366 3 0 0 0 0 2 0 1 3 2.5 2 0 1.5 0 40-50
EPIC_0332 V4 -10.2869659217637 V1 0.63955440223217 0.0430204637450129 Neutral Control 71.932 2.51272484897959 -4.39866943367942 2 0 0 0 0 0 1 1 2 2 0 1.5 1.5 0 70-80
EPIC_0334 V4 -10.2758370262628 V1 0.696717667579651 0.023750451974881 Neutral Control 66.533 -0.477914566838232 0.496188868778192 2 0 0 0 0 2 0 0 2 2 2 0 0 0 60-70
EPIC_0336 V4 -10.2470319490653 V4 0.999536949396133 0.000360564115459452 Combination PreLeukemia 50.932 0.36783299760502 1.0159007118794 5 1 1 0 2 3 0 0 3 0.833333333333333 1.25 0.5 0 2 50-60
EPIC_0337 V4 -9.86027570191463 V4 0.991504031419754 0.00780934175833774 Combination PreLeukemia 63.055 -0.65185162690452 0.891649695658146 6 0 0 0 0 6 0 0 6 4 4 0 0 2 60-70
EPIC_0339 V4 -10.1397455860222 V4 0.999960821866989 2.22564095657003e-05 Combination PreLeukemia 60.189 -0.463672237435333 0.860701674096998 4 1 0 0 1 3 0 0 3 1.25 1.25 0 0 1 60-70
EPIC_0341 V4 -10.3055168421018 V4 0.999899220466614 4.25377746580015e-05 Combination PreLeukemia 66.574 1.80425251310937 1.21140447443214 5 0 0 0 0 3 2 0 5 3.5 2.5 2 0 2 60-70
EPIC_0342 V4 -10.263854929246 V1 0.765748763084412 0.0225345025324903 Neutral PreLeukemia 51.447 -0.116191649461881 1.30616139779725 5 1 1 0 2 3 0 0 3 0.833333333333333 1.25 0.5 0 0 50-60
EPIC_0343 V4 -10.3070202991419 V1 0.460127240419388 0.0489432071223483 Neutral PreLeukemia 50.346 -0.43519829491577 0.54828204056748 2 1 0 0 1 1 0 0 1 0.75 0.75 0 0 0 50-60
EPIC_0344 V4 -10.2679453264163 V1 0.780544072389603 0.0223748362393039 Neutral PreLeukemia 55.784 -0.0625579430146827 0.926634476863346 2 0 0 0 0 2 0 0 2 2 2 0 0 0 50-60
EPIC_0345 V4 -9.7185547883712 V4 0.579012678463415 0.156958671719646 Combination PreLeukemia 57.988 5.32598209304724 -5.91068008919238 35 2 11 0 13 3 16 1 20 0.785714285714286 0.833333333333333 0.75 1.5 4 50-60
EPIC_0346 V4 -9.77551634394383 V4 0.559614215586589 0.154936892786815 Combination PreLeukemia 58.88 5.81420495614427 -4.68627222209977 34 1 10 1 12 3 17 0 20 0.846153846153846 1.25 0.863636363636364 0.5 3 50-60
EPIC_0347 V4 -10.2701131209475 V2 0.999505168199539 0.000474973230278088 Positive PreLeukemia 64.066 1.19150059576802 -4.25429391481826 3 0 1 1 2 1 0 0 1 0.5 1.5 0.5 0.5 1 60-70
EPIC_0348 V4 -9.3246585698941 V4 0.992482900619507 0.004945863570211 Combination PreLeukemia 70.253 -0.633806311799668 1.16056606346681 15 4 0 0 4 10 1 0 11 1.3 1.2 1.5 0 1 70-80
EPIC_0349 V4 -10.280601701136 V1 0.933110594749451 0.00466307060575631 Neutral PreLeukemia 61.544 0.841455829925404 1.96940737602159 4 0 0 0 0 2 2 0 4 3 2 2 0 0 60-70
EPIC_0350 V4 -10.2786708149869 V1 0.676681417226791 0.0246275470010228 Neutral Control 61.938 -0.534659876663947 0.431753143007869 2 0 0 0 0 2 0 0 2 2 2 0 0 0 60-70
EPIC_0351 V4 -10.298735960928 V3 0.635663790255785 0.0888174095898535 Negative Control 63.316 0.769131972672498 -10.0181414894681 1 0 0 0 0 0 0 1 1 1.5 0 0 1.5 0 60-70
EPIC_0353 V4 -10.2638209668556 V1 0.759901589155197 0.0210442593161338 Neutral Control 51.535 -0.75971132473499 0.378839932152651 3 0 0 0 0 3 0 0 3 2.5 2.5 0 0 0 50-60
EPIC_0354 V4 -10.2412981035382 V4 0.999961137771607 1.54851699603504e-05 Combination Control 56.638 -0.592335841864496 0.371676500842591 2 0 0 0 0 2 0 0 2 2 2 0 0 1 50-60
EPIC_0355 V4 -10.2811459277339 V1 0.654562813043594 0.0245087380494065 Neutral Control 56.405 -0.599472345372683 0.363466310912251 2 0 0 0 0 2 0 0 2 2 2 0 0 0 50-60
EPIC_0356 V4 -10.468889193725 V3 0.969994360208511 0.0156989008506164 Negative Control 50.467 0.743349093642502 -10.1193501004525 1 0 0 1 1 0 0 0 0 0.5 0 0 0.5 0 50-60
EPIC_0357 V4 -10.2759140629045 V1 0.69602432847023 0.0237979030731966 Neutral Control 50.387 -0.482066212365288 0.494773720224401 2 0 0 0 0 2 0 0 2 2 2 0 0 0 50-60
EPIC_0358 V4 -10.3067096675221 V1 0.47052383646369 0.0491544783631047 Neutral Control 50.883 -0.381004674961865 0.593406760996073 2 1 0 0 1 1 0 0 1 0.75 0.75 0 0 0 50-60
EPIC_0359 V4 -9.9980354410416 V4 0.999892151355743 4.35727856983586e-05 Combination PreLeukemia 48.17 -0.560676905822515 0.74792403944804 4 0 0 0 0 4 0 0 4 3 3 0 0 1 40-50
EPIC_0360 V4 -10.2547795158402 V1 0.645678287744522 0.0277267605810075 Neutral Control 51.817 0.368468744581596 1.1011209485664 1 0 0 0 0 1 0 0 1 1.5 1.5 0 0 0 50-60
EPIC_0361 V4 -9.9223448696688 V4 0.969461756944657 0.0300693615654663 Combination Control 51.565 -0.558069304265532 0.984757359423501 6 0 0 0 0 6 0 0 6 4 4 0 0 3 50-60
EPIC_0362 V4 -9.81527387788212 V4 0.998748183250427 0.000382790653975378 Combination Control 61.383 -0.23638106251985 1.23514454284823 8 5 0 0 5 2 1 0 3 0.416666666666667 0.333333333333333 1.5 0 2 60-70
EPIC_0363 V4 -10.2774233184016 V4 0.999968862533569 1.37268494732599e-05 Combination Control 71.258 -0.128714441457953 1.18573822115225 4 0 0 0 0 3 1 0 4 3 2.5 1.5 0 2 70-80
EPIC_0365 V4 -10.2915955754261 V1 0.696389961242676 0.0176084580063608 Neutral Control 49.938 -0.248646634638213 -3.31772354110822 5 1 0 0 1 3 0 1 4 1.5 1.25 0 1.5 0 40-50
EPIC_0367 V4 -10.2875714463347 V4 0.999953019618988 2.94014806775157e-05 Combination Control 71.576 0.968118424718908 -4.00735848980704 3 0 0 0 0 1 1 0 2 2 1.5 1.5 0 1 70-80
EPIC_0368 V4 -10.3771228147612 V1 0.977320390939713 0.0106264564345154 Neutral Control 71.491 2.72976235517937 -8.9301262343713 11 0 1 1 2 3 3 2 8 1.66666666666667 2.5 1.25 1 0 70-80
EPIC_0369 V4 -10.3033001748625 V1 0.940865010023117 0.00487936030192586 Neutral Control 61.78 0.689177858118368 1.28480407207415 5 0 0 0 0 4 1 0 5 3.5 3 1.5 0 0 60-70
EPIC_0370 V4 -10.3027294410329 V1 0.464282354712486 0.0495349663324578 Neutral Control 61.251 -0.336188529005806 0.376696633859722 1 0 0 0 0 1 0 0 1 1.5 1.5 0 0 0 60-70
EPIC_0371 V4 -10.289180932301 V1 0.662246018648148 0.0227485366118605 Neutral Control 61.864 1.58619584142727 1.44632523897911 2 0 0 0 0 1 1 0 2 2 1.5 1.5 0 0 60-70
EPIC_0372 V4 -10.1233425797916 V4 0.999967920780182 1.3029313586564e-05 Combination Control 71.641 -0.583890326445413 0.577097329815879 3 0 0 0 0 3 0 0 3 2.5 2.5 0 0 1 70-80
EPIC_0373 V4 -10.2527807049102 V1 0.713488805294037 0.059789525724685 Neutral PreLeukemia 55.556 0.324960926688572 -8.95410793571203 4 0 0 0 0 1 0 2 3 2.5 1.5 0 2 0 50-60
EPIC_0374 V4 -9.49490457800165 V4 0.998232752084732 0.00112824985011994 Combination PreLeukemia 49.914 0.105800998699381 -7.80431617302244 5 0 0 1 1 3 0 1 4 1.5 2.5 0 0.75 1 40-50
EPIC_0375 V4 -10.3037615663618 V1 0.485095812380314 0.0485278926940504 Neutral Control 56.2 -0.326048186139688 0.667314828522766 2 1 0 0 1 1 0 0 1 0.75 0.75 0 0 0 50-60
EPIC_0376 V4 -10.2874645890574 V3 0.676452097296715 0.0592841356552091 Negative Control 56.813 3.76913737344652 -8.93822256074044 10 0 3 2 5 2 2 1 5 0.583333333333333 2 0.5 0.5 0 50-60
EPIC_0377 V4 -10.3054812230094 V4 0.999943715333939 2.50466853788253e-05 Combination PreLeukemia 66.393 1.2899979112211 -3.30404103417938 7 1 0 0 1 3 2 1 6 2 1.25 2 1.5 2 60-70
EPIC_0378 V4 -10.2702539406152 V2 0.999999678134918 2.44338657728083e-07 Positive PreLeukemia 56.553 0.768907643629483 -3.01391876085901 5 1 0 0 1 2 1 1 4 1.5 1 1.5 1.5 4 50-60
EPIC_0379 V4 -9.45839625080711 V4 0.999914956092835 3.40993094826749e-05 Combination Control 56.539 -0.226754593049081 -2.13344205418943 6 1 0 0 1 4 0 0 5 1.75 1.5 0 0 1 50-60
EPIC_0380 V4 -10.3148067984131 V3 0.436765630170703 0.0504273178782394 Negative Control 56.98 -0.535487337097652 0.150691458285284 1 0 0 0 0 1 0 0 1 1.5 1.5 0 0 0 50-60
EPIC_0381 V4 -10.2862088089622 V2 0.995079708099365 0.00467849766382985 Positive PreLeukemia 49.352 -0.140378326795794 0.590523439126832 1 0 0 0 0 1 0 0 1 1.5 1.5 0 0 1 40-50
EPIC_0382 V4 -9.73458172325403 V4 0.984043300151825 0.00906550914838031 Combination Control 56.668 -0.615735188525515 1.12247302639812 9 1 0 0 1 6 1 0 7 2.25 2 1.5 0 1 50-60
EPIC_0383 V4 -10.3116946837576 V3 0.424714305996895 0.0470502844897177 Negative Control 49.799 -0.482458686950124 0.211603604784076 1 0 0 0 0 1 0 0 1 1.5 1.5 0 0 0 40-50
EPIC_0384 V4 -10.3170773084666 V3 0.658051627874375 0.0251379786651519 Negative Control 51.521 0.342383968374925 -6.19703060414642 2 0 0 1 1 1 0 0 1 0.75 1.5 0 0.5 0 50-60
EPIC_0385 V4 -10.2923328078039 V1 0.50162537842989 0.0403047278163895 Neutral Control 51.74 -1.03876056997477 0.218058037464969 4 1 0 0 1 2 0 0 2 1 1 0 0 0 50-60
EPIC_0386 V4 -10.3082868477999 V3 0.738757234811783 0.0172955089226016 Negative Control 51.4 -0.534171190542678 0.152209874038441 1 1 0 0 1 0 0 0 0 0.5 0.5 0 0 0 50-60
EPIC_0387 V4 -9.67153924309099 V4 0.908939113467932 0.0892634059541906 Combination Control 51.592 -0.473190420877903 1.17900404628247 7 1 0 0 1 6 0 0 6 2 2 0 0 4 50-60
EPIC_0388 V4 -10.2806795661287 V1 0.660557806491852 0.0246671310173788 Neutral Control 61.58 -0.58111406731832 0.384439412265466 2 0 0 0 0 2 0 0 2 2 2 0 0 0 60-70
EPIC_0389 V4 -10.3036803879652 V2 0.998838996887207 0.000983776024090029 Positive Control 51.592 -0.0543824941073033 1.15337256354431 3 1 0 0 1 2 0 0 2 1 1 0 0 2 50-60
EPIC_0390 V4 -9.39337898189275 V4 0.997899758815765 0.00135341601762991 Combination Control 61.098 -0.924499490365118 0.760912329763958 8 3 0 0 3 5 0 0 5 0.875 0.875 0 0 1 60-70
EPIC_0391 V4 -10.2858410211243 V4 0.999883669614792 6.69756505781859e-05 Combination PreLeukemia 67.014 0.0623874760317354 1.32290515642187 4 1 0 0 1 2 1 0 3 1.25 1 1.5 0 1 60-70
EPIC_0392 V4 -9.34399186773879 V4 0.99997273683548 1.42165156745427e-05 Combination PreLeukemia 56.348 0.158025338404543 -0.530479273845008 9 1 0 0 1 6 2 0 8 2.5 2 2 0 3 50-60
EPIC_0393 V4 -10.2360463582851 V4 0.999960172176361 1.56814819917829e-05 Combination Control 73.837 -0.610659696246912 0.349616867426344 2 0 0 0 0 2 0 0 2 2 2 0 0 1 70-80
EPIC_0394 V4 -10.0453293122532 V4 0.988421273231506 0.00552847512782968 Combination Control 73.864 2.26675567793474 0.461145570906099 7 1 0 0 1 1 5 0 6 2 0.75 3.5 0 1 70-80
EPIC_0395 V4 -9.46214288231813 V4 0.994784271717072 0.00231502819769036 Combination Control 66.502 -0.910918662922753 0.844270022250678 9 2 0 0 2 6 0 0 6 1.33333333333333 1.33333333333333 0 0 1 60-70
EPIC_0396 V4 -10.2589071888049 V4 0.99995442032814 2.70257623385937e-05 Combination Control 71.381 -0.377205795875056 0.807504991819931 3 0 0 0 0 2 0 0 2 2 2 0 0 1 70-80
EPIC_0397 V4 -9.41196220791931 V4 0.999322617053986 0.000327418800152245 Combination PreLeukemia 69.227 0.552695426926167 0.847260475768748 10 2 0 0 2 6 2 0 8 1.66666666666667 1.33333333333333 2 0 1 60-70
EPIC_0398 V4 -10.2062712820826 V4 0.999963396787643 1.74028924586924e-05 Combination Control 48.931 -0.32793638228868 0.858880917090091 3 0 0 0 0 3 0 0 3 2.5 2.5 0 0 1 40-50
EPIC_0399 V4 -9.84738241881294 V4 0.999807465076447 6.99479815955764e-05 Combination Control 64.517 -0.757634160812442 0.539786461316136 4 0 0 0 0 4 0 0 4 3 3 0 0 2 60-70
EPIC_0400 V4 -10.2927271028734 V4 0.999995851516724 4.12202211687064e-06 Combination Control 56.307 1.69594151905261 -10.0969088162148 4 0 0 0 0 0 1 2 3 2.5 0 1.5 2 1 50-60
EPIC_0401 V4 -10.2931412783665 V1 0.867439371347428 0.0108135252542725 Neutral PreLeukemia 55.83 -0.278809402966349 1.25908731139595 6 2 0 0 2 3 1 0 4 1 0.833333333333333 1.5 0 0 50-60
EPIC_0402 V4 -10.02019797168 V4 0.999918872117996 3.49391058002438e-05 Combination Control 56.611 0.122541250380025 1.62528301118009 6 2 0 0 2 3 1 0 4 1 0.833333333333333 1.5 0 2 50-60
EPIC_0403 V4 -10.277335513197 V4 0.999562972784042 0.000374416328867045 Combination Control 73.58 0.48866457944003 -3.08955697646533 3 0 0 0 0 2 1 0 3 2.5 2 1.5 0 2 70-80
EPIC_0404 V4 -10.2614941289351 V1 0.760984939336777 0.0253013935956699 Neutral Control 73.728 -0.557837944247468 0.748829603961675 4 1 0 0 1 3 0 0 3 1.25 1.25 0 0 0 70-80
EPIC_0405 V4 -9.15096620750811 V4 0.561181424936512 0.140316904122629 Combination Control 66.705 -0.463479889835361 -0.340427017324928 49 3 0 2 5 41 3 0 44 3.83333333333333 5.375 2.5 0.333333333333333 2 60-70
EPIC_0406 V4 -10.2788248882704 V1 0.871778512001038 0.0121480766662342 Neutral PreLeukemia 70.324 -0.723770958096131 0.573549988066011 4 0 0 0 0 4 0 0 4 3 3 0 0 0 70-80
EPIC_0407 V4 -10.3149492747828 V3 0.440035051107407 0.0512848122011969 Negative Control 70.275 -0.547762170319486 0.136514174029176 1 0 0 0 0 1 0 0 1 1.5 1.5 0 0 0 70-80
EPIC_0408 V4 -9.39965208391197 V4 0.92116152048111 0.0772878986512301 Combination Control 70.809 -1.25892658604319 0.854180153958295 18 0 0 0 0 18 0 0 18 10 10 0 0 1 70-80
EPIC_0409 V4 -9.20671422888581 V4 0.99970960021019 0.000166758482473721 Combination Control 73.916 -0.488840116965135 -1.09670551210993 35 0 0 1 1 29 2 1 32 8.5 15.5 2 0.75 4 70-80
EPIC_0410 V4 -9.35735813925364 V4 0.999788671731949 0.000173088081508649 Combination Control 73.177 -1.32736192514342 0.97238647894122 28 5 0 0 5 21 1 0 22 2 1.91666666666667 1.5 0 4 70-80
EPIC_0411 V4 -10.2944732667525 V1 0.637292876839638 0.0271249175062906 Neutral Control 58.078 1.30558120796364 1.21877716258168 2 0 0 0 0 1 1 0 2 2 1.5 1.5 0 0 50-60
EPIC_0412 V4 -9.92055148978344 V4 0.997713017463684 0.00210590499214739 Combination Control 69.979 -0.243143134040399 1.42144320658101 7 1 0 0 1 6 0 0 6 2 2 0 0 2 60-70
EPIC_0413 V4 -9.70659919858598 V4 0.999587512016296 0.000188606662294857 Combination Control 69.971 -0.889616673869869 0.390030991815003 4 0 0 0 0 4 0 0 4 3 3 0 0 1 60-70
EPIC_0414 V4 -10.2920751906472 V1 0.863327324390411 0.0171015960657825 Neutral Control 59.184 -0.25024887021297 -1.69614227219961 8 2 0 0 2 5 0 1 6 1.33333333333333 1.16666666666667 0 1.5 0 50-60
EPIC_0415 V4 -9.5193106972864 V4 0.999561828374863 0.000149756102958925 Combination Control 66.916 0.0586429146846328 0.905196423286297 10 1 0 0 1 8 0 0 8 2.5 2.5 0 0 3 60-70
EPIC_0416 V4 -10.2706051614333 V1 0.627665305137634 0.0363730130300025 Neutral Control 60.446 -0.485038790322774 0.680802349395137 3 1 0 0 1 2 0 0 2 1 1 0 0 0 60-70
EPIC_0417 V4 -10.2718377477009 V1 0.723903739452362 0.0229079811043322 Neutral Control 60.619 -0.379555950192216 0.609863164727562 2 0 0 0 0 2 0 0 2 2 2 0 0 0 60-70
EPIC_0418 V4 -10.2808038187766 V1 0.860910642147064 0.00727571135249456 Neutral Control 57.563 -0.446907633528601 0.838051017153723 4 0 0 0 0 3 1 0 4 3 2.5 1.5 0 0 50-60
EPIC_0419 V4 -10.0636855701095 V4 0.99992898106575 2.81684390964888e-05 Combination Control 54.108 0.169015222731795 -2.5238489074096 4 1 0 0 1 2 0 0 2 1 1 0 0 1 50-60
EPIC_0420 V4 -10.3147778061286 V3 0.442178582027555 0.0517296632760302 Negative Control 56.654 -0.55491716654413 0.128236934677397 1 0 0 0 0 1 0 0 1 1.5 1.5 0 0 0 50-60
EPIC_0421 V4 -9.28555004895362 V4 0.891516013815999 0.0968629245456881 Combination Control 55.849 -0.869270170334013 1.26429906486641 18 2 0 0 2 14 1 0 15 2.83333333333333 2.66666666666667 1.5 0 1 50-60
EPIC_0422 V4 -9.29920955671761 V4 0.999974894523621 1.36685371168453e-05 Combination Control 68.753 -0.51053057048905 -1.0479181039865 13 2 0 0 2 9 0 1 10 2 1.83333333333333 0 1.5 4 60-70
EPIC_0423 V4 -9.98821451174808 V4 0.999581545591354 0.000171035293461602 Combination Control 69.164 -0.458437051886943 0.999598594153505 5 0 0 0 0 5 0 0 5 3.5 3.5 0 0 1 60-70
EPIC_0424 V4 -10.2210416085193 V4 0.998819291591644 0.000749107853726942 Combination PreLeukemia 63.775 0.503759428512219 1.92786431123707 7 0 0 0 0 6 1 0 7 4.5 4 1.5 0 2 60-70
EPIC_0425 V4 -10.2982132714556 V1 0.744428384304047 0.025136948307621 Neutral Control 63.258 -0.445058982707896 0.723542194877338 3 0 0 0 0 2 0 0 2 2 2 0 0 0 60-70
EPIC_0426 V4 -10.2965631962909 V1 0.940263110399246 0.00337975737987432 Neutral Control 58.062 0.115417533889824 0.890439642749124 7 1 0 0 1 5 1 0 6 2 1.75 1.5 0 0 50-60
EPIC_0427 V4 -10.3118222498095 V3 0.480963650345802 0.0578447579226725 Negative Control 64.545 -0.625574273060734 0.0459786941790565 1 0 0 0 0 1 0 0 1 1.5 1.5 0 0 0 60-70
EPIC_0428 V4 -10.274252390826 V2 1 0 Positive Control 64.244 -0.422120679924453 0.562807766497077 2 1 0 0 1 1 0 0 1 0.75 0.75 0 0 2 60-70
EPIC_0429 V4 -10.3104331052055 V4 0.999824017286301 0.000129160781830291 Combination Control 57.889 1.72313730803409 2.18941483751525 3 0 0 0 0 1 2 0 3 2.5 1.5 2 0 1 50-60
EPIC_0430 V4 -10.2980550564172 V1 0.485378965735435 0.0491815521631775 Neutral Control 57.259 -0.271263527347859 0.448539920575187 1 0 0 0 0 1 0 0 1 1.5 1.5 0 0 0 50-60
EPIC_0431 V4 -9.490893702526 V4 0.946793794631958 0.0464523817433469 Combination Control 61.147 -0.108305512917965 1.71214591775779 9 3 0 0 3 6 0 0 6 1 1 0 0 4 60-70
EPIC_0432 V4 -10.3173962235963 V3 0.548699024319649 0.0136705005716663 Negative Control 53.38 0.297969146205605 -4.60434913356242 3 0 0 1 1 2 0 0 2 1 2 0 0.5 0 50-60
EPIC_0433 V4 -10.1085424327194 V4 0.999948507547379 2.29385342351652e-05 Combination Control 51.395 -0.393425699480148 1.05571231083226 5 0 0 0 0 4 0 0 4 3 3 0 0 2 50-60
EPIC_0434 V4 -10.2761087253863 V1 0.694955950975418 0.0238507779529376 Neutral Control 52.895 -0.485011407412549 0.490698050775141 2 0 0 0 0 2 0 0 2 2 2 0 0 0 50-60
EPIC_0435 V4 -10.3177714665931 V3 0.684020113945007 0.0143207723863535 Negative Control 59.493 0.131479606110668 -5.02407561830312 3 1 0 1 2 1 0 0 1 0.5 0.75 0 0.5 0 50-60
EPIC_0436 V4 -10.2816537068886 V2 0.987318575382232 0.0125749594533487 Positive Control 59.682 -0.320672185191737 0.393948914805678 1 0 0 0 0 1 0 0 1 1.5 1.5 0 0 1 50-60
EPIC_0437 V4 -10.3078850975716 V1 0.441379733383656 0.0498494998508486 Neutral Control 39.203 -0.512805633683166 0.461545953047588 2 1 0 0 1 1 0 0 1 0.75 0.75 0 0 0 30-40
EPIC_0438 V4 -10.3132180212214 V3 0.430118259415031 0.0484503346207718 Negative Control 49.194 -0.506917059215966 0.183577238240871 1 0 0 0 0 1 0 0 1 1.5 1.5 0 0 0 40-50
EPIC_0439 V4 -10.2985711190817 V1 0.482873509079218 0.0492183228617155 Neutral PreLeukemia 64.756 -0.279505166143488 0.439470727888007 1 0 0 0 0 1 0 0 1 1.5 1.5 0 0 0 60-70
EPIC_0440 V4 -9.40599890916897 V4 0.999559837579727 0.00020446464078915 Combination Control 64.851 -0.117450455990003 -1.90864666284845 13 3 0 0 3 8 0 1 9 1.375 1.25 0 1.5 2 60-70
EPIC_0441 V4 -10.3144969951442 V3 0.435492875054479 0.0500712040238947 Negative Control 55.893 -0.530513653063319 0.156427760800586 1 0 0 0 0 1 0 0 1 1.5 1.5 0 0 0 50-60
EPIC_0442 V4 -10.2854740616374 V1 0.837131994962692 0.0269489654844582 Neutral Control 59.436 -0.939902193828743 0.564089244151863 6 1 0 0 1 5 0 0 5 1.75 1.75 0 0 0 50-60
EPIC_0444 V4 -10.2922433458974 V1 0.69493505358696 0.0186857042187172 Neutral Control 50.732 -0.23734113080577 -3.15380321084179 5 1 0 0 1 3 0 1 4 1.5 1.25 0 1.5 0 50-60
EPIC_0445 V4 -10.1642183875613 V4 0.999968838691711 1.39879480268208e-05 Combination Control 46.894 -0.475637824378169 0.687565106367356 3 0 0 0 0 3 0 0 3 2.5 2.5 0 0 1 40-50
EPIC_0446 V4 -9.7063316412174 V2 0.689850248582661 0.114405314580792 Positive PreLeukemia 46.987 0.127952486922883 -6.94006434603513 2 0 0 0 0 1 0 0 1 1.5 1.5 0 0 1 40-50
EPIC_0447 V4 -9.9014107835431 V4 0.999275869131088 0.00026928712232257 Combination Control 69.604 -0.769693310522784 0.522864104141269 4 1 0 0 1 3 0 0 3 1.25 1.25 0 0 2 60-70
EPIC_0448 V4 -10.3101274436915 V4 0.999897754192352 5.53998481732937e-05 Combination PreLeukemia 71.02 0.739083925861436 2.17712118956547 5 0 0 0 0 3 2 0 5 3.5 2.5 2 0 2 70-80
EPIC_0450 V4 -10.3044027100252 V4 0.999884724617004 9.5964226742855e-05 Combination PreLeukemia 51.51 0.944332618227604 -2.43496805763508 4 0 0 0 0 2 1 1 4 3 2 1.5 1.5 2 50-60
EPIC_0451 V4 -10.4635165092279 V3 0.969811350107193 0.0156182904557217 Negative Control 55.14 0.775277327340321 -9.99397615815824 1 0 0 1 1 0 0 0 0 0.5 0 0 0.5 0 50-60
EPIC_0452 V4 -10.2929499292887 V1 0.588966916501522 0.0481205432552278 Neutral Control 62.461 0.468408375555288 1.08014466711029 5 2 1 0 3 2 0 0 2 0.5 0.666666666666667 0.5 0 0 60-70
EPIC_0453 V4 -10.1659637230895 V4 0.999872291088104 4.29537602661848e-05 Combination Control 67.893 1.20809764483655 -0.735323795052938 4 0 1 0 1 2 1 0 3 1.25 2 0.75 0 1 60-70
EPIC_0454 V4 -10.3138036653687 V3 0.456042253226042 0.053883074815177 Negative PreLeukemia 41.377 -0.587555874926333 0.0903556469687285 1 0 0 0 0 1 0 0 1 1.5 1.5 0 0 0 40-50
EPIC_0455 V4 -10.2524120887213 V3 0.494473934173584 0.028238575899908 Negative PreLeukemia 49.599 1.33741301591539 1.79118804920349 2 0 1 0 1 1 0 0 1 0.75 1.5 0.5 0 0 40-50
EPIC_0456 V4 -10.2761791352201 V1 0.599646639823914 0.0223154393876421 Neutral Control 67.409 -0.725022711942581 0.21947733930136 2 0 0 0 0 2 0 0 2 2 2 0 0 0 60-70
EPIC_0457 V4 -10.2872293373773 V1 0.823975914716721 0.0099860313601607 Neutral Control 64.931 1.0131852894701 1.66379576109245 5 2 0 0 2 1 2 0 3 0.833333333333333 0.5 2 0 0 60-70
EPIC_0458 V4 -10.2888073460062 V4 0.9999880194664 9.70729751129109e-06 Combination PreLeukemia 52.726 2.19021147915021 -7.44205265890827 4 0 0 0 0 1 2 1 4 3 1.5 2 1.5 1 50-60
EPIC_0459 V4 -10.2931768974589 V4 0.99957332611084 0.000228467728201691 Combination Control 67.871 1.46819754276404 2.22992546109935 4 0 0 0 0 2 2 0 4 3 2 2 0 1 60-70
EPIC_0460 V4 -10.216040853615 V4 0.999951863288879 1.71913297672529e-05 Combination Control 68.359 -0.670624833800482 0.282361635268556 2 0 0 0 0 2 0 0 2 2 2 0 0 1 60-70
EPIC_0461 V4 -10.2875987819172 V1 0.600861996412277 0.0410324948206672 Neutral PreLeukemia 73.558 0.671306095388422 -7.07104888643788 5 0 1 0 1 2 0 2 4 1.5 2 0.5 2 0 70-80
EPIC_0462 V4 -10.2966650834622 V2 0.999998712539673 5.55116645010853e-07 Positive Control 52.359 0.238420660000896 -4.51927199767298 3 0 0 1 1 2 0 0 2 1 2 0 0.5 2 50-60
EPIC_0463 V4 -10.276976008869 V1 0.59386231303215 0.0443090033573388 Neutral Control 63.524 0.106340094166781 0.84693064285653 1 0 0 0 0 1 0 0 1 1.5 1.5 0 0 0 60-70
EPIC_0464 V4 -10.2545136151736 V4 0.99592936038971 0.00216642766440083 Combination PreLeukemia 61.667 2.31228280708971 2.01335500414133 8 0 0 0 0 4 3 0 7 4.5 3 2.5 0 2 60-70
EPIC_0465 V4 -10.2963519667894 V1 0.606740909814835 0.019495105079647 Neutral Control 58.119 1.55281161203167 -0.11567151137258 2 0 0 0 0 1 1 0 2 2 1.5 1.5 0 0 50-60
EPIC_0466 V4 -10.2871150249412 V3 0.612074080482125 0.0861699927366198 Negative Control 55.003 0.928750302199162 -9.38491816501758 1 0 0 0 0 0 0 1 1 1.5 0 0 1.5 0 50-60
EPIC_0467 V4 -10.279574545913 V1 0.591795271635056 0.0291328696810149 Neutral Control 58.853 -0.0681938184816356 -5.23431825479893 3 0 0 0 0 2 0 1 3 2.5 2 0 1.5 0 50-60
EPIC_0468 V4 -10.236051328391 V4 0.999952667951584 2.38367155443346e-05 Combination Control 64.444 -0.189135237882202 1.01331016515458 3 0 0 0 0 3 0 0 3 2.5 2.5 0 0 1 60-70
EPIC_0469 V4 -10.2617683131116 V4 0.999847012758255 7.19911135461119e-05 Combination PreLeukemia 67.978 1.39382383299841 2.35690670241353 6 1 0 0 1 2 3 0 5 1.75 1 2.5 0 3 60-70
EPIC_0470 V4 -10.2202240260958 V4 0.994327092170715 0.00363647289708793 Combination PreLeukemia 71.866 1.61621065013616 2.74551647147415 7 0 0 0 0 3 4 0 7 4.5 2.5 3 0 2 70-80
EPIC_0471 V4 -10.3060295913623 V1 0.446966050565243 0.0497351226241286 Neutral Control 58.801 -0.384000118183829 0.323216215104763 1 0 0 0 0 1 0 0 1 1.5 1.5 0 0 0 50-60
EPIC_0472 V4 -9.980119037559 V4 0.999721032381058 0.000159612877480262 Combination PreLeukemia 39.524 0.547490786287631 0.39347990363632 5 1 0 0 1 3 1 0 4 1.5 1.25 1.5 0 1 30-40
EPIC_0473 V4 -10.1588929190705 V4 0.985828709602356 0.0138693883533623 Combination PreLeukemia 59.017 1.03212715608721 -6.1592732105234 7 1 1 1 3 3 1 0 4 0.75 1.25 0.75 0.5 1 50-60
EPIC_0474 V4 -10.2704833938384 V2 0.986813449859619 0.00727127829180062 Positive Control 60.846 0.42207969941234 1.33144968717529 2 0 1 0 1 1 0 0 1 0.75 1.5 0.5 0 1 60-70
EPIC_0475 V4 -10.2753590677437 V1 0.598526647686958 0.0424319590961395 Neutral Control 67.8 -0.677905354891416 0.475001271998846 3 1 0 0 1 2 0 0 2 1 1 0 0 0 60-70
EPIC_0476 V4 -9.72842790377687 V4 0.988796240091324 0.00758528964305013 Combination Control 70.335 -0.890478148470485 0.876043537443278 10 0 1 0 1 8 0 0 8 2.5 5 0.5 0 1 70-80
EPIC_0477 V4 -10.2973617266417 V1 0.66341724395752 0.0221193447257592 Neutral PreLeukemia 59.359 1.30917480301562 -1.74692550675613 2 0 0 0 0 1 1 0 2 2 1.5 1.5 0 0 50-60
EPIC_0478 V4 -10.3066740484297 V1 0.442285718768835 0.0496848746254891 Neutral Control 53.796 -0.396026046379233 0.309689389006359 1 0 0 0 0 1 0 0 1 1.5 1.5 0 0 0 50-60
EPIC_0479 V4 -10.2857697829395 V1 0.777051788568497 0.0187307954634716 Neutral PreLeukemia 56.583 1.08448194577994 -2.08904801633323 5 0 0 0 0 2 2 1 5 3.5 2 2 1.5 0 50-60
EPIC_0481 V4 -10.274250734124 V4 0.999948823451996 2.94619839062931e-05 Combination Control 49.142 -0.250777368564058 0.735987687062563 2 0 0 0 0 2 0 0 2 2 2 0 0 1 40-50
EPIC_0482 V4 -10.3132801475453 V3 0.415063103474677 0.0508148911906475 Negative PreLeukemia 57.758 0.744739793169795 0.952946457768866 3 1 1 0 2 1 0 0 1 0.5 0.75 0.5 0 0 50-60
EPIC_0483 V4 -10.2784786375581 V4 0.999782282114029 0.000112873152839272 Combination Control 58.519 -0.044182953623401 1.28580113406323 4 0 0 0 0 3 1 0 4 3 2.5 1.5 0 1 50-60
EPIC_0484 V4 -10.2974105993499 V1 0.601649108529091 0.0260691951238374 Neutral Control 58.037 -0.850433118244478 0.277646290668313 3 0 0 0 0 2 0 0 2 2 2 0 0 0 50-60
EPIC_0485 V4 -10.3052053821309 V4 0.999980425834656 1.39461033923844e-05 Combination Control 54.48 1.79282485656147 -4.23816880548362 3 0 0 0 0 1 1 1 3 2.5 1.5 1.5 1.5 1 50-60
EPIC_0486 V4 -10.2904781299456 V1 0.534144857525826 0.0487571242555977 Neutral Control 48.728 -0.115734143561074 0.616814238810483 1 0 0 0 0 1 0 0 1 1.5 1.5 0 0 0 40-50
EPIC_0487 V4 -10.3155904184462 V3 0.671135985851288 0.0252614540759563 Negative Control 60.991 0.260321587139568 -6.57754599257616 2 0 0 1 1 1 0 0 1 0.75 1.5 0 0.5 0 60-70
EPIC_0488 V4 -10.2563119651648 V1 0.638740092515946 0.0294715656614146 Neutral Control 46.333 0.346646352132716 1.08075129398669 1 0 0 0 0 1 0 0 1 1.5 1.5 0 0 0 40-50
EPIC_0489 V4 -10.2870918311136 V4 0.999699836969376 0.000140705824885957 Combination Control 56.175 0.361833380132512 1.52840386579952 4 0 1 0 1 3 0 0 3 1.25 2.5 0.5 0 1 50-60
EPIC_0490 V4 -10.2885141097571 V4 0.999937891960144 6.0343996708361e-05 Combination PreLeukemia 52.813 1.25835883552317 -4.82208974012667 2 0 0 0 0 0 1 1 2 2 0 1.5 1.5 1 50-60
EPIC_0491 V4 -9.92299264014006 V4 0.999339538812637 0.000243815792385228 Combination Control 49.136 -0.600708351010032 0.836406618924806 5 0 0 0 0 5 0 0 5 3.5 3.5 0 0 1 40-50
EPIC_0492 V4 -10.2697395346527 V2 0.995319652557373 0.00467372537379139 Positive Control 67.233 -0.47902612667533 0.499192407952253 2 0 0 0 0 2 0 0 2 2 2 0 0 2 60-70
EPIC_0493 V4 -10.2933226872325 V4 0.999879437685013 0.000111124987495426 Combination PreLeukemia 44.92 1.96953188150289 -2.98875472899808 3 0 0 0 0 0 2 0 2 2 0 2 0 1 40-50
EPIC_0494 V4 -10.2995402897357 V1 0.973913937807083 0.00458760984021878 Neutral Control 64.854 0.527977633767232 1.9180005530052 11 1 1 0 2 8 1 0 9 1.83333333333333 2.5 0.75 0 0 60-70
EPIC_0495 V4 -10.0258382135456 V4 0.999940598011017 3.44026895838856e-05 Combination Control 62.319 -0.512913300475932 0.92718263584699 5 2 0 0 2 3 0 0 3 0.833333333333333 0.833333333333333 0 0 1 60-70
EPIC_0496 V4 -9.75149996379816 V4 0.999606692790985 0.000151690495287394 Combination PreLeukemia 62.571 -0.774044598775944 0.64692237463407 5 1 0 0 1 4 0 0 4 1.5 1.5 0 0 2 60-70
EPIC_0497 V4 -10.2757069751579 V1 0.69611504971981 0.0286697826505617 Neutral Control 55.403 0.464461193795845 1.29298301950629 3 1 0 0 1 1 1 0 2 1 0.75 1.5 0 0 50-60
EPIC_0498 V4 -10.2962931538694 V4 0.999854701757431 8.90239228151321e-05 Combination PreLeukemia 55.198 0.65120958834627 1.04792055732429 4 1 0 0 1 2 1 0 3 1.25 1 1.5 0 2 50-60
EPIC_0499 V4 -10.310702319276 V3 0.42172605022788 0.0462917910998663 Negative Control 67.773 -0.46783668596213 0.22830236004933 1 0 0 0 0 1 0 0 1 1.5 1.5 0 0 0 60-70
EPIC_0500 V4 -10.2832764464707 V2 0.999989247322082 8.8093756102809e-06 Positive Control 66.661 -0.0691993850395219 -5.28981291437371 3 0 0 1 1 2 0 0 2 1 2 0 0.5 2 60-70
EPIC_0501 V4 -9.95436063528915 V4 0.999521225690842 0.000180493818303762 Combination Control 72.761 0.102060247531315 1.72529498805805 10 1 2 0 3 6 1 0 7 1.125 2 0.5 0 2 70-80
EPIC_0502 V4 -10.2922176670168 V1 0.838579595088959 0.0163072253701758 Neutral Control 64.298 0.542328805363705 -2.53389701330843 9 2 1 0 3 4 1 1 6 1 1 0.75 1.5 0 60-70
EPIC_0503 V4 -10.253034180312 V1 0.777736788988113 0.0386124582029962 Neutral Control 56.175 -1.03176870638381 0.55622810916876 7 2 0 0 2 5 0 0 5 1.16666666666667 1.16666666666667 0 0 0 50-60
EPIC_0504 V4 -9.58541476269481 V4 0.99974958896637 0.000108980445238484 Combination PreLeukemia 68.509 0.982357425410383 -1.20533788456377 8 2 0 0 2 3 3 0 6 1.33333333333333 0.833333333333333 2.5 0 4 60-70
EPIC_0505 V4 -10.2524866403101 V2 0.979507523775101 0.0204191004426512 Positive Control 68.43 -0.60833427775568 0.353520501677044 2 1 0 0 1 1 0 0 1 0.75 0.75 0 0 1 60-70
EPIC_0506 V4 -10.3112921051782 V3 0.418963592126966 0.0547829693162901 Negative Control 71.222 -0.655908599215785 0.298829125718367 2 1 0 0 1 1 0 0 1 0.75 0.75 0 0 0 70-80
EPIC_0507 V4 -9.98000141171897 V4 0.983213126659393 0.0142722425496224 Combination PreLeukemia 46.568 -0.283050898314974 1.33135628826429 7 0 0 0 0 6 1 0 7 4.5 4 1.5 0 2 40-50
EPIC_0508 V4 -10.2964248616762 V1 0.824024498462677 0.0252017547486182 Neutral PreLeukemia 68.359 0.594680437920296 -4.35786827471098 6 1 0 0 1 3 1 1 5 1.75 1.25 1.5 1.5 0 60-70
EPIC_0509 V4 -9.98082893435424 V4 0.991926670074463 0.00668431154437474 Combination PreLeukemia 66.798 0.337807703099727 -5.47651365327576 6 0 0 1 1 4 1 0 5 1.75 3 1.5 0.5 1 60-70
EPIC_0510 V4 -9.8405650901957 V4 0.998912644386291 0.000673972340413861 Combination PreLeukemia 58.196 1.44470825820472 -1.93759478544604 10 1 1 0 2 5 2 1 8 1.66666666666667 1.75 1 1.5 1 50-60
EPIC_0511 V4 -9.95088570290161 V4 0.999544882774353 0.000172161242684745 Combination Control 56.862 -0.514897190612117 0.917644016234021 5 0 0 0 0 5 0 0 5 3.5 3.5 0 0 1 50-60
EPIC_0512 V4 -9.42190241975484 V4 0.999961990118027 1.96507996681864e-05 Combination PreLeukemia 58.817 0.265405139547784 0.428766824838856 10 0 0 0 0 8 2 0 10 6 5 2 0 4 50-60
EPIC_0513 V4 -9.99008244322218 V4 0.999937605857849 2.29264820293807e-05 Combination Control 48.227 0.345536009066427 -0.734397105995273 5 0 0 0 0 2 0 0 2 2 2 0 0 1 40-50
EPIC_0514 V4 -10.2767540108046 V4 0.999122661352158 0.000568320866206087 Combination PreLeukemia 48.361 0.570680488833806 1.71375182538965 4 0 1 0 1 2 1 0 3 1.25 2 0.75 0 1 40-50
EPIC_0515 V4 -10.110626563801 V1 0.688738823929691 0.150696390642617 Neutral Control 53.216 -1.35651143054312 1.01166468218336 195 27 0 1 28 163 1 1 165 2.87931034482759 2.94642857142857 1.5 0.75 14 50-60
EPIC_0516 V4 -9.31704561015457 V4 0.999960196018219 2.93386009719328e-05 Combination PreLeukemia 72.873 -0.0414855932895471 0.360133633660343 13 2 0 0 2 8 2 0 10 2 1.66666666666667 2 0 2 70-80
EPIC_0517 V4 -9.44626339391083 V4 0.99709307551384 0.00257858480523342 Combination Control 48.23 0.572246094577022 -0.758842949248101 10 0 0 0 0 8 2 0 10 6 5 2 0 1 40-50
EPIC_0001 V5 -9.32425889054323 V4 0.865870732256735 0.0985550007526787 Combination Control 58.579 -1.20869367791754 0.711655750947906 57 14 1 0 15 41 1 0 42 1.375 1.43333333333333 0.75 0 7 50-60
EPIC_0002 V5 -10.2851153856603 V1 0.802380406856537 0.0180831669929392 Neutral Control 55.211 -0.646466090578009 0.508237493086836 3 0 0 0 0 3 0 0 3 2.5 2.5 0 0 0 50-60
EPIC_0003 V5 -10.1097294596828 V4 0.999659365415573 0.000174125759792459 Combination Control 60.838 -0.596566610641755 1.03696587032527 7 2 0 0 2 4 0 0 4 1 1 0 0 1 60-70
EPIC_0004 V5 -9.77420340763056 V3 0.476145228743553 0.0661804071909742 Negative Control 62.196 -1.0132991466329 0.897765027298361 12 2 0 0 2 10 0 0 10 2 2 0 0 0 60-70
EPIC_0005 V5 -9.31852007491018 V4 0.994464260339737 0.00482789620183894 Combination PreLeukemia 62.869 -0.743811202024836 1.34608986739312 19 4 0 0 4 14 1 0 15 1.7 1.6 1.5 0 2 60-70
EPIC_0006 V5 -10.2871767370897 V1 0.898424279689789 0.00886504325351892 Neutral PreLeukemia 60.799 -0.587197559183922 0.728452418156322 4 0 0 0 0 4 0 0 4 3 3 0 0 0 60-70
EPIC_0007 V5 -9.29377598842301 V4 0.998997515439987 0.000571150300434136 Combination Control 62.574 -1.07444048447997 0.657048148986059 9 1 0 0 1 8 0 0 8 2.5 2.5 0 0 2 60-70
EPIC_0008 V5 -9.31871308068996 V4 0.997442734241486 0.00158844071946152 Combination Control 62.376 -1.09692238204997 0.79766467801618 12 4 0 0 4 8 0 0 8 1 1 0 0 1 60-70
EPIC_0009 V5 -9.4201483865414 V4 0.987903088331223 0.00626697825204964 Combination Control 62.387 -0.841952314207434 0.847473987974314 8 1 0 0 1 7 0 0 7 2.25 2.25 0 0 1 60-70
EPIC_0010 V5 -9.30006358658451 V4 0.99002525806427 0.0080646940798024 Combination Control 55.346 0.0759638708400115 1.52038381684666 16 5 0 0 5 10 1 0 11 1.08333333333333 1 1.5 0 2 50-60
EPIC_0011 V5 -9.52907032860695 V4 0.543325635425581 0.153831104944598 Combination Control 55.031 -1.4897621443017 1.17443451841423 80 26 0 0 26 54 0 0 54 1.03703703703704 1.03703703703704 0 0 6 50-60
EPIC_0012 V5 -9.29965686625024 V4 0.999252724647522 0.000367240431954771 Combination Control 51.439 -1.11798926322067 0.673327753564176 10 1 0 0 1 8 0 0 8 2.5 2.5 0 0 2 50-60
EPIC_0013 V5 -9.58117940410187 V3 0.719839680194855 0.0300360318784813 Negative Control 51.978 -1.17652149235117 1.02449373402068 21 7 0 0 7 13 0 0 13 0.9375 0.9375 0 0 0 50-60
EPIC_0014 V5 -9.99716815755897 V4 0.99852836728096 0.00119485577942048 Combination PreLeukemia 55.775 0.617366326201059 -1.77006024003582 7 1 0 1 2 3 2 0 5 1.16666666666667 1.25 2 0.5 1 50-60
EPIC_0015 V5 -9.30518528073279 V4 0.999410611391067 0.000376970680818483 Combination PreLeukemia 46.511 -1.31207491814863 0.72602587839034 16 6 0 0 6 10 0 0 10 0.857142857142857 0.857142857142857 0 0 2 40-50
EPIC_0016 V5 -9.28958204737941 V4 0.999961799383163 2.3063488151044e-05 Combination Control 49.06 -0.254031546439394 0.618713324655736 11 1 0 0 1 9 1 0 10 3 2.75 1.5 0 3 40-50
EPIC_0017 V5 -9.33116153931202 V4 0.997896939516068 0.00110912541547659 Combination Control 46.012 -0.19518393086873 1.21391699843027 14 1 0 0 1 11 2 0 13 3.75 3.25 2 0 1 40-50
EPIC_0018 V5 -9.28704522248387 V4 0.9983014523983 0.00112741031145061 Combination Control 46.754 -1.05860567084477 0.676670403531209 9 3 0 0 3 6 0 0 6 1 1 0 0 1 40-50
EPIC_0019 V5 -9.31458085179482 V4 0.997157835960388 0.00248882392924459 Combination Control 49.528 1.26947782057434 1.1545701431684 9 2 0 0 2 4 3 0 7 1.5 1 2.5 0 2 40-50
EPIC_0020 V5 -10.3264542416314 V1 0.873532581329346 0.0251131296109841 Neutral Control 46.152 -0.239164880294091 -6.07111717740563 7 1 0 1 2 4 0 1 5 1.16666666666667 1.5 0 0.75 0 40-50
EPIC_0021 V5 -9.67856200275282 V4 0.506758581507449 0.164266709192395 Combination Control 56.052 -1.56101751979736 1.12659052596017 92 28 0 0 28 63 0 0 63 1.12068965517241 1.12068965517241 0 0 7 50-60
EPIC_0022 V5 -10.0327797948108 V4 0.999715685844421 0.000163573289691356 Combination Control 57.109 -0.723595113581313 0.704795283028221 5 1 0 0 1 4 0 0 4 1.5 1.5 0 0 1 50-60
EPIC_0023 V5 -9.31617998337389 V4 0.993402677774429 0.00500584810030772 Combination Control 41.106 -1.18855890993317 1.1274523391102 27 8 0 0 8 17 0 0 17 1.05555555555556 1.05555555555556 0 0 1 40-50
EPIC_0024 V5 -10.1723797156538 V4 0.999678730964661 0.000148397527406649 Combination Control 41.613 -0.517159928344081 1.02020213135224 6 2 0 0 2 4 0 0 4 1 1 0 0 2 40-50
EPIC_0025 V5 -9.93625536778166 V1 0.509749485552311 0.10175562160338 Neutral Control 41.673 -1.06445764811126 0.791335299081171 11 2 0 0 2 8 0 0 8 1.66666666666667 1.66666666666667 0 0 0 40-50
EPIC_0026 V5 -9.47538738623804 V3 0.718018698692322 0.052941005007152 Negative Control 41.632 -0.851748726826779 1.11558366935058 18 3 0 0 3 13 1 0 14 2 1.875 1.5 0 0 40-50
EPIC_0027 V5 -9.31298172021579 V4 0.999796044826507 6.98020858172551e-05 Combination Control 63.652 -0.357646107574072 1.23825585481422 15 4 0 0 4 8 2 0 10 1.2 1 2 0 2 60-70
EPIC_0028 V5 -9.30888428206208 V4 0.988304698467255 0.00978768577117848 Combination Control 63.707 0.264649488405316 1.09779148626848 17 5 1 0 6 9 2 0 11 0.928571428571429 0.916666666666667 1 0 1 60-70
EPIC_0029 V5 -10.2578464853669 V1 0.669899591803551 0.0367875089024292 Neutral Control 49.977 2.5363306880014 -1.09468822817762 1 0 0 0 0 0 1 0 1 1.5 0 1.5 0 0 40-50
EPIC_0030 V5 -10.3107089460839 V1 0.690631133317947 0.0245769456426984 Neutral Control 49.845 0.633701649520669 -1.84048505511482 3 0 0 0 0 2 0 0 2 2 2 0 0 0 40-50
EPIC_0031 V5 -10.2609192533506 V4 0.948664128780365 0.0340983660183913 Combination Control 57.317 0.721796896687852 -10.6294170253024 3 0 0 1 1 1 0 1 2 1 1.5 0 0.75 1 50-60
EPIC_0032 V5 -10.2426238792918 V4 0.99992625117302 3.96572914939139e-05 Combination Control 57.922 -0.195394174973279 1.155885439911 5 0 0 0 0 4 1 0 5 3.5 3 1.5 0 2 50-60
EPIC_0033 V5 -10.2846722178826 V1 0.426715870946646 0.0490678273547176 Neutral Control 62.289 -0.435567921132627 0.265003393589959 1 0 0 0 0 1 0 0 1 1.5 1.5 0 0 0 60-70
EPIC_0034 V5 -9.73963922020089 V4 0.999313348531723 0.000329108509711479 Combination Control 55.025 -0.880277326754412 0.525850016098651 5 1 0 0 1 4 0 0 4 1.5 1.5 0 0 1 50-60
EPIC_0035 V5 -10.2824108196901 V1 0.535273860394955 0.0487223177732989 Neutral Control 55.411 -0.112062096413182 0.620719265297078 1 0 0 0 0 1 0 0 1 1.5 1.5 0 0 0 50-60
EPIC_0036 V5 -10.3100951380031 V1 0.920295214653015 0.00521648536725175 Neutral Control 55.713 -0.0128332426614837 -0.837281398633211 7 1 0 0 1 5 1 0 6 2 1.75 1.5 0 0 50-60
EPIC_0037 V5 -10.3265851210873 V1 0.595234820246696 0.0334294975389913 Neutral PreLeukemia 55.847 -0.443579101653408 1.11298987756331 6 4 0 0 4 2 0 0 2 0.4 0.4 0 0 0 50-60
EPIC_0039 V5 -10.2910745426557 V1 0.65869277715683 0.0246047365598168 Neutral Control 58.245 -0.586718521216363 0.378050880614709 2 0 0 0 0 2 0 0 2 2 2 0 0 0 50-60
EPIC_0040 V5 -10.2972196644476 V4 0.999960309267044 1.89923226205541e-05 Combination PreLeukemia 58.464 -0.437061873842278 0.546204050892243 2 0 0 0 0 2 0 0 2 2 2 0 0 1 50-60
EPIC_0041 V5 -10.2985881002769 V3 0.730734080076218 0.0183713796430527 Negative Control 58.683 -0.544763553853761 0.139980206310491 1 1 0 0 1 0 0 0 0 0.5 0.5 0 0 0 50-60
EPIC_0042 V5 -10.2694313880858 V1 0.512820352613926 0.0470991168526947 Neutral Control 59.335 -0.156957214133695 0.828210498843672 2 1 0 0 1 1 0 0 1 0.75 0.75 0 0 0 50-60
EPIC_0043 V5 -10.0725882723347 V4 0.999916237592697 3.45324619699691e-05 Combination Control 58.078 -0.758627654486758 0.38319881073952 3 1 0 0 1 2 0 0 2 1 1 0 0 1 50-60
EPIC_0044 V5 -10.2882208735079 V1 0.703822875022888 0.0286827390530915 Neutral PreLeukemia 58.308 -0.261414032948587 -4.34873918814511 4 0 0 0 0 3 0 1 4 3 2.5 0 1.5 0 50-60
EPIC_0046 V5 -10.3354766405742 V4 0.999885588884354 6.90787194245725e-05 Combination Control 54.286 -0.0794674545381227 1.22895423661344 4 1 0 0 1 2 1 0 3 1.25 1 1.5 0 1 50-60
EPIC_0047 V5 -10.2800727990312 V1 0.765581059455872 0.0209324997982555 Neutral PreLeukemia 54.004 -0.747572322010238 0.395698822298676 3 0 0 0 0 3 0 0 3 2.5 2.5 0 0 0 50-60
EPIC_0048 V5 -10.319344505116 V1 0.752430903911591 0.0285893703727966 Neutral Control 54.957 0.685110884933526 -2.53219720008555 3 0 0 0 0 2 1 0 3 2.5 2 1.5 0 0 50-60
EPIC_0049 V5 -9.32070816404044 V4 0.999844181537628 4.00987122033098e-05 Combination Control 50.39 -1.02145062640862 0.75341670444173 10 2 1 0 3 7 0 0 7 1.125 1.5 0.5 0 1 50-60
EPIC_0051 V5 -10.2945179977057 V4 0.999967420101166 1.70249995212971e-05 Combination PreLeukemia 50.177 0.820619975364153 -3.08283429166702 4 0 0 0 0 2 1 1 4 3 2 1.5 1.5 1 50-60
EPIC_0052 V5 -10.2753507842338 V3 0.467804549820721 0.0557825358821876 Negative Control 50.639 -0.606933377955935 0.0677708592201509 1 0 0 0 0 1 0 0 1 1.5 1.5 0 0 0 50-60
EPIC_0053 V5 -9.80859571223061 V4 0.993685388565063 0.00563345006369718 Combination Control 63.841 -0.519414383033738 1.04463981343626 7 0 0 0 0 6 1 0 7 4.5 4 1.5 0 4 60-70
EPIC_0054 V5 -10.2601236222282 V4 0.999994361400604 4.05884047065207e-06 Combination Control 51.107 0.888157214772552 -9.55691922896399 3 0 0 0 0 1 0 2 3 2.5 1.5 0 2 1 50-60
EPIC_0055 V5 -10.261376503095 V4 0.999942630529404 2.71412284132057e-05 Combination Control 48.131 -0.00479428400738537 -4.82862418502694 3 1 0 0 1 1 0 1 2 1 0.75 0 1.5 1 40-50
EPIC_0056 V5 -10.232995127427 V4 0.997931790351868 0.00150278600589828 Combination Control 55.606 0.160392154087022 1.32844461176985 6 0 0 0 0 5 1 0 6 4 3.5 1.5 0 1 50-60
EPIC_0057 V5 -9.30741064565745 V4 0.976502448320389 0.0188557868991031 Combination Control 55.472 0.579671008920878 0.470052697567445 15 0 0 0 0 11 3 0 14 8 6.5 2.5 0 1 50-60
EPIC_0058 V5 -10.2827040559392 V3 0.423587425425649 0.0467607506391506 Negative Control 58.568 -0.47674141363839 0.218137940355068 1 0 0 0 0 1 0 0 1 1.5 1.5 0 0 0 50-60
EPIC_0059 V5 -9.40640314445028 V4 0.999128872156143 0.000334754972721814 Combination Control 64.186 -1.06772613720717 0.51186109080875 7 4 0 0 4 3 0 0 3 0.5 0.5 0 0 1 60-70
EPIC_0060 V5 -10.2720357235867 V3 0.804414814710617 0.0189742777041724 Negative Control 64.331 -0.139177065755458 0.591808296926374 1 1 0 0 1 0 0 0 0 0.5 0.5 0 0 0 60-70
EPIC_0061 V5 -10.2750848835673 V1 0.732140076160431 0.0214985060742575 Neutral Control 64.786 -0.818270897447759 0.314830712576966 3 0 0 0 0 3 0 0 3 2.5 2.5 0 0 0 60-70
EPIC_0062 V5 -10.172885423931 V4 0.999342048168182 0.000238698162156944 Combination PreLeukemia 64.879 1.86000191799533 0.589539526718184 7 0 0 0 0 4 3 0 7 4.5 3 2.5 0 5 60-70
EPIC_0064 V5 -9.85314194322064 V4 0.999595236778259 0.000222776781321428 Combination PreLeukemia 57.246 1.30351837614797 0.104767031783393 6 0 0 0 0 4 2 0 6 4 3 2 0 1 50-60
EPIC_0065 V5 -10.2919509379992 V2 0.999445569515228 0.000538412972327708 Positive Control 57.777 -0.147748375424814 0.854996411837107 2 0 0 0 0 2 0 0 2 2 2 0 0 2 50-60
EPIC_0066 V5 -10.0662658834319 V4 0.999912577867508 3.6072410658639e-05 Combination Control 57.656 -0.765082069793387 0.376117853599143 3 1 0 0 1 2 0 0 2 1 1 0 0 1 50-60
EPIC_0067 V5 -10.3108804147381 V4 0.999983763694763 8.44717994024414e-06 Combination PreLeukemia 66.511 0.854687774213018 -6.6212202957465 4 0 0 0 0 2 1 1 4 3 2 1.5 1.5 1 60-70
EPIC_0068 V5 -10.274859572099 V3 0.52750990241766 0.0357712985133139 Negative Control 60.838 0.217272942946711 0.841041777191849 6 4 1 0 5 1 0 0 1 0.25 0.3 0.5 0 0 60-70
EPIC_0069 V5 -10.1246787099325 V4 0.999656456708908 0.000189703598051442 Combination Control 73.829 0.137033776251855 1.68841528381468 7 3 0 0 3 3 1 0 4 0.75 0.625 1.5 0 1 70-80
EPIC_0070 V5 -10.0588074111512 V4 0.999613094329834 0.00018285444468811 Combination Control 60.361 -0.669531610042615 0.866529984232789 6 3 0 0 3 3 0 0 3 0.625 0.625 0 0 1 60-70
EPIC_0071 V5 -10.0085157377202 V4 0.999900680780411 6.05689549860875e-05 Combination Control 49.522 -0.358898945276639 -4.4181014280823 4 0 0 0 0 3 0 1 4 3 2.5 0 1.5 1 40-50
EPIC_0072 V5 -9.49388984804344 V4 0.984427803754807 0.0148713676613771 Combination Control 48.835 1.32074771965449 -1.52369610026872 9 0 2 0 2 5 1 0 6 1.33333333333333 3.5 0.5 0 1 40-50
EPIC_0073 V5 -10.2823764431241 V2 0.999992644786835 5.4353873230945e-06 Positive Control 55.926 -0.0617167842139985 -5.18932514566131 3 0 0 1 1 2 0 0 2 1 2 0 0.5 2 50-60
EPIC_0074 V5 -9.69241782970057 V4 0.999895906448364 4.17377868567522e-05 Combination Control 55.124 -0.0767276203688673 -0.746626885177302 6 0 0 0 0 5 1 0 6 4 3.5 1.5 0 3 50-60
EPIC_0075 V5 -10.0713850925271 V4 0.999938696622849 2.12154939658519e-05 Combination PreLeukemia 55.992 0.69546223840076 -1.44198186934774 7 0 0 0 0 4 2 1 7 4.5 3 2 1.5 2 50-60
EPIC_0076 V5 -9.80034243717862 V4 0.999898207187653 3.81138474799082e-05 Combination Control 63.359 -0.12931293071052 -2.16406581547748 5 0 0 0 0 4 1 0 5 3.5 3 1.5 0 2 60-70
EPIC_0077 V5 -10.2805234219678 V1 0.676193296909332 0.02309665914889 Neutral Control 56.928 -0.9046749013113 0.372758999800475 4 1 0 0 1 3 0 0 3 1.25 1.25 0 0 0 50-60
EPIC_0078 V5 -10.291417479964 V1 0.625568693876266 0.0238830729927766 Neutral Control 56.452 -0.671204033825289 0.281648734121803 2 0 0 0 0 2 0 0 2 2 2 0 0 0 50-60
EPIC_0079 V5 -10.2770426911233 V3 0.450543973594904 0.0530833027716824 Negative Control 56.561 -0.576242131456267 0.103509452976189 1 0 0 0 0 1 0 0 1 1.5 1.5 0 0 0 50-60
EPIC_0080 V5 -10.2856235789904 V1 0.545262119174004 0.0331917894162356 Neutral Control 52.589 0.368422882060462 -6.17350943743847 2 0 0 0 0 1 0 1 2 2 1.5 0 1.5 0 50-60
EPIC_0081 V5 -9.28981357148009 V4 0.999833619594574 5.93987120793315e-05 Combination PreLeukemia 52.589 -1.02372802741628 1.06458998416166 17 7 0 0 7 9 1 0 10 0.75 0.6875 1.5 0 4 50-60
EPIC_0082 V5 -10.299334858691 V4 0.999817419052124 0.000163907509728918 Combination Control 52.151 0.797734103538622 -3.20441665801495 5 1 0 0 1 2 1 1 4 1.5 1 1.5 1.5 2 50-60
EPIC_0083 V5 -10.2933164746001 V1 0.93212975859642 0.0131041446860676 Neutral Control 52.75 -0.147541384059629 1.86520428449449 17 1 0 0 1 14 2 0 16 4.5 4 2 0 0 50-60
EPIC_0084 V5 -10.1924817232138 V4 0.999937754869461 2.18596057197602e-05 Combination Control 55.745 -0.193327719799391 -4.13016241527461 4 0 0 0 0 3 0 1 4 3 2.5 0 1.5 2 50-60
EPIC_0085 V5 -10.2900469732572 V1 0.783520150184631 0.0262970359510011 Neutral Control 48.542 -0.370329052333247 0.949275542967738 4 1 0 0 1 3 0 0 3 1.25 1.25 0 0 0 40-50
EPIC_0086 V5 -10.2678326706822 V2 0.999996137619019 3.77057473209491e-06 Positive Control 59.63 0.420207317012078 1.14879993342276 1 1 0 0 1 0 0 0 0 0.5 0.5 0 0 1 50-60
EPIC_0087 V5 -10.2906988854834 V1 0.819366121292114 0.0261446894249091 Neutral PreLeukemia 48.887 -0.156478773569438 1.17843886726361 4 1 0 0 1 3 0 0 3 1.25 1.25 0 0 0 40-50
EPIC_0088 V5 -10.3209092601291 V1 0.961608576774597 0.00630888185801701 Neutral Control 59.335 -0.308966454326684 -0.751598367562274 13 3 0 0 3 8 0 1 10 1.5 1.25 0 1.5 0 50-60
EPIC_0089 V5 -10.2937824220299 V1 0.866444498300552 0.0150471227925452 Neutral Control 59.433 0.640886356016232 1.6683320664257 3 0 0 0 0 2 1 0 3 2.5 2 1.5 0 0 50-60
EPIC_0090 V5 -10.3207456608094 V4 0.999941164255142 4.28536204950971e-05 Combination Control 48.572 -0.36685071031157 0.812789936438188 3 1 0 0 1 2 0 0 2 1 1 0 0 1 40-50
EPIC_0092 V5 -10.216828615403 V4 0.99993166923523 2.54847420450976e-05 Combination Control 64.646 0.00742720534393977 -2.76626322067352 6 2 0 0 2 1 1 1 3 0.833333333333333 0.5 1.5 1.5 1 60-70
EPIC_0093 V5 -10.2976715299106 V1 0.773297584056854 0.0168683259962128 Neutral Control 56.972 0.205655986289882 -1.65874579701729 8 2 1 0 3 4 0 1 5 0.875 1 0.5 1.5 0 50-60
EPIC_0094 V5 -10.3014351426168 V1 0.921561431884766 0.00771923248829217 Neutral Control 56.255 -0.394498191709915 0.937516204372011 4 0 0 0 0 4 0 0 4 3 3 0 0 0 50-60
EPIC_0095 V5 -10.3229842793498 V4 0.999892675876617 6.34398886215022e-05 Combination Control 52.89 -0.00912981044001195 1.11929196937711 4 1 0 0 1 2 1 0 3 1.25 1 1.5 0 1 50-60
EPIC_0096 V5 -10.3296951648653 V1 0.913048189878464 0.0122914738018915 Neutral PreLeukemia 56.704 2.37721527358785 1.9659898026248 6 0 2 0 2 2 2 0 4 1 2 0.666666666666667 0 0 50-60
EPIC_0097 V5 -10.3468039261363 V1 0.954902309179306 0.00607337996522311 Neutral Control 56.928 -0.601067868529139 -1.3544732612944 11 2 0 1 3 8 0 0 8 1.25 1.66666666666667 0 0.5 0 50-60
EPIC_0098 V5 -10.2585046102255 V1 0.846979469060898 0.0182733414188005 Neutral Control 55.431 1.28376891926984 2.38756753776324 3 0 1 0 1 0 2 0 2 1 0 1 0 0 50-60
EPIC_0099 V5 -10.294141926358 V2 0.99547649025917 0.00447508855595128 Positive PreLeukemia 56.222 0.461140725391367 1.86048766680025 5 2 0 0 2 1 2 0 3 0.833333333333333 0.5 2 0 3 50-60
EPIC_0100 V5 -10.3235015845407 V4 0.99995111823082 2.71596397103283e-05 Combination Control 56.205 -0.29216497322742 0.704222734268287 2 0 0 0 0 2 0 0 2 2 2 0 0 1 50-60
EPIC_0101 V5 -9.28690108941226 V4 0.999833303689956 0.000142991211830631 Combination Control 52.723 0.689708182452686 -0.347862023112114 24 4 1 0 5 12 5 1 18 1.66666666666667 1.4 1.75 1.5 2 50-60
EPIC_0102 V5 -10.2845968379429 V1 0.426168501377106 0.0490379675981527 Neutral Control 52.665 -0.436938922647744 0.263448333204215 1 0 0 0 0 1 0 0 1 1.5 1.5 0 0 0 50-60
EPIC_0103 V5 -9.29538713109135 V4 0.999299472570419 0.000420869767868052 Combination Control 52.966 -0.491058959921499 1.42557168371835 15 5 0 0 5 7 2 0 9 0.916666666666667 0.75 2 0 2 50-60
EPIC_0104 V5 -10.2814312946488 V3 0.796957492828369 0.0184204810314695 Negative Control 52.219 -0.237280229180498 0.48577721848303 1 1 0 0 1 0 0 0 0 0.5 0.5 0 0 0 50-60
EPIC_0105 V5 -10.2873850673628 V1 0.5511135160923 0.0389801541086177 Neutral Control 55.959 0.292239832548782 -6.55775225517476 2 0 0 0 0 1 0 1 2 2 1.5 0 1.5 0 50-60
EPIC_0106 V5 -10.3029497823952 V4 0.999979472160339 1.03684795682979e-05 Combination Control 55.403 1.08474293870212 -4.80185058056531 4 0 0 0 0 2 1 1 4 3 2 1.5 1.5 1 50-60
EPIC_0107 V5 -10.2904752307171 V1 0.613431859016418 0.0270905683839544 Neutral Control 73.941 -0.243440401195875 0.744344648313242 2 0 0 0 0 1 0 0 1 1.5 1.5 0 0 0 70-80
EPIC_0108 V5 -10.3101771447507 V4 0.999956148862839 2.31012375988018e-05 Combination Control 66.084 0.372984520710757 1.32154591169694 3 0 0 0 0 2 1 0 3 2.5 2 1.5 0 1 60-70
EPIC_0109 V5 -10.2858265249821 V1 0.800869196653366 0.0221455320786152 Neutral Control 66.034 1.29180166320373 2.1644388773797 2 0 0 0 0 0 2 0 2 2 0 2 0 0 60-70
EPIC_0110 V5 -10.304839250995 V4 0.999955326318741 2.36061338457268e-05 Combination Control 66.19 0.475274459931428 1.37044832957984 3 0 0 0 0 2 1 0 3 2.5 2 1.5 0 1 60-70
EPIC_0111 V5 -10.3119498158613 V4 0.999296981096268 0.000376248886239105 Combination Control 70.144 0.0891785389799728 1.39381869711359 5 0 0 0 0 4 1 0 5 3.5 3 1.5 0 1 70-80
EPIC_0113 V5 -10.3100885111952 V3 0.639042630977929 0.0890265408073257 Negative Control 49.908 0.746346857882475 -10.1075972066494 1 0 0 0 0 0 0 1 1 1.5 0 0 1.5 0 40-50
EPIC_0114 V5 -10.306682746115 V4 0.999471706151962 0.000437989764208226 Combination Control 67.086 0.628230412677732 1.84092268373424 4 0 1 0 1 2 1 0 3 1.25 2 0.75 0 2 60-70
EPIC_0115 V5 -10.2800761124352 V1 0.843306910991669 0.0255682808525108 Neutral Control 67.105 -0.924249574703914 0.586690893127233 6 1 0 0 1 5 0 0 5 1.75 1.75 0 0 0 60-70
EPIC_0116 V5 -10.2810962266748 V1 0.750673800706863 0.0233225260138142 Neutral Control 55.406 0.851695854739445 1.95858791761387 3 0 1 0 1 1 1 0 2 1 1.5 0.75 0 0 50-60
EPIC_0117 V5 -10.2787296279069 V1 0.590158817172051 0.0450920908908907 Neutral Control 67.54 0.0969647980796784 0.837474702787979 1 0 0 0 0 1 0 0 1 1.5 1.5 0 0 0 60-70
EPIC_0118 V5 -10.2835299218725 V3 0.419057982042432 0.0457513111959818 Negative Control 68.011 -0.456480559694754 0.241242080915206 1 0 0 0 0 1 0 0 1 1.5 1.5 0 0 0 60-70
EPIC_0119 V5 -9.51712012310313 V4 0.999740916490555 0.000126648905862381 Combination Control 68.698 0.910049114718518 -1.10554572054545 7 0 1 0 1 5 1 0 6 2 3.5 0.75 0 2 60-70
EPIC_0120 V5 -10.2372151615268 V4 0.999833875894546 5.60701227108973e-05 Combination Control 44.903 0.594204057555624 -1.91987178052306 4 1 1 0 2 2 0 0 2 0.666666666666667 1 0.5 0 1 40-50
EPIC_0121 V5 -10.1426439861233 V3 0.726157891750336 0.025262848849109 Negative Control 44.452 -0.46405585315563 0.232613278314288 1 0 0 0 0 0 0 0 0 0 0 0 0 0 40-50
EPIC_0123 V5 -10.257237647392 V4 0.99990239739418 3.91130366478259e-05 Combination Control 63.151 1.28322203719803 -1.84775233568469 4 0 0 0 0 2 2 0 4 3 2 2 0 1 60-70
EPIC_0124 V5 -10.1968458903851 V4 0.999967753887176 1.30267053805562e-05 Combination Control 63.732 -0.587602713443271 0.577180943681607 3 0 0 0 0 3 0 0 3 2.5 2.5 0 0 1 60-70
EPIC_0125 V5 -10.1555550787712 V2 1 0 Positive Control 55.751 -0.00406480948943451 -5.01015480132647 3 1 0 1 2 1 0 0 1 0.5 0.75 0 0.5 2 50-60
EPIC_0126 V5 -10.3143048177154 V4 0.999979388713837 1.28353029507743e-05 Combination Control 55.274 1.39659971704867 -3.74757100227708 3 0 0 0 0 1 1 1 3 2.5 1.5 1.5 1.5 1 50-60
EPIC_0127 V5 -9.31462848197654 V4 0.910237521678209 0.088717556303543 Combination Control 55.496 -1.20351746164839 0.81166655383326 15 1 0 0 1 14 0 0 14 4 4 0 0 1 50-60
EPIC_0128 V5 -10.2908931337897 V1 0.669001573324204 0.0247602003413586 Neutral Control 43.455 -0.556282786559343 0.410530734564562 2 0 0 0 0 2 0 0 2 2 2 0 0 0 40-50
EPIC_0129 V5 -9.78491150083042 V4 0.999794393777847 0.000106832011400716 Combination Control 56.025 0.0991591058246657 -1.00469633319713 5 1 0 0 1 3 1 0 4 1.5 1.25 1.5 0 1 50-60
EPIC_0130 V5 -10.2843392207861 V1 0.424279524385929 0.0489486474252408 Neutral Control 56.457 -0.44166313702336 0.258086981780735 1 0 0 0 0 1 0 0 1 1.5 1.5 0 0 0 50-60
EPIC_0132 V5 -10.2408350553369 V4 0.997305035591126 0.00257729950730774 Combination PreLeukemia 56.088 -0.188256828489743 1.3333127331568 6 0 0 0 0 5 1 0 6 4 3.5 1.5 0 4 50-60
EPIC_0133 V5 -10.2874563055476 V3 0.67884566783905 0.0218839234178756 Negative Control 56.542 0.712143722710827 -5.11545833683814 2 1 0 0 1 0 0 1 1 0.75 0.5 0 1.5 0 50-60
EPIC_0135 V5 -10.2813045569478 V4 0.994013202190399 0.00593973966091797 Combination Control 43.222 1.68031920920428 -5.30433749220774 3 0 1 0 1 1 0 1 2 1 1.5 0.5 1.5 1 40-50
EPIC_0137 V5 -9.63175354521918 V4 0.999675750732422 0.000175908075424526 Combination Control 56.197 0.32766748047776 -0.0554847351270007 6 0 1 0 1 5 0 0 5 1.75 3.5 0.5 0 2 50-60
EPIC_0138 V5 -10.2944136254815 V4 0.999950164556503 2.78958347683515e-05 Combination Control 56.756 0.0373606576084288 0.994102854125623 2 0 0 0 0 1 1 0 2 2 1.5 1.5 0 1 50-60
EPIC_0139 V5 -10.2623311776067 V4 0.781464119255543 0.11334482620203 Combination Control 61.52 -0.316459166416454 -4.35544186805786 4 0 0 1 1 3 0 0 3 1.25 2.5 0 0.5 2 60-70
EPIC_0140 V5 -10.2938035449801 V1 0.637846556305885 0.0678493166413222 Neutral Control 61.632 0.912314047319542 -5.80360968274824 2 0 0 0 0 1 0 0 1 1.5 1.5 0 0 0 60-70
EPIC_0141 V5 -9.86087211462475 V4 0.997557729482651 0.00187059160743065 Combination PreLeukemia 60.485 2.57011407894395 0.442841023835952 8 1 1 0 2 3 3 0 6 1.33333333333333 1.25 1.25 0 2 60-70
EPIC_0142 V5 -10.2912211607803 V1 0.647626733779907 0.0243534074066545 Neutral Control 60.531 -0.617442967148057 0.339646230351082 2 0 0 0 0 2 0 0 2 2 2 0 0 0 60-70
EPIC_0143 V5 -10.2735926092654 V2 0.999297517538071 0.000552112936093223 Positive Control 56.545 0.648306250388722 -4.82593308228992 2 1 0 0 1 0 1 0 1 0.75 0.5 1.5 0 1 50-60
EPIC_0144 V5 -10.2779638174201 V3 0.444944382086396 0.0522208530678279 Negative Control 60.03 -0.562767287029142 0.119144318098061 1 0 0 0 0 1 0 0 1 1.5 1.5 0 0 0 60-70
EPIC_0145 V5 -10.2207359470054 V1 0.949778968095779 0.0138556349052244 Neutral Control 60.156 2.21582332082079 3.18371851965794 4 0 1 0 1 0 3 0 3 1.25 0 1.25 0 0 60-70
EPIC_0146 V5 -10.2849372901982 V3 0.795049339532852 0.0181218768231262 Negative Control 53.826 -0.267853130748465 0.452288399047278 1 1 0 0 1 0 0 0 0 0.5 0.5 0 0 0 50-60
EPIC_0147 V5 -10.2605663758304 V4 0.989744621515274 0.00905958268588381 Combination PreLeukemia 53.01 1.90935663883174 2.41939088053894 6 0 0 0 0 1 5 0 6 4 1.5 3.5 0 2 50-60
EPIC_0148 V5 -10.2820968746662 V3 0.428224451839924 0.0478908879094436 Negative Control 43.264 -0.498449755358037 0.193293030572406 1 0 0 0 0 1 0 0 1 1.5 1.5 0 0 0 40-50
EPIC_0149 V5 -10.152451661801 V4 0.999962377548218 1.28760037818143e-05 Combination Control 61.613 -0.647914064546216 0.50598342457567 3 0 0 0 0 3 0 0 3 2.5 2.5 0 0 1 60-70
EPIC_0150 V5 -10.2776096973735 V1 0.777658167481422 0.0537258807404294 Neutral Control 50.601 2.08931790299983 -4.17878351385286 1 0 0 0 0 0 1 0 1 1.5 0 1.5 0 0 50-60
EPIC_0151 V5 -9.89107130653218 V4 0.999646830558777 0.000154250017840279 Combination Control 54.382 -0.846178016582358 0.438197293242992 4 0 0 0 0 4 0 0 4 3 3 0 0 1 50-60
EPIC_0152 V5 -9.8055080339292 V4 0.999366343021393 0.000253210009232883 Combination Control 54.935 -0.818607054323969 0.70250961345789 6 2 0 0 2 4 0 0 4 1 1 0 0 1 50-60
EPIC_0153 V5 -10.2642256163124 V2 0.985824060440063 0.0141569238277723 Positive Control 50.316 -0.509969905394426 0.180070822543153 1 0 0 0 0 1 0 0 1 1.5 1.5 0 0 1 50-60
EPIC_0155 V5 -10.3283047777348 V1 0.835132092237473 0.0328174133965577 Neutral Control 46.374 -0.116092355822711 -5.94277325968909 7 0 0 2 2 5 0 0 5 1.16666666666667 3.5 0 0.333333333333333 0 40-50
EPIC_0156 V5 -10.0472013854822 V4 0.999690437316894 0.000166658302732064 Combination Control 50.631 0.392548156945015 0.488481721817596 5 1 1 0 2 3 0 0 3 0.833333333333333 1.25 0.5 0 2 50-60
EPIC_0157 V5 -10.2827574845778 V3 0.423207293823362 0.0466617389256064 Negative Control 50.568 -0.474879016720663 0.220265098391669 1 0 0 0 0 1 0 0 1 1.5 1.5 0 0 0 50-60
EPIC_0158 V5 -10.2897491810776 V1 0.601170766353607 0.0224566262944032 Neutral Control 62.623 -0.721482066124291 0.222716123103059 2 0 0 0 0 2 0 0 2 2 2 0 0 0 60-70
EPIC_0159 V5 -10.2821527883578 V1 0.645880046486854 0.023152159319535 Neutral Control 62.398 1.61404630232893 1.29783870440175 2 0 0 0 0 1 1 0 2 2 1.5 1.5 0 0 60-70
EPIC_0161 V5 -10.2567526478895 V1 0.673019707202911 0.0290191901975358 Neutral Control 36.564 -0.211824217201891 0.972201686589426 3 1 0 0 1 2 0 0 2 1 1 0 0 0 30-40
EPIC_0162 V5 -10.2643610516987 V1 0.653537541627884 0.0438297680641166 Neutral PreLeukemia 36.819 1.81316980694703 -7.41435402568187 4 0 0 1 1 1 1 1 3 1.25 1.5 1.5 0.75 0 30-40
EPIC_0163 V5 -10.1894280073028 V4 0.99993634223938 1.48850884115297e-05 Combination Control 36.082 0.547358441911685 -6.66230926615238 5 0 0 0 0 3 0 2 5 3.5 2.5 0 2 1 30-40
EPIC_0165 V5 -10.0678761977492 V4 0.998846882581711 0.000953929470844598 Combination PreLeukemia 58.864 -0.619752303363503 0.810892774696918 5 0 0 0 0 5 0 0 5 3.5 3.5 0 0 2 50-60
EPIC_0166 V5 -10.2638234519086 V2 0.995275491476059 0.00471793941980522 Positive Control 58.42 -0.476201751087544 0.496324079052149 2 0 0 0 0 2 0 0 2 2 2 0 0 2 50-60
EPIC_0167 V5 -10.2829065877553 V3 0.42203287370503 0.0463669373404121 Negative Control 58.177 -0.469308847319895 0.226623027727233 1 0 0 0 0 1 0 0 1 1.5 1.5 0 0 0 50-60
EPIC_0168 V5 -10.303749969448 V1 0.679958266019821 0.0245003259772013 Neutral Control 60.638 1.19600007476693 -2.20183957604901 2 0 0 0 0 1 1 0 2 2 1.5 1.5 0 0 60-70
EPIC_0169 V5 -10.1550149939281 V4 0.89832976590842 0.0978153466446445 Combination Control 60.468 1.51290888624491 -0.812264205886387 6 1 0 0 1 2 3 0 5 1.75 1 2.5 0 4 60-70
EPIC_0170 V5 -10.2920805749286 V3 0.547102335095406 0.0168645468909041 Negative Control 58.412 -0.0539957368200634 -5.15000444321382 3 1 0 0 1 1 0 1 2 1 0.75 0 1.5 0 50-60
EPIC_0171 V5 -10.282867655259 V3 0.422342830523849 0.0464436994214405 Negative PreLeukemia 54.034 -0.470783382248566 0.224940556218212 1 0 0 0 0 1 0 0 1 1.5 1.5 0 0 0 50-60
EPIC_0173 V5 -10.2834305197542 V3 0.795863741636276 0.0182380484608194 Negative Control 53.826 -0.255504457434169 0.465839785533998 1 1 0 0 1 0 0 0 0 0.5 0.5 0 0 0 50-60
EPIC_0174 V5 -10.2996049011126 V3 0.609005397558212 0.0215696174327819 Negative Control 54.1 0.975639560120431 -3.50844485663077 2 0 1 0 1 1 0 0 1 0.75 1.5 0.5 0 0 50-60
EPIC_0175 V5 -9.26823419993609 V4 0.999539482593536 0.000169022035749092 Combination Control 58.576 -1.03473891996807 0.553620464140171 7 1 0 0 1 6 0 0 6 2 2 0 0 2 50-60
EPIC_0176 V5 -9.32442828831992 V4 0.997876977920532 0.00201604744186845 Combination PreLeukemia 64.501 0.081474271707301 -1.31787712279818 9 3 0 1 4 2 3 0 5 0.7 0.5 2.5 0.5 1 60-70
EPIC_0177 V5 -10.2597338830892 V4 0.995507377386093 0.0028242759082195 Combination Control 64.216 1.52026170905864 1.53063827439079 5 0 2 0 2 2 1 0 3 0.833333333333333 2 0.5 0 2 60-70
EPIC_0178 V5 -10.2259603566759 V2 1 0 Positive Control 64.515 -0.588726323388294 0.0889934639217708 1 1 0 0 1 0 0 0 0 0.5 0.5 0 0 1 60-70
EPIC_0179 V5 -10.2896713160849 V1 0.777850860357285 0.0187129022034918 Neutral Control 59.006 0.324010508422426 1.04127639525961 4 1 0 0 1 2 1 0 3 1.25 1 1.5 0 0 50-60
EPIC_0180 V5 -10.2754621974415 V3 0.465219933912158 0.0553559664937992 Negative Control 59.606 -0.603271616034095 0.0720440712585423 1 0 0 0 0 1 0 0 1 1.5 1.5 0 0 0 50-60
EPIC_0181 V5 -10.2801891823448 V3 0.424472089111805 0.0562151692277171 Negative Control 39.981 -0.705428873890456 0.242358673135129 2 1 0 0 1 1 0 0 1 0.75 0.75 0 0 0 30-40
EPIC_0183 V5 -10.2911652470887 V1 0.587853136658668 0.0409615274931581 Neutral Control 50.653 -0.761277588501426 0.3804190853181 3 1 0 0 1 2 0 0 2 1 1 0 0 0 50-60
EPIC_0184 V5 -9.30366028656702 V4 0.999931728839874 4.66407115128032e-05 Combination Control 59.409 0.977764609569016 -0.155479001495419 10 2 0 0 2 5 3 0 8 1.66666666666667 1.16666666666667 2.5 0 3 50-60
EPIC_0185 V5 -10.3313547660663 V4 0.999944961071014 3.35374716992315e-05 Combination Control 56.271 -0.195767060960893 0.800113857912368 2 0 0 0 0 2 0 0 2 2 2 0 0 1 50-60
EPIC_0186 V5 -9.86868429277653 V4 0.992085528373718 0.00659926490865973 Combination Control 56.446 -0.787639882336263 0.63219702156065 5 0 0 0 0 5 0 0 5 3.5 3.5 0 0 3 50-60
EPIC_0187 V5 -10.2775939587047 V3 0.446881406381726 0.0525352490535229 Negative Control 56.315 -0.567880178185273 0.113215876627997 1 0 0 0 0 1 0 0 1 1.5 1.5 0 0 0 50-60
EPIC_0188 V5 -10.3201355803079 V4 0.999952429533005 2.57636934636967e-05 Combination Control 56.345 -0.312173364978241 0.677062201432409 2 0 0 0 0 2 0 0 2 2 2 0 0 1 50-60
EPIC_0190 V5 -10.283321177424 V4 0.99995509982109 2.58079746137247e-05 Combination Control 50.111 0.314358290376309 -6.3052574014237 2 0 0 0 0 1 0 1 2 2 1.5 0 1.5 1 50-60
EPIC_0191 V5 -10.3049030340209 V4 0.999951493740082 3.43367475173549e-05 Combination Control 39.228 0.66736201482003 1.444871618401 2 0 0 0 0 1 1 0 2 2 1.5 1.5 0 1 30-40
EPIC_0193 V5 -10.2701603369537 V1 0.510533440113067 0.0475551944801001 Neutral Control 56.386 -0.16889093970283 0.817790270231372 2 1 0 0 1 1 0 0 1 0.75 0.75 0 0 0 50-60
EPIC_0195 V5 -10.036065448998 V4 0.999693894386292 0.000158889825053074 Combination Control 52.156 0.857317802389593 -1.43457850616668 5 1 0 0 1 2 2 0 4 1.5 1 2 0 1 50-60
EPIC_0196 V5 -9.49581576408658 V4 0.99972003698349 0.000139181178484116 Combination Control 55.368 0.723658099809179 0.797309775154014 8 2 0 0 2 4 2 0 6 1.33333333333333 1 2 0 4 50-60
EPIC_0197 V5 -10.2432989853456 V1 0.682504242658615 0.0236874405666059 Neutral Control 55.83 -0.915116977246463 0.202865132228733 3 0 0 0 0 3 0 0 3 2.5 2.5 0 0 0 50-60
EPIC_0198 V5 -10.2802778159003 V3 0.434593679010868 0.0498178207081204 Negative Control 48.233 -0.526962174031809 0.160520871927567 1 0 0 0 0 1 0 0 1 1.5 1.5 0 0 0 40-50
EPIC_0199 V5 -10.2937931905927 V1 0.785546505451202 0.0223576672884155 Neutral Control 68.616 -0.0121228838786104 0.957009658314322 2 0 0 0 0 2 0 0 2 2 2 0 0 0 60-70
EPIC_0200 V5 -10.3132627521747 V4 0.999070417881012 0.000817875364742873 Combination Control 56.953 3.02235084277735 1.0734020667536 2 0 0 0 0 0 2 0 2 2 0 2 0 1 50-60
EPIC_0201 V5 -10.1564791042964 V4 0.998833990097046 0.000473193013369575 Combination Control 68.983 -0.139436811889059 1.13178354676904 7 1 0 0 1 4 1 0 5 1.75 1.5 1.5 0 1 60-70
EPIC_0202 V5 -10.2912410412039 V1 0.647825556993485 0.0243516906149256 Neutral Control 52.827 -0.618307069441126 0.341073486664463 2 0 0 0 0 2 0 0 2 2 2 0 0 0 50-60
EPIC_0203 V5 -10.2516789980985 V4 0.999954032897949 2.92143097033626e-05 Combination Control 56.249 -0.569954083068123 0.592487476154802 3 1 0 0 1 2 0 0 2 1 1 0 0 1 50-60
EPIC_0204 V5 -10.2779269558012 V1 0.619273790717125 0.0386463008041453 Neutral Control 52.843 0.271788085914139 1.00974450563189 1 0 0 0 0 1 0 0 1 1.5 1.5 0 0 0 50-60
EPIC_0206 V5 -10.2896522640122 V1 0.73605865240097 0.0225757255291767 Neutral Control 48.427 -0.323960566594518 0.670957812340919 2 0 0 0 0 2 0 0 2 2 2 0 0 0 40-50
EPIC_0207 V5 -10.2900523575386 V1 0.748069369792938 0.0224496274249514 Neutral Control 69.476 -0.26340713385353 0.732886874512957 2 0 0 0 0 2 0 0 2 2 2 0 0 0 60-70
EPIC_0208 V5 -9.31440938314065 V4 0.999592339992523 0.00021138951300546 Combination Control 67.737 -0.183938890064533 -1.55598774518054 9 1 0 0 1 7 0 1 8 2.5 2.25 0 1.5 1 60-70
EPIC_0209 V5 -9.31521661117681 V4 0.9999058842659 5.59240390346036e-05 Combination Control 48.942 -0.763857739602904 -1.42391534390385 11 1 0 0 1 9 0 1 10 3 2.75 0 1.5 1 40-50
EPIC_0210 V5 -10.3118794060275 V1 0.977801364660263 0.00786977731467563 Neutral Control 58.47 2.99557719754005 1.05866494801096 5 0 0 0 0 1 4 0 5 3.5 1.5 3 0 0 50-60
EPIC_0211 V5 -10.2865409777077 V1 0.871507793664932 0.0153494216842133 Neutral Control 58.762 -0.882447617825221 0.526383969464774 5 0 0 0 0 5 0 0 5 3.5 3.5 0 0 0 50-60
EPIC_0212 V5 -10.281509573817 V4 0.992309194803238 0.00641814408972719 Combination PreLeukemia 64.162 1.95174498758049 1.82661629536974 5 1 0 0 1 1 3 0 4 1.5 0.75 2.5 0 1 60-70
EPIC_0213 V5 -10.2880063306025 V1 0.605443805456161 0.0422260174721765 Neutral Control 64.789 -0.630581094405271 0.527680717515727 3 1 0 0 1 2 0 0 2 1 1 0 0 0 60-70
EPIC_0214 V5 -10.3452126638916 V4 0.999926060438156 5.14812303839158e-05 Combination Control 46.902 -0.0135250955689832 0.993530939309993 2 0 0 0 0 2 0 0 2 2 2 0 0 1 40-50
EPIC_0215 V5 -10.281990017389 V1 0.538456864655018 0.0486093623955178 Neutral Control 46.727 -0.101278644076462 0.632168212158032 1 0 0 0 0 1 0 0 1 1.5 1.5 0 0 0 40-50
EPIC_0216 V5 -10.2870901744116 V2 0.996404421329498 0.00300532990150495 Positive Control 46.949 0.781019008449962 1.4756754423211 2 1 0 0 1 0 1 0 1 0.75 0.5 1.5 0 1 40-50
EPIC_0218 V5 -10.2832197044282 V1 0.468790384382009 0.0489582982040558 Neutral Control 55.348 -0.398251055147815 0.586811504740812 2 1 0 0 1 1 0 0 1 0.75 0.75 0 0 0 50-60
EPIC_0219 V5 -10.2913338165144 V4 0.999795889854431 0.000200650559578451 Combination PreLeukemia 67.803 1.6063510440808 -2.46838938875781 4 0 0 0 0 0 3 1 4 3 0 2.5 1.5 2 60-70
EPIC_0220 V5 -10.290786690688 V1 0.676190775632858 0.0246464357526297 Neutral Control 67.348 -0.537974535887535 0.431922156586638 2 0 0 0 0 2 0 0 2 2 2 0 0 0 60-70
EPIC_0221 V5 -10.1225353517554 V4 0.999949932098389 1.77216636586532e-05 Combination Control 69.128 -0.249058811329101 -2.78252558526879 5 1 0 0 1 3 0 1 4 1.5 1.25 0 1.5 1 60-70
EPIC_0222 V5 -10.2913719206598 V1 0.770199513435364 0.0259402745660152 Neutral Control 58.409 -0.457607066360353 0.835775426534057 4 1 0 0 1 3 0 0 3 1.25 1.25 0 0 0 50-60
EPIC_0223 V5 -9.30635574067639 V4 0.997910392284393 0.00111988087647747 Combination PreLeukemia 74.319 1.90068607329254 -1.53416858831604 14 1 0 0 1 8 5 0 13 3.75 2.5 3.5 0 8 70-80
EPIC_0224 V5 -9.28846211684592 V4 0.99831845164299 0.001329829747082 Combination Control 69.558 -0.0731960734541658 1.61785102675165 16 3 0 0 3 11 2 0 13 1.875 1.625 2 0 4 60-70
EPIC_0226 V5 -10.2004637133177 V4 0.999831461906433 8.26848252287585e-05 Combination Control 64.375 0.54559806432766 1.72528689391339 7 0 0 0 0 5 2 0 7 4.5 3.5 2 0 3 60-70
EPIC_0227 V5 -10.2808129306375 V3 0.499545210599899 0.0274244828818716 Negative Control 74.42 1.11248283024275 1.5661303942096 2 1 0 0 1 0 1 0 1 0.75 0.5 1.5 0 0 70-80
EPIC_0228 V5 -10.2882614627063 V1 0.599303016066551 0.0424067079731755 Neutral Control 55.066 -0.674070868483288 0.479800396858808 3 1 0 0 1 2 0 0 2 1 1 0 0 0 50-60
EPIC_0230 V5 -10.2917202422495 V4 0.999901974201202 9.20718084772627e-05 Combination Control 69.812 1.56210217324985 -4.43018010174896 3 1 0 0 1 0 1 1 2 1 0.5 1.5 1.5 1 60-70
EPIC_0231 V5 -10.1152317811093 V4 0.999897074699402 4.7407792227557e-05 Combination Control 70.034 -0.377844854891364 1.15734165503621 6 1 0 0 1 4 1 0 5 1.75 1.5 1.5 0 2 70-80
EPIC_0232 V5 -10.3429740453511 V1 0.931683826446533 0.0116853414083049 Neutral Control 70.762 0.723880093261226 -2.7588488889929 7 0 1 0 1 5 1 0 6 2 3.5 0.75 0 0 70-80
EPIC_0234 V5 -10.0402527632337 V4 0.999818587303162 0.000100721951991574 Combination PreLeukemia 69.944 0.786236573721927 0.763931527057813 7 1 0 0 1 4 1 0 5 1.75 1.5 1.5 0 3 60-70
EPIC_0235 V5 -10.2878448021601 V1 0.608024173974991 0.0417554058912667 Neutral Control 74.229 -0.609889341698249 0.549160689043533 3 1 0 0 1 2 0 0 2 1 1 0 0 0 70-80
EPIC_0236 V5 -10.2873556609027 V1 0.551242366433144 0.0389279470375896 Neutral Control 58.209 0.293853172897213 -6.55466333294329 2 0 0 0 0 1 0 1 2 2 1.5 0 1.5 0 50-60
EPIC_0237 V5 -10.2975025463094 V1 0.643346482515335 0.0189971131286388 Neutral Control 58.554 1.3803218960679 -1.30378859447591 2 0 0 0 0 1 1 0 2 2 1.5 1.5 0 0 50-60
EPIC_0238 V5 -10.3041579323088 V1 0.855937415361404 0.0153501918551406 Neutral Control 52.145 -0.309209863718948 0.877492361303695 3 0 0 0 0 3 0 0 3 2.5 2.5 0 0 0 50-60
EPIC_0239 V5 -10.1395380841002 V4 0.99991774559021 2.66747918842642e-05 Combination Control 67.373 -0.616316399990191 0.693018783645867 4 0 0 0 0 4 0 0 4 3 3 0 0 2 60-70
EPIC_0240 V5 -9.31763705275877 V4 0.998335099220276 0.00130179380816856 Combination Control 52.772 -0.976256354386559 1.03639991062741 14 1 0 0 1 13 0 0 13 3.75 3.75 0 0 3 50-60
EPIC_0241 V5 -9.4888273809907 V4 0.999581009149551 0.000267004894152751 Combination Control 67.11 0.167553563047332 -1.25240940436361 10 0 1 1 2 7 0 0 7 1.5 4.5 0.5 0.5 2 60-70
EPIC_0242 V5 -9.82422131106059 V4 0.999817359447479 7.603968594346e-05 Combination Control 68.862 -0.930300058957616 0.343398911703154 4 1 0 0 1 3 0 0 3 1.25 1.25 0 0 1 60-70
EPIC_0243 V5 -10.2829123862122 V3 0.421985755115747 0.0463553696646359 Negative Control 38.376 -0.469082764888361 0.22688095376226 1 0 0 0 0 1 0 0 1 1.5 1.5 0 0 0 30-40
EPIC_0244 V5 -10.2859151585376 V1 0.436695851385593 0.0495306182429795 Neutral Control 38.88 -0.410377006026164 0.293508377084129 1 0 0 0 0 1 0 0 1 1.5 1.5 0 0 0 30-40
EPIC_0245 V5 -10.3085775989962 V1 0.952869457006455 0.0101785739098395 Neutral Control 38.628 1.59955539325305 -2.86567377688307 9 0 0 1 1 2 4 0 6 2 2 3 0.5 0 30-40
EPIC_0246 V5 -10.1402608203357 V4 0.999854701757431 5.63598182993939e-05 Combination PreLeukemia 38.99 -0.657038975763375 0.651371963261477 4 0 0 0 0 4 0 0 4 3 3 0 0 1 30-40
EPIC_0247 V5 -10.118422174933 V4 0.999938756227493 2.79655514225081e-05 Combination Control 68.208 -0.192686679414814 -3.85952219562489 4 0 0 0 0 3 0 1 4 3 2.5 0 1.5 1 60-70
EPIC_0248 V5 -10.2900333054659 V1 0.712256360054016 0.0232423326698911 Neutral Control 68.359 -0.42541821286187 0.559091995455017 2 0 0 0 0 2 0 0 2 2 2 0 0 0 60-70
EPIC_0249 V5 -9.44928024820292 V4 0.973354959487915 0.0164998289396932 Combination PreLeukemia 68.977 -0.612194426767269 1.3753146253877 13 1 0 0 1 12 0 0 12 3.5 3.5 0 0 2 60-70
EPIC_0250 V5 -10.2911896834428 V1 0.587261137366295 0.0409094915007164 Neutral Control 43.606 -0.763799188786205 0.377222851224614 3 1 0 0 1 2 0 0 2 1 1 0 0 0 40-50
EPIC_0251 V5 -10.2698927795851 V1 0.475980642437935 0.0244776944524292 Neutral Control 70.467 0.401159561377769 1.30417025961244 2 1 0 0 1 0 1 0 1 0.75 0.5 1.5 0 0 70-80
EPIC_0252 V5 -10.2769536433923 V1 0.739702731370926 0.021302309443727 Neutral Control 36.531 -0.802454461014526 0.331148626609463 3 0 0 0 0 3 0 0 3 2.5 2.5 0 0 0 30-40
EPIC_0253 V5 -10.2834172661384 V3 0.419533200562 0.0458483611865386 Negative Control 46.048 -0.458546416961516 0.23889005722141 1 0 0 0 0 1 0 0 1 1.5 1.5 0 0 0 40-50
EPIC_0254 V5 -10.2951972455145 V1 0.835594111680985 0.0164022338776254 Neutral Control 70.554 -0.462567501907402 0.695017009850322 3 0 0 0 0 3 0 0 3 2.5 2.5 0 0 0 70-80
EPIC_0255 V5 -10.283773042887 V3 0.598810306191444 0.0335647264430493 Negative PreLeukemia 36.162 -0.613240133707355 0.0604051423275645 1 1 0 0 1 0 0 0 0 0.5 0.5 0 0 0 30-40
EPIC_0256 V5 -9.66012580902631 V4 0.558210515715142 0.141649617385612 Combination Control 43.302 3.30238354324901 -5.21722683500704 37 0 9 0 9 6 16 5 27 1.45 4 0.9 3.5 1 40-50
EPIC_0257 V5 -10.3106542749188 V3 0.555875378847122 0.0721793222700959 Negative Control 43.463 2.03679577915671 -12.2434509887995 5 1 0 0 1 0 1 3 4 1.5 0.5 1.5 2.5 0 40-50
EPIC_0258 V5 -10.2784131978302 V4 0.998210328817368 0.00177154717415218 Combination Control 36.225 1.22685494241195 -3.53007319546628 3 0 1 0 1 1 0 1 2 1 1.5 0.5 1.5 1 30-40
EPIC_0259 V5 -10.2952212676931 V3 0.782971060276031 0.016444608468705 Negative Control 43.209 -0.406999754634893 0.297320101366825 1 1 0 0 1 0 0 0 0 0.5 0.5 0 0 0 40-50
EPIC_0260 V5 -10.2936026698659 V2 0.999999952316284 4.7683715798108e-08 Positive Control 36.657 0.340187974246125 -6.11274115636312 2 1 0 0 1 0 0 0 0 0.5 0.5 0 0 1 30-40
EPIC_0261 V5 -10.2820463452561 V4 0.993982809782028 0.00418369772227017 Combination PreLeukemia 58.278 1.03328992095099 2.63471089842807 7 0 0 0 0 3 4 0 7 4.5 2.5 3 0 2 50-60
EPIC_0262 V5 -10.2989699700816 V4 0.999973976612091 1.03461340335365e-05 Combination Control 66.084 0.324608541810584 -3.78894380403028 3 0 0 0 0 2 0 1 3 2.5 2 0 1.5 1 60-70
EPIC_0263 V5 -10.289154010894 V2 0.998803251981735 0.00118241809024839 Positive Control 66.374 0.787023638471773 1.45921151525771 1 0 0 0 0 0 1 0 1 1.5 0 1.5 0 1 60-70
EPIC_0264 V5 -10.2776519432738 V3 0.446570160984993 0.0524850552347515 Negative Control 55.833 -0.567070890692588 0.114154582654608 1 0 0 0 0 1 0 0 1 1.5 1.5 0 0 0 50-60
EPIC_0265 V5 -10.2970734604985 V4 0.999954360723495 2.82428922643187e-05 Combination Control 71.097 0.203203247240813 1.16162974203557 2 0 0 0 0 1 1 0 2 2 1.5 1.5 0 1 70-80
EPIC_0266 V5 -10.2908715966641 V1 0.670505118370056 0.0247600452935708 Neutral Control 55.633 -0.552468581055822 0.415193118413005 2 0 0 0 0 2 0 0 2 2 2 0 0 0 50-60
EPIC_0267 V5 -10.2912513955913 V1 0.647728759050369 0.024345895159605 Neutral Control 54.297 -0.619158776602478 0.341124388207021 2 0 0 0 0 2 0 0 2 2 2 0 0 0 50-60
EPIC_0268 V5 -9.99178967460493 V4 0.99993644952774 1.85409640904375e-05 Combination Control 54.136 -0.769409562844494 0.369060445250391 3 0 0 0 0 3 0 0 3 2.5 2.5 0 0 1 50-60
EPIC_0269 V5 -9.40868110966258 V4 0.984083265066147 0.0117721385448374 Combination PreLeukemia 54.478 -0.615778569661031 1.17100756195571 10 0 0 0 0 9 1 0 10 6 5.5 1.5 0 2 50-60
EPIC_0270 V5 -9.49318823475804 V4 0.999855548143387 3.87082629214948e-05 Combination Control 54.697 -0.779579272759274 0.809496668249444 7 3 0 0 3 3 1 0 4 0.75 0.625 1.5 0 2 50-60
EPIC_0271 V5 -10.204227326024 V2 0.634110066959693 0.14264058250992 Positive PreLeukemia 56.35 1.23420488962261 -1.95070036591651 7 1 0 1 2 3 2 0 5 1.16666666666667 1.25 2 0.5 4 50-60
EPIC_0272 V5 -10.3008428716616 V1 0.789312994480133 0.0206014536976031 Neutral Control 54.708 -0.764369896812911 0.532789989531478 4 0 0 0 0 3 0 0 3 2.5 2.5 0 0 0 50-60
EPIC_0274 V5 -9.41386327343286 V4 0.999830210208893 8.9325117333228e-05 Combination Control 56.12 0.426069945183749 -0.206551745183313 7 1 0 0 1 4 2 0 6 2 1.5 2 0 2 50-60
EPIC_0275 V5 -9.97135425577299 V4 0.998422414064407 0.000668423440733598 Combination Control 56.241 0.303456506692942 1.11363869863699 8 2 0 0 2 5 1 0 6 1.33333333333333 1.16666666666667 1.5 0 1 50-60
EPIC_0276 V5 -10.282592228556 V1 0.935475033521652 0.0347744906499189 Neutral Control 43.463 2.17898067372884 -11.0354688496251 7 1 0 0 1 1 4 1 6 2 0.75 3 1.5 0 40-50
EPIC_0277 V5 -10.2858476479322 V3 0.564614224433899 0.018345482734099 Negative Control 42.628 1.10169442150836 -3.78016734720672 4 0 1 1 2 2 0 0 2 0.666666666666667 2 0.5 0.5 0 40-50
EPIC_0278 V5 -10.2827844059848 V3 0.912167233228684 0.0175282509099234 Negative Control 42.801 2.76456771666212 -2.09105353296682 3 0 3 0 3 0 0 0 0 0.25 0 0.25 0 0 40-50
EPIC_0279 V5 -10.2829707849568 V4 0.999931299686432 3.14844439776549e-05 Combination PreLeukemia 42.445 1.06508629318554 0.232669893939174 3 0 0 0 0 1 1 0 2 2 1.5 1.5 0 1 40-50
EPIC_0281 V5 -9.98836982755799 V4 0.999637043476105 0.000170466679912161 Combination Control 57.864 0.517089553251041 -5.60142197949257 8 1 0 0 1 4 1 2 7 2.25 1.5 1.5 2 1 50-60
EPIC_0282 V5 -10.2823934243193 V1 0.715412998199463 0.0285736876126 Neutral Control 57.155 0.906025618865299 1.69532351482703 2 0 0 0 0 1 1 0 2 2 1.5 1.5 0 0 50-60
EPIC_0284 V5 -10.2793442643388 V1 0.580388876795769 0.0465754618356803 Neutral Control 36.454 0.0637002801739395 0.803733407655865 1 0 0 0 0 1 0 0 1 1.5 1.5 0 0 0 30-40
EPIC_0285 V5 -10.299583363987 V1 0.586397013068199 0.0287925355587936 Neutral Control 68.643 -0.128130695980789 -5.16697882177826 3 0 0 0 0 2 0 1 3 2.5 2 0 1.5 0 60-70
EPIC_0286 V5 -10.2922503868808 V3 0.543269208073616 0.0139033577892941 Negative Control 51.025 0.0369717316197236 -4.81661805050334 3 1 0 0 1 1 0 1 2 1 0.75 0 1.5 0 50-60
EPIC_0287 V5 -10.2867998373909 V1 0.811510622501373 0.0177487933369642 Neutral Control 51.149 -0.610613406674637 0.549587359275317 3 0 0 0 0 3 0 0 3 2.5 2.5 0 0 0 50-60
EPIC_0289 V5 -10.2961647594665 V4 0.999899011850357 4.60570746942062e-05 Combination Control 72.616 -0.284873942057875 1.04760860548331 4 0 0 0 0 4 0 0 4 3 3 0 0 1 70-80
EPIC_0290 V5 -10.3290975096287 V4 0.999882376194 9.43653488357778e-05 Combination Control 72.559 -0.368181991735205 0.819166593793469 3 0 0 0 0 3 0 0 3 2.5 2.5 0 0 2 70-80
EPIC_0291 V5 -10.2886429183354 V1 0.856748682260513 0.0151947483066937 Neutral Control 72.819 -0.620107901897473 0.795737267460734 5 1 0 0 1 4 0 0 4 1.5 1.5 0 0 0 70-80
EPIC_0292 V5 -9.92800002185224 V4 0.999784183502197 7.45010744287545e-05 Combination Control 68.394 0.452397598671193 -4.23003987709591 9 3 0 0 3 3 1 2 6 1 0.625 1.5 2 2 60-70
EPIC_0293 V5 -9.48608015494462 V4 0.965102505683899 0.020135216751878 Combination Control 68.723 -0.430226291868173 1.41498702983183 10 0 0 0 0 9 1 0 10 6 5.5 1.5 0 2 60-70
EPIC_0294 V5 -10.2659597691022 V1 0.709572494029999 0.0293403098464944 Neutral Control 63.398 -0.29661797647073 1.02378744649464 4 1 0 0 1 2 0 0 2 1 1 0 0 0 60-70
EPIC_0295 V5 -10.2925738579409 V1 0.840291804075241 0.0158742722634243 Neutral Control 63.231 0.222294814440754 1.38407429987097 3 0 0 0 0 2 1 0 3 2.5 2 1.5 0 0 60-70
EPIC_0296 V5 -10.2211443240416 V4 0.552732112960075 0.137692151143195 Combination Control 55.233 1.36598305345683 -12.5192056358013 8 0 0 4 4 3 1 0 4 0.6 2.5 1.5 0.2 1 50-60
EPIC_0297 V5 -9.26744892320108 V4 0.997871887683868 0.00164161061566812 Combination Control 71.767 -0.46583417615451 1.38588397518603 13 1 0 0 1 11 1 0 12 3.5 3.25 1.5 0 4 70-80
EPIC_0298 V5 -9.35827802302395 V4 0.999746763706207 9.29428749767991e-05 Combination Control 71.754 0.296474929611052 -1.78546752505944 12 3 0 0 3 6 2 1 9 1.375 1 2 1.5 1 70-80
EPIC_0299 V5 -10.2698712424595 V1 0.774242922663689 0.0481383968628039 Neutral Control 55.603 2.22712711339844 -3.40637225412231 1 0 0 0 0 0 1 0 1 1.5 0 1.5 0 0 50-60
EPIC_0300 V5 -9.95079168506468 V4 0.946589708328247 0.0525493103654996 Combination PreLeukemia 64.865 -0.380002743533734 1.34309428300049 8 0 0 0 0 8 0 0 8 5 5 0 0 4 60-70
EPIC_0302 V5 -10.2717085249471 V4 0.999935001134872 2.65667340149727e-05 Combination Control 43.392 0.773203625821402 -0.708836064058215 3 0 0 0 0 2 0 0 2 2 2 0 0 1 40-50
EPIC_0303 V5 -10.2902515759508 V1 0.824951559305191 0.017127427823585 Neutral Control 64.011 -0.542730350818235 0.627362914784207 3 0 0 0 0 3 0 0 3 2.5 2.5 0 0 0 60-70
EPIC_0304 V5 -10.2850292371577 V1 0.429199019819498 0.0492119513478494 Neutral Control 66.68 -0.429271031281267 0.272140769160613 1 0 0 0 0 1 0 0 1 1.5 1.5 0 0 0 60-70
EPIC_0305 V5 -10.3000257034136 V1 0.985154443979263 0.00644494779270104 Neutral Control 66.026 0.268475200449936 -2.54074904938703 12 0 0 0 0 10 0 1 11 6.5 6 0 1.5 0 60-70
EPIC_0306 V5 -10.2812809489447 V3 0.558382153511047 0.0318035193436658 Negative Control 58.93 1.42691121603965 -1.94521200659819 2 0 1 0 1 1 0 0 1 0.75 1.5 0.5 0 0 50-60
EPIC_0307 V5 -10.2826046538208 V4 0.950088554620743 0.0478915704832137 Combination Control 58.355 1.96385309877459 2.27377870025748 5 0 1 0 1 2 2 0 4 1.5 2 1 0 1 50-60
EPIC_0308 V5 -11.4796596342234 V1 0.522962598502651 0.160479440150355 Neutral Control 67.288 -1.5491314791658 1.20031671140417 184 29 0 0 29 147 4 0 151 2.55 2.48333333333333 3 0 18 60-70
EPIC_0309 V5 -10.2710914034623 V4 0.493225262490159 0.146075862665666 Combination PreLeukemia 69.864 2.86167935581403 3.39320161522769 7 0 1 0 1 1 5 0 6 2 1.5 1.75 0 5 60-70
EPIC_0310 V5 -10.2800160569887 V4 0.999954158067703 2.6476980546059e-05 Combination Control 56.638 0.235105357760366 -6.7877375101542 2 0 0 0 0 1 0 1 2 2 1.5 0 1.5 1 50-60
EPIC_0311 V5 -10.2989952347867 V4 0.999975264072418 9.68213400854801e-06 Combination PreLeukemia 56.12 0.36467779885745 -4.1797822121507 3 0 0 0 0 2 0 1 3 2.5 2 0 1.5 1 50-60
EPIC_0312 V5 -10.2706059897843 V4 0.999968373775482 1.43693660977925e-05 Combination Control 56.49 -0.453646266177118 0.719824648795154 3 0 0 0 0 3 0 0 3 2.5 2.5 0 0 1 50-60
EPIC_0313 V5 -10.2695838046673 V1 0.63608700633049 0.0345661817676599 Neutral Control 56.397 -0.441433534996749 0.731185837411917 3 1 0 0 1 2 0 0 2 1 1 0 0 0 50-60
EPIC_0314 V5 -10.2983275838917 V1 0.841766154766083 0.0163239990375064 Neutral Control 64.164 -0.425834894302255 0.752036131765824 3 0 0 0 0 3 0 0 3 2.5 2.5 0 0 0 60-70
EPIC_0315 V5 -9.42188088262922 V4 0.999940490722656 2.47719915452431e-05 Combination Control 64.257 -0.0901162167181027 -0.636904219441843 8 1 0 0 1 6 1 0 7 2.25 2 1.5 0 3 60-70
EPIC_0316 V5 -10.2961457073938 V1 0.643815100193024 0.0259191722454366 Neutral Control 64.263 0.0203992539987111 -3.90577518089334 4 0 0 1 1 3 0 0 3 1.25 2.5 0 0.5 0 60-70
EPIC_0317 V5 -10.2778043598553 V4 0.999542242288589 0.000368418786950019 Combination PreLeukemia 64.282 -0.0421391335509457 1.50208534740151 6 2 0 0 2 3 1 0 4 1 0.833333333333333 1.5 0 3 60-70
EPIC_0318 V5 -10.2848685370664 V2 0.99884358048439 0.000710728830024489 Positive Control 64.687 0.0810387932741423 0.821357359231178 1 0 0 0 0 1 0 0 1 1.5 1.5 0 0 1 60-70
EPIC_0319 V5 -10.2928894596667 V3 0.537337956577539 0.0745557309689511 Negative Control 42.133 1.21890691764889 -8.19988667070509 1 0 0 0 0 0 0 1 1 1.5 0 0 1.5 0 40-50
EPIC_0320 V5 -10.2902913367982 V1 0.700193363428116 0.0236041768219132 Neutral Control 56.016 -0.468098011426389 0.509491625710103 2 0 0 0 0 2 0 0 2 2 2 0 0 0 50-60
EPIC_0321 V5 -10.2918937817812 V1 0.593461942672729 0.015207508022022 Neutral Control 60.761 0.892986107513091 -2.02574211878571 3 1 0 0 1 1 1 0 2 1 0.75 1.5 0 0 60-70
EPIC_0322 V5 -10.2651504701886 V2 0.760220467928957 0.126614716368663 Positive Control 56.701 0.569496407043711 -0.993235731757404 4 1 0 0 1 2 0 0 2 1 1 0 0 2 50-60
EPIC_0325 V5 -10.2749879665018 V2 0.999999606609344 2.61808497256313e-07 Positive Control 68.454 0.40714307624149 -6.3126596673281 2 0 0 0 0 1 0 1 2 2 1.5 0 1.5 2 60-70
EPIC_0326 V5 -10.2801055188952 V1 0.681721374392509 0.0324570621321864 Neutral Control 48.268 0.763460377320682 1.32408031991556 3 1 0 0 1 1 1 0 2 1 0.75 1.5 0 0 40-50
EPIC_0327 V5 -10.1441780921499 V4 0.788837457448244 0.114827741037293 Combination PreLeukemia 43.644 -0.465345511635149 0.993313187871153 5 0 0 0 0 5 0 0 5 3.5 3.5 0 0 4 40-50
EPIC_0328 V5 -9.61696913681578 V4 0.999753338098526 0.000116110178835923 Combination Control 71.472 0.624406546113207 -1.00399552565399 6 0 1 0 1 4 1 0 5 1.75 3 0.75 0 2 70-80
EPIC_0329 V5 -10.2825060800535 V3 0.425095126405358 0.0471428023746219 Negative Control 43.628 -0.484299861990323 0.209497930920445 1 0 0 0 0 1 0 0 1 1.5 1.5 0 0 0 40-50
EPIC_0330 V5 -10.1346570259134 V3 0.727029889822006 0.0254351480600278 Negative Control 43.921 -0.460246873661683 0.236953410494397 1 0 0 0 0 0 0 0 0 0 0 0 0 0 40-50
EPIC_0331 V5 -10.3006411681965 V1 0.606526312232017 0.0267923647671192 Neutral Control 43.94 0.0846308950210039 -4.65572250610366 3 0 0 0 0 2 0 1 3 2.5 2 0 1.5 0 40-50
EPIC_0332 V5 -10.2670780429337 V1 0.63955440223217 0.0430204637450129 Neutral Control 71.932 2.51272484897959 -4.39866943367942 2 0 0 0 0 0 1 1 2 2 0 1.5 1.5 0 70-80
EPIC_0334 V5 -10.2903596757545 V1 0.696717667579651 0.023750451974881 Neutral Control 66.533 -0.477914566838232 0.496188868778192 2 0 0 0 0 2 0 0 2 2 2 0 0 0 60-70
EPIC_0336 V5 -10.2548756045546 V4 0.999536949396133 0.000360564115459452 Combination PreLeukemia 50.932 0.36783299760502 1.0159007118794 5 1 1 0 2 3 0 0 3 0.833333333333333 1.25 0.5 0 2 50-60
EPIC_0337 V5 -9.95723998331749 V4 0.991504031419754 0.00780934175833774 Combination PreLeukemia 63.055 -0.65185162690452 0.891649695658146 6 0 0 0 0 6 0 0 6 4 4 0 0 2 60-70
EPIC_0339 V5 -10.2644264914266 V4 0.999960821866989 2.22564095657003e-05 Combination PreLeukemia 60.189 -0.463672237435333 0.860701674096998 4 1 0 0 1 3 0 0 3 1.25 1.25 0 0 1 60-70
EPIC_0341 V5 -10.2940226438159 V4 0.999899220466614 4.25377746580015e-05 Combination PreLeukemia 66.574 1.80425251310937 1.21140447443214 5 0 0 0 0 3 2 0 5 3.5 2.5 2 0 2 60-70
EPIC_0342 V5 -10.2878398320542 V1 0.765748763084412 0.0225345025324903 Neutral PreLeukemia 51.447 -0.116191649461881 1.30616139779725 5 1 1 0 2 3 0 0 3 0.833333333333333 1.25 0.5 0 0 50-60
EPIC_0343 V5 -10.284013264673 V1 0.460127240419388 0.0489432071223483 Neutral PreLeukemia 50.346 -0.43519829491577 0.54828204056748 2 1 0 0 1 1 0 0 1 0.75 0.75 0 0 0 50-60
EPIC_0344 V5 -10.2932464789418 V1 0.780544072389603 0.0223748362393039 Neutral PreLeukemia 55.784 -0.0625579430146827 0.926634476863346 2 0 0 0 0 2 0 0 2 2 2 0 0 0 50-60
EPIC_0345 V5 -9.90353550382296 V4 0.579012678463415 0.156958671719646 Combination PreLeukemia 57.988 5.32598209304724 -5.91068008919238 35 2 11 0 13 3 16 1 20 0.785714285714286 0.833333333333333 0.75 1.5 4 50-60
EPIC_0346 V5 -9.74869682406055 V4 0.559614215586589 0.154936892786815 Combination PreLeukemia 58.88 5.81420495614427 -4.68627222209977 34 1 10 1 12 3 17 0 20 0.846153846153846 1.25 0.863636363636364 0.5 3 50-60
EPIC_0347 V5 -10.2588723980635 V2 0.999505168199539 0.000474973230278088 Positive PreLeukemia 64.066 1.19150059576802 -4.25429391481826 3 0 1 1 2 1 0 0 1 0.5 1.5 0.5 0.5 1 60-70
EPIC_0348 V5 -9.32066923154411 V4 0.992482900619507 0.004945863570211 Combination PreLeukemia 70.253 -0.633806311799668 1.16056606346681 15 4 0 0 4 10 1 0 11 1.3 1.2 1.5 0 1 70-80
EPIC_0349 V5 -10.2949470835166 V1 0.933110594749451 0.00466307060575631 Neutral PreLeukemia 61.544 0.841455829925404 1.96940737602159 4 0 0 0 0 2 2 0 4 3 2 2 0 0 60-70
EPIC_0350 V5 -10.2907614259829 V1 0.676681417226791 0.0246275470010228 Neutral Control 61.938 -0.534659876663947 0.431753143007869 2 0 0 0 0 2 0 0 2 2 2 0 0 0 60-70
EPIC_0351 V5 -10.3073938854367 V3 0.635663790255785 0.0888174095898535 Negative Control 63.316 0.769131972672498 -10.0181414894681 1 0 0 0 0 0 0 1 1 1.5 0 0 1.5 0 60-70
EPIC_0353 V5 -10.2793426076368 V1 0.759901589155197 0.0210442593161338 Neutral Control 51.535 -0.75971132473499 0.378839932152651 3 0 0 0 0 3 0 0 3 2.5 2.5 0 0 0 50-60
EPIC_0354 V5 -10.2482235319591 V4 0.999961137771607 1.54851699603504e-05 Combination Control 56.638 -0.592335841864496 0.371676500842591 2 0 0 0 0 2 0 0 2 2 2 0 0 1 50-60
EPIC_0355 V5 -10.2911490942445 V1 0.654562813043594 0.0245087380494065 Neutral Control 56.405 -0.599472345372683 0.363466310912251 2 0 0 0 0 2 0 0 2 2 2 0 0 0 50-60
EPIC_0356 V5 -10.2634407537529 V3 0.969994360208511 0.0156989008506164 Negative Control 50.467 0.743349093642502 -10.1193501004525 1 0 0 1 1 0 0 0 0 0.5 0 0 0.5 0 50-60
EPIC_0357 V5 -10.290391981443 V1 0.69602432847023 0.0237979030731966 Neutral Control 50.387 -0.482066212365288 0.494773720224401 2 0 0 0 0 2 0 0 2 2 2 0 0 0 50-60
EPIC_0358 V5 -10.2829343375134 V1 0.47052383646369 0.0491544783631047 Neutral Control 50.883 -0.381004674961865 0.593406760996073 2 1 0 0 1 1 0 0 1 0.75 0.75 0 0 0 50-60
EPIC_0359 V5 -10.2039046833148 V4 0.999892151355743 4.35727856983586e-05 Combination PreLeukemia 48.17 -0.560676905822515 0.74792403944804 4 0 0 0 0 4 0 0 4 3 3 0 0 1 40-50
EPIC_0360 V5 -10.2783353328375 V1 0.645678287744522 0.0277267605810075 Neutral Control 51.817 0.368468744581596 1.1011209485664 1 0 0 0 0 1 0 0 1 1.5 1.5 0 0 0 50-60
EPIC_0361 V5 -10.010643771404 V4 0.969461756944657 0.0300693615654663 Combination Control 51.565 -0.558069304265532 0.984757359423501 6 0 0 0 0 6 0 0 6 4 4 0 0 3 50-60
EPIC_0362 V5 -10.0287680909842 V4 0.998748183250427 0.000382790653975378 Combination Control 61.383 -0.23638106251985 1.23514454284823 8 5 0 0 5 2 1 0 3 0.416666666666667 0.333333333333333 1.5 0 2 60-70
EPIC_0363 V5 -10.3320240736633 V4 0.999968862533569 1.37268494732599e-05 Combination Control 71.258 -0.128714441457953 1.18573822115225 4 0 0 0 0 3 1 0 4 3 2.5 1.5 0 2 70-80
EPIC_0365 V5 -10.2978806885346 V1 0.696389961242676 0.0176084580063608 Neutral Control 49.938 -0.248646634638213 -3.31772354110822 5 1 0 0 1 3 0 1 4 1.5 1.25 0 1.5 0 40-50
EPIC_0367 V5 -10.3065423406228 V4 0.999953019618988 2.94014806775157e-05 Combination Control 71.576 0.968118424718908 -4.00735848980704 3 0 0 0 0 1 1 0 2 2 1.5 1.5 0 1 70-80
EPIC_0368 V5 -10.2708735471529 V1 0.977320390939713 0.0106264564345154 Neutral Control 71.491 2.72976235517937 -8.9301262343713 11 0 1 1 2 3 3 2 8 1.66666666666667 2.5 1.25 1 0 70-80
EPIC_0369 V5 -10.3025480321669 V1 0.940865010023117 0.00487936030192586 Neutral Control 61.78 0.689177858118368 1.28480407207415 5 0 0 0 0 4 1 0 5 3.5 3 1.5 0 0 60-70
EPIC_0370 V5 -10.2885074829492 V1 0.464282354712486 0.0495349663324578 Neutral Control 61.251 -0.336188529005806 0.376696633859722 1 0 0 0 0 1 0 0 1 1.5 1.5 0 0 0 60-70
EPIC_0371 V5 -10.2813401760402 V1 0.662246018648148 0.0227485366118605 Neutral Control 61.864 1.58619584142727 1.44632523897911 2 0 0 0 0 1 1 0 2 2 1.5 1.5 0 0 60-70
EPIC_0372 V5 -10.1972679352126 V4 0.999967920780182 1.3029313586564e-05 Combination Control 71.641 -0.583890326445413 0.577097329815879 3 0 0 0 0 3 0 0 3 2.5 2.5 0 0 1 70-80
EPIC_0373 V5 -10.2773711322894 V1 0.713488805294037 0.059789525724685 Neutral PreLeukemia 55.556 0.324960926688572 -8.95410793571203 4 0 0 0 0 1 0 2 3 2.5 1.5 0 2 0 50-60
EPIC_0374 V5 -10.2294990720894 V4 0.998232752084732 0.00112824985011994 Combination PreLeukemia 49.914 0.105800998699381 -7.80431617302244 5 0 0 1 1 3 0 1 4 1.5 2.5 0 0.75 1 40-50
EPIC_0375 V5 -10.2821138558615 V1 0.485095812380314 0.0485278926940504 Neutral Control 56.2 -0.326048186139688 0.667314828522766 2 1 0 0 1 1 0 0 1 0.75 0.75 0 0 0 50-60
EPIC_0376 V5 -10.2748550161686 V3 0.676452097296715 0.0592841356552091 Negative Control 56.813 3.76913737344652 -8.93822256074044 10 0 3 2 5 2 2 1 5 0.583333333333333 2 0.5 0.5 0 50-60
EPIC_0377 V5 -10.2110989116308 V4 0.999943715333939 2.50466853788253e-05 Combination PreLeukemia 66.393 1.2899979112211 -3.30404103417938 7 1 0 0 1 3 2 1 6 2 1.25 2 1.5 2 60-70
EPIC_0378 V5 -10.2724648093976 V2 0.999999678134918 2.44338657728083e-07 Positive PreLeukemia 56.553 0.768907643629483 -3.01391876085901 5 1 0 0 1 2 1 1 4 1.5 1 1.5 1.5 4 50-60
EPIC_0379 V5 -9.38194276817595 V4 0.999914956092835 3.40993094826749e-05 Combination Control 56.539 -0.226754593049081 -2.13344205418943 6 1 0 0 1 4 0 0 5 1.75 1.5 0 0 1 50-60
EPIC_0380 V5 -10.2797497421465 V3 0.436765630170703 0.0504273178782394 Negative Control 56.98 -0.535487337097652 0.150691458285284 1 0 0 0 0 1 0 0 1 1.5 1.5 0 0 0 50-60
EPIC_0381 V5 -10.2770170122428 V2 0.995079708099365 0.00467849766382985 Positive PreLeukemia 49.352 -0.140378326795794 0.590523439126832 1 0 0 0 0 1 0 0 1 1.5 1.5 0 0 1 40-50
EPIC_0382 V5 -9.72458394102495 V4 0.984043300151825 0.00906550914838031 Combination Control 56.668 -0.615735188525515 1.12247302639812 9 1 0 0 1 6 1 0 7 2.25 2 1.5 0 1 50-60
EPIC_0383 V5 -10.2825499826558 V3 0.424714305996895 0.0470502844897177 Negative Control 49.799 -0.482458686950124 0.211603604784076 1 0 0 0 0 1 0 0 1 1.5 1.5 0 0 0 40-50
EPIC_0384 V5 -10.285527490276 V3 0.658051627874375 0.0251379786651519 Negative Control 51.521 0.342383968374925 -6.19703060414642 2 0 0 1 1 1 0 0 1 0.75 1.5 0 0.5 0 50-60
EPIC_0385 V5 -10.2990176002633 V1 0.50162537842989 0.0403047278163895 Neutral Control 51.74 -1.03876056997477 0.218058037464969 4 1 0 0 1 2 0 0 2 1 1 0 0 0 50-60
EPIC_0386 V5 -10.2985098211087 V3 0.738757234811783 0.0172955089226016 Negative Control 51.4 -0.534171190542678 0.152209874038441 1 1 0 0 1 0 0 0 0 0.5 0.5 0 0 0 50-60
EPIC_0387 V5 -9.92190087354014 V4 0.908939113467932 0.0892634059541906 Combination Control 51.592 -0.473190420877903 1.17900404628247 7 1 0 0 1 6 0 0 6 2 2 0 0 4 50-60
EPIC_0388 V5 -10.2910422369673 V1 0.660557806491852 0.0246671310173788 Neutral Control 61.58 -0.58111406731832 0.384439412265466 2 0 0 0 0 2 0 0 2 2 2 0 0 0 60-70
EPIC_0389 V5 -10.324817834258 V2 0.998838996887207 0.000983776024090029 Positive Control 51.592 -0.0543824941073033 1.15337256354431 3 1 0 0 1 2 0 0 2 1 1 0 0 2 50-60
EPIC_0390 V5 -9.44059167470769 V4 0.997899758815765 0.00135341601762991 Combination Control 61.098 -0.924499490365118 0.760912329763958 8 3 0 0 3 5 0 0 5 0.875 0.875 0 0 1 60-70
EPIC_0391 V5 -10.3424956726565 V4 0.999883669614792 6.69756505781859e-05 Combination PreLeukemia 67.014 0.0623874760317354 1.32290515642187 4 1 0 0 1 2 1 0 3 1.25 1 1.5 0 1 60-70
EPIC_0392 V5 -9.30832141756689 V4 0.99997273683548 1.42165156745427e-05 Combination PreLeukemia 56.348 0.158025338404543 -0.530479273845008 9 1 0 0 1 6 2 0 8 2.5 2 2 0 3 50-60
EPIC_0393 V5 -10.2420875220281 V4 0.999960172176361 1.56814819917829e-05 Combination Control 73.837 -0.610659696246912 0.349616867426344 2 0 0 0 0 2 0 0 2 2 2 0 0 1 70-80
EPIC_0394 V5 -9.91356849096897 V4 0.988421273231506 0.00552847512782968 Combination Control 73.864 2.26675567793474 0.461145570906099 7 1 0 0 1 1 5 0 6 2 0.75 3.5 0 1 70-80
EPIC_0395 V5 -9.47788693533919 V4 0.994784271717072 0.00231502819769036 Combination Control 66.502 -0.910918662922753 0.844270022250678 9 2 0 0 2 6 0 0 6 1.33333333333333 1.33333333333333 0 0 1 60-70
EPIC_0396 V5 -10.3325041030598 V4 0.99995442032814 2.70257623385937e-05 Combination Control 71.381 -0.377205795875056 0.807504991819931 3 0 0 0 0 2 0 0 2 2 2 0 0 1 70-80
EPIC_0397 V5 -9.31696774516185 V4 0.999322617053986 0.000327418800152245 Combination PreLeukemia 69.227 0.552695426926167 0.847260475768748 10 2 0 0 2 6 2 0 8 1.66666666666667 1.33333333333333 2 0 1 60-70
EPIC_0398 V5 -10.3124459981022 V4 0.999963396787643 1.74028924586924e-05 Combination Control 48.931 -0.32793638228868 0.858880917090091 3 0 0 0 0 3 0 0 3 2.5 2.5 0 0 1 40-50
EPIC_0399 V5 -9.99426188812351 V4 0.999807465076447 6.99479815955764e-05 Combination Control 64.517 -0.757634160812442 0.539786461316136 4 0 0 0 0 4 0 0 4 3 3 0 0 2 60-70
EPIC_0400 V5 -10.3259203694207 V4 0.999995851516724 4.12202211687064e-06 Combination Control 56.307 1.69594151905261 -10.0969088162148 4 0 0 0 0 0 1 2 3 2.5 0 1.5 2 1 50-60
EPIC_0401 V5 -10.2914149949111 V1 0.867439371347428 0.0108135252542725 Neutral PreLeukemia 55.83 -0.278809402966349 1.25908731139595 6 2 0 0 2 3 1 0 4 1 0.833333333333333 1.5 0 0 50-60
EPIC_0402 V5 -10.3119572710202 V4 0.999918872117996 3.49391058002438e-05 Combination Control 56.611 0.122541250380025 1.62528301118009 6 2 0 0 2 3 1 0 4 1 0.833333333333333 1.5 0 2 50-60
EPIC_0403 V5 -10.3016836479127 V4 0.999562972784042 0.000374416328867045 Combination Control 73.58 0.48866457944003 -3.08955697646533 3 0 0 0 0 2 1 0 3 2.5 2 1.5 0 2 70-80
EPIC_0404 V5 -10.2905965841366 V1 0.760984939336777 0.0253013935956699 Neutral Control 73.728 -0.557837944247468 0.748829603961675 4 1 0 0 1 3 0 0 3 1.25 1.25 0 0 0 70-80
EPIC_0405 V5 -9.13936763699796 V4 0.561181424936512 0.140316904122629 Combination Control 66.705 -0.463479889835361 -0.340427017324928 49 3 0 2 5 41 3 0 44 3.83333333333333 5.375 2.5 0.333333333333333 2 60-70
EPIC_0406 V5 -10.2828887782091 V1 0.871778512001038 0.0121480766662342 Neutral PreLeukemia 70.324 -0.723770958096131 0.573549988066011 4 0 0 0 0 4 0 0 4 3 3 0 0 0 70-80
EPIC_0407 V5 -10.2789880734147 V3 0.440035051107407 0.0512848122011969 Negative Control 70.275 -0.547762170319486 0.136514174029176 1 0 0 0 0 1 0 0 1 1.5 1.5 0 0 0 70-80
EPIC_0408 V5 -9.31275972215146 V4 0.92116152048111 0.0772878986512301 Combination Control 70.809 -1.25892658604319 0.854180153958295 18 0 0 0 0 18 0 0 18 10 10 0 0 1 70-80
EPIC_0409 V5 -9.22909503000907 V4 0.99970960021019 0.000166758482473721 Combination Control 73.916 -0.488840116965135 -1.09670551210993 35 0 0 1 1 29 2 1 32 8.5 15.5 2 0.75 4 70-80
EPIC_0410 V5 -9.2970293369217 V4 0.999788671731949 0.000173088081508649 Combination Control 73.177 -1.32736192514342 0.97238647894122 28 5 0 0 5 21 1 0 22 2 1.91666666666667 1.5 0 4 70-80
EPIC_0411 V5 -10.2825512251822 V1 0.637292876839638 0.0271249175062906 Neutral Control 58.078 1.30558120796364 1.21877716258168 2 0 0 0 0 1 1 0 2 2 1.5 1.5 0 0 50-60
EPIC_0412 V5 -10.1380748020828 V4 0.997713017463684 0.00210590499214739 Combination Control 69.979 -0.243143134040399 1.42144320658101 7 1 0 0 1 6 0 0 6 2 2 0 0 2 60-70
EPIC_0413 V5 -9.8181768339136 V4 0.999587512016296 0.000188606662294857 Combination Control 69.971 -0.889616673869869 0.390030991815003 4 0 0 0 0 4 0 0 4 3 3 0 0 1 60-70
EPIC_0414 V5 -10.3131509247915 V1 0.863327324390411 0.0171015960657825 Neutral Control 59.184 -0.25024887021297 -1.69614227219961 8 2 0 0 2 5 0 1 6 1.33333333333333 1.16666666666667 0 1.5 0 50-60
EPIC_0415 V5 -9.45692841285942 V4 0.999561828374863 0.000149756102958925 Combination Control 66.916 0.0586429146846328 0.905196423286297 10 1 0 0 1 8 0 0 8 2.5 2.5 0 0 3 60-70
EPIC_0416 V5 -10.2749622876213 V1 0.627665305137634 0.0363730130300025 Neutral Control 60.446 -0.485038790322774 0.680802349395137 3 1 0 0 1 2 0 0 2 1 1 0 0 0 60-70
EPIC_0417 V5 -10.2898084081732 V1 0.723903739452362 0.0229079811043322 Neutral Control 60.619 -0.379555950192216 0.609863164727562 2 0 0 0 0 2 0 0 2 2 2 0 0 0 60-70
EPIC_0418 V5 -10.288278029726 V1 0.860910642147064 0.00727571135249456 Neutral Control 57.563 -0.446907633528601 0.838051017153723 4 0 0 0 0 3 1 0 4 3 2.5 1.5 0 0 50-60
EPIC_0419 V5 -10.2284015070325 V4 0.99992898106575 2.81684390964888e-05 Combination Control 54.108 0.169015222731795 -2.5238489074096 4 1 0 0 1 2 0 0 2 1 1 0 0 1 50-60
EPIC_0420 V5 -10.2785316520212 V3 0.442178582027555 0.0517296632760302 Negative Control 56.654 -0.55491716654413 0.128236934677397 1 0 0 0 0 1 0 0 1 1.5 1.5 0 0 0 50-60
EPIC_0421 V5 -9.3209239494724 V4 0.891516013815999 0.0968629245456881 Combination Control 55.849 -0.869270170334013 1.26429906486641 18 2 0 0 2 14 1 0 15 2.83333333333333 2.66666666666667 1.5 0 1 50-60
EPIC_0422 V5 -9.29825985231183 V4 0.999974894523621 1.36685371168453e-05 Combination Control 68.753 -0.51053057048905 -1.0479181039865 13 2 0 0 2 9 0 1 10 2 1.83333333333333 0 1.5 4 60-70
EPIC_0423 V5 -10.2413651999681 V4 0.999581545591354 0.000171035293461602 Combination Control 69.164 -0.458437051886943 0.999598594153505 5 0 0 0 0 5 0 0 5 3.5 3.5 0 0 1 60-70
EPIC_0424 V5 -10.3198174935292 V4 0.998819291591644 0.000749107853726942 Combination PreLeukemia 63.775 0.503759428512219 1.92786431123707 7 0 0 0 0 6 1 0 7 4.5 4 1.5 0 2 60-70
EPIC_0425 V5 -10.2993936716111 V1 0.744428384304047 0.025136948307621 Neutral Control 63.258 -0.445058982707896 0.723542194877338 3 0 0 0 0 2 0 0 2 2 2 0 0 0 60-70
EPIC_0426 V5 -10.3048467061539 V1 0.940263110399246 0.00337975737987432 Neutral Control 58.062 0.115417533889824 0.890439642749124 7 1 0 0 1 5 1 0 6 2 1.75 1.5 0 0 50-60
EPIC_0427 V5 -10.2744553368176 V3 0.480963650345802 0.0578447579226725 Negative Control 64.545 -0.625574273060734 0.0459786941790565 1 0 0 0 0 1 0 0 1 1.5 1.5 0 0 0 60-70
EPIC_0428 V5 -10.2333711987748 V2 1 0 Positive Control 64.244 -0.422120679924453 0.562807766497077 2 1 0 0 1 1 0 0 1 0.75 0.75 0 0 2 60-70
EPIC_0429 V5 -10.3005268557604 V4 0.999824017286301 0.000129160781830291 Combination Control 57.889 1.72313730803409 2.18941483751525 3 0 0 0 0 1 2 0 3 2.5 1.5 2 0 1 50-60
EPIC_0430 V5 -10.2890645489875 V1 0.485378965735435 0.0491815521631775 Neutral Control 57.259 -0.271263527347859 0.448539920575187 1 0 0 0 0 1 0 0 1 1.5 1.5 0 0 0 50-60
EPIC_0431 V5 -10.1316907010315 V4 0.946793794631958 0.0464523817433469 Combination Control 61.147 -0.108305512917965 1.71214591775779 9 3 0 0 3 6 0 0 6 1 1 0 0 4 60-70
EPIC_0432 V5 -10.2931640580186 V3 0.548699024319649 0.0136705005716663 Negative Control 53.38 0.297969146205605 -4.60434913356242 3 0 0 1 1 2 0 0 2 1 2 0 0.5 0 50-60
EPIC_0433 V5 -10.2842240799991 V4 0.999948507547379 2.29385342351652e-05 Combination Control 51.395 -0.393425699480148 1.05571231083226 5 0 0 0 0 4 0 0 4 3 3 0 0 2 50-60
EPIC_0434 V5 -10.2904122760422 V1 0.694955950975418 0.0238507779529376 Neutral Control 52.895 -0.485011407412549 0.490698050775141 2 0 0 0 0 2 0 0 2 2 2 0 0 0 50-60
EPIC_0435 V5 -10.2764177003042 V3 0.684020113945007 0.0143207723863535 Negative Control 59.493 0.131479606110668 -5.02407561830312 3 1 0 1 2 1 0 0 1 0.5 0.75 0 0.5 0 50-60
EPIC_0436 V5 -10.2678989387611 V2 0.987318575382232 0.0125749594533487 Positive Control 59.682 -0.320672185191737 0.393948914805678 1 0 0 0 0 1 0 0 1 1.5 1.5 0 0 1 50-60
EPIC_0437 V5 -10.2832694054874 V1 0.441379733383656 0.0498494998508486 Neutral Control 39.203 -0.512805633683166 0.461545953047588 2 1 0 0 1 1 0 0 1 0.75 0.75 0 0 0 30-40
EPIC_0438 V5 -10.2815170289758 V3 0.430118259415031 0.0484503346207718 Negative Control 49.194 -0.506917059215966 0.183577238240871 1 0 0 0 0 1 0 0 1 1.5 1.5 0 0 0 40-50
EPIC_0439 V5 -10.2890591647061 V1 0.482873509079218 0.0492183228617155 Neutral PreLeukemia 64.756 -0.279505166143488 0.439470727888007 1 0 0 0 0 1 0 0 1 1.5 1.5 0 0 0 60-70
EPIC_0440 V5 -9.46364136925235 V4 0.999559837579727 0.00020446464078915 Combination Control 64.851 -0.117450455990003 -1.90864666284845 13 3 0 0 3 8 0 1 9 1.375 1.25 0 1.5 2 60-70
EPIC_0441 V5 -10.280058302889 V3 0.435492875054479 0.0500712040238947 Negative Control 55.893 -0.530513653063319 0.156427760800586 1 0 0 0 0 1 0 0 1 1.5 1.5 0 0 0 50-60
EPIC_0442 V5 -10.27758153344 V1 0.837131994962692 0.0269489654844582 Neutral Control 59.436 -0.939902193828743 0.564089244151863 6 1 0 0 1 5 0 0 5 1.75 1.75 0 0 0 50-60
EPIC_0444 V5 -10.2998997940637 V1 0.69493505358696 0.0186857042187172 Neutral Control 50.732 -0.23734113080577 -3.15380321084179 5 1 0 0 1 3 0 1 4 1.5 1.25 0 1.5 0 50-60
EPIC_0445 V5 -10.260105812682 V4 0.999968838691711 1.39879480268208e-05 Combination Control 46.894 -0.475637824378169 0.687565106367356 3 0 0 0 0 3 0 0 3 2.5 2.5 0 0 1 40-50
EPIC_0446 V5 -10.1274536857366 V2 0.689850248582661 0.114405314580792 Positive PreLeukemia 46.987 0.127952486922883 -6.94006434603513 2 0 0 0 0 1 0 0 1 1.5 1.5 0 0 1 40-50
EPIC_0447 V5 -10.0064701249596 V4 0.999275869131088 0.00026928712232257 Combination Control 69.604 -0.769693310522784 0.522864104141269 4 1 0 0 1 3 0 0 3 1.25 1.25 0 0 2 60-70
EPIC_0448 V5 -10.3604240872284 V4 0.999897754192352 5.53998481732937e-05 Combination PreLeukemia 71.02 0.739083925861436 2.17712118956547 5 0 0 0 0 3 2 0 5 3.5 2.5 2 0 2 70-80
EPIC_0450 V5 -10.3004199984831 V4 0.999884724617004 9.5964226742855e-05 Combination PreLeukemia 51.51 0.944332618227604 -2.43496805763508 4 0 0 0 0 2 1 1 4 3 2 1.5 1.5 2 50-60
EPIC_0451 V5 -10.2649201886144 V3 0.969811350107193 0.0156182904557217 Negative Control 55.14 0.775277327340321 -9.99397615815824 1 0 0 1 1 0 0 0 0 0.5 0 0 0.5 0 50-60
EPIC_0452 V5 -10.2659962165456 V1 0.588966916501522 0.0481205432552278 Neutral Control 62.461 0.468408375555288 1.08014466711029 5 2 1 0 3 2 0 0 2 0.5 0.666666666666667 0.5 0 0 60-70
EPIC_0453 V5 -10.1683742244596 V4 0.999872291088104 4.29537602661848e-05 Combination Control 67.893 1.20809764483655 -0.735323795052938 4 0 1 0 1 2 1 0 3 1.25 2 0.75 0 1 60-70
EPIC_0454 V5 -10.2763112572024 V3 0.456042253226042 0.053883074815177 Negative PreLeukemia 41.377 -0.587555874926333 0.0903556469687285 1 0 0 0 0 1 0 0 1 1.5 1.5 0 0 0 40-50
EPIC_0455 V5 -10.2656640478001 V3 0.494473934173584 0.028238575899908 Negative PreLeukemia 49.599 1.33741301591539 1.79118804920349 2 0 1 0 1 1 0 0 1 0.75 1.5 0.5 0 0 40-50
EPIC_0456 V5 -10.2895955219697 V1 0.599646639823914 0.0223154393876421 Neutral Control 67.409 -0.725022711942581 0.21947733930136 2 0 0 0 0 2 0 0 2 2 2 0 0 0 60-70
EPIC_0457 V5 -10.2931876660217 V1 0.823975914716721 0.0099860313601607 Neutral Control 64.931 1.0131852894701 1.66379576109245 5 2 0 0 2 1 2 0 3 0.833333333333333 0.5 2 0 0 60-70
EPIC_0458 V5 -10.312576877558 V4 0.9999880194664 9.70729751129109e-06 Combination PreLeukemia 52.726 2.19021147915021 -7.44205265890827 4 0 0 0 0 1 2 1 4 3 1.5 2 1.5 1 50-60
EPIC_0459 V5 -10.3251214248945 V4 0.99957332611084 0.000228467728201691 Combination Control 67.871 1.46819754276404 2.22992546109935 4 0 0 0 0 2 2 0 4 3 2 2 0 1 60-70
EPIC_0460 V5 -10.202262063309 V4 0.999951863288879 1.71913297672529e-05 Combination Control 68.359 -0.670624833800482 0.282361635268556 2 0 0 0 0 2 0 0 2 2 2 0 0 1 60-70
EPIC_0461 V5 -10.2908686974356 V1 0.600861996412277 0.0410324948206672 Neutral PreLeukemia 73.558 0.671306095388422 -7.07104888643788 5 0 1 0 1 2 0 2 4 1.5 2 0.5 2 0 70-80
EPIC_0462 V5 -10.2909486333058 V2 0.999998712539673 5.55116645010853e-07 Positive Control 52.359 0.238420660000896 -4.51927199767298 3 0 0 1 1 2 0 0 2 1 2 0 0.5 2 50-60
EPIC_0463 V5 -10.2786567330201 V1 0.59386231303215 0.0443090033573388 Neutral Control 63.524 0.106340094166781 0.84693064285653 1 0 0 0 0 1 0 0 1 1.5 1.5 0 0 0 60-70
EPIC_0464 V5 -10.2276783566215 V4 0.99592936038971 0.00216642766440083 Combination PreLeukemia 61.667 2.31228280708971 2.01335500414133 8 0 0 0 0 4 3 0 7 4.5 3 2.5 0 2 60-70
EPIC_0465 V5 -10.2913810325207 V1 0.606740909814835 0.019495105079647 Neutral Control 58.119 1.55281161203167 -0.11567151137258 2 0 0 0 0 1 1 0 2 2 1.5 1.5 0 0 50-60
EPIC_0466 V5 -10.2989687275551 V3 0.612074080482125 0.0861699927366198 Negative Control 55.003 0.928750302199162 -9.38491816501758 1 0 0 0 0 0 0 1 1 1.5 0 0 1.5 0 50-60
EPIC_0467 V5 -10.3030980572218 V1 0.591795271635056 0.0291328696810149 Neutral Control 58.853 -0.0681938184816356 -5.23431825479893 3 0 0 0 0 2 0 1 3 2.5 2 0 1.5 0 50-60
EPIC_0468 V5 -10.3423962705382 V4 0.999952667951584 2.38367155443346e-05 Combination Control 64.444 -0.189135237882202 1.01331016515458 3 0 0 0 0 3 0 0 3 2.5 2.5 0 0 1 60-70
EPIC_0469 V5 -10.3506197249546 V4 0.999847012758255 7.19911135461119e-05 Combination PreLeukemia 67.978 1.39382383299841 2.35690670241353 6 1 0 0 1 2 3 0 5 1.75 1 2.5 0 3 60-70
EPIC_0470 V5 -10.3100152021329 V4 0.994327092170715 0.00363647289708793 Combination PreLeukemia 71.866 1.61621065013616 2.74551647147415 7 0 0 0 0 3 4 0 7 4.5 2.5 3 0 2 70-80
EPIC_0471 V5 -10.2869162207045 V1 0.446966050565243 0.0497351226241286 Neutral Control 58.801 -0.384000118183829 0.323216215104763 1 0 0 0 0 1 0 0 1 1.5 1.5 0 0 0 50-60
EPIC_0472 V5 -9.92362964204855 V4 0.999721032381058 0.000159612877480262 Combination PreLeukemia 39.524 0.547490786287631 0.39347990363632 5 1 0 0 1 3 1 0 4 1.5 1.25 1.5 0 1 30-40
EPIC_0473 V5 -10.2503726885931 V4 0.985828709602356 0.0138693883533623 Combination PreLeukemia 59.017 1.03212715608721 -6.1592732105234 7 1 1 1 3 3 1 0 4 0.75 1.25 0.75 0.5 1 50-60
EPIC_0474 V5 -10.278393731582 V2 0.986813449859619 0.00727127829180062 Positive Control 60.846 0.42207969941234 1.33144968717529 2 0 1 0 1 1 0 0 1 0.75 1.5 0.5 0 1 60-70
EPIC_0475 V5 -10.288280514779 V1 0.598526647686958 0.0424319590961395 Neutral Control 67.8 -0.677905354891416 0.475001271998846 3 1 0 0 1 2 0 0 2 1 1 0 0 0 60-70
EPIC_0476 V5 -9.69712783340866 V4 0.988796240091324 0.00758528964305013 Combination Control 70.335 -0.890478148470485 0.876043537443278 10 0 1 0 1 8 0 0 8 2.5 5 0.5 0 1 70-80
EPIC_0477 V5 -10.3013626619055 V1 0.66341724395752 0.0221193447257592 Neutral PreLeukemia 59.359 1.30917480301562 -1.74692550675613 2 0 0 0 0 1 1 0 2 2 1.5 1.5 0 0 50-60
EPIC_0478 V5 -10.2864382621854 V1 0.442285718768835 0.0496848746254891 Neutral Control 53.796 -0.396026046379233 0.309689389006359 1 0 0 0 0 1 0 0 1 1.5 1.5 0 0 0 50-60
EPIC_0479 V5 -10.2921588540968 V1 0.777051788568497 0.0187307954634716 Neutral PreLeukemia 56.583 1.08448194577994 -2.08904801633323 5 0 0 0 0 2 2 1 5 3.5 2 2 1.5 0 50-60
EPIC_0481 V5 -10.3258520304644 V4 0.999948823451996 2.94619839062931e-05 Combination Control 49.142 -0.250777368564058 0.735987687062563 2 0 0 0 0 2 0 0 2 2 2 0 0 1 40-50
EPIC_0482 V5 -10.2743327408717 V3 0.415063103474677 0.0508148911906475 Negative PreLeukemia 57.758 0.744739793169795 0.952946457768866 3 1 1 0 2 1 0 0 1 0.5 0.75 0.5 0 0 50-60
EPIC_0483 V5 -10.3341529356981 V4 0.999782282114029 0.000112873152839272 Combination Control 58.519 -0.044182953623401 1.28580113406323 4 0 0 0 0 3 1 0 4 3 2.5 1.5 0 1 50-60
EPIC_0484 V5 -10.2996496320658 V1 0.601649108529091 0.0260691951238374 Neutral Control 58.037 -0.850433118244478 0.277646290668313 3 0 0 0 0 2 0 0 2 2 2 0 0 0 50-60
EPIC_0485 V5 -10.3215164414021 V4 0.999980425834656 1.39461033923844e-05 Combination Control 54.48 1.79282485656147 -4.23816880548362 3 0 0 0 0 1 1 1 3 2.5 1.5 1.5 1.5 1 50-60
EPIC_0486 V5 -10.2825632362715 V1 0.534144857525826 0.0487571242555977 Neutral Control 48.728 -0.115734143561074 0.616814238810483 1 0 0 0 0 1 0 0 1 1.5 1.5 0 0 0 40-50
EPIC_0487 V5 -10.2833982140657 V3 0.671135985851288 0.0252614540759563 Negative Control 60.991 0.260321587139568 -6.57754599257616 2 0 0 1 1 1 0 0 1 0.75 1.5 0 0.5 0 60-70
EPIC_0488 V5 -10.2767651935429 V1 0.638740092515946 0.0294715656614146 Neutral Control 46.333 0.346646352132716 1.08075129398669 1 0 0 0 0 1 0 0 1 1.5 1.5 0 0 0 40-50
EPIC_0489 V5 -10.3262454971829 V4 0.999699836969376 0.000140705824885957 Combination Control 56.175 0.361833380132512 1.52840386579952 4 0 1 0 1 3 0 0 3 1.25 2.5 0.5 0 1 50-60
EPIC_0490 V5 -10.3032276941511 V4 0.999937891960144 6.0343996708361e-05 Combination PreLeukemia 52.813 1.25835883552317 -4.82208974012667 2 0 0 0 0 0 1 1 2 2 0 1.5 1.5 1 50-60
EPIC_0491 V5 -10.1692903806504 V4 0.999339538812637 0.000243815792385228 Combination Control 49.136 -0.600708351010032 0.836406618924806 5 0 0 0 0 5 0 0 5 3.5 3.5 0 0 1 40-50
EPIC_0492 V5 -10.2643602233476 V2 0.995319652557373 0.00467372537379139 Positive Control 67.233 -0.47902612667533 0.499192407952253 2 0 0 0 0 2 0 0 2 2 2 0 0 2 60-70
EPIC_0493 V5 -10.2845342974434 V4 0.999879437685013 0.000111124987495426 Combination PreLeukemia 44.92 1.96953188150289 -2.98875472899808 3 0 0 0 0 0 2 0 2 2 0 2 0 1 40-50
EPIC_0494 V5 -10.3045389737625 V1 0.973913937807083 0.00458760984021878 Neutral Control 64.854 0.527977633767232 1.9180005530052 11 1 1 0 2 8 1 0 9 1.83333333333333 2.5 0.75 0 0 60-70
EPIC_0495 V5 -10.184399916816 V4 0.999940598011017 3.44026895838856e-05 Combination Control 62.319 -0.512913300475932 0.92718263584699 5 2 0 0 2 3 0 0 3 0.833333333333333 0.833333333333333 0 0 1 60-70
EPIC_0496 V5 -9.93334040066087 V4 0.999606692790985 0.000151690495287394 Combination PreLeukemia 62.571 -0.774044598775944 0.64692237463407 5 1 0 0 1 4 0 0 4 1.5 1.5 0 0 2 60-70
EPIC_0497 V5 -10.2787611052444 V1 0.69611504971981 0.0286697826505617 Neutral Control 55.403 0.464461193795845 1.29298301950629 3 1 0 0 1 1 1 0 2 1 0.75 1.5 0 0 50-60
EPIC_0498 V5 -10.2876932139297 V4 0.999854701757431 8.90239228151321e-05 Combination PreLeukemia 55.198 0.65120958834627 1.04792055732429 4 1 0 0 1 2 1 0 3 1.25 1 1.5 0 2 50-60
EPIC_0499 V5 -10.2829455202517 V3 0.42172605022788 0.0462917910998663 Negative Control 67.773 -0.46783668596213 0.22830236004933 1 0 0 0 0 1 0 0 1 1.5 1.5 0 0 0 60-70
EPIC_0500 V5 -10.2825267888281 V2 0.999989247322082 8.8093756102809e-06 Positive Control 66.661 -0.0691993850395219 -5.28981291437371 3 0 0 1 1 2 0 0 2 1 2 0 0.5 2 60-70
EPIC_0501 V5 -10.1693632755372 V4 0.999521225690842 0.000180493818303762 Combination Control 72.761 0.102060247531315 1.72529498805805 10 1 2 0 3 6 1 0 7 1.125 2 0.5 0 2 70-80
EPIC_0502 V5 -10.299764772853 V1 0.838579595088959 0.0163072253701758 Neutral Control 64.298 0.542328805363705 -2.53389701330843 9 2 1 0 3 4 1 1 6 1 1 0.75 1.5 0 60-70
EPIC_0503 V5 -10.2111614521302 V1 0.777736788988113 0.0386124582029962 Neutral Control 56.175 -1.03176870638381 0.55622810916876 7 2 0 0 2 5 0 0 5 1.16666666666667 1.16666666666667 0 0 0 50-60
EPIC_0504 V5 -9.59247065639608 V4 0.99974958896637 0.000108980445238484 Combination PreLeukemia 68.509 0.982357425410383 -1.20533788456377 8 2 0 0 2 3 3 0 6 1.33333333333333 0.833333333333333 2.5 0 4 60-70
EPIC_0505 V5 -10.2557685669178 V2 0.979507523775101 0.0204191004426512 Positive Control 68.43 -0.60833427775568 0.353520501677044 2 1 0 0 1 1 0 0 1 0.75 0.75 0 0 1 60-70
EPIC_0506 V5 -10.280477448488 V3 0.418963592126966 0.0547829693162901 Negative Control 71.222 -0.655908599215785 0.298829125718367 2 1 0 0 1 1 0 0 1 0.75 0.75 0 0 0 70-80
EPIC_0507 V5 -10.1148424561457 V4 0.983213126659393 0.0142722425496224 Combination PreLeukemia 46.568 -0.283050898314974 1.33135628826429 7 0 0 0 0 6 1 0 7 4.5 4 1.5 0 2 40-50
EPIC_0508 V5 -10.3088965141259 V1 0.824024498462677 0.0252017547486182 Neutral PreLeukemia 68.359 0.594680437920296 -4.35786827471098 6 1 0 0 1 3 1 1 5 1.75 1.25 1.5 1.5 0 60-70
EPIC_0509 V5 -10.2128740677944 V4 0.991926670074463 0.00668431154437474 Combination PreLeukemia 66.798 0.337807703099727 -5.47651365327576 6 0 0 1 1 4 1 0 5 1.75 3 1.5 0.5 1 60-70
EPIC_0510 V5 -9.46843006630414 V4 0.998912644386291 0.000673972340413861 Combination PreLeukemia 58.196 1.44470825820472 -1.93759478544604 10 1 1 0 2 5 2 1 8 1.66666666666667 1.75 1 1.5 1 50-60
EPIC_0511 V5 -10.2057924952126 V4 0.999544882774353 0.000172161242684745 Combination Control 56.862 -0.514897190612117 0.917644016234021 5 0 0 0 0 5 0 0 5 3.5 3.5 0 0 1 50-60
EPIC_0512 V5 -9.29719873469839 V4 0.999961990118027 1.96507996681864e-05 Combination PreLeukemia 58.817 0.265405139547784 0.428766824838856 10 0 0 0 0 8 2 0 10 6 5 2 0 4 50-60
EPIC_0513 V5 -10.0466886362217 V4 0.999937605857849 2.29264820293807e-05 Combination Control 48.227 0.345536009066427 -0.734397105995273 5 0 0 0 0 2 0 0 2 2 2 0 0 1 40-50
EPIC_0514 V5 -10.2935471703498 V4 0.999122661352158 0.000568320866206087 Combination PreLeukemia 48.361 0.570680488833806 1.71375182538965 4 0 1 0 1 2 1 0 3 1.25 2 0.75 0 1 40-50
EPIC_0515 V5 -11.5014560337258 V1 0.688738823929691 0.150696390642617 Neutral Control 53.216 -1.35651143054312 1.01166468218336 195 27 0 1 28 163 1 1 165 2.87931034482759 2.94642857142857 1.5 0.75 14 50-60
EPIC_0516 V5 -9.29225927776709 V4 0.999960196018219 2.93386009719328e-05 Combination PreLeukemia 72.873 -0.0414855932895471 0.360133633660343 13 2 0 0 2 8 2 0 10 2 1.66666666666667 2 0 2 70-80
EPIC_0517 V5 -9.37064157566989 V4 0.99709307551384 0.00257858480523342 Combination Control 48.23 0.572246094577022 -0.758842949248101 10 0 0 0 0 8 2 0 10 6 5 2 0 1 40-50
EPIC_0001 V6 -9.34774139847825 V4 0.865870732256735 0.0985550007526787 Combination Control 58.579 -1.20869367791754 0.711655750947906 57 14 1 0 15 41 1 0 42 1.375 1.43333333333333 0.75 0 7 50-60
EPIC_0002 V6 -10.2927246178204 V1 0.802380406856537 0.0180831669929392 Neutral Control 55.211 -0.646466090578009 0.508237493086836 3 0 0 0 0 3 0 0 3 2.5 2.5 0 0 0 50-60
EPIC_0003 V6 -10.2216554166001 V4 0.999659365415573 0.000174125759792459 Combination Control 60.838 -0.596566610641755 1.03696587032527 7 2 0 0 2 4 0 0 4 1 1 0 0 1 60-70
EPIC_0004 V6 -9.64602189095813 V3 0.476145228743553 0.0661804071909742 Negative Control 62.196 -1.0132991466329 0.897765027298361 12 2 0 0 2 10 0 0 10 2 2 0 0 0 60-70
EPIC_0005 V6 -9.41148673445319 V4 0.994464260339737 0.00482789620183894 Combination PreLeukemia 62.869 -0.743811202024836 1.34608986739312 19 4 0 0 4 14 1 0 15 1.7 1.6 1.5 0 2 60-70
EPIC_0006 V6 -10.3075810927596 V1 0.898424279689789 0.00886504325351892 Neutral PreLeukemia 60.799 -0.587197559183922 0.728452418156322 4 0 0 0 0 4 0 0 4 3 3 0 0 0 60-70
EPIC_0007 V6 -9.33188551807405 V4 0.998997515439987 0.000571150300434136 Combination Control 62.574 -1.07444048447997 0.657048148986059 9 1 0 0 1 8 0 0 8 2.5 2.5 0 0 2 60-70
EPIC_0008 V6 -9.39153507259723 V4 0.997442734241486 0.00158844071946152 Combination Control 62.376 -1.09692238204997 0.79766467801618 12 4 0 0 4 8 0 0 8 1 1 0 0 1 60-70
EPIC_0009 V6 -9.34960146061798 V4 0.987903088331223 0.00626697825204964 Combination Control 62.387 -0.841952314207434 0.847473987974314 8 1 0 0 1 7 0 0 7 2.25 2.25 0 0 1 60-70
EPIC_0010 V6 -9.38654922801071 V4 0.99002525806427 0.0080646940798024 Combination Control 55.346 0.0759638708400115 1.52038381684666 16 5 0 0 5 10 1 0 11 1.08333333333333 1 1.5 0 2 50-60
EPIC_0011 V6 -9.49759961793554 V4 0.543325635425581 0.153831104944598 Combination Control 55.031 -1.4897621443017 1.17443451841423 80 26 0 0 26 54 0 0 54 1.03703703703704 1.03703703703704 0 0 6 50-60
EPIC_0012 V6 -9.3426010664328 V4 0.999252724647522 0.000367240431954771 Combination Control 51.439 -1.11798926322067 0.673327753564176 10 1 0 0 1 8 0 0 8 2.5 2.5 0 0 2 50-60
EPIC_0013 V6 -9.57203523756415 V3 0.719839680194855 0.0300360318784813 Negative Control 51.978 -1.17652149235117 1.02449373402068 21 7 0 0 7 13 0 0 13 0.9375 0.9375 0 0 0 50-60
EPIC_0014 V6 -9.97596154395877 V4 0.99852836728096 0.00119485577942048 Combination PreLeukemia 55.775 0.617366326201059 -1.77006024003582 7 1 0 1 2 3 2 0 5 1.16666666666667 1.25 2 0.5 1 50-60
EPIC_0015 V6 -9.32855886051308 V4 0.999410611391067 0.000376970680818483 Combination PreLeukemia 46.511 -1.31207491814863 0.72602587839034 16 6 0 0 6 10 0 0 10 0.857142857142857 0.857142857142857 0 0 2 40-50
EPIC_0016 V6 -9.32188069486157 V4 0.999961799383163 2.3063488151044e-05 Combination Control 49.06 -0.254031546439394 0.618713324655736 11 1 0 0 1 9 1 0 10 3 2.75 1.5 0 3 40-50
EPIC_0017 V6 -9.36125967239912 V4 0.997896939516068 0.00110912541547659 Combination Control 46.012 -0.19518393086873 1.21391699843027 14 1 0 0 1 11 2 0 13 3.75 3.25 2 0 1 40-50
EPIC_0018 V6 -9.39812170546476 V4 0.9983014523983 0.00112741031145061 Combination Control 46.754 -1.05860567084477 0.676670403531209 9 3 0 0 3 6 0 0 6 1 1 0 0 1 40-50
EPIC_0019 V6 -9.45485173693675 V4 0.997157835960388 0.00248882392924459 Combination Control 49.528 1.26947782057434 1.1545701431684 9 2 0 0 2 4 3 0 7 1.5 1 2.5 0 2 40-50
EPIC_0020 V6 -10.2752961130687 V1 0.873532581329346 0.0251131296109841 Neutral Control 46.152 -0.239164880294091 -6.07111717740563 7 1 0 1 2 4 0 1 5 1.16666666666667 1.5 0 0.75 0 40-50
EPIC_0021 V6 -9.56577621751167 V4 0.506758581507449 0.164266709192395 Combination Control 56.052 -1.56101751979736 1.12659052596017 92 28 0 0 28 63 0 0 63 1.12068965517241 1.12068965517241 0 0 7 50-60
EPIC_0022 V6 -10.1203580311879 V4 0.999715685844421 0.000163573289691356 Combination Control 57.109 -0.723595113581313 0.704795283028221 5 1 0 0 1 4 0 0 4 1.5 1.5 0 0 1 50-60
EPIC_0023 V6 -9.3131258532874 V4 0.993402677774429 0.00500584810030772 Combination Control 41.106 -1.18855890993317 1.1274523391102 27 8 0 0 8 17 0 0 17 1.05555555555556 1.05555555555556 0 0 1 40-50
EPIC_0024 V6 -10.1812376869258 V4 0.999678730964661 0.000148397527406649 Combination Control 41.613 -0.517159928344081 1.02020213135224 6 2 0 0 2 4 0 0 4 1 1 0 0 2 40-50
EPIC_0025 V6 -9.89185906832014 V1 0.509749485552311 0.10175562160338 Neutral Control 41.673 -1.06445764811126 0.791335299081171 11 2 0 0 2 8 0 0 8 1.66666666666667 1.66666666666667 0 0 0 40-50
EPIC_0026 V6 -9.32796493285591 V3 0.718018698692322 0.052941005007152 Negative Control 41.632 -0.851748726826779 1.11558366935058 18 3 0 0 3 13 1 0 14 2 1.875 1.5 0 0 40-50
EPIC_0027 V6 -9.34182572990963 V4 0.999796044826507 6.98020858172551e-05 Combination Control 63.652 -0.357646107574072 1.23825585481422 15 4 0 0 4 8 2 0 10 1.2 1 2 0 2 60-70
EPIC_0028 V6 -9.37133283456796 V4 0.988304698467255 0.00978768577117848 Combination Control 63.707 0.264649488405316 1.09779148626848 17 5 1 0 6 9 2 0 11 0.928571428571429 0.916666666666667 1 0 1 60-70
EPIC_0029 V6 -10.2939961365844 V1 0.669899591803551 0.0367875089024292 Neutral Control 49.977 2.5363306880014 -1.09468822817762 1 0 0 0 0 0 1 0 1 1.5 0 1.5 0 0 40-50
EPIC_0030 V6 -10.2997983210679 V1 0.690631133317947 0.0245769456426984 Neutral Control 49.845 0.633701649520669 -1.84048505511482 3 0 0 0 0 2 0 0 2 2 2 0 0 0 40-50
EPIC_0031 V6 -10.2481825285853 V4 0.948664128780365 0.0340983660183913 Combination Control 57.317 0.721796896687852 -10.6294170253024 3 0 0 1 1 1 0 1 2 1 1.5 0 0.75 1 50-60
EPIC_0032 V6 -10.2390781228949 V4 0.99992625117302 3.96572914939139e-05 Combination Control 57.922 -0.195394174973279 1.155885439911 5 0 0 0 0 4 1 0 5 3.5 3 1.5 0 2 50-60
EPIC_0033 V6 -10.3126837348352 V1 0.426715870946646 0.0490678273547176 Neutral Control 62.289 -0.435567921132627 0.265003393589959 1 0 0 0 0 1 0 0 1 1.5 1.5 0 0 0 60-70
EPIC_0034 V6 -9.8288029203658 V4 0.999313348531723 0.000329108509711479 Combination Control 55.025 -0.880277326754412 0.525850016098651 5 1 0 0 1 4 0 0 4 1.5 1.5 0 0 1 50-60
EPIC_0035 V6 -10.3123461818083 V1 0.535273860394955 0.0487223177732989 Neutral Control 55.411 -0.112062096413182 0.620719265297078 1 0 0 0 0 1 0 0 1 1.5 1.5 0 0 0 50-60
EPIC_0036 V6 -10.3241456274326 V1 0.920295214653015 0.00521648536725175 Neutral Control 55.713 -0.0128332426614837 -0.837281398633211 7 1 0 0 1 5 1 0 6 2 1.75 1.5 0 0 50-60
EPIC_0037 V6 -10.3000116214469 V1 0.595234820246696 0.0334294975389913 Neutral PreLeukemia 55.847 -0.443579101653408 1.11298987756331 6 4 0 0 4 2 0 0 2 0.4 0.4 0 0 0 50-60
EPIC_0039 V6 -10.3114768274482 V1 0.65869277715683 0.0246047365598168 Neutral Control 58.245 -0.586718521216363 0.378050880614709 2 0 0 0 0 2 0 0 2 2 2 0 0 0 50-60
EPIC_0040 V6 -10.290450794363 V4 0.999960309267044 1.89923226205541e-05 Combination PreLeukemia 58.464 -0.437061873842278 0.546204050892243 2 0 0 0 0 2 0 0 2 2 2 0 0 1 50-60
EPIC_0041 V6 -10.3200759390369 V3 0.730734080076218 0.0183713796430527 Negative Control 58.683 -0.544763553853761 0.139980206310491 1 1 0 0 1 0 0 0 0 0.5 0.5 0 0 0 50-60
EPIC_0042 V6 -10.3138189898619 V1 0.512820352613926 0.0470991168526947 Neutral Control 59.335 -0.156957214133695 0.828210498843672 2 1 0 0 1 1 0 0 1 0.75 0.75 0 0 0 50-60
EPIC_0043 V6 -10.0765564877346 V4 0.999916237592697 3.45324619699691e-05 Combination Control 58.078 -0.758627654486758 0.38319881073952 3 1 0 0 1 2 0 0 2 1 1 0 0 1 50-60
EPIC_0044 V6 -10.3043488672111 V1 0.703822875022888 0.0286827390530915 Neutral PreLeukemia 58.308 -0.261414032948587 -4.34873918814511 4 0 0 0 0 3 0 1 4 3 2.5 0 1.5 0 50-60
EPIC_0046 V6 -10.2329947132516 V4 0.999885588884354 6.90787194245725e-05 Combination Control 54.286 -0.0794674545381227 1.22895423661344 4 1 0 0 1 2 1 0 3 1.25 1 1.5 0 1 50-60
EPIC_0047 V6 -10.2857010298076 V1 0.765581059455872 0.0209324997982555 Neutral PreLeukemia 54.004 -0.747572322010238 0.395698822298676 3 0 0 0 0 3 0 0 3 2.5 2.5 0 0 0 50-60
EPIC_0048 V6 -10.2911838849859 V1 0.752430903911591 0.0285893703727966 Neutral Control 54.957 0.685110884933526 -2.53219720008555 3 0 0 0 0 2 1 0 3 2.5 2 1.5 0 0 50-60
EPIC_0049 V6 -9.33795650245262 V4 0.999844181537628 4.00987122033098e-05 Combination Control 50.39 -1.02145062640862 0.75341670444173 10 2 1 0 3 7 0 0 7 1.125 1.5 0.5 0 1 50-60
EPIC_0051 V6 -10.2931230546448 V4 0.999967420101166 1.70249995212971e-05 Combination PreLeukemia 50.177 0.820619975364153 -3.08283429166702 4 0 0 0 0 2 1 1 4 3 2 1.5 1.5 1 50-60
EPIC_0052 V6 -10.3028180745884 V3 0.467804549820721 0.0557825358821876 Negative Control 50.639 -0.606933377955935 0.0677708592201509 1 0 0 0 0 1 0 0 1 1.5 1.5 0 0 0 50-60
EPIC_0053 V6 -9.83552623114606 V4 0.993685388565063 0.00563345006369718 Combination Control 63.841 -0.519414383033738 1.04463981343626 7 0 0 0 0 6 1 0 7 4.5 4 1.5 0 4 60-70
EPIC_0054 V6 -10.3038949308706 V4 0.999994361400604 4.05884047065207e-06 Combination Control 51.107 0.888157214772552 -9.55691922896399 3 0 0 0 0 1 0 2 3 2.5 1.5 0 2 1 50-60
EPIC_0055 V6 -10.2859685871762 V4 0.999942630529404 2.71412284132057e-05 Combination Control 48.131 -0.00479428400738537 -4.82862418502694 3 1 0 0 1 1 0 1 2 1 0.75 0 1.5 1 40-50
EPIC_0056 V6 -10.2201693549308 V4 0.997931790351868 0.00150278600589828 Combination Control 55.606 0.160392154087022 1.32844461176985 6 0 0 0 0 5 1 0 6 4 3.5 1.5 0 1 50-60
EPIC_0057 V6 -9.54587425671494 V4 0.976502448320389 0.0188557868991031 Combination Control 55.472 0.579671008920878 0.470052697567445 15 0 0 0 0 11 3 0 14 8 6.5 2.5 0 1 50-60
EPIC_0058 V6 -10.3121883809454 V3 0.423587425425649 0.0467607506391506 Negative Control 58.568 -0.47674141363839 0.218137940355068 1 0 0 0 0 1 0 0 1 1.5 1.5 0 0 0 50-60
EPIC_0059 V6 -9.42151475149328 V4 0.999128872156143 0.000334754972721814 Combination Control 64.186 -1.06772613720717 0.51186109080875 7 4 0 0 4 3 0 0 3 0.5 0.5 0 0 1 60-70
EPIC_0060 V6 -10.3233313584131 V3 0.804414814710617 0.0189742777041724 Negative Control 64.331 -0.139177065755458 0.591808296926374 1 1 0 0 1 0 0 0 0 0.5 0.5 0 0 0 60-70
EPIC_0061 V6 -10.2789172494054 V1 0.732140076160431 0.0214985060742575 Neutral Control 64.786 -0.818270897447759 0.314830712576966 3 0 0 0 0 3 0 0 3 2.5 2.5 0 0 0 60-70
EPIC_0062 V6 -10.1728017604813 V4 0.999342048168182 0.000238698162156944 Combination PreLeukemia 64.879 1.86000191799533 0.589539526718184 7 0 0 0 0 4 3 0 7 4.5 3 2.5 0 5 60-70
EPIC_0064 V6 -9.88500943401447 V4 0.999595236778259 0.000222776781321428 Combination PreLeukemia 57.246 1.30351837614797 0.104767031783393 6 0 0 0 0 4 2 0 6 4 3 2 0 1 50-60
EPIC_0065 V6 -10.2834230645953 V2 0.999445569515228 0.000538412972327708 Positive Control 57.777 -0.147748375424814 0.854996411837107 2 0 0 0 0 2 0 0 2 2 2 0 0 2 50-60
EPIC_0066 V6 -10.0659270878784 V4 0.999912577867508 3.6072410658639e-05 Combination Control 57.656 -0.765082069793387 0.376117853599143 3 1 0 0 1 2 0 0 2 1 1 0 0 1 50-60
EPIC_0067 V6 -10.2759219322389 V4 0.999983763694763 8.44717994024414e-06 Combination PreLeukemia 66.511 0.854687774213018 -6.6212202957465 4 0 0 0 0 2 1 1 4 3 2 1.5 1.5 1 60-70
EPIC_0068 V6 -10.3175635504955 V3 0.52750990241766 0.0357712985133139 Negative Control 60.838 0.217272942946711 0.841041777191849 6 4 1 0 5 1 0 0 1 0.25 0.3 0.5 0 0 60-70
EPIC_0069 V6 -10.0946161959378 V4 0.999656456708908 0.000189703598051442 Combination Control 73.829 0.137033776251855 1.68841528381468 7 3 0 0 3 3 1 0 4 0.75 0.625 1.5 0 1 70-80
EPIC_0070 V6 -10.0782769727331 V4 0.999613094329834 0.00018285444468811 Combination Control 60.361 -0.669531610042615 0.866529984232789 6 3 0 0 3 3 0 0 3 0.625 0.625 0 0 1 60-70
EPIC_0071 V6 -10.0939543434998 V4 0.999900680780411 6.05689549860875e-05 Combination Control 49.522 -0.358898945276639 -4.4181014280823 4 0 0 0 0 3 0 1 4 3 2.5 0 1.5 1 40-50
EPIC_0072 V6 -9.58086173149861 V4 0.984427803754807 0.0148713676613771 Combination Control 48.835 1.32074771965449 -1.52369610026872 9 0 2 0 2 5 1 0 6 1.33333333333333 3.5 0.5 0 1 40-50
EPIC_0073 V6 -10.2843176836605 V2 0.999992644786835 5.4353873230945e-06 Positive Control 55.926 -0.0617167842139985 -5.18932514566131 3 0 0 1 1 2 0 0 2 1 2 0 0.5 2 50-60
EPIC_0074 V6 -9.70481824396546 V4 0.999895906448364 4.17377868567522e-05 Combination Control 55.124 -0.0767276203688673 -0.746626885177302 6 0 0 0 0 5 1 0 6 4 3.5 1.5 0 3 50-60
EPIC_0075 V6 -10.1545125990549 V4 0.999938696622849 2.12154939658519e-05 Combination PreLeukemia 55.992 0.69546223840076 -1.44198186934774 7 0 0 0 0 4 2 1 7 4.5 3 2 1.5 2 50-60
EPIC_0076 V6 -9.83342139128992 V4 0.999898207187653 3.81138474799082e-05 Combination Control 63.359 -0.12931293071052 -2.16406581547748 5 0 0 0 0 4 1 0 5 3.5 3 1.5 0 2 60-70
EPIC_0077 V6 -10.3009344044456 V1 0.676193296909332 0.02309665914889 Neutral Control 56.928 -0.9046749013113 0.372758999800475 4 1 0 0 1 3 0 0 3 1.25 1.25 0 0 0 50-60
EPIC_0078 V6 -10.3075844061636 V1 0.625568693876266 0.0238830729927766 Neutral Control 56.452 -0.671204033825289 0.281648734121803 2 0 0 0 0 2 0 0 2 2 2 0 0 0 50-60
EPIC_0079 V6 -10.3078279413536 V3 0.450543973594904 0.0530833027716824 Negative Control 56.561 -0.576242131456267 0.103509452976189 1 0 0 0 0 1 0 0 1 1.5 1.5 0 0 0 50-60
EPIC_0080 V6 -10.3040639144718 V1 0.545262119174004 0.0331917894162356 Neutral Control 52.589 0.368422882060462 -6.17350943743847 2 0 0 0 0 1 0 1 2 2 1.5 0 1.5 0 50-60
EPIC_0081 V6 -9.30494505894672 V4 0.999833619594574 5.93987120793315e-05 Combination PreLeukemia 52.589 -1.02372802741628 1.06458998416166 17 7 0 0 7 9 1 0 10 0.75 0.6875 1.5 0 4 50-60
EPIC_0082 V6 -10.2869936715217 V4 0.999817419052124 0.000163907509728918 Combination Control 52.151 0.797734103538622 -3.20441665801495 5 1 0 0 1 2 1 1 4 1.5 1 1.5 1.5 2 50-60
EPIC_0083 V6 -10.0963921804524 V1 0.93212975859642 0.0131041446860676 Neutral Control 52.75 -0.147541384059629 1.86520428449449 17 1 0 0 1 14 2 0 16 4.5 4 2 0 0 50-60
EPIC_0084 V6 -10.209783076089 V4 0.999937754869461 2.18596057197602e-05 Combination Control 55.745 -0.193327719799391 -4.13016241527461 4 0 0 0 0 3 0 1 4 3 2.5 0 1.5 2 50-60
EPIC_0085 V6 -10.3186362650227 V1 0.783520150184631 0.0262970359510011 Neutral Control 48.542 -0.370329052333247 0.949275542967738 4 1 0 0 1 3 0 0 3 1.25 1.25 0 0 0 40-50
EPIC_0086 V6 -10.2940060767962 V2 0.999996137619019 3.77057473209491e-06 Positive Control 59.63 0.420207317012078 1.14879993342276 1 1 0 0 1 0 0 0 0 0.5 0.5 0 0 1 50-60
EPIC_0087 V6 -10.333250861474 V1 0.819366121292114 0.0261446894249091 Neutral PreLeukemia 48.887 -0.156478773569438 1.17843886726361 4 1 0 0 1 3 0 0 3 1.25 1.25 0 0 0 40-50
EPIC_0088 V6 -10.3510007664083 V1 0.961608576774597 0.00630888185801701 Neutral Control 59.335 -0.308966454326684 -0.751598367562274 13 3 0 0 3 8 0 1 10 1.5 1.25 0 1.5 0 50-60
EPIC_0089 V6 -10.3133571841871 V1 0.866444498300552 0.0150471227925452 Neutral Control 59.433 0.640886356016232 1.6683320664257 3 0 0 0 0 2 1 0 3 2.5 2 1.5 0 0 50-60
EPIC_0090 V6 -10.1613220583378 V4 0.999941164255142 4.28536204950971e-05 Combination Control 48.572 -0.36685071031157 0.812789936438188 3 1 0 0 1 2 0 0 2 1 1 0 0 1 40-50
EPIC_0092 V6 -10.212594913512 V4 0.99993166923523 2.54847420450976e-05 Combination Control 64.646 0.00742720534393977 -2.76626322067352 6 2 0 0 2 1 1 1 3 0.833333333333333 0.5 1.5 1.5 1 60-70
EPIC_0093 V6 -10.3345671111912 V1 0.773297584056854 0.0168683259962128 Neutral Control 56.972 0.205655986289882 -1.65874579701729 8 2 1 0 3 4 0 1 5 0.875 1 0.5 1.5 0 50-60
EPIC_0094 V6 -10.3139983278505 V1 0.921561431884766 0.00771923248829217 Neutral Control 56.255 -0.394498191709915 0.937516204372011 4 0 0 0 0 4 0 0 4 3 3 0 0 0 50-60
EPIC_0095 V6 -10.2679469831183 V4 0.999892675876617 6.34398886215022e-05 Combination Control 52.89 -0.00912981044001195 1.11929196937711 4 1 0 0 1 2 1 0 3 1.25 1 1.5 0 1 50-60
EPIC_0096 V6 -10.3219032813127 V1 0.913048189878464 0.0122914738018915 Neutral PreLeukemia 56.704 2.37721527358785 1.9659898026248 6 0 2 0 2 2 2 0 4 1 2 0.666666666666667 0 0 50-60
EPIC_0097 V6 -10.3589554209297 V1 0.954902309179306 0.00607337996522311 Neutral Control 56.928 -0.601067868529139 -1.3544732612944 11 2 0 1 3 8 0 0 8 1.25 1.66666666666667 0 0.5 0 50-60
EPIC_0098 V6 -10.3197230615168 V1 0.846979469060898 0.0182733414188005 Neutral Control 55.431 1.28376891926984 2.38756753776324 3 0 1 0 1 0 2 0 2 1 0 1 0 0 50-60
EPIC_0099 V6 -10.2315011964233 V2 0.99547649025917 0.00447508855595128 Positive PreLeukemia 56.222 0.461140725391367 1.86048766680025 5 2 0 0 2 1 2 0 3 0.833333333333333 0.5 2 0 3 50-60
EPIC_0100 V6 -10.2693270158615 V4 0.99995111823082 2.71596397103283e-05 Combination Control 56.205 -0.29216497322742 0.704222734268287 2 0 0 0 0 2 0 0 2 2 2 0 0 1 50-60
EPIC_0101 V6 -9.32137829998838 V4 0.999833303689956 0.000142991211830631 Combination Control 52.723 0.689708182452686 -0.347862023112114 24 4 1 0 5 12 5 1 18 1.66666666666667 1.4 1.75 1.5 2 50-60
EPIC_0102 V6 -10.3126696528685 V1 0.426168501377106 0.0490379675981527 Neutral Control 52.665 -0.436938922647744 0.263448333204215 1 0 0 0 0 1 0 0 1 1.5 1.5 0 0 0 50-60
EPIC_0103 V6 -9.38003424750352 V4 0.999299472570419 0.000420869767868052 Combination Control 52.966 -0.491058959921499 1.42557168371835 15 5 0 0 5 7 2 0 9 0.916666666666667 0.75 2 0 2 50-60
EPIC_0104 V6 -10.3248356438042 V3 0.796957492828369 0.0184204810314695 Negative Control 52.219 -0.237280229180498 0.48577721848303 1 1 0 0 1 0 0 0 0 0.5 0.5 0 0 0 50-60
EPIC_0105 V6 -10.3080043801137 V1 0.5511135160923 0.0389801541086177 Neutral Control 55.959 0.292239832548782 -6.55775225517476 2 0 0 0 0 1 0 1 2 2 1.5 0 1.5 0 50-60
EPIC_0106 V6 -10.294561071957 V4 0.999979472160339 1.03684795682979e-05 Combination Control 55.403 1.08474293870212 -4.80185058056531 4 0 0 0 0 2 1 1 4 3 2 1.5 1.5 1 50-60
EPIC_0107 V6 -10.3143338099999 V1 0.613431859016418 0.0270905683839544 Neutral Control 73.941 -0.243440401195875 0.744344648313242 2 0 0 0 0 1 0 0 1 1.5 1.5 0 0 0 70-80
EPIC_0108 V6 -10.3035793291449 V4 0.999956148862839 2.31012375988018e-05 Combination Control 66.084 0.372984520710757 1.32154591169694 3 0 0 0 0 2 1 0 3 2.5 2 1.5 0 1 60-70
EPIC_0109 V6 -10.3179180847176 V1 0.800869196653366 0.0221455320786152 Neutral Control 66.034 1.29180166320373 2.1644388773797 2 0 0 0 0 0 2 0 2 2 0 2 0 0 60-70
EPIC_0110 V6 -10.3051063941881 V4 0.999955326318741 2.36061338457268e-05 Combination Control 66.19 0.475274459931428 1.37044832957984 3 0 0 0 0 2 1 0 3 2.5 2 1.5 0 1 60-70
EPIC_0111 V6 -10.2083926889586 V4 0.999296981096268 0.000376248886239105 Combination Control 70.144 0.0891785389799728 1.39381869711359 5 0 0 0 0 4 1 0 5 3.5 3 1.5 0 1 70-80
EPIC_0113 V6 -10.3239766438314 V3 0.639042630977929 0.0890265408073257 Negative Control 49.908 0.746346857882475 -10.1075972066494 1 0 0 0 0 0 0 1 1 1.5 0 0 1.5 0 40-50
EPIC_0114 V6 -10.2996015877086 V4 0.999471706151962 0.000437989764208226 Combination Control 67.086 0.628230412677732 1.84092268373424 4 0 1 0 1 2 1 0 3 1.25 2 0.75 0 2 60-70
EPIC_0115 V6 -10.2982157565086 V1 0.843306910991669 0.0255682808525108 Neutral Control 67.105 -0.924249574703914 0.586690893127233 6 1 0 0 1 5 0 0 5 1.75 1.75 0 0 0 60-70
EPIC_0116 V6 -10.3160766604751 V1 0.750673800706863 0.0233225260138142 Neutral Control 55.406 0.851695854739445 1.95858791761387 3 0 1 0 1 1 1 0 2 1 1.5 0.75 0 0 50-60
EPIC_0117 V6 -10.3072224167826 V1 0.590158817172051 0.0450920908908907 Neutral Control 67.54 0.0969647980796784 0.837474702787979 1 0 0 0 0 1 0 0 1 1.5 1.5 0 0 0 60-70
EPIC_0118 V6 -10.312425703503 V3 0.419057982042432 0.0457513111959818 Negative Control 68.011 -0.456480559694754 0.241242080915206 1 0 0 0 0 1 0 0 1 1.5 1.5 0 0 0 60-70
EPIC_0119 V6 -9.61411712436995 V4 0.999740916490555 0.000126648905862381 Combination Control 68.698 0.910049114718518 -1.10554572054545 7 0 1 0 1 5 1 0 6 2 3.5 0.75 0 2 60-70
EPIC_0120 V6 -10.1904075323441 V4 0.999833875894546 5.60701227108973e-05 Combination Control 44.903 0.594204057555624 -1.91987178052306 4 1 1 0 2 2 0 0 2 0.666666666666667 1 0.5 0 1 40-50
EPIC_0121 V6 -10.283985514915 V3 0.726157891750336 0.025262848849109 Negative Control 44.452 -0.46405585315563 0.232613278314288 1 0 0 0 0 0 0 0 0 0 0 0 0 0 40-50
EPIC_0123 V6 -10.2614485696308 V4 0.99990239739418 3.91130366478259e-05 Combination Control 63.151 1.28322203719803 -1.84775233568469 4 0 0 0 0 2 2 0 4 3 2 2 0 1 60-70
EPIC_0124 V6 -10.2470642547538 V4 0.999967753887176 1.30267053805562e-05 Combination Control 63.732 -0.587602713443271 0.577180943681607 3 0 0 0 0 3 0 0 3 2.5 2.5 0 0 1 60-70
EPIC_0125 V6 -10.2602739679323 V2 1 0 Positive Control 55.751 -0.00406480948943451 -5.01015480132647 3 1 0 1 2 1 0 0 1 0.5 0.75 0 0.5 2 50-60
EPIC_0126 V6 -10.3002087689816 V4 0.999979388713837 1.28353029507743e-05 Combination Control 55.274 1.39659971704867 -3.74757100227708 3 0 0 0 0 1 1 1 3 2.5 1.5 1.5 1.5 1 50-60
EPIC_0127 V6 -9.34866790905642 V4 0.910237521678209 0.088717556303543 Combination Control 55.496 -1.20351746164839 0.81166655383326 15 1 0 0 1 14 0 0 14 4 4 0 0 1 50-60
EPIC_0128 V6 -10.3126000713856 V1 0.669001573324204 0.0247602003413586 Neutral Control 43.455 -0.556282786559343 0.410530734564562 2 0 0 0 0 2 0 0 2 2 2 0 0 0 40-50
EPIC_0129 V6 -10.093214626069 V4 0.999794393777847 0.000106832011400716 Combination Control 56.025 0.0991591058246657 -1.00469633319713 5 1 0 0 1 3 1 0 4 1.5 1.25 1.5 0 1 50-60
EPIC_0130 V6 -10.3126191234583 V1 0.424279524385929 0.0489486474252408 Neutral Control 56.457 -0.44166313702336 0.258086981780735 1 0 0 0 0 1 0 0 1 1.5 1.5 0 0 0 50-60
EPIC_0132 V6 -10.2004148406095 V4 0.997305035591126 0.00257729950730774 Combination PreLeukemia 56.088 -0.188256828489743 1.3333127331568 6 0 0 0 0 5 1 0 6 4 3.5 1.5 0 4 50-60
EPIC_0133 V6 -10.3067096675221 V3 0.67884566783905 0.0218839234178756 Negative Control 56.542 0.712143722710827 -5.11545833683814 2 1 0 0 1 0 0 1 1 0.75 0.5 0 1.5 0 50-60
EPIC_0135 V6 -10.3141229946739 V4 0.994013202190399 0.00593973966091797 Combination Control 43.222 1.68031920920428 -5.30433749220774 3 0 1 0 1 1 0 1 2 1 1.5 0.5 1.5 1 40-50
EPIC_0137 V6 -9.70548672321137 V4 0.999675750732422 0.000175908075424526 Combination Control 56.197 0.32766748047776 -0.0554847351270007 6 0 1 0 1 5 0 0 5 1.75 3.5 0.5 0 2 50-60
EPIC_0138 V6 -10.2988196243776 V4 0.999950164556503 2.78958347683515e-05 Combination Control 56.756 0.0373606576084288 0.994102854125623 2 0 0 0 0 1 1 0 2 2 1.5 1.5 0 1 50-60
EPIC_0139 V6 -10.2891357871723 V4 0.781464119255543 0.11334482620203 Combination Control 61.52 -0.316459166416454 -4.35544186805786 4 0 0 1 1 3 0 0 3 1.25 2.5 0 0.5 2 60-70
EPIC_0140 V6 -10.3171311512807 V1 0.637846556305885 0.0678493166413222 Neutral Control 61.632 0.912314047319542 -5.80360968274824 2 0 0 0 0 1 0 0 1 1.5 1.5 0 0 0 60-70
EPIC_0141 V6 -10.0720858774616 V4 0.997557729482651 0.00187059160743065 Combination PreLeukemia 60.485 2.57011407894395 0.442841023835952 8 1 1 0 2 3 3 0 6 1.33333333333333 1.25 1.25 0 2 60-70
EPIC_0142 V6 -10.3098180545981 V1 0.647626733779907 0.0243534074066545 Neutral Control 60.531 -0.617442967148057 0.339646230351082 2 0 0 0 0 2 0 0 2 2 2 0 0 0 60-70
EPIC_0143 V6 -10.2619331549578 V2 0.999297517538071 0.000552112936093223 Positive Control 56.545 0.648306250388722 -4.82593308228992 2 1 0 0 1 0 1 0 1 0.75 0.5 1.5 0 1 50-60
EPIC_0144 V6 -10.3093467228869 V3 0.444944382086396 0.0522208530678279 Negative Control 60.03 -0.562767287029142 0.119144318098061 1 0 0 0 0 1 0 0 1 1.5 1.5 0 0 0 60-70
EPIC_0145 V6 -10.3141747666106 V1 0.949778968095779 0.0138556349052244 Neutral Control 60.156 2.21582332082079 3.18371851965794 4 0 1 0 1 0 3 0 3 1.25 0 1.25 0 0 60-70
EPIC_0146 V6 -10.3244189832581 V3 0.795049339532852 0.0181218768231262 Negative Control 53.826 -0.267853130748465 0.452288399047278 1 1 0 0 1 0 0 0 0 0.5 0.5 0 0 0 50-60
EPIC_0147 V6 -10.3038386030035 V4 0.989744621515274 0.00905958268588381 Combination PreLeukemia 53.01 1.90935663883174 2.41939088053894 6 0 0 0 0 1 5 0 6 4 1.5 3.5 0 2 50-60
EPIC_0148 V6 -10.311913368418 V3 0.428224451839924 0.0478908879094436 Negative Control 43.264 -0.498449755358037 0.193293030572406 1 0 0 0 0 1 0 0 1 1.5 1.5 0 0 0 40-50
EPIC_0149 V6 -10.2279252052154 V4 0.999962377548218 1.28760037818143e-05 Combination Control 61.613 -0.647914064546216 0.50598342457567 3 0 0 0 0 3 0 0 3 2.5 2.5 0 0 1 60-70
EPIC_0150 V6 -10.3109549663268 V1 0.777658167481422 0.0537258807404294 Neutral Control 50.601 2.08931790299983 -4.17878351385286 1 0 0 0 0 0 1 0 1 1.5 0 1.5 0 0 50-60
EPIC_0151 V6 -9.80186204706298 V4 0.999646830558777 0.000154250017840279 Combination Control 54.382 -0.846178016582358 0.438197293242992 4 0 0 0 0 4 0 0 4 3 3 0 0 1 50-60
EPIC_0152 V6 -9.83876259844952 V4 0.999366343021393 0.000253210009232883 Combination Control 54.935 -0.818607054323969 0.70250961345789 6 2 0 0 2 4 0 0 4 1 1 0 0 1 50-60
EPIC_0153 V6 -10.2757500494092 V2 0.985824060440063 0.0141569238277723 Positive Control 50.316 -0.509969905394426 0.180070822543153 1 0 0 0 0 1 0 0 1 1.5 1.5 0 0 1 50-60
EPIC_0155 V6 -10.3347849675006 V1 0.835132092237473 0.0328174133965577 Neutral Control 46.374 -0.116092355822711 -5.94277325968909 7 0 0 2 2 5 0 0 5 1.16666666666667 3.5 0 0.333333333333333 0 40-50
EPIC_0156 V6 -10.0063438014341 V4 0.999690437316894 0.000166658302732064 Combination Control 50.631 0.392548156945015 0.488481721817596 5 1 1 0 2 3 0 0 3 0.833333333333333 1.25 0.5 0 2 50-60
EPIC_0157 V6 -10.3122107464221 V3 0.423207293823362 0.0466617389256064 Negative Control 50.568 -0.474879016720663 0.220265098391669 1 0 0 0 0 1 0 0 1 1.5 1.5 0 0 0 50-60
EPIC_0158 V6 -10.3058978835555 V1 0.601170766353607 0.0224566262944032 Neutral Control 62.623 -0.721482066124291 0.222716123103059 2 0 0 0 0 2 0 0 2 2 2 0 0 0 60-70
EPIC_0159 V6 -10.3174235591788 V1 0.645880046486854 0.023152159319535 Neutral Control 62.398 1.61404630232893 1.29783870440175 2 0 0 0 0 1 1 0 2 2 1.5 1.5 0 0 60-70
EPIC_0161 V6 -10.3016641816645 V1 0.673019707202911 0.0290191901975358 Neutral Control 36.564 -0.211824217201891 0.972201686589426 3 1 0 0 1 2 0 0 2 1 1 0 0 0 30-40
EPIC_0162 V6 -10.3071822417597 V1 0.653537541627884 0.0438297680641166 Neutral PreLeukemia 36.819 1.81316980694703 -7.41435402568187 4 0 0 1 1 1 1 1 3 1.25 1.5 1.5 0.75 0 30-40
EPIC_0163 V6 -10.2677378244943 V4 0.99993634223938 1.48850884115297e-05 Combination Control 36.082 0.547358441911685 -6.66230926615238 5 0 0 0 0 3 0 2 5 3.5 2.5 0 2 1 30-40
EPIC_0165 V6 -10.0290853494119 V4 0.998846882581711 0.000953929470844598 Combination PreLeukemia 58.864 -0.619752303363503 0.810892774696918 5 0 0 0 0 5 0 0 5 3.5 3.5 0 0 2 50-60
EPIC_0166 V6 -10.2722792587766 V2 0.995275491476059 0.00471793941980522 Positive Control 58.42 -0.476201751087544 0.496324079052149 2 0 0 0 0 2 0 0 2 2 2 0 0 2 50-60
EPIC_0167 V6 -10.31227618615 V3 0.42203287370503 0.0463669373404121 Negative Control 58.177 -0.469308847319895 0.226623027727233 1 0 0 0 0 1 0 0 1 1.5 1.5 0 0 0 50-60
EPIC_0168 V6 -10.2903455937878 V1 0.679958266019821 0.0245003259772013 Neutral Control 60.638 1.19600007476693 -2.20183957604901 2 0 0 0 0 1 1 0 2 2 1.5 1.5 0 0 60-70
EPIC_0169 V6 -10.2197038216764 V4 0.89832976590842 0.0978153466446445 Combination Control 60.468 1.51290888624491 -0.812264205886387 6 1 0 0 1 2 3 0 5 1.75 1 2.5 0 4 60-70
EPIC_0170 V6 -10.3084177272558 V3 0.547102335095406 0.0168645468909041 Negative Control 58.412 -0.0539957368200634 -5.15000444321382 3 1 0 0 1 1 0 1 2 1 0.75 0 1.5 0 50-60
EPIC_0171 V6 -10.3122587907793 V3 0.422342830523849 0.0464436994214405 Negative PreLeukemia 54.034 -0.470783382248566 0.224940556218212 1 0 0 0 0 1 0 0 1 1.5 1.5 0 0 0 50-60
EPIC_0173 V6 -10.3246409813224 V3 0.795863741636276 0.0182380484608194 Negative Control 53.826 -0.255504457434169 0.465839785533998 1 1 0 0 1 0 0 0 0 0.5 0.5 0 0 0 50-60
EPIC_0174 V6 -10.3115228009279 V3 0.609005397558212 0.0215696174327819 Negative Control 54.1 0.975639560120431 -3.50844485663077 2 0 1 0 1 1 0 0 1 0.75 1.5 0.5 0 0 50-60
EPIC_0175 V6 -9.36819214180342 V4 0.999539482593536 0.000169022035749092 Combination Control 58.576 -1.03473891996807 0.553620464140171 7 1 0 0 1 6 0 0 6 2 2 0 0 2 50-60
EPIC_0176 V6 -9.46958271670154 V4 0.997876977920532 0.00201604744186845 Combination PreLeukemia 64.501 0.081474271707301 -1.31787712279818 9 3 0 1 4 2 3 0 5 0.7 0.5 2.5 0.5 1 60-70
EPIC_0177 V6 -10.2737379848635 V4 0.995507377386093 0.0028242759082195 Combination Control 64.216 1.52026170905864 1.53063827439079 5 0 2 0 2 2 1 0 3 0.833333333333333 2 0.5 0 2 60-70
EPIC_0178 V6 -10.244030833442 V2 1 0 Positive Control 64.515 -0.588726323388294 0.0889934639217708 1 1 0 0 1 0 0 0 0 0.5 0.5 0 0 1 60-70
EPIC_0179 V6 -10.3169555408715 V1 0.777850860357285 0.0187129022034918 Neutral Control 59.006 0.324010508422426 1.04127639525961 4 1 0 0 1 2 1 0 3 1.25 1 1.5 0 0 50-60
EPIC_0180 V6 -10.3033556743785 V3 0.465219933912158 0.0553559664937992 Negative Control 59.606 -0.603271616034095 0.0720440712585423 1 0 0 0 0 1 0 0 1 1.5 1.5 0 0 0 50-60
EPIC_0181 V6 -10.3095128072597 V3 0.424472089111805 0.0562151692277171 Negative Control 39.981 -0.705428873890456 0.242358673135129 2 1 0 0 1 1 0 0 1 0.75 0.75 0 0 0 30-40
EPIC_0183 V6 -10.3015366156127 V1 0.587853136658668 0.0409615274931581 Neutral Control 50.653 -0.761277588501426 0.3804190853181 3 1 0 0 1 2 0 0 2 1 1 0 0 0 50-60
EPIC_0184 V6 -9.37595461889601 V4 0.999931728839874 4.66407115128032e-05 Combination Control 59.409 0.977764609569016 -0.155479001495419 10 2 0 0 2 5 3 0 8 1.66666666666667 1.16666666666667 2.5 0 3 50-60
EPIC_0185 V6 -10.242640860487 V4 0.999944961071014 3.35374716992315e-05 Combination Control 56.271 -0.195767060960893 0.800113857912368 2 0 0 0 0 2 0 0 2 2 2 0 0 1 50-60
EPIC_0186 V6 -9.77225429775981 V4 0.992085528373718 0.00659926490865973 Combination Control 56.446 -0.787639882336263 0.63219702156065 5 0 0 0 0 5 0 0 5 3.5 3.5 0 0 3 50-60
EPIC_0187 V6 -10.3088484697687 V3 0.446881406381726 0.0525352490535229 Negative Control 56.315 -0.567880178185273 0.113215876627997 1 0 0 0 0 1 0 0 1 1.5 1.5 0 0 0 50-60
EPIC_0188 V6 -10.2778896800069 V4 0.999952429533005 2.57636934636967e-05 Combination Control 56.345 -0.312173364978241 0.677062201432409 2 0 0 0 0 2 0 0 2 2 2 0 0 1 50-60
EPIC_0190 V6 -10.28652606739 V4 0.99995509982109 2.58079746137247e-05 Combination Control 50.111 0.314358290376309 -6.3052574014237 2 0 0 0 0 1 0 1 2 2 1.5 0 1.5 1 50-60
EPIC_0191 V6 -10.3097480589398 V4 0.999951493740082 3.43367475173549e-05 Combination Control 39.228 0.66736201482003 1.444871618401 2 0 0 0 0 1 1 0 2 2 1.5 1.5 0 1 30-40
EPIC_0193 V6 -10.3123830434272 V1 0.510533440113067 0.0475551944801001 Neutral Control 56.386 -0.16889093970283 0.817790270231372 2 1 0 0 1 1 0 0 1 0.75 0.75 0 0 0 50-60
EPIC_0195 V6 -10.1903354658083 V4 0.999693894386292 0.000158889825053074 Combination Control 52.156 0.857317802389593 -1.43457850616668 5 1 0 0 1 2 2 0 4 1.5 1 2 0 1 50-60
EPIC_0196 V6 -9.57623497706465 V4 0.99972003698349 0.000139181178484116 Combination Control 55.368 0.723658099809179 0.797309775154014 8 2 0 0 2 4 2 0 6 1.33333333333333 1 2 0 4 50-60
EPIC_0197 V6 -10.2403952009631 V1 0.682504242658615 0.0236874405666059 Neutral Control 55.83 -0.915116977246463 0.202865132228733 3 0 0 0 0 3 0 0 3 2.5 2.5 0 0 0 50-60
EPIC_0198 V6 -10.3113790820318 V3 0.434593679010868 0.0498178207081204 Negative Control 48.233 -0.526962174031809 0.160520871927567 1 0 0 0 0 1 0 0 1 1.5 1.5 0 0 0 40-50
EPIC_0199 V6 -10.3097563424497 V1 0.785546505451202 0.0223576672884155 Neutral Control 68.616 -0.0121228838786104 0.957009658314322 2 0 0 0 0 2 0 0 2 2 2 0 0 0 60-70
EPIC_0200 V6 -10.3116516095063 V4 0.999070417881012 0.000817875364742873 Combination Control 56.953 3.02235084277735 1.0734020667536 2 0 0 0 0 0 2 0 2 2 0 2 0 1 50-60
EPIC_0201 V6 -10.2383997034371 V4 0.998833990097046 0.000473193013369575 Combination Control 68.983 -0.139436811889059 1.13178354676904 7 1 0 0 1 4 1 0 5 1.75 1.5 1.5 0 1 60-70
EPIC_0202 V6 -10.3097654543105 V1 0.647825556993485 0.0243516906149256 Neutral Control 52.827 -0.618307069441126 0.341073486664463 2 0 0 0 0 2 0 0 2 2 2 0 0 0 50-60
EPIC_0203 V6 -10.2373485260356 V4 0.999954032897949 2.92143097033626e-05 Combination Control 56.249 -0.569954083068123 0.592487476154802 3 1 0 0 1 2 0 0 2 1 1 0 0 1 50-60
EPIC_0204 V6 -10.3173042766368 V1 0.619273790717125 0.0386463008041453 Neutral Control 52.843 0.271788085914139 1.00974450563189 1 0 0 0 0 1 0 0 1 1.5 1.5 0 0 0 50-60
EPIC_0206 V6 -10.3102682633592 V1 0.73605865240097 0.0225757255291767 Neutral Control 48.427 -0.323960566594518 0.670957812340919 2 0 0 0 0 2 0 0 2 2 2 0 0 0 40-50
EPIC_0207 V6 -10.3102864870809 V1 0.748069369792938 0.0224496274249514 Neutral Control 69.476 -0.26340713385353 0.732886874512957 2 0 0 0 0 2 0 0 2 2 2 0 0 0 60-70
EPIC_0208 V6 -9.58051838001479 V4 0.999592339992523 0.00021138951300546 Combination Control 67.737 -0.183938890064533 -1.55598774518054 9 1 0 0 1 7 0 1 8 2.5 2.25 0 1.5 1 60-70
EPIC_0209 V6 -9.31967686706253 V4 0.9999058842659 5.59240390346036e-05 Combination Control 48.942 -0.763857739602904 -1.42391534390385 11 1 0 0 1 9 0 1 10 3 2.75 0 1.5 1 40-50
EPIC_0210 V6 -10.3101423540092 V1 0.977801364660263 0.00786977731467563 Neutral Control 58.47 2.99557719754005 1.05866494801096 5 0 0 0 0 1 4 0 5 3.5 1.5 3 0 0 50-60
EPIC_0211 V6 -10.2835883206171 V1 0.871507793664932 0.0153494216842133 Neutral Control 58.762 -0.882447617825221 0.526383969464774 5 0 0 0 0 5 0 0 5 3.5 3.5 0 0 0 50-60
EPIC_0212 V6 -10.2926185888942 V4 0.992309194803238 0.00641814408972719 Combination PreLeukemia 64.162 1.95174498758049 1.82661629536974 5 1 0 0 1 1 3 0 4 1.5 0.75 2.5 0 1 60-70
EPIC_0213 V6 -10.3011713128277 V1 0.605443805456161 0.0422260174721765 Neutral Control 64.789 -0.630581094405271 0.527680717515727 3 1 0 0 1 2 0 0 2 1 1 0 0 0 60-70
EPIC_0214 V6 -10.1881850666479 V4 0.999926060438156 5.14812303839158e-05 Combination Control 46.902 -0.0135250955689832 0.993530939309993 2 0 0 0 0 2 0 0 2 2 2 0 0 1 40-50
EPIC_0215 V6 -10.3121999778592 V1 0.538456864655018 0.0486093623955178 Neutral Control 46.727 -0.101278644076462 0.632168212158032 1 0 0 0 0 1 0 0 1 1.5 1.5 0 0 0 40-50
EPIC_0216 V6 -10.288460266943 V2 0.996404421329498 0.00300532990150495 Positive Control 46.949 0.781019008449962 1.4756754423211 2 1 0 0 1 0 1 0 1 0.75 0.5 1.5 0 1 40-50
EPIC_0218 V6 -10.3121742989786 V1 0.468790384382009 0.0489582982040558 Neutral Control 55.348 -0.398251055147815 0.586811504740812 2 1 0 0 1 1 0 0 1 0.75 0.75 0 0 0 50-60
EPIC_0219 V6 -10.3088932007219 V4 0.999795889854431 0.000200650559578451 Combination PreLeukemia 67.803 1.6063510440808 -2.46838938875781 4 0 0 0 0 0 3 1 4 3 0 2.5 1.5 2 60-70
EPIC_0220 V6 -10.312634862127 V1 0.676190775632858 0.0246464357526297 Neutral Control 67.348 -0.537974535887535 0.431922156586638 2 0 0 0 0 2 0 0 2 2 2 0 0 0 60-70
EPIC_0221 V6 -10.0994347136251 V4 0.999949932098389 1.77216636586532e-05 Combination Control 69.128 -0.249058811329101 -2.78252558526879 5 1 0 0 1 3 0 1 4 1.5 1.25 0 1.5 1 60-70
EPIC_0222 V6 -10.3108489374006 V1 0.770199513435364 0.0259402745660152 Neutral Control 58.409 -0.457607066360353 0.835775426534057 4 1 0 0 1 3 0 0 3 1.25 1.25 0 0 0 50-60
EPIC_0223 V6 -9.37598692458444 V4 0.997910392284393 0.00111988087647747 Combination PreLeukemia 74.319 1.90068607329254 -1.53416858831604 14 1 0 0 1 8 5 0 13 3.75 2.5 3.5 0 8 70-80
EPIC_0224 V6 -9.35706407465352 V4 0.99831845164299 0.001329829747082 Combination Control 69.558 -0.0731960734541658 1.61785102675165 16 3 0 0 3 11 2 0 13 1.875 1.625 2 0 4 60-70
EPIC_0226 V6 -10.2026878357159 V4 0.999831461906433 8.26848252287585e-05 Combination Control 64.375 0.54559806432766 1.72528689391339 7 0 0 0 0 5 2 0 7 4.5 3.5 2 0 3 60-70
EPIC_0227 V6 -10.3108389971887 V3 0.499545210599899 0.0274244828818716 Negative Control 74.42 1.11248283024275 1.5661303942096 2 1 0 0 1 0 1 0 1 0.75 0.5 1.5 0 0 70-80
EPIC_0228 V6 -10.3010694256564 V1 0.599303016066551 0.0424067079731755 Neutral Control 55.066 -0.674070868483288 0.479800396858808 3 1 0 0 1 2 0 0 2 1 1 0 0 0 50-60
EPIC_0230 V6 -10.31970897955 V4 0.999901974201202 9.20718084772627e-05 Combination Control 69.812 1.56210217324985 -4.43018010174896 3 1 0 0 1 0 1 1 2 1 0.5 1.5 1.5 1 60-70
EPIC_0231 V6 -10.2626869543554 V4 0.999897074699402 4.7407792227557e-05 Combination Control 70.034 -0.377844854891364 1.15734165503621 6 1 0 0 1 4 1 0 5 1.75 1.5 1.5 0 2 70-80
EPIC_0232 V6 -10.3586895202631 V1 0.931683826446533 0.0116853414083049 Neutral Control 70.762 0.723880093261226 -2.7588488889929 7 0 1 0 1 5 1 0 6 2 3.5 0.75 0 0 70-80
EPIC_0234 V6 -10.1181322520878 V4 0.999818587303162 0.000100721951991574 Combination PreLeukemia 69.944 0.786236573721927 0.763931527057813 7 1 0 0 1 4 1 0 5 1.75 1.5 1.5 0 3 60-70
EPIC_0235 V6 -10.3012806551579 V1 0.608024173974991 0.0417554058912667 Neutral Control 74.229 -0.609889341698249 0.549160689043533 3 1 0 0 1 2 0 0 2 1 1 0 0 0 70-80
EPIC_0236 V6 -10.3079712460742 V1 0.551242366433144 0.0389279470375896 Neutral Control 58.209 0.293853172897213 -6.55466333294329 2 0 0 0 0 1 0 1 2 2 1.5 0 1.5 0 50-60
EPIC_0237 V6 -10.2901385060412 V1 0.643346482515335 0.0189971131286388 Neutral Control 58.554 1.3803218960679 -1.30378859447591 2 0 0 0 0 1 1 0 2 2 1.5 1.5 0 0 50-60
EPIC_0238 V6 -10.301088477729 V1 0.855937415361404 0.0153501918551406 Neutral Control 52.145 -0.309209863718948 0.877492361303695 3 0 0 0 0 3 0 0 3 2.5 2.5 0 0 0 50-60
EPIC_0239 V6 -10.2097271623975 V4 0.99991774559021 2.66747918842642e-05 Combination Control 67.373 -0.616316399990191 0.693018783645867 4 0 0 0 0 4 0 0 4 3 3 0 0 2 60-70
EPIC_0240 V6 -9.36611008159936 V4 0.998335099220276 0.00130179380816856 Combination Control 52.772 -0.976256354386559 1.03639991062741 14 1 0 0 1 13 0 0 13 3.75 3.75 0 0 3 50-60
EPIC_0241 V6 -9.55907485803255 V4 0.999581009149551 0.000267004894152751 Combination Control 67.11 0.167553563047332 -1.25240940436361 10 0 1 1 2 7 0 0 7 1.5 4.5 0.5 0.5 2 60-70
EPIC_0242 V6 -9.78641744292349 V4 0.999817359447479 7.603968594346e-05 Combination Control 68.862 -0.930300058957616 0.343398911703154 4 1 0 0 1 3 0 0 3 1.25 1.25 0 0 1 60-70
EPIC_0243 V6 -10.3122786712029 V3 0.421985755115747 0.0463553696646359 Negative Control 38.376 -0.469082764888361 0.22688095376226 1 0 0 0 0 1 0 0 1 1.5 1.5 0 0 0 30-40
EPIC_0244 V6 -10.3128315954863 V1 0.436695851385593 0.0495306182429795 Neutral Control 38.88 -0.410377006026164 0.293508377084129 1 0 0 0 0 1 0 0 1 1.5 1.5 0 0 0 30-40
EPIC_0245 V6 -10.3283395684762 V1 0.952869457006455 0.0101785739098395 Neutral Control 38.628 1.59955539325305 -2.86567377688307 9 0 0 1 1 2 4 0 6 2 2 3 0.5 0 30-40
EPIC_0246 V6 -10.1899096934013 V4 0.999854701757431 5.63598182993939e-05 Combination PreLeukemia 38.99 -0.657038975763375 0.651371963261477 4 0 0 0 0 4 0 0 4 3 3 0 0 1 30-40
EPIC_0247 V6 -10.1715269283134 V4 0.999938756227493 2.79655514225081e-05 Combination Control 68.208 -0.192686679414814 -3.85952219562489 4 0 0 0 0 3 0 1 4 3 2.5 0 1.5 1 60-70
EPIC_0248 V6 -10.3115604908978 V1 0.712256360054016 0.0232423326698911 Neutral Control 68.359 -0.42541821286187 0.559091995455017 2 0 0 0 0 2 0 0 2 2 2 0 0 0 60-70
EPIC_0249 V6 -9.28594848577803 V4 0.973354959487915 0.0164998289396932 Combination PreLeukemia 68.977 -0.612194426767269 1.3753146253877 13 1 0 0 1 12 0 0 12 3.5 3.5 0 0 2 60-70
EPIC_0250 V6 -10.3015585669138 V1 0.587261137366295 0.0409094915007164 Neutral Control 43.606 -0.763799188786205 0.377222851224614 3 1 0 0 1 2 0 0 2 1 1 0 0 0 40-50
EPIC_0251 V6 -10.3110916442396 V1 0.475980642437935 0.0244776944524292 Neutral Control 70.467 0.401159561377769 1.30417025961244 2 1 0 0 1 0 1 0 1 0.75 0.5 1.5 0 0 70-80
EPIC_0252 V6 -10.2813024860704 V1 0.739702731370926 0.021302309443727 Neutral Control 36.531 -0.802454461014526 0.331148626609463 3 0 0 0 0 3 0 0 3 2.5 2.5 0 0 0 30-40
EPIC_0253 V6 -10.3124008529734 V3 0.419533200562 0.0458483611865386 Negative Control 46.048 -0.458546416961516 0.23889005722141 1 0 0 0 0 1 0 0 1 1.5 1.5 0 0 0 40-50
EPIC_0254 V6 -10.2988129975697 V1 0.835594111680985 0.0164022338776254 Neutral Control 70.554 -0.462567501907402 0.695017009850322 3 0 0 0 0 3 0 0 3 2.5 2.5 0 0 0 70-80
EPIC_0255 V6 -10.3044242471508 V3 0.598810306191444 0.0335647264430493 Negative PreLeukemia 36.162 -0.613240133707355 0.0604051423275645 1 1 0 0 1 0 0 0 0 0.5 0.5 0 0 0 30-40
EPIC_0256 V6 -9.67039363367693 V4 0.558210515715142 0.141649617385612 Combination Control 43.302 3.30238354324901 -5.21722683500704 37 0 9 0 9 6 16 5 27 1.45 4 0.9 3.5 1 40-50
EPIC_0257 V6 -10.3484610422843 V3 0.555875378847122 0.0721793222700959 Negative Control 43.463 2.03679577915671 -12.2434509887995 5 1 0 0 1 0 1 3 4 1.5 0.5 1.5 2.5 0 40-50
EPIC_0258 V6 -10.299637206801 V4 0.998210328817368 0.00177154717415218 Combination Control 36.225 1.22685494241195 -3.53007319546628 3 0 1 0 1 1 0 1 2 1 1.5 0.5 1.5 1 30-40
EPIC_0259 V6 -10.3166465659537 V3 0.782971060276031 0.016444608468705 Negative Control 43.209 -0.406999754634893 0.297320101366825 1 1 0 0 1 0 0 0 0 0.5 0.5 0 0 0 40-50
EPIC_0260 V6 -10.2141865899322 V2 0.999999952316284 4.7683715798108e-08 Positive Control 36.657 0.340187974246125 -6.11274115636312 2 1 0 0 1 0 0 0 0 0.5 0.5 0 0 1 30-40
EPIC_0261 V6 -10.3103900309542 V4 0.993982809782028 0.00418369772227017 Combination PreLeukemia 58.278 1.03328992095099 2.63471089842807 7 0 0 0 0 3 4 0 7 4.5 2.5 3 0 2 50-60
EPIC_0262 V6 -10.2887294810135 V4 0.999973976612091 1.03461340335365e-05 Combination Control 66.084 0.324608541810584 -3.78894380403028 3 0 0 0 0 2 0 1 3 2.5 2 0 1.5 1 60-70
EPIC_0263 V6 -10.2860837279633 V2 0.998803251981735 0.00118241809024839 Positive Control 66.374 0.787023638471773 1.45921151525771 1 0 0 0 0 0 1 0 1 1.5 0 1.5 0 1 60-70
EPIC_0264 V6 -10.3089362749732 V3 0.446570160984993 0.0524850552347515 Negative Control 55.833 -0.567070890692588 0.114154582654608 1 0 0 0 0 1 0 0 1 1.5 1.5 0 0 0 50-60
EPIC_0265 V6 -10.3023144371888 V4 0.999954360723495 2.82428922643187e-05 Combination Control 71.097 0.203203247240813 1.16162974203557 2 0 0 0 0 1 1 0 2 2 1.5 1.5 0 1 70-80
EPIC_0266 V6 -10.3125627955912 V1 0.670505118370056 0.0247600452935708 Neutral Control 55.633 -0.552468581055822 0.415193118413005 2 0 0 0 0 2 0 0 2 2 2 0 0 0 50-60
EPIC_0267 V6 -10.3096909027217 V1 0.647728759050369 0.024345895159605 Neutral Control 54.297 -0.619158776602478 0.341124388207021 2 0 0 0 0 2 0 0 2 2 2 0 0 0 50-60
EPIC_0268 V6 -10.073602173942 V4 0.99993644952774 1.85409640904375e-05 Combination Control 54.136 -0.769409562844494 0.369060445250391 3 0 0 0 0 3 0 0 3 2.5 2.5 0 0 1 50-60
EPIC_0269 V6 -9.35035318913802 V4 0.984083265066147 0.0117721385448374 Combination PreLeukemia 54.478 -0.615778569661031 1.17100756195571 10 0 0 0 0 9 1 0 10 6 5.5 1.5 0 2 50-60
EPIC_0270 V6 -9.62077458124681 V4 0.999855548143387 3.87082629214948e-05 Combination Control 54.697 -0.779579272759274 0.809496668249444 7 3 0 0 3 3 1 0 4 0.75 0.625 1.5 0 2 50-60
EPIC_0271 V6 -10.2283352389536 V2 0.634110066959693 0.14264058250992 Positive PreLeukemia 56.35 1.23420488962261 -1.95070036591651 7 1 0 1 2 3 2 0 5 1.16666666666667 1.25 2 0.5 4 50-60
EPIC_0272 V6 -10.2982596591109 V1 0.789312994480133 0.0206014536976031 Neutral Control 54.708 -0.764369896812911 0.532789989531478 4 0 0 0 0 3 0 0 3 2.5 2.5 0 0 0 50-60
EPIC_0274 V6 -9.6270195193325 V4 0.999830210208893 8.9325117333228e-05 Combination Control 56.12 0.426069945183749 -0.206551745183313 7 1 0 0 1 4 2 0 6 2 1.5 2 0 2 50-60
EPIC_0275 V6 -9.95324318980862 V4 0.998422414064407 0.000668423440733598 Combination Control 56.241 0.303456506692942 1.11363869863699 8 2 0 0 2 5 1 0 6 1.33333333333333 1.16666666666667 1.5 0 1 50-60
EPIC_0276 V6 -10.2508841953271 V1 0.935475033521652 0.0347744906499189 Neutral Control 43.463 2.17898067372884 -11.0354688496251 7 1 0 0 1 1 4 1 6 2 0.75 3 1.5 0 40-50
EPIC_0277 V6 -10.3193229679904 V3 0.564614224433899 0.018345482734099 Negative Control 42.628 1.10169442150836 -3.78016734720672 4 0 1 1 2 2 0 0 2 0.666666666666667 2 0.5 0.5 0 40-50
EPIC_0278 V6 -10.3197371434835 V3 0.912167233228684 0.0175282509099234 Negative Control 42.801 2.76456771666212 -2.09105353296682 3 0 3 0 3 0 0 0 0 0.25 0 0.25 0 0 40-50
EPIC_0279 V6 -10.2785498757429 V4 0.999931299686432 3.14844439776549e-05 Combination PreLeukemia 42.445 1.06508629318554 0.232669893939174 3 0 0 0 0 1 1 0 2 2 1.5 1.5 0 1 40-50
EPIC_0281 V6 -9.98028305105428 V4 0.999637043476105 0.000170466679912161 Combination Control 57.864 0.517089553251041 -5.60142197949257 8 1 0 0 1 4 1 2 7 2.25 1.5 1.5 2 1 50-60
EPIC_0282 V6 -10.3036331719589 V1 0.715412998199463 0.0285736876126 Neutral Control 57.155 0.906025618865299 1.69532351482703 2 0 0 0 0 1 1 0 2 2 1.5 1.5 0 0 50-60
EPIC_0284 V6 -10.3081795763472 V1 0.580388876795769 0.0465754618356803 Neutral Control 36.454 0.0637002801739395 0.803733407655865 1 0 0 0 0 1 0 0 1 1.5 1.5 0 0 0 30-40
EPIC_0285 V6 -10.3049390672888 V1 0.586397013068199 0.0287925355587936 Neutral Control 68.643 -0.128130695980789 -5.16697882177826 3 0 0 0 0 2 0 1 3 2.5 2 0 1.5 0 60-70
EPIC_0286 V6 -10.3082967880118 V3 0.543269208073616 0.0139033577892941 Negative Control 51.025 0.0369717316197236 -4.81661805050334 3 1 0 0 1 1 0 1 2 1 0.75 0 1.5 0 50-60
EPIC_0287 V6 -10.2944210806404 V1 0.811510622501373 0.0177487933369642 Neutral Control 51.149 -0.610613406674637 0.549587359275317 3 0 0 0 0 3 0 0 3 2.5 2.5 0 0 0 50-60
EPIC_0289 V6 -10.1123379369387 V4 0.999899011850357 4.60570746942062e-05 Combination Control 72.616 -0.284873942057875 1.04760860548331 4 0 0 0 0 4 0 0 4 3 3 0 0 1 70-80
EPIC_0290 V6 -10.1489858412743 V4 0.999882376194 9.43653488357778e-05 Combination Control 72.559 -0.368181991735205 0.819166593793469 3 0 0 0 0 3 0 0 3 2.5 2.5 0 0 2 70-80
EPIC_0291 V6 -10.3208810961956 V1 0.856748682260513 0.0151947483066937 Neutral Control 72.819 -0.620107901897473 0.795737267460734 5 1 0 0 1 4 0 0 4 1.5 1.5 0 0 0 70-80
EPIC_0292 V6 -10.0321204274257 V4 0.999784183502197 7.45010744287545e-05 Combination Control 68.394 0.452397598671193 -4.23003987709591 9 3 0 0 3 3 1 2 6 1 0.625 1.5 2 2 60-70
EPIC_0293 V6 -9.38410062249522 V4 0.965102505683899 0.020135216751878 Combination Control 68.723 -0.430226291868173 1.41498702983183 10 0 0 0 0 9 1 0 10 6 5.5 1.5 0 2 60-70
EPIC_0294 V6 -10.3125470569225 V1 0.709572494029999 0.0293403098464944 Neutral Control 63.398 -0.29661797647073 1.02378744649464 4 1 0 0 1 2 0 0 2 1 1 0 0 0 60-70
EPIC_0295 V6 -10.314513562164 V1 0.840291804075241 0.0158742722634243 Neutral Control 63.231 0.222294814440754 1.38407429987097 3 0 0 0 0 2 1 0 3 2.5 2 1.5 0 0 60-70
EPIC_0296 V6 -10.2234338861677 V4 0.552732112960075 0.137692151143195 Combination Control 55.233 1.36598305345683 -12.5192056358013 8 0 0 4 4 3 1 0 4 0.6 2.5 1.5 0.2 1 50-60
EPIC_0297 V6 -9.34192885960738 V4 0.997871887683868 0.00164161061566812 Combination Control 71.767 -0.46583417615451 1.38588397518603 13 1 0 0 1 11 1 0 12 3.5 3.25 1.5 0 4 70-80
EPIC_0298 V6 -9.37401793429002 V4 0.999746763706207 9.29428749767991e-05 Combination Control 71.754 0.296474929611052 -1.78546752505944 12 3 0 0 3 6 2 1 9 1.375 1 2 1.5 1 70-80
EPIC_0299 V6 -10.3034289834408 V1 0.774242922663689 0.0481383968628039 Neutral Control 55.603 2.22712711339844 -3.40637225412231 1 0 0 0 0 0 1 0 1 1.5 0 1.5 0 0 50-60
EPIC_0300 V6 -9.7545209598452 V4 0.946589708328247 0.0525493103654996 Combination PreLeukemia 64.865 -0.380002743533734 1.34309428300049 8 0 0 0 0 8 0 0 8 5 5 0 0 4 60-70
EPIC_0302 V6 -10.2820906620339 V4 0.999935001134872 2.65667340149727e-05 Combination Control 43.392 0.773203625821402 -0.708836064058215 3 0 0 0 0 2 0 0 2 2 2 0 0 1 40-50
EPIC_0303 V6 -10.2970486099689 V1 0.824951559305191 0.017127427823585 Neutral Control 64.011 -0.542730350818235 0.627362914784207 3 0 0 0 0 3 0 0 3 2.5 2.5 0 0 0 60-70
EPIC_0304 V6 -10.3127259807355 V1 0.429199019819498 0.0492119513478494 Neutral Control 66.68 -0.429271031281267 0.272140769160613 1 0 0 0 0 1 0 0 1 1.5 1.5 0 0 0 60-70
EPIC_0305 V6 -10.4062849112337 V1 0.985154443979263 0.00644494779270104 Neutral Control 66.026 0.268475200449936 -2.54074904938703 12 0 0 0 0 10 0 1 11 6.5 6 0 1.5 0 60-70
EPIC_0306 V6 -10.3173796565765 V3 0.558382153511047 0.0318035193436658 Negative Control 58.93 1.42691121603965 -1.94521200659819 2 0 1 0 1 1 0 0 1 0.75 1.5 0.5 0 0 50-60
EPIC_0307 V6 -10.3126539141997 V4 0.950088554620743 0.0478915704832137 Combination Control 58.355 1.96385309877459 2.27377870025748 5 0 1 0 1 2 2 0 4 1.5 2 1 0 1 50-60
EPIC_0308 V6 -10.3394311881827 V1 0.522962598502651 0.160479440150355 Neutral Control 67.288 -1.5491314791658 1.20031671140417 184 29 0 0 29 147 4 0 151 2.55 2.48333333333333 3 0 18 60-70
EPIC_0309 V6 -10.2687123794296 V4 0.493225262490159 0.146075862665666 Combination PreLeukemia 69.864 2.86167935581403 3.39320161522769 7 0 1 0 1 1 5 0 6 2 1.5 1.75 0 5 60-70
EPIC_0310 V6 -10.2946058029103 V4 0.999954158067703 2.6476980546059e-05 Combination Control 56.638 0.235105357760366 -6.7877375101542 2 0 0 0 0 1 0 1 2 2 1.5 0 1.5 1 50-60
EPIC_0311 V6 -10.2859685871762 V4 0.999975264072418 9.68213400854801e-06 Combination PreLeukemia 56.12 0.36467779885745 -4.1797822121507 3 0 0 0 0 2 0 1 3 2.5 2 0 1.5 1 50-60
EPIC_0312 V6 -10.1955673306377 V4 0.999968373775482 1.43693660977925e-05 Combination Control 56.49 -0.453646266177118 0.719824648795154 3 0 0 0 0 3 0 0 3 2.5 2.5 0 0 1 50-60
EPIC_0313 V6 -10.3069987620163 V1 0.63608700633049 0.0345661817676599 Neutral Control 56.397 -0.441433534996749 0.731185837411917 3 1 0 0 1 2 0 0 2 1 1 0 0 0 50-60
EPIC_0314 V6 -10.300126762234 V1 0.841766154766083 0.0163239990375064 Neutral Control 64.164 -0.425834894302255 0.752036131765824 3 0 0 0 0 3 0 0 3 2.5 2.5 0 0 0 60-70
EPIC_0315 V6 -9.51397446023267 V4 0.999940490722656 2.47719915452431e-05 Combination Control 64.257 -0.0901162167181027 -0.636904219441843 8 1 0 0 1 6 1 0 7 2.25 2 1.5 0 3 60-70
EPIC_0316 V6 -10.3030549829705 V1 0.643815100193024 0.0259191722454366 Neutral Control 64.263 0.0203992539987111 -3.90577518089334 4 0 0 1 1 3 0 0 3 1.25 2.5 0 0.5 0 60-70
EPIC_0317 V6 -10.1292578341847 V4 0.999542242288589 0.000368418786950019 Combination PreLeukemia 64.282 -0.0421391335509457 1.50208534740151 6 2 0 0 2 3 1 0 4 1 0.833333333333333 1.5 0 3 60-70
EPIC_0318 V6 -10.2830312545788 V2 0.99884358048439 0.000710728830024489 Positive Control 64.687 0.0810387932741423 0.821357359231178 1 0 0 0 0 1 0 0 1 1.5 1.5 0 0 1 60-70
EPIC_0319 V6 -10.3163980606578 V3 0.537337956577539 0.0745557309689511 Negative Control 42.133 1.21890691764889 -8.19988667070509 1 0 0 0 0 0 0 1 1 1.5 0 0 1.5 0 40-50
EPIC_0320 V6 -10.3127640848809 V1 0.700193363428116 0.0236041768219132 Neutral Control 56.016 -0.468098011426389 0.509491625710103 2 0 0 0 0 2 0 0 2 2 2 0 0 0 50-60
EPIC_0321 V6 -10.3058821448867 V1 0.593461942672729 0.015207508022022 Neutral Control 60.761 0.892986107513091 -2.02574211878571 3 1 0 0 1 1 1 0 2 1 0.75 1.5 0 0 60-70
EPIC_0322 V6 -10.2520749498699 V2 0.760220467928957 0.126614716368663 Positive Control 56.701 0.569496407043711 -0.993235731757404 4 1 0 0 1 2 0 0 2 1 1 0 0 2 50-60
EPIC_0325 V6 -10.2986655510941 V2 0.999999606609344 2.61808497256313e-07 Positive Control 68.454 0.40714307624149 -6.3126596673281 2 0 0 0 0 1 0 1 2 2 1.5 0 1.5 2 60-70
EPIC_0326 V6 -10.3129587473627 V1 0.681721374392509 0.0324570621321864 Neutral Control 48.268 0.763460377320682 1.32408031991556 3 1 0 0 1 1 1 0 2 1 0.75 1.5 0 0 40-50
EPIC_0327 V6 -10.1718996862573 V4 0.788837457448244 0.114827741037293 Combination PreLeukemia 43.644 -0.465345511635149 0.993313187871153 5 0 0 0 0 5 0 0 5 3.5 3.5 0 0 4 40-50
EPIC_0328 V6 -9.7350132941179 V4 0.999753338098526 0.000116110178835923 Combination Control 71.472 0.624406546113207 -1.00399552565399 6 0 1 0 1 4 1 0 5 1.75 3 0.75 0 2 70-80
EPIC_0329 V6 -10.312093120582 V3 0.425095126405358 0.0471428023746219 Negative Control 43.628 -0.484299861990323 0.209497930920445 1 0 0 0 0 1 0 0 1 1.5 1.5 0 0 0 40-50
EPIC_0330 V6 -10.2862088089622 V3 0.727029889822006 0.0254351480600278 Negative Control 43.921 -0.460246873661683 0.236953410494397 1 0 0 0 0 0 0 0 0 0 0 0 0 0 40-50
EPIC_0331 V6 -10.3019714998804 V1 0.606526312232017 0.0267923647671192 Neutral Control 43.94 0.0846308950210039 -4.65572250610366 3 0 0 0 0 2 0 1 3 2.5 2 0 1.5 0 40-50
EPIC_0332 V6 -10.3082951313098 V1 0.63955440223217 0.0430204637450129 Neutral Control 71.932 2.51272484897959 -4.39866943367942 2 0 0 0 0 0 1 1 2 2 0 1.5 1.5 0 70-80
EPIC_0334 V6 -10.3127980472713 V1 0.696717667579651 0.023750451974881 Neutral Control 66.533 -0.477914566838232 0.496188868778192 2 0 0 0 0 2 0 0 2 2 2 0 0 0 60-70
EPIC_0336 V6 -10.2271457269373 V4 0.999536949396133 0.000360564115459452 Combination PreLeukemia 50.932 0.36783299760502 1.0159007118794 5 1 1 0 2 3 0 0 3 0.833333333333333 1.25 0.5 0 2 50-60
EPIC_0337 V6 -9.79245612161358 V4 0.991504031419754 0.00780934175833774 Combination PreLeukemia 63.055 -0.65185162690452 0.891649695658146 6 0 0 0 0 6 0 0 6 4 4 0 0 2 60-70
EPIC_0339 V6 -10.1694659910595 V4 0.999960821866989 2.22564095657003e-05 Combination PreLeukemia 60.189 -0.463672237435333 0.860701674096998 4 1 0 0 1 3 0 0 3 1.25 1.25 0 0 1 60-70
EPIC_0341 V6 -10.2904209737275 V4 0.999899220466614 4.25377746580015e-05 Combination PreLeukemia 66.574 1.80425251310937 1.21140447443214 5 0 0 0 0 3 2 0 5 3.5 2.5 2 0 2 60-70
EPIC_0342 V6 -10.3178128841424 V1 0.765748763084412 0.0225345025324903 Neutral PreLeukemia 51.447 -0.116191649461881 1.30616139779725 5 1 1 0 2 3 0 0 3 0.833333333333333 1.25 0.5 0 0 50-60
EPIC_0343 V6 -10.3119912334107 V1 0.460127240419388 0.0489432071223483 Neutral PreLeukemia 50.346 -0.43519829491577 0.54828204056748 2 1 0 0 1 1 0 0 1 0.75 0.75 0 0 0 50-60
EPIC_0344 V6 -10.3104223366426 V1 0.780544072389603 0.0223748362393039 Neutral PreLeukemia 55.784 -0.0625579430146827 0.926634476863346 2 0 0 0 0 2 0 0 2 2 2 0 0 0 50-60
EPIC_0345 V6 -10.4087351734512 V4 0.579012678463415 0.156958671719646 Combination PreLeukemia 57.988 5.32598209304724 -5.91068008919238 35 2 11 0 13 3 16 1 20 0.785714285714286 0.833333333333333 0.75 1.5 4 50-60
EPIC_0346 V6 -9.9413315026257 V4 0.559614215586589 0.154936892786815 Combination PreLeukemia 58.88 5.81420495614427 -4.68627222209977 34 1 10 1 12 3 17 0 20 0.846153846153846 1.25 0.863636363636364 0.5 3 50-60
EPIC_0347 V6 -10.3010122694383 V2 0.999505168199539 0.000474973230278088 Positive PreLeukemia 64.066 1.19150059576802 -4.25429391481826 3 0 1 1 2 1 0 0 1 0.5 1.5 0.5 0.5 1 60-70
EPIC_0348 V6 -9.40264988613136 V4 0.992482900619507 0.004945863570211 Combination PreLeukemia 70.253 -0.633806311799668 1.16056606346681 15 4 0 0 4 10 1 0 11 1.3 1.2 1.5 0 1 70-80
EPIC_0349 V6 -10.3383609587084 V1 0.933110594749451 0.00466307060575631 Neutral PreLeukemia 61.544 0.841455829925404 1.96940737602159 4 0 0 0 0 2 2 0 4 3 2 2 0 0 60-70
EPIC_0350 V6 -10.3126207801603 V1 0.676681417226791 0.0246275470010228 Neutral Control 61.938 -0.534659876663947 0.431753143007869 2 0 0 0 0 2 0 0 2 2 2 0 0 0 60-70
EPIC_0351 V6 -10.3233114779894 V3 0.635663790255785 0.0888174095898535 Negative Control 63.316 0.769131972672498 -10.0181414894681 1 0 0 0 0 0 0 1 1 1.5 0 0 1.5 0 60-70
EPIC_0353 V6 -10.2852123027257 V1 0.759901589155197 0.0210442593161338 Neutral Control 51.535 -0.75971132473499 0.378839932152651 3 0 0 0 0 3 0 0 3 2.5 2.5 0 0 0 50-60
EPIC_0354 V6 -10.237439644644 V4 0.999961137771607 1.54851699603504e-05 Combination Control 56.638 -0.592335841864496 0.371676500842591 2 0 0 0 0 2 0 0 2 2 2 0 0 1 50-60
EPIC_0355 V6 -10.3109226606384 V1 0.654562813043594 0.0245087380494065 Neutral Control 56.405 -0.599472345372683 0.363466310912251 2 0 0 0 0 2 0 0 2 2 2 0 0 0 50-60
EPIC_0356 V6 -10.2244063702256 V3 0.969994360208511 0.0156989008506164 Negative Control 50.467 0.743349093642502 -10.1193501004525 1 0 0 1 1 0 0 0 0 0.5 0 0 0.5 0 50-60
EPIC_0357 V6 -10.312821241099 V1 0.69602432847023 0.0237979030731966 Neutral Control 50.387 -0.482066212365288 0.494773720224401 2 0 0 0 0 2 0 0 2 2 2 0 0 0 50-60
EPIC_0358 V6 -10.3121245979195 V1 0.47052383646369 0.0491544783631047 Neutral Control 50.883 -0.381004674961865 0.593406760996073 2 1 0 0 1 1 0 0 1 0.75 0.75 0 0 0 50-60
EPIC_0359 V6 -10.187000938913 V4 0.999892151355743 4.35727856983586e-05 Combination PreLeukemia 48.17 -0.560676905822515 0.74792403944804 4 0 0 0 0 4 0 0 4 3 3 0 0 1 40-50
EPIC_0360 V6 -10.3187522341608 V1 0.645678287744522 0.0277267605810075 Neutral Control 51.817 0.368468744581596 1.1011209485664 1 0 0 0 0 1 0 0 1 1.5 1.5 0 0 0 50-60
EPIC_0361 V6 -9.91813518995642 V4 0.969461756944657 0.0300693615654663 Combination Control 51.565 -0.558069304265532 0.984757359423501 6 0 0 0 0 6 0 0 6 4 4 0 0 3 50-60
EPIC_0362 V6 -10.1593766760464 V4 0.998748183250427 0.000382790653975378 Combination Control 61.383 -0.23638106251985 1.23514454284823 8 5 0 0 5 2 1 0 3 0.416666666666667 0.333333333333333 1.5 0 2 60-70
EPIC_0363 V6 -10.2573573441095 V4 0.999968862533569 1.37268494732599e-05 Combination Control 71.258 -0.128714441457953 1.18573822115225 4 0 0 0 0 3 1 0 4 3 2.5 1.5 0 2 70-80
EPIC_0365 V6 -10.310914791304 V1 0.696389961242676 0.0176084580063608 Neutral Control 49.938 -0.248646634638213 -3.31772354110822 5 1 0 0 1 3 0 1 4 1.5 1.25 0 1.5 0 40-50
EPIC_0367 V6 -10.2795298149597 V4 0.999953019618988 2.94014806775157e-05 Combination Control 71.576 0.968118424718908 -4.00735848980704 3 0 0 0 0 1 1 0 2 2 1.5 1.5 0 1 70-80
EPIC_0368 V6 -10.2104743349871 V1 0.977320390939713 0.0106264564345154 Neutral Control 71.491 2.72976235517937 -8.9301262343713 11 0 1 1 2 3 3 2 8 1.66666666666667 2.5 1.25 1 0 70-80
EPIC_0369 V6 -10.3248091365726 V1 0.940865010023117 0.00487936030192586 Neutral Control 61.78 0.689177858118368 1.28480407207415 5 0 0 0 0 4 1 0 5 3.5 3 1.5 0 0 60-70
EPIC_0370 V6 -10.3132312748372 V1 0.464282354712486 0.0495349663324578 Neutral Control 61.251 -0.336188529005806 0.376696633859722 1 0 0 0 0 1 0 0 1 1.5 1.5 0 0 0 60-70
EPIC_0371 V6 -10.3147281050694 V1 0.662246018648148 0.0227485366118605 Neutral Control 61.864 1.58619584142727 1.44632523897911 2 0 0 0 0 1 1 0 2 2 1.5 1.5 0 0 60-70
EPIC_0372 V6 -10.2463212239191 V4 0.999967920780182 1.3029313586564e-05 Combination Control 71.641 -0.583890326445413 0.577097329815879 3 0 0 0 0 3 0 0 3 2.5 2.5 0 0 1 70-80
EPIC_0373 V6 -10.322614006459 V1 0.713488805294037 0.059789525724685 Neutral PreLeukemia 55.556 0.324960926688572 -8.95410793571203 4 0 0 0 0 1 0 2 3 2.5 1.5 0 2 0 50-60
EPIC_0374 V6 -10.2982091297007 V4 0.998232752084732 0.00112824985011994 Combination PreLeukemia 49.914 0.105800998699381 -7.80431617302244 5 0 0 1 1 3 0 1 4 1.5 2.5 0 0.75 1 40-50
EPIC_0375 V6 -10.3124335728374 V1 0.485095812380314 0.0485278926940504 Neutral Control 56.2 -0.326048186139688 0.667314828522766 2 1 0 0 1 1 0 0 1 0.75 0.75 0 0 0 50-60
EPIC_0376 V6 -10.2875465958051 V3 0.676452097296715 0.0592841356552091 Negative Control 56.813 3.76913737344652 -8.93822256074044 10 0 3 2 5 2 2 1 5 0.583333333333333 2 0.5 0.5 0 50-60
EPIC_0377 V6 -10.2749341236877 V4 0.999943715333939 2.50466853788253e-05 Combination PreLeukemia 66.393 1.2899979112211 -3.30404103417938 7 1 0 0 1 3 2 1 6 2 1.25 2 1.5 2 60-70
EPIC_0378 V6 -10.2851534898057 V2 0.999999678134918 2.44338657728083e-07 Positive PreLeukemia 56.553 0.768907643629483 -3.01391876085901 5 1 0 0 1 2 1 1 4 1.5 1 1.5 1.5 4 50-60
EPIC_0379 V6 -9.57502558462465 V4 0.999914956092835 3.40993094826749e-05 Combination Control 56.539 -0.226754593049081 -2.13344205418943 6 1 0 0 1 4 0 0 5 1.75 1.5 0 0 1 50-60
EPIC_0380 V6 -10.3109135487775 V3 0.436765630170703 0.0504273178782394 Negative Control 56.98 -0.535487337097652 0.150691458285284 1 0 0 0 0 1 0 0 1 1.5 1.5 0 0 0 50-60
EPIC_0381 V6 -10.2861566228501 V2 0.995079708099365 0.00467849766382985 Positive PreLeukemia 49.352 -0.140378326795794 0.590523439126832 1 0 0 0 0 1 0 0 1 1.5 1.5 0 0 1 40-50
EPIC_0382 V6 -9.6988474900562 V4 0.984043300151825 0.00906550914838031 Combination Control 56.668 -0.615735188525515 1.12247302639812 9 1 0 0 1 6 1 0 7 2.25 2 1.5 0 1 50-60
EPIC_0383 V6 -10.3121163144096 V3 0.424714305996895 0.0470502844897177 Negative Control 49.799 -0.482458686950124 0.211603604784076 1 0 0 0 0 1 0 0 1 1.5 1.5 0 0 0 40-50
EPIC_0384 V6 -10.3098114277902 V3 0.658051627874375 0.0251379786651519 Negative Control 51.521 0.342383968374925 -6.19703060414642 2 0 0 1 1 1 0 0 1 0.75 1.5 0 0.5 0 50-60
EPIC_0385 V6 -10.2785225401604 V1 0.50162537842989 0.0403047278163895 Neutral Control 51.74 -1.03876056997477 0.218058037464969 4 1 0 0 1 2 0 0 2 1 1 0 0 0 50-60
EPIC_0386 V6 -10.3198497992177 V3 0.738757234811783 0.0172955089226016 Negative Control 51.4 -0.534171190542678 0.152209874038441 1 1 0 0 1 0 0 0 0 0.5 0.5 0 0 0 50-60
EPIC_0387 V6 -10.0082581205635 V4 0.908939113467932 0.0892634059541906 Combination Control 51.592 -0.473190420877903 1.17900404628247 7 1 0 0 1 6 0 0 6 2 2 0 0 4 50-60
EPIC_0388 V6 -10.3117203626382 V1 0.660557806491852 0.0246671310173788 Neutral Control 61.58 -0.58111406731832 0.384439412265466 2 0 0 0 0 2 0 0 2 2 2 0 0 0 60-70
EPIC_0389 V6 -10.0787913786956 V2 0.998838996887207 0.000983776024090029 Positive Control 51.592 -0.0543824941073033 1.15337256354431 3 1 0 0 1 2 0 0 2 1 1 0 0 2 50-60
EPIC_0390 V6 -9.39240401278189 V4 0.997899758815765 0.00135341601762991 Combination Control 61.098 -0.924499490365118 0.760912329763958 8 3 0 0 3 5 0 0 5 0.875 0.875 0 0 1 60-70
EPIC_0391 V6 -10.2079395809691 V4 0.999883669614792 6.69756505781859e-05 Combination PreLeukemia 67.014 0.0623874760317354 1.32290515642187 4 1 0 0 1 2 1 0 3 1.25 1 1.5 0 1 60-70
EPIC_0392 V6 -9.37378226843443 V4 0.99997273683548 1.42165156745427e-05 Combination PreLeukemia 56.348 0.158025338404543 -0.530479273845008 9 1 0 0 1 6 2 0 8 2.5 2 2 0 3 50-60
EPIC_0393 V6 -10.2279541974999 V4 0.999960172176361 1.56814819917829e-05 Combination Control 73.837 -0.610659696246912 0.349616867426344 2 0 0 0 0 2 0 0 2 2 2 0 0 1 70-80
EPIC_0394 V6 -9.85441097693166 V4 0.988421273231506 0.00552847512782968 Combination Control 73.864 2.26675567793474 0.461145570906099 7 1 0 0 1 1 5 0 6 2 0.75 3.5 0 1 70-80
EPIC_0395 V6 -9.40161527574947 V4 0.994784271717072 0.00231502819769036 Combination Control 66.502 -0.910918662922753 0.844270022250678 9 2 0 0 2 6 0 0 6 1.33333333333333 1.33333333333333 0 0 1 60-70
EPIC_0396 V6 -10.19978529386 V4 0.99995442032814 2.70257623385937e-05 Combination Control 71.381 -0.377205795875056 0.807504991819931 3 0 0 0 0 2 0 0 2 2 2 0 0 1 70-80
EPIC_0397 V6 -9.40035079796888 V4 0.999322617053986 0.000327418800152245 Combination PreLeukemia 69.227 0.552695426926167 0.847260475768748 10 2 0 0 2 6 2 0 8 1.66666666666667 1.33333333333333 2 0 1 60-70
EPIC_0398 V6 -10.1583296403998 V4 0.999963396787643 1.74028924586924e-05 Combination Control 48.931 -0.32793638228868 0.858880917090091 3 0 0 0 0 3 0 0 3 2.5 2.5 0 0 1 40-50
EPIC_0399 V6 -10.063533981879 V4 0.999807465076447 6.99479815955764e-05 Combination Control 64.517 -0.757634160812442 0.539786461316136 4 0 0 0 0 4 0 0 4 3 3 0 0 2 60-70
EPIC_0400 V6 -10.2924653439617 V4 0.999995851516724 4.12202211687064e-06 Combination Control 56.307 1.69594151905261 -10.0969088162148 4 0 0 0 0 0 1 2 3 2.5 0 1.5 2 1 50-60
EPIC_0401 V6 -10.3228815638275 V1 0.867439371347428 0.0108135252542725 Neutral PreLeukemia 55.83 -0.278809402966349 1.25908731139595 6 2 0 0 2 3 1 0 4 1 0.833333333333333 1.5 0 0 50-60
EPIC_0402 V6 -10.0852069570845 V4 0.999918872117996 3.49391058002438e-05 Combination Control 56.611 0.122541250380025 1.62528301118009 6 2 0 0 2 3 1 0 4 1 0.833333333333333 1.5 0 2 50-60
EPIC_0403 V6 -10.2739077968157 V4 0.999562972784042 0.000374416328867045 Combination Control 73.58 0.48866457944003 -3.08955697646533 3 0 0 0 0 2 1 0 3 2.5 2 1.5 0 2 70-80
EPIC_0404 V6 -10.3044432992235 V1 0.760984939336777 0.0253013935956699 Neutral Control 73.728 -0.557837944247468 0.748829603961675 4 1 0 0 1 3 0 0 3 1.25 1.25 0 0 0 70-80
EPIC_0405 V6 -9.30731414276756 V4 0.561181424936512 0.140316904122629 Combination Control 66.705 -0.463479889835361 -0.340427017324928 49 3 0 2 5 41 3 0 44 3.83333333333333 5.375 2.5 0.333333333333333 2 60-70
EPIC_0406 V6 -10.2972656379273 V1 0.871778512001038 0.0121480766662342 Neutral PreLeukemia 70.324 -0.723770958096131 0.573549988066011 4 0 0 0 0 4 0 0 4 3 3 0 0 0 70-80
EPIC_0407 V6 -10.3102508679885 V3 0.440035051107407 0.0512848122011969 Negative Control 70.275 -0.547762170319486 0.136514174029176 1 0 0 0 0 1 0 0 1 1.5 1.5 0 0 0 70-80
EPIC_0408 V6 -9.35964438797583 V4 0.92116152048111 0.0772878986512301 Combination Control 70.809 -1.25892658604319 0.854180153958295 18 0 0 0 0 18 0 0 18 10 10 0 0 1 70-80
EPIC_0409 V6 -9.3284561449908 V4 0.99970960021019 0.000166758482473721 Combination Control 73.916 -0.488840116965135 -1.09670551210993 35 0 0 1 1 29 2 1 32 8.5 15.5 2 0.75 4 70-80
EPIC_0410 V6 -9.31807525043054 V4 0.999788671731949 0.000173088081508649 Combination Control 73.177 -1.32736192514342 0.97238647894122 28 5 0 0 5 21 1 0 22 2 1.91666666666667 1.5 0 4 70-80
EPIC_0411 V6 -10.3136852111777 V1 0.637292876839638 0.0271249175062906 Neutral Control 58.078 1.30558120796364 1.21877716258168 2 0 0 0 0 1 1 0 2 2 1.5 1.5 0 0 50-60
EPIC_0412 V6 -10.0419024242229 V4 0.997713017463684 0.00210590499214739 Combination Control 69.979 -0.243143134040399 1.42144320658101 7 1 0 0 1 6 0 0 6 2 2 0 0 2 60-70
EPIC_0413 V6 -9.73357113505077 V4 0.999587512016296 0.000188606662294857 Combination Control 69.971 -0.889616673869869 0.390030991815003 4 0 0 0 0 4 0 0 4 3 3 0 0 1 60-70
EPIC_0414 V6 -10.3329932443172 V1 0.863327324390411 0.0171015960657825 Neutral Control 59.184 -0.25024887021297 -1.69614227219961 8 2 0 0 2 5 0 1 6 1.33333333333333 1.16666666666667 0 1.5 0 50-60
EPIC_0415 V6 -9.44038458696108 V4 0.999561828374863 0.000149756102958925 Combination Control 66.916 0.0586429146846328 0.905196423286297 10 1 0 0 1 8 0 0 8 2.5 2.5 0 0 3 60-70
EPIC_0416 V6 -10.3070865672208 V1 0.627665305137634 0.0363730130300025 Neutral Control 60.446 -0.485038790322774 0.680802349395137 3 1 0 0 1 2 0 0 2 1 1 0 0 0 60-70
EPIC_0417 V6 -10.3107180579448 V1 0.723903739452362 0.0229079811043322 Neutral Control 60.619 -0.379555950192216 0.609863164727562 2 0 0 0 0 2 0 0 2 2 2 0 0 0 60-70
EPIC_0418 V6 -10.3018828663249 V1 0.860910642147064 0.00727571135249456 Neutral Control 57.563 -0.446907633528601 0.838051017153723 4 0 0 0 0 3 1 0 4 3 2.5 1.5 0 0 50-60
EPIC_0419 V6 -10.2234744753661 V4 0.99992898106575 2.81684390964888e-05 Combination Control 54.108 0.169015222731795 -2.5238489074096 4 1 0 0 1 2 0 0 2 1 1 0 0 1 50-60
EPIC_0420 V6 -10.3098027301049 V3 0.442178582027555 0.0517296632760302 Negative Control 56.654 -0.55491716654413 0.128236934677397 1 0 0 0 0 1 0 0 1 1.5 1.5 0 0 0 50-60
EPIC_0421 V6 -9.41566576517904 V4 0.891516013815999 0.0968629245456881 Combination Control 55.849 -0.869270170334013 1.26429906486641 18 2 0 0 2 14 1 0 15 2.83333333333333 2.66666666666667 1.5 0 1 50-60
EPIC_0422 V6 -9.36837852077535 V4 0.999974894523621 1.36685371168453e-05 Combination Control 68.753 -0.51053057048905 -1.0479181039865 13 2 0 0 2 9 0 1 10 2 1.83333333333333 0 1.5 4 60-70
EPIC_0423 V6 -10.1200925446968 V4 0.999581545591354 0.000171035293461602 Combination Control 69.164 -0.458437051886943 0.999598594153505 5 0 0 0 0 5 0 0 5 3.5 3.5 0 0 1 60-70
EPIC_0424 V6 -10.0272932120531 V4 0.998819291591644 0.000749107853726942 Combination PreLeukemia 63.775 0.503759428512219 1.92786431123707 7 0 0 0 0 6 1 0 7 4.5 4 1.5 0 2 60-70
EPIC_0425 V6 -10.3158944232581 V1 0.744428384304047 0.025136948307621 Neutral Control 63.258 -0.445058982707896 0.723542194877338 3 0 0 0 0 2 0 0 2 2 2 0 0 0 60-70
EPIC_0426 V6 -10.3323711527265 V1 0.940263110399246 0.00337975737987432 Neutral Control 58.062 0.115417533889824 0.890439642749124 7 1 0 0 1 5 1 0 6 2 1.75 1.5 0 0 50-60
EPIC_0427 V6 -10.300122620479 V3 0.480963650345802 0.0578447579226725 Negative Control 64.545 -0.625574273060734 0.0459786941790565 1 0 0 0 0 1 0 0 1 1.5 1.5 0 0 0 60-70
EPIC_0428 V6 -10.2511277305171 V2 1 0 Positive Control 64.244 -0.422120679924453 0.562807766497077 2 1 0 0 1 1 0 0 1 0.75 0.75 0 0 2 60-70
EPIC_0429 V6 -10.3172993065308 V4 0.999824017286301 0.000129160781830291 Combination Control 57.889 1.72313730803409 2.18941483751525 3 0 0 0 0 1 2 0 3 2.5 1.5 2 0 1 50-60
EPIC_0430 V6 -10.3135377647021 V1 0.485378965735435 0.0491815521631775 Neutral Control 57.259 -0.271263527347859 0.448539920575187 1 0 0 0 0 1 0 0 1 1.5 1.5 0 0 0 50-60
EPIC_0431 V6 -9.99906093956262 V4 0.946793794631958 0.0464523817433469 Combination Control 61.147 -0.108305512917965 1.71214591775779 9 3 0 0 3 6 0 0 6 1 1 0 0 4 60-70
EPIC_0432 V6 -10.3107043901535 V3 0.548699024319649 0.0136705005716663 Negative Control 53.38 0.297969146205605 -4.60434913356242 3 0 0 1 1 2 0 0 2 1 2 0 0.5 0 50-60
EPIC_0433 V6 -10.1207278899033 V4 0.999948507547379 2.29385342351652e-05 Combination Control 51.395 -0.393425699480148 1.05571231083226 5 0 0 0 0 4 0 0 4 3 3 0 0 2 50-60
[truncated: 428,965 more chars]
