# Supplementary material for: Interacting evolutionary pressures drive mutation dynamics and health outcomes in aging blood
Source: Nat Commun. 2021 Aug 13;12:4921. doi: 10.1038/s41467-021-25172-8 (PMC8363714; doi:10.1038/s41467-021-25172-8)
Supplement: Supplementary file 4 — Source Data [file 41467_2021_25172_MOESM4_ESM.zip › SourceData/supplementaryFigure8.txt]

Pred True Class
-9.33351405611311 -9.3 3
-10.2685906118347 -10.3 3
-9.31497183346035 -9.3 3
-10.2504447551289 -10.3 3
-9.51842850348597 -9.3 3
-9.28646620514446 -9.3 3
-9.33059080548246 -9.3 3
-9.38578051829545 -9.3 3
-9.65242628660868 -10.3 3
-10.202504770148 -10.3 3
-10.0290070702437 -9.3 3
-10.2774340869644 -10.3 3
-9.30198080494227 -9.3 0
-9.61550088469255 -9.3 3
-10.254181446428 -10.3 1
-10.2927759755816 -10.3 3
-9.31067973282487 -9.3 3
-9.30810853136343 -9.3 3
-9.48552143220438 -9.3 3
-9.29184137469453 -9.3 3
-9.28065118122064 -9.3 3
-9.31083214940633 -9.3 3
-9.33258878806144 -9.3 3
-9.30000725871741 -9.3 1
-9.31666456870087 -9.3 3
-10.2685404966 -10.3 1
-9.27633588675755 -9.3 3
-10.2589303826325 -10.3 3
-10.2529525877399 -10.3 2
-10.2147755474835 -10.3 3
-10.1321641036201 -9.3 1
-10.2727033744816 -10.3 3
-10.2572641546235 -10.3 3
-9.30826136212038 -9.3 0
-10.0478856033969 -10.3 1
-10.2572136252134 -10.3 3
-10.2976860260528 -10.3 0
-10.2921683801331 -10.3 0
-9.30509416212425 -9.3 3
-10.2836612155039 -10.3 3
-9.31592982137603 -9.3 3
-9.30400819398123 -9.3 3
-9.30908474300075 -9.3 0
-9.32111861195417 -9.3 1
-9.31178558139157 -9.3 3
-10.2012291096291 -10.3 3
-10.2568769005375 -10.3 3
-10.2705417925829 -10.3 3
-9.30447952569244 -9.3 3
-9.34358059147409 -9.3 3
-9.29945474860959 -9.3 1
-10.2645598559353 -10.3 3
-10.2943958159353 -10.3 0
-9.26577813926171 -9.3 3
-10.2292919843428 -10.3 3
-10.3048732133854 -10.3 0
-10.2683491475222 -10.3 3
-9.51304877800547 -10.3 1
-10.3047282519628 -10.3 0
-10.2836612155039 -10.3 3
-10.2539702169266 -10.3 3
-10.2679859156147 -10.3 3
-10.1113381172982 -10.3 1
-10.2922280214041 -10.3 3
-9.29585473522315 -9.3 0
-9.2641951605269 -9.3 3
-9.43574996319279 -9.3 3
-10.2700845428385 -10.3 3
-9.32885665269265 -9.3 3
-9.31575421096692 -9.3 3
-10.2447042827938 -10.3 3
-9.32039546154316 -9.3 3
-10.2798288496658 -10.3 1
-10.2698695857575 -10.3 3
-9.32346077436793 -9.3 3
-9.30487216405997 -9.3 1
-10.0856074647864 -10.3 3
-9.35768450954223 -9.3 3
-9.31389290630072 -9.3 3
-9.29879123946956 -9.3 0
-10.2736915972083 -10.3 3
-10.2888276406054 -10.3 3
-10.3130092767728 -10.3 0
-9.33460582271307 -9.3 3
-10.2927759755816 -10.3 3
-9.31421099307946 -9.3 3
-9.372296206765 -9.3 1
-9.36220647757645 -9.3 3
-9.30302659806246 -9.3 1
-10.3858519774547 -10.3 0
-9.31124963830345 -9.3 3
-10.2319456067274 -10.3 3
-9.78644105092662 -9.3 1
-9.32242243640663 -9.3 3
-10.256149194196 -10.3 3
-9.31788969980959 -9.3 3
-10.2664658915548 -10.3 3
-9.30847217744641 -9.3 2
-9.28182661127021 -9.3 3
-9.89550049925588 -9.3 3
-9.2858461844312 -9.3 3
-9.28095104427769 -9.3 3
-9.30062313767572 -9.3 1
-9.30357579476639 -9.3 1
-10.2227662352728 -10.3 3
-9.35198007047513 -9.3 3
-9.3357754543057 -9.3 3
-9.31030159059962 -9.3 2
-9.29153074307467 -9.3 1
-10.2777782667992 -10.3 1
-9.3103280978312 -9.3 3
-9.32317043734724 -9.3 3
-9.62845049566134 -9.3 3
-10.2428164708961 -10.3 3
-10.2766546086863 -10.3 3
-9.30266460868146 -9.3 3
-9.33904329894662 -9.3 3
-10.2968647160499 -10.3 3
-9.32536970921585 -9.3 3
-9.32652194543777 -9.3 3
-9.96606854812947 -10.3 3
-9.30993297441071 -9.3 3
-10.2696898335935 -10.3 3
-10.2894294375969 -10.3 2
-10.2620901274697 -10.3 3
-9.30178655663598 -9.3 3
-9.31675485895835 -9.3 3
-9.28133415660886 -9.3 0
-9.32442953084642 -9.3 3
-9.30471229231958 -9.3 1
-10.2119790345537 -10.3 3
-10.2946994065717 -10.3 3
-9.2852891183929 -9.3 3
-9.30582890944914 -9.3 3
-9.33215804554854 -9.3 3
-10.2766546086863 -10.3 3
-9.3135015104597 -9.3 3
-10.2839059932203 -10.3 3
-9.31433110397245 -9.3 3
-9.29982046557 -9.3 1
-10.2996554305227 -10.3 0
-9.38779506789412 -9.3 3
-10.3145872854017 -10.3 0
-10.2743261140638 -10.3 3
-10.3133290202536 -10.3 0
-9.28094773087376 -9.3 0
-10.2500914634332 -10.3 3
-9.34091951393062 -9.3 2
-9.33643482169079 -9.3 3
-9.31562995831898 -9.3 3
-10.1525841979588 -10.3 3
-9.31452535227874 -9.3 3
-9.32256656947824 -9.3 3
-9.31959278943743 -9.3 3
-9.32194530623852 -9.3 3
-9.32405677290257 -9.3 3
-10.2554620770529 -10.3 3
-9.32210559215435 -9.3 3
-9.30793292095431 -9.3 3
-10.3144158167476 -10.3 0
-10.2517477512303 -10.3 3
-9.32607215085222 -9.3 3
-9.31366055384907 -9.3 3
-9.32187738145764 -9.3 3
-9.28320540148689 -9.3 3
-9.29680236875145 -9.3 3
-10.2478528448927 -10.3 0
-9.26791487063085 -9.3 3
-9.29416904096602 -9.3 3
-10.1188951633462 -9.3 3
-9.31554049641244 -9.3 3
-10.2702000978011 -10.3 3
-10.3403456876716 -10.3 0
-9.30948028059672 -9.3 3
-10.2891991560228 -10.3 0
-9.29752179158305 -9.3 1
-9.33039614300069 -9.3 2
-10.2748322365164 -10.3 3
-10.2906404867389 -10.3 3
-10.0157650513768 -9.3 3
-10.2836612155039 -10.3 3
-9.32125487569142 -9.3 3
-9.27011745590343 -9.3 3
-9.29999400510164 -9.3 1
-9.36303979866866 -9.3 3
-10.2735035615344 -10.3 3
-9.32588245847636 -9.3 3
-10.2372383553544 -10.3 3
-9.31286533690222 -9.3 3
-9.25993080964941 -9.3 3
-9.47867345460065 -10.3 3
-10.2806025294869 -10.3 1
-9.28782387241097 -9.3 0
-10.2556650230445 -10.3 3
-9.64375303760665 -9.3 3
-10.2934916708337 -10.3 2
-10.2843060867467 -10.3 3
-10.2655364817482 -10.3 1
-10.2427212105327 -10.3 1
-9.28239983015273 -9.3 0
-10.2616237658644 -10.3 3
-9.29161689157724 -9.3 3
-9.25896992250534 -9.3 3
-9.30241196163065 -9.3 3
-9.3017322996464 -9.3 3
-9.32056278844238 -9.3 3
-9.85889981092639 -10.3 3
-10.3010081276834 -10.3 0
-9.31429010059863 -9.3 3
-10.2969483794995 -10.3 3
-9.37295101821969 -9.3 3
-9.34352095020306 -9.3 3
-10.2530611017191 -10.3 1
-10.2766546086863 -10.3 3
-9.31807028032462 -9.3 3
-9.56219649872439 -9.3 3
-9.96173668664663 -10.3 1
-10.2692897400671 -10.3 3
-9.30908764222919 -9.3 0
-10.2791794224925 -10.3 3
-10.1252254215834 -10.3 3
-10.2936871616665 -10.3 3
-9.33940943008256 -9.3 3
-9.31539760586733 -9.3 3
-9.3526398520357 -9.3 3
-9.33590799046349 -9.3 3
-9.31830511782924 -9.3 3
-10.1786532318485 -10.3 1
-10.3604978104662 -10.3 0
-10.3189891425429 -10.3 0
-10.2081168480801 -10.3 3
-10.314328839894 -10.3 0
-9.29570853127406 -9.3 3
-9.3306309805053 -9.3 3
-9.90109352511537 -10.3 3
-10.2614978565145 -10.3 3
-9.31005598453219 -9.3 0
-10.2970013939627 -10.3 0
-10.2707277573793 -10.3 3
-9.32147231782532 -9.3 3
-10.2857101416684 -10.3 1
-9.30464933764462 -9.3 3
-9.29819896851434 -9.3 1
-10.2812734937859 -10.3 1
-10.2515344508514 -10.3 3
-10.0502182397743 -10.3 3
-10.2935223198202 -10.3 2
-9.31406478913037 -9.3 3
-10.2539838847178 -10.3 3
-10.2506990588817 -10.3 3
-10.2757434226013 -10.3 3
-10.3057815002419 -10.3 0
-10.2483142363921 -10.3 1
-10.1975218247899 -10.3 1
-10.270536822477 -10.3 3
-10.3569259610133 -10.3 0
-10.2769055990351 -10.3 3
-9.95715797656987 -9.3 1
-9.33789520447965 -9.3 3
-9.3199431819046 -9.3 0
-9.28740307010996 -9.3 3
-10.2608248213382 -10.3 2
-10.2495136886203 -10.3 3
-10.3250133250907 -10.3 0
-10.2747783937023 -10.3 3
-10.2205611649473 -10.3 3
-9.23869768881772 -9.3 3
-10.1625865361184 -10.3 3
-10.2386813427725 -10.3 3
-9.98479549305216 -10.3 3
-10.3111786210931 -10.3 0
-9.29831410930145 -9.3 3
-9.31738978998936 -9.3 3
-10.3163653407938 -10.3 0
-9.31121484756202 -9.3 3
-9.30664690604811 -9.3 0
-10.2728922385065 -10.3 3
-9.3000155422273 -9.3 3
-9.32603528923335 -9.3 3
-9.31213390298131 -9.3 3
-9.33296693028664 -9.3 3
-10.2937260941629 -10.3 2
-10.2867447520503 -10.3 1
-10.2929068550374 -10.3 0
-9.29791815753 -9.3 0
-10.2435698561181 -10.3 3
-9.30199157350508 -9.3 1
-10.2607001545147 -10.3 3
-9.96841775152658 -10.3 1
-9.31828482323008 -9.3 3
-10.2906404867389 -10.3 3
-9.30356751125654 -9.3 3
-9.30412830487426 -9.3 1
-9.32611025499758 -9.3 3
-9.41046703438906 -9.3 3
-9.29683136103595 -9.3 1
-9.30947655301726 -9.3 3
-9.97351335261881 -10.3 3
-10.2775641380692 -10.3 1
-10.1731297874719 -10.3 3
-10.2599045233924 -10.3 3
-9.29609081525422 -9.3 3
-9.32170218522401 -9.3 3
-10.2612973955758 -10.3 3
-10.2256961127113 -9.3 3
-10.2642011799583 -10.3 3
-10.3035163744699 -10.3 3
-9.9556495494238 -10.3 3
-9.46574827998602 -10.3 3
-10.2630621973521 -10.3 3
-9.67387353617039 -10.3 3
-10.2620714895725 -10.3 3
-9.54080474867881 -9.3 3
-10.2400083610525 -10.3 1
-9.29789082194744 -9.3 3
-9.32722065949472 -9.3 3
-9.90837473028491 -10.3 3
-10.2584979834176 -10.3 3
-9.31544192264507 -9.3 3
-9.36680962400728 -9.3 3
-10.2892840619988 -10.3 1
-10.2654569600535 -10.3 3
-10.2901923488553 -10.3 0
-10.2167963097145 -10.3 1
-9.31757823983876 -9.3 3
-9.62759108151303 -9.3 3
-9.31207136248184 -9.3 2
-10.2642508810175 -10.3 3
-9.32652857224567 -9.3 3
-10.1763404758948 -10.3 3
-9.67212820064223 -9.3 3
-10.230853425952 -10.3 3
-9.31280279640275 -9.3 3
-10.2795985680916 -10.3 3
-10.1976725846694 -10.3 3
-9.30230924610833 -9.3 3
-10.250286125915 -10.3 3
-9.31604910391805 -9.3 3
-9.2844860321117 -9.3 3
-9.30489038778166 -9.3 3
-9.28957997650193 -9.3 0
-10.2850586436177 -10.3 3
-9.31824920413763 -9.3 3
-10.256089552925 -10.3 3
-9.38245634578743 -9.3 3
-9.58251512006726 -10.3 1
-9.62154743271701 -9.3 3
-9.98974861777471 -9.3 3
-10.2801821413614 -10.3 1
-9.29503756697515 -9.3 1
-9.31519838745512 -9.3 3
-10.2899455002614 -10.3 2
-9.34935999630546 -9.3 3
-9.28715539316506 -9.3 3
-10.0759443363557 -10.3 3
-9.30155917429025 -9.3 3
-10.2776643685386 -10.3 3
-9.28765074705486 -9.3 3
-9.30476447843173 -9.3 2
-9.26710350083979 -9.3 3
-9.3026745488933 -9.3 3
-9.31167706741237 -9.3 3
-10.2584010663523 -10.3 3
-10.28428372127 -10.3 3
-10.2194805810856 -10.3 3
-10.2955824287231 -10.3 0
-9.30520184775249 -9.3 2
-9.33222265692549 -9.3 1
-9.32587417496651 -9.3 3
-9.33727394123989 -9.3 3
-9.29241956368296 -9.3 0
-9.29038430530964 -9.3 0
-10.245209991071 -10.3 3
-10.2444023488594 -10.3 3
-10.3242582831667 -10.3 3
-9.92410594386564 -10.3 3
-10.2966017146118 -10.3 0
-9.32263242338164 -9.3 2
-9.31451416954044 -9.3 3
-9.3167105421806 -9.3 0
-9.30134214633184 -9.3 3
-10.2556467993228 -10.3 1
-9.27120549492393 -9.3 3
-9.31404780793514 -9.3 3
-10.2332552296367 -10.3 3
-10.1539178430468 -10.3 3
-10.2415184449005 -10.3 3
-10.2980260641327 -10.3 3
-9.32029647360026 -9.3 3
-10.2911996236546 -10.3 2
-9.26771565221864 -9.3 3
-9.30231255951231 -9.3 1
-10.2589179573677 -10.3 3
-9.29043400636879 -9.3 3
-9.29496342956189 -9.3 3
-9.30590097598492 -9.3 2
-9.29102627732401 -9.3 3
-9.27628659987384 -9.3 3
-10.262433064778 -10.3 3
-9.32125031976099 -9.3 3
-10.2930899206054 -10.3 0
-9.31894419061516 -9.3 3
-10.2814383356321 -10.3 1
-10.2573573441095 -9.3 3
-9.29811944681968 -9.3 3
-9.31744073357501 -9.3 3
-9.26567956549435 -9.3 3
-10.2432803474484 -10.3 3
-9.31430128333698 -9.3 3
-10.3009613258527 -10.3 0
-9.27450481690231 -9.3 3
-9.31672628084933 -9.3 3
-9.3230147073618 -9.3 3
-9.32770483064622 -9.3 3
-9.30239705131289 -9.3 1
-9.31602176833549 -9.3 1
-10.2616945898737 -10.3 3
-10.2695042829726 -10.3 3
-9.36299920947033 -9.3 3
-10.2398691980868 -10.3 3
-10.28960836141 -10.3 3
-9.3032191896668 -9.3 0
-9.31627110198237 -9.3 3
-9.30613457096308 -9.3 3
-10.2435992625781 -10.3 3
-10.2457496617385 -10.3 1
-10.2025395608894 -10.3 3
-9.31870314047812 -9.3 3
-9.31446364013028 -9.3 0
-10.2361238091023 -10.3 3
-9.31243956449525 -9.3 3
-10.1748974884767 -9.3 3
-9.30820710513079 -9.3 3
-9.30047651955115 -9.3 1
-9.30096731751056 -9.3 0
-10.2805346047061 -10.3 1
-10.2588218686533 -10.3 3
-10.2870011266806 -10.3 3
-9.4070476015176 -9.3 3
-9.8125370062234 -9.3 3
-9.29362647106999 -9.3 1
-9.33256476588281 -9.3 3
-10.2680389300778 -10.3 3
-10.2456726250968 -10.3 3
-9.29898673030231 -9.3 1
-9.30395766457106 -9.3 3
-10.1774305857928 -10.3 1
-10.2819088389924 -10.3 3
-9.32530054190851 -9.3 3
-10.2722295577175 -10.3 3
-10.2493728689526 -10.3 1
-10.2807416924526 -10.3 3
-9.29866243089119 -9.3 1
-9.3174109129395 -9.3 3
-10.2030846158384 -10.3 3
-10.2633869109388 -10.3 3
-10.2527914734731 -10.3 3
-10.2565857351658 -10.3 3
-10.2805205227393 -10.3 3
-10.2491856616297 -10.3 3
-9.31824589073369 -9.3 3
-9.31854533961526 -9.3 0
-10.2897984679613 -10.3 1
-10.2437081907328 -10.3 3
-10.2682505737548 -10.3 3
-9.31133164505107 -9.3 3
-10.2569721609009 -10.3 2
-10.2526622507192 -10.3 3
-10.2631205960967 -10.3 3
-9.96504346378389 -10.3 1
-9.33164571046352 -9.3 3
-9.31559351087556 -9.3 3
-9.65978659929744 -10.3 3
-10.2888210137975 -10.3 1
-10.2588044732826 -10.3 3
-10.2476064104743 -10.3 3
-10.2176321158597 -10.3 3
-9.2896785502693 -9.3 0
-10.2921646525537 -10.3 1
-10.1767828153215 -9.3 3
-9.32371921987564 -9.3 3
-10.2563765765417 -10.3 2
-9.36541053919144 -9.3 3
-10.2888226704995 -10.3 0
-10.2779509779798 -10.3 3
-9.30620166739294 -9.3 2
-9.31635559378296 -9.3 3
-10.2963606644748 -10.3 0
-10.2170878892617 -10.3 3
-10.2027880661853 -10.3 3
-9.32979973029057 -9.3 3
-9.30137983630172 -9.3 3
-10.3121080308997 -10.3 0
-10.2878170524021 -10.3 3
-10.2259388195503 -10.3 1
-10.3185352062024 -10.3 3
-9.30883085342347 -9.3 0
-9.35128466982211 -9.3 1
-9.33149702146147 -9.3 3
-10.2510337126801 -9.3 3
-9.29825902396085 -9.3 1
-9.30693889977075 -9.3 1
-10.2906404867389 -10.3 3
-10.2563873451046 -10.3 3
-9.31154370290357 -9.3 3
-9.30349213131678 -9.3 0
-9.52441499606392 -9.3 3
-10.2678376407881 -10.3 1
-10.2924926795442 -10.3 0
-9.30202884929948 -9.3 3
-9.30734023582361 -9.3 0
-10.2949694489933 -10.3 0
-10.2913421000243 -10.3 0
-9.28258372407169 -9.3 0
-9.30248154311352 -9.3 3
-9.2962192096571 -9.3 1
-9.35615164604209 -9.3 3
-10.1673797891006 -10.3 1
-10.2892840619988 -10.3 1
-9.31745771477024 -9.3 3
-10.2963192469255 -10.3 2
-9.30699771269081 -9.3 3
-9.31509981368775 -9.3 3
-10.2917322533388 -10.3 0
-10.2435023455127 -10.3 1
-9.32621462722188 -9.3 3
-10.2790700801623 -10.3 1
-10.2610323232602 -10.3 3
-9.33387811637157 -9.3 3
-9.32979973029057 -9.3 3
-9.31487450221949 -9.3 3
-10.2959005155019 -10.3 0
-10.2936871616665 -10.3 3
-9.31472664156842 -9.3 3
-10.2279869173639 -10.3 1
-9.33392450402683 -9.3 3
-10.2836612155039 -10.3 3
-9.30275655564097 -9.3 3
-9.31989762260036 -9.3 3
-9.31063831527557 -9.3 3
-9.33286835651928 -9.3 3
-10.2294328040105 -10.3 3
-10.2806025294869 -10.3 1
-9.31787313278985 -10.3 3
-10.2604321829706 -10.3 3
-10.2565857351658 -10.3 3
-10.2678674614237 -10.3 3
-10.0743186975451 -10.3 3
-10.2439653937141 -10.3 3
-9.32132197212133 -9.3 1
-9.31537068446026 -9.3 3
-9.31057701730256 -9.3 3
-10.2912538806442 -10.3 3
-9.29140980383067 -9.3 3
-10.2928041395151 -10.3 0
-9.91459937377144 -10.3 3
-10.1363584588392 -10.3 3
-9.31356984941606 -9.3 3
-10.2424623508494 -10.3 3
-9.33119798675544 -9.3 3
-10.1919383249668 -10.3 3
-9.30536254784384 -9.3 0
-10.0804236443141 -9.3 3
-10.2816843558751 -10.3 1
-10.1392286950068 -10.3 3
-9.29104615774769 -9.3 0
-10.287098872097 -10.3 0
-9.53411125853402 -9.3 3
-10.2366286890284 -9.3 3
-10.2910024761199 -10.3 0
-9.27928523044424 -9.3 0
-10.2906404867389 -10.3 3
-9.31305710015555 -9.3 3
-9.30299097897005 -9.3 3
-10.2352909021856 -10.3 3
-9.29081918957744 -9.3 0
-9.32444775456811 -9.3 3
-10.263553409487 -10.3 1
-9.94060089705576 -9.3 3
-10.2976914103342 -10.3 0
-10.2348543612158 -10.3 3
-10.2639535030134 -10.3 3
-9.32497707084832 -9.3 3
-10.3196543083849 -10.3 0
-10.2727033744816 -10.3 3
-9.46399590347447 -9.3 1
-9.30985883699746 -9.3 3
-10.2463348917104 -10.3 1
-10.2767917007745 -10.3 3
-9.30251136374899 -9.3 3
-10.2969019918443 -10.3 0
-10.2690677420028 -10.3 3
-9.8119497053741 -10.3 3
-9.31913056958708 -9.3 3
-9.8088425608245 -10.3 3
-9.29254423050639 -9.3 0
-10.2666216215402 -10.3 3
-9.32229487035472 -9.3 3
-10.2839739180012 -10.3 3
-10.2166728854176 -10.3 1
-9.30790641372273 -9.3 3
-10.237259064129 -10.3 3
-10.2914630392683 -10.3 0
-10.3027588474929 -10.3 0
-10.2636851172938 -10.3 3
-9.31915873352061 -9.3 3
-9.31403621102136 -9.3 3
-9.29654806499865 -9.3 1
-9.30435610139548 -9.3 3
-9.31665711354199 -9.3 3
-9.33403715976094 -9.3 3
-10.2895362948742 -10.3 1
-10.295774606152 -10.3 0
-10.276911397492 -10.3 3
-9.3254094700632 -9.3 3
-9.33104971192888 -9.3 3
-10.2448310204947 -10.3 3
-9.31678799299783 -9.3 3
-10.2773462817598 -10.3 3
-9.29631074244107 -9.3 3
-9.31253109727923 -9.3 3
-10.0825239282399 -10.3 3
-10.2836612155039 -10.3 3
-9.3167821945409 -9.3 3
-10.2733900774493 -10.3 0
-9.30458555461869 -9.3 3
-10.2482993260744 -10.3 3
-9.5629333169267 -10.3 3
-10.1507974448814 -10.3 3
-9.31647736137798 -9.3 3
-9.29650996085328 -9.3 1
-10.2498475140678 -10.3 3
-9.76361211191979 -9.3 1
-9.30189838401916 -9.3 3
-9.30300091918189 -9.3 1
-10.2757724148859 -10.3 1
-9.34212476461566 -9.3 3
-9.31644339898751 -9.3 3
-9.58438512241884 -10.3 3
-9.32527072127299 -9.3 3
-9.30133262029548 -9.3 0
-9.31922085984456 -9.3 3
-10.3160725187202 -10.3 0
-9.31417040388113 -9.3 3
-10.2618834538986 -10.3 3
-10.1680445407671 -10.3 3
-9.96168739976292 -9.3 3
-9.31522489468666 -9.3 3
-9.32248953283649 -9.3 3
-9.30769228499281 -9.3 3
-9.30052249303093 -9.3 3
-10.2541565958984 -10.3 3
-9.30116529339626 -9.3 1
-9.31614643515891 -9.3 0
-10.2572604270441 -10.3 3
-10.2272683228833 -10.3 3
-10.2788050078467 -10.3 3
-9.34147492326693 -9.3 3
-10.2756067446886 -10.3 3
-9.29240216831225 -9.3 3
-10.1967489733197 -10.3 3
-9.32698913539403 -9.3 3
-9.28890776967657 -9.3 0
-10.2538252555039 -10.3 3
-9.41943103458723 -9.3 1
-9.33290770319114 -9.3 3
-9.30933490499861 -9.3 0
-9.31641979098442 -9.3 3
-9.59287406332637 -10.3 3
-9.29577976945887 -9.3 1
-10.2264747626384 -10.3 3
-9.32425019285789 -9.3 3
-10.2784802942601 -10.3 3
-9.27902264318159 -9.3 3
-9.33913027580021 -9.3 3
-10.2873792689059 -10.3 1
-10.2480868540464 -10.3 3
-9.29089622621914 -9.3 1
-9.30436065732591 -9.3 3
-9.44311648851392 -9.3 3
-10.227010291551 -10.3 3
-10.2500914634332 -10.3 3
-9.82491836841555 -10.3 3
-9.3183722142591 -9.3 3
-10.2603953213518 -10.3 3
-10.2871224801001 -10.3 3
-10.2639617865233 -10.3 3
-10.254849097323 -10.3 0
-9.31839085215632 -9.3 3
-10.1127434147464 -9.3 3
-10.1624523432586 -10.3 3
-9.32383767406669 -9.3 3
-9.31649724180161 -9.3 3
-9.29789413535137 -9.3 1
-9.33866474254588 -9.3 3
-10.2980538138908 -10.3 0
-9.29745013922275 -9.3 1
-10.2978384426343 -10.3 3
-9.90221014224489 -10.3 3
-10.2211306562503 -10.3 3
-10.2927759755816 -10.3 3
-9.30512895286569 -9.3 2
-10.1554113598751 -10.3 3
-9.3104726450783 -9.3 2
-10.2881123595287 -10.3 0
-9.32910060205813 -9.3 3
-10.3120044870265 -10.3 0
-10.1899983269569 -10.3 3
-9.31934262743957 -9.3 3
-10.2526067512031 -10.3 3
-9.29795170574493 -9.3 1
-10.2682468461754 -10.3 3
-10.2624384490595 -10.3 3
-9.33246453541346 -9.3 3
-10.2899231347848 -10.3 0
-10.2687479985221 -10.3 1
-9.3230147073618 -9.3 3
-9.30190749587999 -9.3 3
-9.32061497455453 -9.3 3
-10.2729763161316 -10.3 3
-10.3350682635379 -10.3 0
-9.32414374975611 -9.3 3
-10.3367928902914 -10.3 0
-9.29589242519303 -9.3 3
-10.2749457206015 -10.3 3
-9.2937954546712 -9.3 3
-10.2836612155039 -10.3 1
-10.2836612155039 -10.3 3
-9.31150435623174 -9.3 3
-9.71851668422583 -10.3 1
-9.28795309516487 -9.3 3
-9.29675888032468 -9.3 1
-9.32949241207464 -9.3 3
-10.1603375631906 -9.3 3
-9.32049362113499 -9.3 3
-9.72791101276141 -10.3 3
-10.2749001612973 -10.3 3
-10.2933218588816 -10.3 3
-10.281207225707 -10.3 3
-9.29797821297651 -9.3 2
-10.2902697996725 -10.3 1
-10.2469524273707 -10.3 3
-10.1919383249668 -10.3 3
-9.31340210834131 -9.3 3
-10.2852752574006 -10.3 3
-9.30472223253142 -9.3 3
-10.2618834538986 -10.3 3
-10.2836612155039 -10.3 1
-9.31128691409785 -9.3 3
-10.270564572235 -10.3 3
-9.29238974304745 -9.3 0
-9.29662510164039 -9.3 1
-9.30440580245467 -9.3 1
-10.2498475140678 -10.3 3
-10.2450704139298 -10.3 3
-10.2556650230445 -10.3 3
-9.31311715560207 -9.3 3
-9.28981398565557 -9.3 0
-10.2652755511875 -10.3 3
-10.2779095604305 -10.3 1
-10.3006966677125 -10.3 0
-10.2836612155039 -10.3 3
-9.27294751704811 -9.3 3
-10.2811790617734 -10.3 3
-9.31531352824223 -9.3 3
-10.2757434226013 -10.3 3
-9.32260633032555 -9.3 3
-10.2695042829726 -10.3 3
-9.29866036001372 -9.3 3
-10.2549642381101 -10.3 3
-10.2952966476329 -10.3 0
-9.30067573796336 -9.3 3
-9.31644795491795 -9.3 3
-9.33687550441552 -9.3 3
-10.2740548291158 -10.3 0
-9.31932191866488 -9.3 3
-10.3178543016917 -10.3 0
-10.1878512412004 -10.3 3
-9.33133714972113 -9.3 3
-9.31516691011762 -9.3 3
-10.2798802074269 -10.3 3
-10.2966928332203 -10.3 2
-9.31349281277432 -9.3 3
-10.3026432925303 -10.3 0
-10.1770449884087 -10.3 3
-9.33014515265186 -9.3 3
-9.69126186589923 -10.3 3
-9.30589766258099 -9.3 1
-10.0788029756094 -9.3 3
-9.97829418033618 -9.3 1
-10.2373907719358 -10.3 1
-9.31258618261982 -9.3 3
-10.2156614688633 -9.3 1
-10.2826531123535 -10.3 3
-9.31983798132937 -9.3 3
-9.28850394857074 -9.3 3
-10.2514462314713 -10.3 3
-10.1554333111762 -10.3 3
-10.304901377319 -10.3 0
-9.32854809195027 -9.3 3
-9.29305490888947 -9.3 3
-10.2711199815713 -10.3 1
-9.27917671646504 -9.3 3
-10.1611986340408 -9.3 3
-9.83191669172331 -10.3 3
-9.30794865962304 -9.3 3
-9.32490873189196 -9.3 2
-10.1090622229633 -10.3 3
-10.2620002513877 -10.3 1
-9.33103024568069 -9.3 3
-10.2791131544136 -10.3 3
-9.32636662962786 -9.3 3
-10.2802695323905 -10.3 3
-9.32808918550385 -9.3 3
-10.2733097274036 -10.3 3
-9.32244563023423 -9.3 3
-9.31681615693136 -9.3 3
-9.30265466846963 -9.3 3
-10.2887058730104 -10.3 1
-9.31382415316887 -9.3 3
-9.33535216695169 -9.3 3
-10.1375156651671 -9.3 3
-10.1394916964449 -10.3 1
-10.2410529116463 -10.3 3
-9.31035087748332 -9.3 3
-9.33204828904288 -9.3 3
-10.2600627384308 -10.3 3
-9.29887987302509 -9.3 1
-9.28676938160544 -9.3 0
-9.30385329234681 -9.3 1
-9.31553635465753 -9.3 3
-10.3011626151423 -10.3 0
-9.30712734962015 -9.3 3
-10.2671389267312 -10.3 3
-10.3043082780128 -10.3 0
-10.2610157562405 -10.3 3
-9.3198483357167 -9.3 1
-10.2409212038394 -10.3 3
-9.30506641236621 -9.3 3
-10.2830706012506 -10.3 3
-9.35518827384506 -9.3 3
-9.2985878793024 -9.3 1
-9.31923577016231 -9.3 3
-9.29957071774767 -9.3 3
-10.2724540408347 -10.3 1
-9.31694248045677 -9.3 3
-9.28400434601316 -9.3 3
-9.51411362319837 -9.3 1
-9.29480687122544 -9.3 1
-9.29980141349734 -9.3 1
-9.33967698745114 -9.3 3
-9.29123336507058 -9.3 3
-9.30554892681577 -9.3 2
-10.2618834538986 -10.3 3
-10.2755926627219 -10.3 3
-9.31556037683611 -9.3 3
-10.1895452189674 -10.3 3
-10.2141070682375 -10.3 3
-10.2436477211108 -10.3 3
-9.30700475367416 -9.3 3
-10.0507964287628 -10.3 3
-9.32515847971433 -9.3 3
-9.27152855180859 -9.3 3
-9.30742307092225 -9.3 3
-10.2618834538986 -10.3 3
-10.2539838847178 -10.3 3
-10.2457140426461 -10.3 3
-9.34720379868814 -9.3 1
-10.3140012270789 -10.3 0
-9.53259537622912 -9.3 3
-9.3213820275678 -9.3 3
-10.1694730320429 -10.3 3
-9.32607173667673 -9.3 3
-10.274311203746 -10.3 1
-9.32178874790211 -9.3 3
-10.2977021788971 -10.3 3
-9.29144169534361 -9.3 0
-9.59975144739013 -9.3 3
-9.27462824119927 -9.3 0
-9.30327013325245 -9.3 3
-9.36064917772221 -9.3 3
-9.30257638930142 -9.3 3
-10.2931342373831 -10.3 2
-9.7457793718868 -9.3 3
-9.3342761390205 -9.3 3
-10.2526622507192 -10.3 3
-10.2696641547129 -10.3 3
-9.31477427175014 -9.3 3
-10.2766156761899 -10.3 3
-9.33475741094356 -9.3 3
-9.31702572973089 -9.3 3
-9.30092589996122 -9.3 1
-10.2860278142717 -10.3 3
-9.31394799164132 -9.3 1
-9.31688988016913 -9.3 3
-10.2778747696891 -10.3 3
-10.258656198456 -10.3 3
-10.0593611637855 -10.3 3
-10.2936353897299 -10.3 0
-10.3313042366562 -10.3 0
-9.33307337338842 -9.3 3
-9.2984930331145 -9.3 1
-9.3155015639161 -9.3 3
-10.270141284881 -10.3 3
-10.28428372127 -10.3 3
-10.2787453665757 -10.3 3
-10.2267381782521 -10.3 3
-10.2828821514012 -10.3 3
-10.2822675149694 -10.3 3
-9.32571554575263 -9.3 3
-10.0838136707256 -10.3 3
-10.2619435093451 -10.3 3
-9.31937824653198 -9.3 3
-10.2836612155039 -10.3 3
-9.30675417750081 -9.3 3
-9.31898229476053 -9.3 0
-9.30305227694307 -9.3 1
-10.2804153221641 -10.3 2
-10.2619857552455 -10.3 3
-9.32287968615105 -9.3 3
-10.2906404867389 -10.3 3
-9.30234238014778 -9.3 1
-9.30088406823644 -9.3 1
-10.2238339796941 -10.3 1
-9.30773908682351 -9.3 3
-9.30222806771168 -9.3 3
-9.3095055453018 -9.3 3
-9.56361877736788 -10.3 3
-10.2706792988466 -10.3 3
-10.2701433557585 -10.3 3
-9.30302411300954 -9.3 2
-9.67412204146626 -10.3 3
-9.26150716157636 -9.3 3
-10.2586868474425 -10.3 3
-9.29750729544078 -9.3 0
-9.30834751062295 -9.3 3
-9.30114127121768 -9.3 3
-10.2784802942601 -10.3 3
-9.8759273938007 -9.3 3
-10.0333699948886 -10.3 3
-9.29349766249163 -9.3 0
-10.2532412680586 -10.3 2
-9.31599733198138 -9.3 3
-9.29916648246632 -9.3 1
-9.3045412378409 -9.3 3
-9.30776890745903 -9.3 2
-9.30253124417266 -9.3 0
-9.30869666056366 -9.3 3
-9.3008438932136 -9.3 1
-9.90817012759129 -10.3 3
-10.28631193866 -10.3 3
-9.31882863565256 -9.3 3
-10.2644940020319 -10.3 3
-10.1155970838942 -10.3 3
-9.29710264598399 -9.3 1
-9.30586204348859 -9.3 3
-10.1854349413734 -10.3 1
-9.72498941883275 -9.3 3
-10.2906404867389 -10.3 3
-9.28759690424072 -9.3 0
-10.2629872315879 -10.3 3
-9.3139608310816 -9.3 3
-10.2784720107502 -10.3 3
-9.28539349061721 -9.3 0
-10.2713013904373 -10.3 3
-9.8009069583758 -10.3 3
-9.2954517424683 -9.3 0
-9.31625784836661 -9.3 3
-9.32125777491986 -9.3 3
-10.3017975461733 -10.3 0
-10.2700617631863 -10.3 3
-9.31928050111559 -9.3 3
-9.3215166346031 -9.3 3
-9.31458043761933 -9.3 3
-9.3193583661083 -9.3 3
-10.2461874452348 -10.3 3
-10.2670126032058 -10.3 3
-9.3534251287707 -9.3 3
-10.2584350287427 -10.3 3
-10.2584979834176 -10.3 3
-9.32038717803326 -9.3 3
-9.33273954794091 -9.3 3
-10.2309404028055 -10.3 1
-10.3383742123242 -10.3 0
-10.2568454232 -10.3 3
-9.32835425781946 -9.3 1
-10.2639394210466 -10.3 2
-9.31534417722872 -9.3 0
-10.2454825185455 -10.3 3
-10.27407098196 -10.3 3
-9.37379966380515 -9.3 3
-9.3145332216131 -9.3 3
-10.2361465887544 -10.3 3
-10.0741211358349 -9.3 3
-9.2898889514198 -9.3 3
-9.2990169651133 -9.3 3
-9.45169074957305 -9.3 3
-10.2796279745516 -10.3 3
-9.32495263449426 -9.3 3
-9.82512959791707 -10.3 3
-9.51025185090024 -10.3 3
-9.30321463373637 -9.3 1
-9.29885875007495 -9.3 1
-10.2594551429823 -10.3 3
-9.29652321446905 -9.3 1
-9.31719388498109 -9.3 3
-10.287584285775 -10.3 3
-10.28428372127 -10.3 3
-9.40256622268175 -9.3 3
-10.2568454232 -10.3 3
-10.2703467159256 -10.3 1
-10.28428372127 -10.3 3
-9.30016298870285 -9.3 0
-10.285222657113 -10.3 3
-10.2095035076312 -10.3 1
-9.30949146333501 -9.3 3
-9.30118103206499 -9.3 0
-9.31675237390543 -9.3 0
-10.2973600699397 -10.3 0
-9.33681751984647 -9.3 3
-10.3053656680468 -10.3 2
-9.30800912924505 -9.3 3
-9.31496727752992 -9.3 3
-9.28582506148107 -9.3 0
-9.29832322116227 -9.3 0
-10.1422911086031 -10.3 1
-9.31131921978628 -9.3 1
-10.2858360510184 -10.3 3
-9.3131494612905 -9.3 3
-9.33238377119229 -9.3 3
-10.2754841487426 -10.3 1
-9.27559534097577 -9.3 3
-10.2425298614548 -10.3 1
-10.2210221422711 -10.3 3
-9.32275377680113 -9.3 3
-10.2725401893374 -10.3 1
-9.30072668154901 -9.3 3
-10.2947756148625 -10.3 0
-10.2778234119279 -10.3 0
-9.30561436654369 -9.3 3
-10.2821846798708 -10.3 3
-10.244482698905 -10.3 3
-9.31389083542325 -9.3 0
-10.2790386028248 -9.3 3
-10.2836612155039 -10.3 3
-10.246505946189 -10.3 3
-10.2625631158829 -10.3 3
-10.2366957854583 -10.3 3
-9.31053352887578 -9.3 3
-9.31904276438253 -9.3 3
-10.2498475140678 -10.3 3
-10.2760590243271 -10.3 3
-10.2973522006054 -10.3 0
-9.31931984778745 -9.3 3
-9.3201138222078 -9.3 3
-9.29866036001372 -9.3 3
-9.55451230080005 -9.3 3
-9.35531625407241 -9.3 3
-10.2820898336828 -10.3 3
-10.2727033744816 -10.3 3
-10.2556269188991 -10.3 3
-10.185579074445 -10.3 3
-10.2586636536149 -10.3 3
-10.2325763960035 -10.3 3
-9.31986945866683 -9.3 3
-9.30413493168217 -9.3 3
-10.2610343941377 -10.3 3
-10.2801374104082 -10.3 1
-10.2647917942115 -10.3 3
-9.3242663457021 -9.3 3
-9.32942738652221 -9.3 3
-9.3063623674843 -9.3 1
-9.59745857186003 -10.3 3
-9.29384142815093 -9.3 0
-9.31609963332821 -9.3 3
-10.2493861225684 -10.3 3
-9.30466673301534 -9.3 2
-10.2642206462065 -10.3 3
-10.265519500553 -10.3 3
-9.31822393943254 -9.3 3
-9.31505839613841 -9.3 3
-9.97485403869012 -10.3 3
-10.2770455903518 -10.3 3
-10.2888139728141 -10.3 3
-9.32584269762901 -9.3 3
-10.2625631158829 -10.3 3
-9.32308056126521 -9.3 3
-10.2359100945478 -10.3 3
-10.2526622507192 -10.3 3
-9.31045110795263 -9.3 3
-9.40749822445417 -9.3 1
-10.2551953480353 -10.3 3
-10.2674338196823 -10.3 1
-9.29684130124779 -9.3 3
-9.29573793773405 -9.3 3
-9.29208739493744 -9.3 3
-10.2878870480605 -10.3 1
-9.32320522808867 -9.3 3
-10.2596510479906 -10.3 3
-9.32473105060541 -9.3 2
-9.31734423068512 -9.3 3
-10.2025983738094 -10.3 3
-10.2839958693023 -10.3 3
-9.33877739828004 -9.3 3
-10.2480868540464 -10.3 3
-9.31008166341276 -9.3 3
-9.32342639780199 -9.3 3
-9.31576994963565 -9.3 0
-10.2700845428385 -10.3 3
-10.2839619069119 -10.3 3
-10.2573242100701 -10.3 3
-10.2489495815986 -10.3 3
-9.26667441502888 -9.3 3
-9.30704534287248 -9.3 3
-9.37251944735583 -9.3 3
-9.31621933004571 -9.3 3
-9.2983236353378 -9.3 1
-9.29801258954241 -9.3 3
-10.1224318078822 -10.3 3
-10.2724540408347 -10.3 1
-9.30006607163747 -9.3 3
-10.2772174731814 -10.3 3
-10.2965955019794 -10.3 0
-9.30379779283072 -9.3 3
-9.33771959407054 -9.3 3
-9.4637059806293 -9.3 3
-10.2765253859324 -10.3 3
-10.2967209971538 -10.3 2
-10.1753398279034 -9.3 3
-9.29927541062106 -9.3 0
-9.23523642422149 -9.3 3
-9.3228772010981 -9.3 3
-9.32050646057532 -9.3 3
-10.1055694810296 -10.3 3
-10.2509918809553 -10.3 3
-9.3126362978545 -9.3 3
-10.2644774350122 -10.3 3
-9.3213476510019 -9.3 3
-9.29155310855131 -9.3 1
-10.2606127634857 -10.3 3
-9.3074189291673 -9.3 3
-10.2780582494325 -10.3 3
-9.3151205224624 -9.3 3
-10.2471367354651 -10.3 3
-10.2790932739899 -10.3 3
-10.2566118282218 -10.3 3
-9.29405762775837 -9.3 1
-10.1876424967518 -10.3 3
-10.2591155190779 -10.3 3
-9.31351683495294 -9.3 3
-10.2536040857906 -10.3 1
-9.45368790380101 -9.3 3
-9.29677213394045 -9.3 2
-9.32361112007192 -9.3 3
-9.38642207613433 -9.3 1
-9.31636843322324 -9.3 3
-9.31408425537856 -9.3 3
-10.1901374899226 -10.3 3
-9.28451792362469 -9.3 1
-9.31995395046746 -9.3 3
-9.30059911549714 -9.3 3
-9.31059606937526 -9.3 3
-10.2598510947538 -10.3 3
-9.30464105413477 -9.3 0
-10.083723380468 -9.3 3
-9.30766950534069 -9.3 3
-9.32001276338747 -9.3 3
-10.2601314915626 -10.3 3
-10.3000737477708 -10.3 0
-9.29203106707039 -9.3 1
-10.2652217083734 -10.3 1
-10.2255760018183 -10.3 1
-10.2175157325461 -10.3 1
-10.2867994232154 -10.3 0
-10.2459211303927 -10.3 3
-10.2870901744116 -10.3 3
-9.31774515256249 -9.3 3
-10.3243241370701 -10.3 0
-10.3168536537002 -10.3 0
-9.52003053429349 -10.3 3
-10.250800946053 -10.3 3
-10.2621129071218 -10.3 3
-9.32336302895154 -9.3 3
-10.2460553232525 -10.3 3
-9.31831878562049 -9.3 3
-10.2013848396145 -10.3 3
-9.31262221588771 -9.3 3
-9.29690342757178 -9.3 1
-9.31863190229331 -9.3 3
-10.2826531123535 -10.3 3
-9.37050903951211 -9.3 2
-9.29743440055398 -9.3 1
-10.1853777851553 -10.3 3
-9.31587929196587 -9.3 3
-9.29518377092424 -9.3 3
-10.2956271596764 -10.3 0
-9.31895661587996 -9.3 3
-9.67900765558342 -10.3 1
-9.36549378846556 -9.3 3
-9.32407499662426 -9.3 3
-10.2618834538986 -10.3 3
-10.0291801955999 -10.3 3
-9.42617256908922 -9.3 1
-10.2420817235712 -10.3 3
-9.31470303356532 -9.3 3
-10.2847517395773 -10.3 1
-10.2525081774358 -10.3 3
-9.48846539160967 -9.3 3
-10.262223906154 -10.3 3
-9.3371414050821 -9.3 3
-9.34675690333103 -9.3 3
-9.82737608579191 -10.3 3
-10.2557085114713 -10.3 3
-10.3462253229723 -10.3 0
-10.2836612155039 -10.3 3
-9.31511389565449 -9.3 3
-9.31547505668456 -9.3 3
-9.28801273643585 -9.3 3
-9.29402987800033 -9.3 3
-9.29532044883697 -9.3 3
-9.29826937834818 -9.3 1
-10.286495832579 -10.3 0
-10.2346431317143 -10.3 3
-10.0780301241392 -9.3 3
-9.31326543042858 -9.3 3
-9.53090181263763 -9.3 3
-9.32022813464389 -9.3 3
-9.77144499884622 -9.3 3
-9.30159686426013 -9.3 3
-9.29988052101652 -9.3 1
-9.31610087585467 -9.3 3
-10.3034078604907 -10.3 0
-10.0339510831054 -9.3 3
-9.29919795980382 -9.3 1
-9.62112248866106 -10.3 3
-9.29309135633285 -9.3 3
-9.29230607959784 -9.3 3
-10.2801303694248 -10.3 3
-10.3015767906355 -10.3 0
-9.42492672920581 -9.3 3
-9.72232295700783 -9.3 1
-10.2740328778146 -10.3 3
-9.30098885463618 -9.3 1
-9.30671441665346 -9.3 3
-9.3291867505607 -9.3 3
-9.38247125610519 -9.3 3
-10.3585205366619 -10.3 0
-10.3117998843328 -10.3 0
-9.31362203552822 -9.3 3
-9.2994820841921 -9.3 1
-10.3440757521629 -10.3 0
-10.2457140426461 -10.3 3
-9.3293325403343 -9.3 3
-10.208306540456 -10.3 3
-9.30486885065599 -9.3 3
-10.2802778159003 -10.3 3
-10.2594621839657 -10.3 1
-10.3037433426401 -10.3 3
-9.33183291778641 -9.3 3
-9.28059485335359 -9.3 0
-10.2627138757624 -10.3 3
-9.31006840979699 -9.3 3
-10.0466762109569 -10.3 3
-10.2775078102021 -10.3 3
-9.31477634262761 -9.3 3
-10.2566089289934 -10.3 3
-10.2721790283073 -10.3 3
-10.2497439701945 -10.3 3
-10.2720464921495 -10.3 3
-10.1474500785458 -10.3 1
-9.42295898143788 -9.3 3
-10.2562419695065 -10.3 2
-10.2402336725208 -10.3 3
-10.240432062582 -10.3 3
-9.5804272614063 -9.3 3
-9.32611688180549 -9.3 3
-10.2822803544097 -10.3 3
-10.2504447551289 -10.3 3
-10.2836612155039 -10.3 3
-10.2683785539822 -10.3 1
-9.31550487732003 -9.3 3
-10.2583256864125 -10.3 3
-9.31419276935777 -9.3 3
-10.3160377279787 -10.3 0
-9.31760226201734 -9.3 1
-10.265789128799 -10.3 3
-10.2618834538986 -10.3 3
-10.2617476043369 -10.3 2
-9.2759080434731 -9.3 0
-10.2657957556069 -10.3 3
-10.2778987918677 -10.3 3
-9.3086349484152 -9.3 3
-9.32576607516279 -9.3 3
-10.2660421900254 -10.3 3
-10.252977852445 -10.3 3
-10.1143814788218 -10.3 3
-10.2658032107658 -10.3 3
-9.31059275597133 -9.3 3
-10.304472291508 -10.3 0
-10.3025004019852 -10.3 0
-9.3170062634827 -9.3 3
-10.2980670675065 -10.3 0
-10.2324728521302 -10.3 1
-10.2888210137975 -10.3 1
-9.34049001394419 -9.3 3
-10.2822584031086 -10.3 3
-10.2509997502897 -10.3 3
-9.32471241270824 -9.3 3
-9.31264706641731 -9.3 2
-9.31400556203483 -9.3 3
-9.3183858820504 -9.3 3
-10.2906404867389 -10.3 3
-10.2623510580304 -10.3 3
-9.3176664592188 -9.3 3
-10.292506761511 -10.3 0
-10.2744785306453 -10.3 3
-9.30912574637456 -9.3 1
-9.30747649956086 -9.3 0
-9.28681245585673 -9.3 3
-10.2346224229396 -10.3 3
-10.2687952145283 -10.3 3
-9.31990714863671 -9.3 3
-9.31503188890687 -9.3 3
-10.2519034812157 -10.3 1
-9.70666546666487 -9.3 3
-9.32295755114377 -9.3 3
-9.29292941371503 -9.3 0
-10.2683669570684 -10.3 2
-9.29915944148297 -9.3 0
-9.29389485678954 -9.3 1
-9.31034259397343 -9.3 3
-10.2608190228813 -10.3 2
-9.31567717432521 -9.3 3
-10.241309700452 -9.3 3
-9.33741848848703 -9.3 3
-10.2836612155039 -10.3 3
-10.2836612155039 -10.3 1
-9.31786153587606 -9.3 3
-10.2433408170704 -10.3 1
-9.32100637039555 -9.3 3
-10.027753361026 -10.3 3
-10.2816905685075 -10.3 3
-10.2915541578768 -10.3 3
-9.33108201761736 -9.3 3
-9.30919449950646 -9.3 3
-10.2374968008621 -10.3 3
-10.2738286892965 -10.3 3
-9.32416818611022 -9.3 3
-9.29844084700234 -9.3 1
-9.3279115042173 -9.3 2
-10.2275425070597 -10.3 3
-9.32429782303956 -9.3 3
-9.29100805360232 -9.3 0
-9.32080301022839 -9.3 3
-9.30545946490922 -9.3 0
-9.29548114892833 -9.3 1
-10.1573994022422 -10.3 3
-9.31382125394038 -9.3 3
-9.31266156255958 -9.3 3
-9.31621974422124 -9.3 3
-10.1866956915745 -10.3 3
-9.31363736002146 -9.3 3
-9.31160127329712 -9.3 3
-9.5269079183572 -9.3 3
-10.2848755780498 -10.3 3
-9.28596753785069 -9.3 0
-9.30783766059088 -9.3 0
-10.2682505737548 -10.3 3
-9.318893661205 -9.3 3
-9.32026126868334 -9.3 3
-10.2540373133564 -10.3 3
-9.29862225586835 -9.3 1
-9.32108713461671 -9.3 3
-9.29781792706064 -9.3 1
-9.31144678583819 -9.3 0
-9.30447952569244 -9.3 3
-10.2906404867389 -10.3 3
-9.319014600449 -9.3 3
-9.31400887543881 -9.3 0
-10.2574289964698 -10.3 3
-10.2618834538986 -10.3 3
-9.2971436493578 -9.3 2
-9.31149648689738 -9.3 3
-9.29910849789728 -9.3 3
-9.30581565583333 -9.3 3
-10.2693676050598 -10.3 3
-9.32177839351474 -9.3 3
-9.29696224049179 -9.3 1
-9.31645789512979 -9.3 3
-9.32253467796525 -9.3 3
-9.27884289101757 -9.3 0
-9.97910182254782 -9.3 3
-9.3070983573356 -9.3 3
-9.30308002670111 -9.3 3
-10.0329988936467 -10.3 3
-10.2684705009416 -10.3 3
-10.2031749060959 -10.3 3
-9.29876845981743 -9.3 0
-10.2928803478059 -10.3 2
-10.1377496743208 -10.3 3
-10.3323405037401 -10.3 0
-9.43972439122502 -9.3 1
-9.34303346564763 -9.3 3
-9.31299331712957 -9.3 1
-10.2605589206716 -10.3 3
-9.32081709219518 -9.3 3
-9.32496050382862 -9.3 3
-9.33286794234379 -9.3 3
-10.1940187284689 -10.3 3
-10.2687952145283 -10.3 3
-9.32953382962394 -9.3 3
-10.2870901744116 -10.3 3
-10.2594095836781 -10.3 2
-9.31748215112435 -9.3 3
-9.31317928192601 -9.3 3
-9.3116928060811 -9.3 3
-9.38578051829545 -9.3 3
-10.212268129048 -10.3 3
-10.0831427064266 -10.3 1
-9.34198643000094 -9.3 3
-10.0774063758465 -9.3 3
-9.3078728655078 -9.3 0
-10.2487226134284 -10.3 3
-9.28382252297166 -9.3 3
-9.33810891903409 -9.3 3
-9.30225416076778 -9.3 2
-10.2968456639772 -10.3 2
-10.2808170723924 -10.3 2
-9.32253592049171 -9.3 3
-9.9084244313441 -10.3 1
-9.28747099489084 -9.3 0
-10.2936871616665 -10.3 3
-10.2968564325401 -10.3 3
-10.2574120152746 -10.3 3
-10.25545130849 -10.3 3
-10.0535581509511 -9.3 3
-9.3122689241921 -9.3 3
-9.60226590680903 -9.3 3
-10.2427054718639 -10.3 1
-9.31598946264702 -9.3 3
-9.31217407800415 -9.3 3
-10.1017752193369 -10.3 3
-10.2565857351658 -10.3 3
-9.29617365035286 -9.3 1
-9.29872787061911 -9.3 1
-10.2680993996998 -10.3 3
-10.1789680052234 -10.3 3
-9.29073676865429 -9.3 0
-10.2216011596106 -10.3 3
-9.29719127953952 -9.3 3
-10.3032463320484 -10.3 0
-9.29674769758634 -9.3 1
-10.2360898467119 -10.3 3
-10.2619522070305 -10.3 3
-10.2086146870229 -10.3 3
-10.2850002448732 -10.3 3
-9.32221659118651 -9.3 3
-9.31784248380336 -9.3 3
-10.2892629390487 -10.3 3
-10.2906404867389 -10.3 3
-10.2860100047255 -10.3 0
-9.31820944329032 -9.3 3
-10.3456297386132 -10.3 2
-10.294380491442 -10.3 2
-9.27430187091068 -9.3 3
-10.2784529586775 -10.3 1
-9.31286989283265 -9.3 2
-10.2596560180965 -10.3 3
-9.33418087865707 -9.3 3
-10.3708853318344 -10.3 0
-9.28700753251399 -9.3 0
-9.29809169706163 -9.3 1
-10.2465328675961 -10.3 3
-9.28342077274332 -9.3 3
-9.33409928608493 -9.3 3
-10.2959742387396 -10.3 2
-9.31990093600433 -9.3 3
-9.30731248606557 -9.3 2
-9.31112290060256 -9.3 3
-9.32763856256732 -9.3 3
-9.31430873849585 -9.3 3
-9.76578943248725 -9.3 3
-10.2498135516773 -10.3 3
-9.26216528643499 -9.3 3
-9.81651723271257 -9.3 3
-10.262704349726 -10.3 3
-9.3185428545623 -9.3 3
-10.2599741048752 -10.3 1
-9.29683343191343 -9.3 1
-9.29292361525814 -9.3 0
-10.2576054352299 -10.3 3
-9.51116552203813 -9.3 3
-10.2782491843349 -10.3 1
-10.2532010930358 -10.3 1
-9.29801010448945 -9.3 1
-10.2885940456273 -10.3 1
-10.2836612155039 -10.3 3
-10.2914762928841 -10.3 0
-10.2993936716111 -10.3 2
-9.30912657472557 -9.3 3
-10.2936871616665 -10.3 3
-10.2812403597464 -10.3 3
-10.2687952145283 -10.3 3
-9.31565812225251 -9.3 3
-9.30241196163065 -9.3 0
-9.27324199582371 -9.3 0
-9.31436920811785 -9.3 3
-10.2888210137975 -10.3 1
-9.32124534965507 -9.3 3
-10.2862618234253 -10.3 1
-9.24170543124894 -9.3 3
-10.285253720275 -10.3 3
-9.29532748982036 -9.3 0
-10.2931031742212 -10.3 2
-10.2894712693217 -10.3 0
-10.2888210137975 -10.3 1
-9.32773050952678 -9.3 3
-10.2731979000205 -10.3 3
-9.32594748402879 -9.3 3
-10.2560294974785 -10.3 1
-10.2946447354067 -10.3 0
-10.2676694855379 -10.3 3
-10.1612698722256 -9.3 1
-9.30016050364989 -9.3 1
-10.2981031007745 -10.3 2
-10.2771160001856 -10.3 3
-9.30022097327189 -9.3 1
-9.30637727780206 -9.3 3
-10.0967972440848 -10.3 3
-10.2584971550667 -10.3 3
-10.2187503896912 -10.3 3
-9.33097267528714 -9.3 3
-9.30655040315817 -9.3 3
-10.1755477440009 -10.3 3
-10.267210164916 -10.3 3
-10.2902027032426 -10.3 3
-10.2801374104082 -10.3 3
-10.3087755748819 -10.3 0
-9.3104656040949 -9.3 3
-9.31474527946559 -9.3 3
-10.2926082345068 -10.3 0
-10.2895362948742 -10.3 1
-10.266214072855 -10.3 3
-9.30165899058412 -9.3 1
-9.31774515256249 -9.3 3
-10.2662248414178 -10.3 2
-9.48894459265525 -9.3 3
-9.30980333748137 -9.3 3
-9.29881608999915 -9.3 1
-9.32607173667673 -9.3 3
-10.2610323232602 -10.3 3
-9.33501337139831 -9.3 3
-9.29749818357996 -9.3 1
-10.2561433957391 -10.3 3
-9.32293228643865 -9.3 3
-9.71642923974036 -9.3 1
-10.2682377343145 -10.3 1
-9.30108411499961 -9.3 0
-9.30200027119046 -9.3 3
-9.32634095074729 -9.3 3
-9.30439793312031 -9.3 3
-9.29539334372377 -9.3 0
-9.28774186566335 -9.3 1
-10.2947399957701 -10.3 0
-10.2711195673958 -10.3 3
-10.2562788311253 -10.3 1
-10.2730247746643 -10.3 3
-10.2598038787475 -10.3 3
-9.29689431571091 -9.3 3
-9.3197381650355 -9.3 3
-9.30646259795366 -9.3 3
-9.31011396910123 -9.3 3
-10.2723774183685 -10.3 3
-9.3183792552425 -9.3 3
-10.2802778159003 -10.3 3
-10.2964704209805 -10.3 0
-9.28444420038691 -9.3 3
-10.2215593278857 -10.3 1
-10.2853605775522 -10.3 2
-9.3318043396774 -9.3 3
-9.86518078227998 -9.3 1
-10.2637791351308 -10.3 3
-10.2628360575329 -10.3 3
-10.2947283988563 -10.3 2
-9.29905382673221 -9.3 3
-10.2751834573346 -10.3 1
-10.2144172856819 -10.3 1
-9.28665755422226 -9.3 3
-9.31103965132843 -9.3 3
-10.2836612155039 -10.3 3
-10.2625718135683 -10.3 3
-10.2304185416842 -10.3 3
-9.30683535589746 -9.3 3
-9.31486704706061 -9.3 3
-10.1313270549485 -10.3 3
-10.2706792988466 -10.3 3
-9.29565137505599 -9.3 0
-10.2176321158597 -10.3 3
-9.32884588412984 -9.3 3
-10.2495526211166 -10.3 3
-10.3457523345591 -10.3 0
-9.29714530605979 -9.3 3
-10.2970800873063 -10.3 0
-10.2959419330512 -10.3 0
-10.3259033882255 -10.3 0
-10.28428372127 -10.3 3
-10.2608670672385 -10.3 3
-10.2698298249102 -10.3 3
-10.2504845159762 -10.3 3
-10.2517552063892 -10.3 3
-9.30480589598103 -9.3 3
-9.299216597701 -9.3 1
-9.30182051902644 -9.3 1
-9.30814622133326 -9.3 3
-9.33932742333494 -9.3 3
-9.32551715569139 -9.3 3
-9.31613483824513 -9.3 3
-10.2761020985784 -10.3 3
-10.2381992424985 -10.3 3
-9.2917693081587 -9.3 1
-10.2924988921767 -10.3 2
-10.1692199708166 -10.3 3
-9.32364259740943 -9.3 3
-9.26170016735615 -9.3 3
-10.1432768462768 -9.3 3
-9.28770790327289 -9.3 3
-10.2714268856118 -10.3 3
-10.2629835040084 -10.3 3
-10.2364505935664 -10.3 1
-9.30303239651939 -9.3 3
-9.93643677664767 -10.3 3
-9.32722190202122 -9.3 3
-9.33753942773103 -9.3 3
-9.31561090624628 -9.3 3
-9.30138107882822 -9.3 1
-9.29716642900992 -9.3 1
-9.32316960899627 -9.3 3
-9.31736866703923 -9.3 3
-9.34037860073653 -9.3 3
-10.2391029734245 -10.3 3
-10.2868230312185 -10.3 3
-9.30988285917604 -9.3 3
-10.2350689041213 -10.3 1
-10.2201200680471 -10.3 3
-10.2724561117122 -10.3 1
-10.2930079138577 -10.3 2
-9.3779728960741 -9.3 1
-10.2418912028444 -10.3 1
-10.2542162371695 -10.3 3
-9.31764699297061 -9.3 3
-10.2949561953775 -10.3 3
-9.29362647106999 -9.3 0
-9.31076256792351 -9.3 3
-10.2813579855864 -10.3 3
-10.2820931470868 -10.3 3
-10.2938553169167 -10.3 2
-9.31847203055297 -9.3 3
-9.31438494678659 -9.3 3
-10.2578162505559 -10.3 3
-9.33152270034204 -9.3 3
-9.34044859639489 -9.3 3
-9.33035224039843 -9.3 3
-10.1855654066537 -10.3 3
-9.28701043174243 -9.3 3
-9.31850226536397 -9.3 3
-9.29866947187458 -9.3 1
-10.0558112656338 -10.3 3
-9.29931144388895 -9.3 1
-9.31504845592662 -9.3 3
-9.31760309036831 -9.3 3
-10.2396066108242 -10.3 3
-9.27670243206897 -9.3 0
-10.2683491475222 -10.3 3
-9.31314904711501 -9.3 3
-9.33719566207168 -9.3 2
-9.32805273806047 -9.3 3
-9.32063941090859 -9.3 3
-9.29351340116036 -9.3 3
-9.3215402426062 -9.3 3
-10.273257127116 -10.3 3
-9.32634136492278 -9.3 3
-9.31828896498498 -9.3 3
-9.30481666454389 -9.3 3
-9.30061112658646 -9.3 1
-9.32271567265577 -9.3 3
-10.2625138289992 -10.3 3
-9.29978484647759 -9.3 1
-9.29849261893897 -9.3 1
-10.1982905345052 -10.3 3
-9.32358999712179 -9.3 3
-9.44413328934956 -10.3 1
-9.32445686642893 -9.3 1
-10.2836612155039 -10.3 3
-9.30741768664084 -9.3 0
-9.61362342718214 -10.3 3
-10.1777105684262 -10.3 3
-10.2354805945615 -10.3 3
-10.2326012465331 -10.3 3
-9.48399229628366 -9.3 1
-9.30263313134401 -9.3 1
-9.30615196633375 -9.3 3
-10.2752406135527 -10.3 3
-10.2542162371695 -10.3 3
-9.27142169453133 -9.3 0
-9.30269857107193 -9.3 1
-10.2600163507755 -10.3 1
-10.1329050635774 -9.3 1
-9.29457327624733 -9.3 1
-10.2792423771674 -10.3 3
-9.29405721358289 -9.3 0
-9.37938026439984 -9.3 3
-9.38009057537058 -9.3 3
-9.38569519814385 -9.3 3
-9.32311162442722 -9.3 3
-10.2680940154184 -10.3 3
-9.95983106520265 -9.3 1
-9.32736603509283 -9.3 3
-10.2687952145283 -10.3 3
-10.2489338429299 -10.3 3
-10.203680614373 -10.3 3
-9.3617732500106 -9.3 3
-9.28898894807322 -9.3 0
-9.30777056416101 -9.3 0
-9.31059606937526 -9.3 3
-10.2549219922098 -10.3 3
-9.82280193164558 -10.3 3
-10.3031154525925 -10.3 0
-10.1745951403667 -10.3 3
-10.2519680925927 -10.3 3
-10.2556115944059 -10.3 3
-10.2919053786949 -10.3 2
-10.2896555774162 -10.3 3
-9.30468578508804 -9.3 1
-10.3122041196141 -10.3 0
-9.34031150430667 -9.3 3
-10.2635964837383 -10.3 3
-10.2716372867623 -10.3 3
-10.2526622507192 -10.3 3
-9.32222321799442 -9.3 3
-9.31149855777481 -9.3 3
-9.32738425881452 -9.3 3
-10.1252867195564 -9.3 3
-9.87846214781876 -10.3 3
-9.34469803695458 -9.3 3
-9.57793972339447 -9.3 1
-10.2544738543262 -10.3 3
-10.2963192469255 -10.3 0
-9.31234140490337 -9.3 3
-10.2687711923497 -10.3 3
-9.31369244536201 -9.3 3
-10.2638118549947 -10.3 3
-10.2403670370296 -10.3 3
-9.3181315782976 -9.3 3
-9.31649310004671 -9.3 3
-9.97527898274608 -9.3 1
-10.2852197578846 -10.3 2
-9.31878266217283 -9.3 3
-9.31756788545144 -9.3 3
-9.31201586296575 -9.3 3
-10.2305647456332 -10.3 3
-9.31565066709363 -9.3 3
-9.29620222846187 -9.3 3
-9.37247885815751 -9.3 3
-9.31334992222921 -9.3 3
-9.30801906945688 -9.3 3
-9.27046494914215 -9.3 3
-10.2597102750861 -10.3 3
-10.2854400992469 -10.3 3
-9.31137057754746 -9.3 3
-10.2594708816511 -10.3 3
-9.30957181338069 -9.3 0
-9.32302464757364 -9.3 3
-9.30190086907212 -9.3 1
-10.2627913265796 -10.3 3
-9.33019733876397 -9.3 3
-10.2621261607376 -10.3 3
-10.2888429650986 -10.3 1
-10.2527036682685 -10.3 3
-9.82224113802786 -10.3 3
-9.31171517155773 -9.3 3
-10.2527330747285 -10.3 3
-9.31493662854344 -9.3 2
-9.29918967629397 -9.3 0
-10.2540721040979 -10.3 3
-9.50429269390485 -9.3 3
-9.31476930164422 -9.3 3
-10.3333009767086 -10.3 0
-10.2657684200244 -10.3 3
-9.50946781669174 -9.3 1
-10.3006974960635 -10.3 0
-9.30005944482956 -9.3 1
-10.2654569600535 -10.3 3
-9.33536045046159 -9.3 3
-9.30950513112631 -9.3 3
-9.92590305133042 -10.3 3
-9.30613291426109 -9.3 1
-10.2943937450578 -10.3 2
-10.2763501896988 -10.3 3
-9.51179589713871 -9.3 3
-9.78947695729137 -10.3 1
-10.3461325476619 -10.3 0
-10.270748466154 -10.3 3
-10.2631678121029 -10.3 3
-10.2933218588816 -10.3 3
-10.2408723311312 -10.3 3
-9.31422217581775 -9.3 3
-10.2813298216529 -10.3 1
-9.78411628388358 -9.3 1
-10.2788352426577 -10.3 3
-10.3106339803196 -10.3 0
-9.31621394576431 -9.3 3
-10.2992395983276 -10.3 0
-10.3001996571208 -10.3 3
-9.31202663152861 -9.3 3
-10.2776912899456 -9.3 1
-10.2655675449102 -10.3 3
-10.3740280954764 -10.3 3
-10.0631181496839 -10.3 3
-9.3095523471325 -9.3 3
-9.29558842038103 -9.3 3
-10.2961589610096 -10.3 2
-9.32284572376059 -9.3 3
-9.31665297178705 -9.3 2
-9.3253531421961 -9.3 3
-9.32221120690511 -9.3 3
-10.2798242937353 -10.3 3
-10.2813298216529 -10.3 1
-9.31614850603638 -9.3 3
-9.28939276917904 -9.3 3
-9.31992412983194 -9.3 3
-10.3057955822087 -10.3 0
-9.78958091534019 -10.3 1
-9.31337021682837 -9.3 3
-9.78530496754892 -10.3 3
-10.2407513918872 -10.3 3
-9.32474016246628 -9.3 3
-10.2762296646303 -10.3 3
-9.30821828786909 -9.3 0
-9.296527356224 -9.3 1
-9.30131066899438 -9.3 1
-9.31498425872515 -9.3 3
-9.30541473395595 -9.3 3
-10.3413993501262 -10.3 0
-10.2836612155039 -10.3 1
-9.28910988731722 -9.3 0
-9.29920168738324 -9.3 1
-10.3189464824671 -10.3 0
-10.2906404867389 -10.3 3
-9.28741425284826 -9.3 3
-10.2780495517472 -10.3 3
-9.32100595622002 -9.3 3
-10.233268069077 -10.3 3
-9.32796079110097 -9.3 3
-9.31824920413763 -9.3 3
-9.48992287517008 -9.3 3
-10.2848105524973 -10.3 3
-9.31692467091057 -9.3 3
-9.31719305663011 -9.3 3
-10.2688474006404 -10.3 3
-9.28148325978639 -9.3 3
-9.2946304324654 -9.3 3
-10.2727642582791 -10.3 2
-9.72779338692134 -10.3 3
-9.31970544517154 -9.3 3
-10.1731297874719 -10.3 3
-9.31525595784868 -9.3 3
-9.33337406479644 -9.3 3
-10.2603228406405 -10.3 3
-10.2609101414898 -10.3 2
-9.31239524771751 -9.3 3
-10.2621129071218 -10.3 3
-9.32008814332723 -9.3 3
-10.2552409073395 -10.3 3
-9.29931724234584 -9.3 3
-10.2859727289311 -10.3 3
-9.32459354434171 -9.3 3
-9.30282862217675 -9.3 3
-10.2666754643543 -10.3 3
-9.30892694213788 -9.3 3
-10.1945186382891 -10.3 3
-9.29661433307754 -9.3 0
-9.3273378711593 -9.3 3
-9.29271942674001 -9.3 3
-10.1899101075768 -10.3 3
-10.28428372127 -10.3 3
-9.31842315784475 -9.3 3
-10.2836612155039 -10.3 3
-10.2963064074852 -10.3 2
-10.2352677083579 -10.3 3
-9.32080135352641 -9.3 3
-9.3152828792557 -9.3 2
-9.28479956296 -9.3 3
-9.29783532243136 -9.3 3
-9.3240725115713 -9.3 3
-9.37287480992896 -9.3 3
-10.2753358739161 -10.3 3
-10.2489988684823 -10.3 3
-9.29769450276368 -9.3 1
-10.2785896365903 -10.3 3
-10.2924595455048 -10.3 0
-10.1863556534946 -10.3 1
-10.2836612155039 -10.3 3
-10.2127866767654 -10.3 3
-10.2625631158829 -10.3 3
-10.2832731330668 -10.3 3
-10.2283990219796 -10.3 3
-9.34802593704205 -9.3 3
-9.31736204023132 -9.3 3
-10.2827960028987 -10.3 3
-9.32097820646198 -9.3 3
-10.2678252155233 -10.3 3
-9.32122546923139 -9.3 3
-10.2713051180168 -10.3 3
-9.33307917184531 -9.3 3
-10.2609055855593 -10.3 2
-9.31340417921879 -9.3 3
-10.223689432447 -10.3 3
-9.32491038859394 -9.3 3
-10.2693676050598 -10.3 3
-10.2415863696814 -10.3 3
-10.2498234918891 -10.3 3
-10.0222920429733 -10.3 3
-9.31797709083866 -9.3 3
-9.31025064701397 -9.3 3
-9.27046660584414 -9.3 3
-9.29309135633285 -9.3 3
-10.2498475140678 -10.3 3
-9.30916385051997 -9.3 3
-9.30006192988252 -9.3 3
-9.3203117980935 -9.3 3
-10.2556650230445 -10.3 3
-10.2480330112323 -10.3 3
-10.2614576814917 -10.3 3
-10.1050840673516 -10.3 3
-10.2801374104082 -10.3 1
-10.126096846821 -10.3 3
-10.2390077130611 -10.3 1
-10.2614978565145 -10.3 3
-10.1051457795001 -10.3 3
-9.29925842942583 -9.3 3
-9.35399544842477 -9.3 3
-9.31359594247212 -9.3 2
-9.32576400428531 -9.3 3
-9.52417643097989 -9.3 3
-10.2939692151773 -10.3 2
-10.3048413218725 -10.3 3
-10.3044490976804 -10.3 0
-9.32710676123411 -9.3 3
-9.27144654506092 -9.3 3
-10.2449403628249 -10.3 3
-9.30889712150237 -9.3 3
-9.36928597928082 -9.3 3
-10.2735325538189 -10.3 3
-10.2530503331563 -10.3 3
-9.31404863628616 -9.3 3
-10.256632122821 -10.3 3
-9.77161812420233 -9.3 3
-10.2071982068363 -10.3 1
-9.33039779970268 -9.3 3
-10.2668117280916 -10.3 3
-9.31138383116322 -9.3 3
-9.29075706325345 -9.3 0
-9.30174058315625 -9.3 3
-10.2300876154651 -10.3 3
-10.1579726211247 -10.3 3
-10.2542162371695 -10.3 3
-9.31795016943159 -9.3 3
-9.32226173631527 -9.3 3
-9.30626379371693 -9.3 1
-9.32271691518223 -9.3 3
-9.32411558582259 -9.3 3
-9.32585760794676 -9.3 3
-10.2963378848226 -10.3 2
-9.28854826534849 -9.3 0
-9.33170618008552 -9.3 3
-9.31803300453023 -9.3 3
-10.2138183879188 -10.3 3
-9.79049251560061 -9.3 3
-10.2540373133564 -10.3 3
-10.2429862828483 -10.3 3
-10.0849435414708 -10.3 3
-9.31498881465559 -9.3 3
-10.2523338095531 -10.3 3
-9.29777568116033 -9.3 1
-9.29480645704995 -9.3 3
-10.2366763192101 -10.3 3
-9.30758874111952 -9.3 2
-9.32521646428337 -9.3 3
-10.3048641015246 -10.3 0
-10.2724457573249 -10.3 3
-10.2676694855379 -10.3 3
-10.2411320191654 -10.3 3
-10.2501250116482 -10.3 3
-9.33021142073075 -9.3 3
-9.60711300260534 -9.3 3
-9.34373466475754 -9.3 2
-10.3113008028636 -10.3 0
-10.2703525143825 -10.3 3
-9.3103748996619 -9.3 3
-9.34208417541734 -9.3 3
-10.332160751576 -10.3 0
-10.2760590243271 -10.3 3
-9.27307881067944 -9.3 3
-10.2446831598437 -10.3 3
-10.2836612155039 -10.3 3
-9.30109654026441 -9.3 1
-10.2725401893374 -10.3 1
-10.2001580518038 -10.3 3
-9.30990729553015 -9.3 0
-9.32243279079395 -9.3 3
-10.2634448955078 -10.3 3
-10.2790410878778 -10.3 3
-10.2569721609009 -10.3 3
-9.36001134746274 -9.3 3
-10.2600296043913 -10.3 3
-10.2795256732048 -10.3 3
-9.28606859667102 -9.3 3
-9.33538198758721 -9.3 3
-9.300457053303 -9.3 1
-9.75316163587667 -9.3 3
-9.30380690469159 -9.3 3
-9.28908296591015 -9.3 0
-10.290329026768 -10.3 3
-10.2906404867389 -10.3 3
-10.2727033744816 -10.3 3
-10.2990010332436 -10.3 2
-10.2790464721592 -10.3 3
-10.1539501487352 -10.3 3
-10.2953417927616 -10.3 0
-9.32098359074343 -9.3 2
-10.2906404867389 -10.3 3
-10.2889986950841 -10.3 3
-10.2699847265446 -10.3 3
-10.2967209971538 -10.3 2
-10.2751834573346 -10.3 1
-9.28182164116429 -9.3 0
-10.262045810692 -10.3 3
-10.233391493374 -10.3 3
-10.359121919478 -10.3 3
-10.2542162371695 -10.3 3
-9.32374117117679 -9.3 3
-10.2763501896988 -10.3 3
-10.2670842555661 -10.3 3
-10.2720883238743 -10.3 3
-9.31588757547572 -9.3 3
-9.3418265582606 -9.3 3
-10.2684713292927 -10.3 3
-9.32466933845695 -9.3 3
-10.2636196775659 -10.3 3
-9.32837579494513 -9.3 3
-10.2639042161297 -10.3 1
-9.2995740311516 -9.3 1
-9.31646700699061 -9.3 3
-9.29958769894286 -9.3 3
-9.30144610438061 -9.3 1
-10.2718609415286 -10.3 3
-10.2388702067973 -10.3 3
-10.2577421131427 -10.3 3
-9.34842478804195 -9.3 3
-9.32724012574291 -9.3 2
-10.2633815266574 -10.3 1
-10.2937401761296 -10.3 3
-9.29263244988643 -9.3 3
-10.2649897700973 -10.3 3
-9.32984446124384 -9.3 3
-9.31019928925283 -9.3 3
-10.2049778120176 -9.3 3
-9.31715039655432 -9.3 3
-9.31638789947143 -9.3 3
-10.1596376066072 -10.3 1
-10.2665835173949 -10.3 3
-10.2199614388332 -10.3 3
-10.1124634321131 -10.3 3
-10.2906404867389 -10.3 3
-9.33080534838792 -9.3 3
-10.2991990091293 -10.3 0
-10.1579436288402 -10.3 1
-10.2230706542602 -10.3 3
-9.31818707781368 -9.3 3
-10.2964749769109 -10.3 0
-9.31516276836271 -9.3 3
-9.3069372430688 -9.3 2
-10.2658032107658 -10.3 3
-10.265669846257 -10.3 3
-10.2939369094889 -10.3 0
-9.3091054517754 -9.3 2
-9.64104018812656 -9.3 3
-9.30083063959782 -9.3 1
-9.33801945712758 -9.3 3
-9.33829364130402 -9.3 3
-9.308376088732 -9.3 2
-9.29927913820047 -9.3 1
-10.2536115409495 -10.3 3
-10.2836612155039 -10.3 3
-9.31668569165101 -9.3 3
-9.30545449480331 -9.3 3
-9.69053581625973 -9.3 3
-9.32231972088431 -9.3 3
-10.2843007024653 -10.3 3
-9.32156012302987 -9.3 3
-9.31878307634832 -9.3 1
-9.3720924324224 -9.3 1
-9.63743768968716 -9.3 1
-10.2788306867273 -10.3 3
-10.2584035514052 -10.3 3
-10.2877255196181 -10.3 1
-9.30899403856774 -9.3 3
-9.29351505786234 -9.3 1
-10.2700845428385 -10.3 3
-10.2712251821466 -10.3 2
-9.31734381650963 -9.3 3
-9.73032317083348 -9.3 3
-9.35336548749971 -9.3 1
-9.32301305065981 -9.3 3
-9.69080834373422 -9.3 1
-9.31807690713249 -9.3 3
-9.29159991038201 -9.3 3
-10.2365541374397 -10.3 3
-9.30438509368002 -9.3 3
-10.0118088470662 -9.3 3
-10.2415184449005 -10.3 3
-10.2677945665369 -10.3 3
-10.294382976495 -10.3 3
-9.34422877612083 -9.3 3
-10.3296259975579 -10.3 2
-10.223600384716 -10.3 3
-10.2795157329929 -10.3 3
-9.30129120274619 -9.3 1
-9.33254654216112 -9.3 3
-9.3141960827617 -9.3 3
-10.2868632062414 -10.3 3
-10.2690520033341 -10.3 3
-9.32266597159658 -9.3 3
-9.29724967828404 -9.3 3
-9.32119564859592 -9.3 3
-10.28428372127 -10.3 3
-10.2908620706277 -10.3 0
-9.3148537934448 -9.3 3
-9.30742348509773 -9.3 3
-9.32206624548248 -9.3 3
-10.1599643910712 -10.3 3
-9.32656874726851 -9.3 3
-9.27184995199126 -9.3 3
-10.2693676050598 -10.3 3
-9.31756788545144 -9.3 3
-9.74051934312381 -9.3 1
-10.2489048506453 -10.3 3
-10.3057616198182 -10.3 0
-9.20746719993238 -9.3 3
-10.2538501060335 -10.3 3
-10.2683491475222 -10.3 3
-10.2362965202829 -10.3 3
-10.2687952145283 -10.3 3
-9.31147909152666 -9.3 3
-10.2908500595384 -10.3 3
-10.2820074127597 -10.3 3
-9.3262361643475 -9.3 3
-10.2801374104082 -10.3 3
-10.2461874452348 -10.3 3
-9.33418502041201 -9.3 3
-9.31014296138573 -9.3 3
-10.2687952145283 -10.3 3
-10.1267073414979 -10.3 3
-10.2935869311972 -10.3 0
-10.2906404867389 -10.3 3
-10.2709534830231 -10.3 3
-10.2930128839636 -10.3 3
-9.34398317005341 -9.3 3
-10.2953852811884 -10.3 2
-10.1294657502823 -10.3 3
-9.74490049149035 -9.3 3
-10.2601248647547 -10.3 3
-9.32328060802839 -9.3 3
-10.2766546086863 -10.3 3
-10.2438403127151 -10.3 3
-9.31803424705669 -9.3 3
-9.32056817272378 -9.3 3
-10.2512896731349 -10.3 3
-9.29991696845994 -9.3 3
-9.3463725484734 -9.3 3
-10.2731755345438 -10.3 3
-10.2133023252543 -10.3 3
-10.2758593917394 -10.3 3
-9.31536281512589 -9.3 3
-10.114615902151 -10.3 3
-9.31417992991749 -9.3 3
-9.26214664853777 -9.3 0
-9.34355449841799 -9.3 3
-10.2296779959024 -10.3 3
-10.1576147734986 -10.3 3
-10.2836612155039 -10.3 3
-10.2241160332049 -10.3 3
-9.31725683965605 -9.3 3
-10.1625865361184 -10.3 3
-10.174515618672 -10.3 3
-9.32274963504619 -9.3 3
-10.2061022984814 -10.3 3
-9.32482051251191 -9.3 3
-10.2538252555039 -10.3 3
-9.32132942728021 -9.3 3
-10.2700845428385 -10.3 3
-10.2192531987399 -10.3 3
-9.39442767424138 -9.3 3
-10.2924976496502 -10.3 2
-9.3228084479662 -9.3 3
-10.2787453665757 -10.3 3
-10.2485544581781 -10.3 1
-9.35532370923129 -9.3 3
-10.2812403597464 -10.3 3
-9.39208675435412 -9.3 3
-9.29964112758147 -9.3 1
-10.295377411854 -10.3 3
-9.31943913032947 -9.3 3
-9.31103426704698 -9.3 3
-9.29707655292793 -9.3 3
-9.31760681794777 -9.3 3
-9.37239105295295 -9.3 3
-10.2550197376262 -10.3 1
-9.94789038573519 -10.3 3
-9.31205106788267 -9.3 3
-9.83343712995864 -10.3 3
-9.31821027164129 -9.3 3
-10.2483589673454 -10.3 3
-9.51192056396214 -9.3 3
-9.31984916406767 -9.3 3
-9.30739780621717 -9.3 3
-9.32573956793125 -9.3 3
-9.94348687189205 -9.3 3
-10.2483088521107 -10.3 3
-9.31792863230593 -9.3 3
-9.30062479437771 -9.3 3
-10.1721448781492 -10.3 3
-9.31943167517059 -9.3 3
-10.2888210137975 -10.3 1
-10.2800508477301 -10.3 3
-9.32995877367994 -9.3 3
-9.28689363425338 -9.3 0
-9.39561801460871 -9.3 3
-10.228495110694 -10.3 3
-10.2643076230601 -10.3 1
-10.28428372127 -10.3 3
-9.3008604602333 -9.3 1
-9.30225043318832 -9.3 1
-10.27407098196 -10.3 3
-9.52319400671015 -9.3 3
-9.3202649962628 -9.3 2
-10.2726081141182 -10.3 3
-9.91573462879813 -10.3 3
-10.2362484759257 -10.3 3
-10.267183243509 -10.3 3
-9.32247379416776 -9.3 3
-9.25386355285031 -9.3 3
-9.69037138858895 -10.3 3
-9.29049737521924 -9.3 0
-9.39841452753841 -9.3 3
-9.88322806521843 -9.3 3
-9.34038191414051 -9.3 3
-10.2836612155039 -10.3 3
-10.2701296879672 -10.3 3
-10.2455239360948 -10.3 3
-10.2836612155039 -10.3 3
-9.32401038524736 -9.3 3
-10.2898734337256 -10.3 0
-10.2020417219466 -10.3 1
-9.33624098755998 -9.3 1
-9.30176543368585 -9.3 3
-9.4405958164626 -9.3 3
-9.31855072389666 -9.3 3
-10.0068594499231 -10.3 3
-10.276004353162 -10.3 1
-9.30098802628521 -9.3 3
-10.2480060898252 -10.3 1
-10.2577640644438 -10.3 3
-10.3058862866417 -10.3 0
-10.2935919013031 -10.3 0
-9.33084221000682 -9.3 3
-10.270141284881 -10.3 3
-9.30450934632796 -9.3 1
-9.61350414464008 -10.3 3
-9.32050728892629 -9.3 3
-9.30090933294152 -9.3 1
-10.2738373869819 -10.3 3
-10.1701502089742 -10.3 3
-9.31960521470223 -9.3 3
-10.28428372127 -10.3 3
-9.29940918930534 -9.3 1
-9.31586935175403 -9.3 3
-9.2943525207095 -9.3 1
-10.2366137787107 -10.3 3
-10.2450492909796 -10.3 3
-10.2565505302489 -10.3 3
-9.29689265900897 -9.3 0
-9.22258460543227 -9.3 3
-9.29243613070267 -9.3 3
-9.29777733786231 -9.3 1
-10.0796362967017 -10.3 3
-10.2760590243271 -10.3 3
-9.29629500377234 -9.3 3
-9.30666471559431 -9.3 1
-10.2187503896912 -10.3 3
-9.29106189641642 -9.3 0
-9.30666471559431 -9.3 2
-9.29561658431456 -9.3 0
-9.28117842662343 -9.3 3
-9.32560661759793 -9.3 3
-9.3341498154951 -9.3 3
-9.29140731877771 -9.3 0
-10.2473227002615 -10.3 3
-9.32585470871832 -9.3 3
-10.0924073980329 -10.3 3
-10.3138732468515 -10.3 0
-9.29627719422614 -9.3 1
-10.3075164813827 -10.3 0
-10.266815455671 -10.3 3
-9.29288178353331 -9.3 3
-10.2560029902469 -10.3 3
-9.31794105757073 -9.3 3
-10.2870346748955 -10.3 1
-10.2470360908203 -10.3 1
-9.31747469596547 -9.3 3
-9.32283039926735 -9.3 3
-10.2853137757215 -10.3 3
-9.30454413706939 -9.3 3
-9.41203344610412 -9.3 3
-10.2381992424985 -10.3 3
-10.250800946053 -10.3 3
-10.3044317023097 -10.3 2
-9.32061911630943 -9.3 3
-10.227010291551 -10.3 3
-10.2846995534652 -10.3 3
-9.31325756109422 -9.3 3
-9.30791759646107 -9.3 2
-9.29756196660589 -9.3 3
-10.2683491475222 -10.3 3
-9.64073328408612 -9.3 3
-10.2400125028075 -10.3 1
-9.32117411147025 -9.3 3
-10.250404580106 -10.3 3
-9.29900661072598 -9.3 1
-10.2498475140678 -10.3 2
-9.31629346745901 -9.3 3
-9.31559599592852 -9.3 3
-9.289697602342 -9.3 3
-10.2801303694248 -10.3 3
-9.33047400799341 -9.3 3
-10.301546141649 -10.3 0
-10.2625718135683 -10.3 3
-9.31746144234966 -9.3 0
-10.1845916800693 -10.3 1
-9.28994693598885 -9.3 0
-10.0559048692952 -10.3 1
-9.30252834494422 -9.3 3
-9.31460777320189 -9.3 3
-9.2985949202858 -9.3 3
-10.2624384490595 -10.3 3
-10.2573780528842 -10.3 3
-9.3280560514644 -9.3 3
-9.4314152024815 -9.3 3
-10.2586673811943 -10.3 3
-10.2897963970839 -10.3 1
-9.29266102799544 -9.3 1
-10.293837921546 -10.3 0
-10.2804277474289 -10.3 3
-9.4746402136484 -9.3 3
-10.1279001669182 -10.3 1
-9.30523498179193 -9.3 1
-9.31594638839573 -9.3 3
-10.2410007255341 -10.3 3
-10.2551953480353 -10.3 3
-9.32070816404044 -9.3 3
-9.31973692250904 -9.3 3
-9.35061453387421 -9.3 3
-9.31310307363528 -9.3 3
-9.32022979134588 -9.3 3
-10.1281602691279 -10.3 1
-10.2780495517472 -10.3 3
-9.28412694195915 -9.3 3
-10.259476680108 -10.3 1
-10.2624384490595 -10.3 3
-10.2829923220824 -10.3 3
-9.31341494778164 -9.3 3
-9.30847052074442 -9.3 3
-9.3016279274221 -9.3 0
-9.33416596833931 -9.3 3
-10.27407098196 -10.3 3
-10.2891577384734 -10.3 3
-9.30233036905851 -9.3 1
-9.45821981204703 -9.3 3
-10.2377279107873 -10.3 3
-10.2929491009377 -10.3 2
-10.2623365618882 -10.3 3
-10.2822555038801 -10.3 3
-10.2118452558694 -10.3 1
-9.97062696360703 -10.3 3
-9.3090652767526 -9.3 3
-9.29881153406872 -9.3 1
-10.2888210137975 -10.3 1
-10.2836612155039 -10.3 3
-9.29434216632213 -9.3 3
-9.30610972043348 -9.3 3
-10.2871622409475 -10.3 3
-9.37913134492844 -9.3 3
-10.1394916964449 -10.3 1
-9.29972934696151 -9.3 3
-10.2836612155039 -10.3 3
-9.31830594618021 -9.3 3
-10.2895362948742 -10.3 1
-10.1041799222501 -10.3 3
-10.2587100412701 -10.3 3
-9.29669219807026 -9.3 0
-10.2373907719358 -10.3 1
-10.1964462110342 -10.3 1
-9.32516386399573 -9.3 3
-9.30899321021677 -9.3 0
-9.53934560841645 -9.3 3
-10.2778747696891 -10.3 3
-9.3645846732581 -9.3 3
-10.3410435733776 -10.3 0
-9.29723352543983 -9.3 1
-9.29691585283658 -9.3 1
-10.08306152803 -10.3 3
-9.26909195738236 -9.3 3
-9.39575469252144 -9.3 3
-9.32449082881939 -9.3 3
-9.3140515355146 -9.3 3
-9.30420699821795 -9.3 2
-9.33982981820813 -9.3 3
-9.55809906057067 -9.3 3
-10.2618834538986 -10.3 3
-10.2969160738111 -10.3 2
-10.0439455519306 -10.3 1
-9.91572303188435 -10.3 1
-9.86592671234317 -9.3 3
-10.0335402210162 -10.3 3
-9.33802691228646 -9.3 3
-10.2914626250928 -10.3 2
-9.73815522940894 -10.3 3
-9.30330989409981 -9.3 3
-10.2780495517472 -10.3 3
-9.28950501073766 -9.3 3
-10.1692974216338 -10.3 3
-10.276911397492 -10.3 3
-10.2455351188331 -10.3 3
-10.2436622172531 -10.3 1
-10.2552512617269 -10.3 3
-9.31365185616369 -9.3 3
-10.1900944156713 -10.3 3
-9.3302321295054 -9.3 3
-9.31136270821309 -9.3 3
-9.30440580245467 -9.3 1
-9.31120159394625 -9.3 2
-10.2364944961686 -10.3 3
-9.27244305129745 -9.3 0
-9.32626184322807 -9.3 3
-9.29421460027027 -9.3 3
-9.30644023247702 -9.3 3
-9.31285705339237 -9.3 3
-10.2461692215131 -10.3 3
-10.2083603832701 -10.3 3
-9.31284462812757 -9.3 3
-9.32104613124286 -9.3 3
-9.3378595853872 -9.3 3
-9.52863792939207 -9.3 3
-10.2633815266574 -10.3 1
-9.31727920513268 -9.3 3
-10.292872892647 -10.3 2
-9.29700655726958 -9.3 0
-9.31801478080854 -9.3 3
-10.316505746286 -10.3 0
-9.36185774181123 -9.3 3
-10.2636797330124 -10.3 1
-9.31538725148 -9.3 3
-9.31454813193086 -9.3 3
-10.1277075753139 -10.3 3
-10.2953500762715 -10.3 0
-10.2780785440317 -10.3 0
-9.29539707130319 -9.3 1
-10.2925866973812 -10.3 3
-9.26510800331378 -9.3 0
-10.2839892424944 -10.3 2
-10.2264747626384 -10.3 3
-9.31040016436698 -9.3 3
-10.2839913133719 -10.3 3
-9.30456111826458 -9.3 0
-9.31529737539797 -9.3 3
-10.2696571137296 -10.3 3
-9.32820515464193 -9.3 3
-9.83238678090802 -9.3 3
-9.31782011832672 -9.3 3
-9.30420616986698 -9.3 3
-9.32356059066176 -9.3 3
-9.74526827932828 -9.3 3
-10.2868060500234 -10.3 3
-9.44387028791142 -9.3 3
-9.3009648324576 -9.3 0
-10.2383669835732 -10.3 3
-10.2110218749891 -10.3 3
-10.2782669938811 -10.3 3
-10.2896899539821 -10.3 0
-9.29898341689837 -9.3 1
-10.2856550563279 -10.3 1
-9.28721710531352 -9.3 3
-9.32280679126426 -9.3 3
-10.2562908422147 -10.3 3
-10.2621129071218 -10.3 3
-10.2725741517278 -10.3 1
-9.81297561807066 -9.3 3
-9.29902566279869 -9.3 1
-10.2906404867389 -10.3 3
-9.88797368801892 -10.3 3
-10.259445616946 -10.3 3
-9.32497458579536 -9.3 3
-9.3042894191411 -9.3 0
-10.2781940989943 -10.3 3
-10.3009849338558 -10.3 0
-9.31297509340789 -9.3 3
-9.31326667295508 -9.3 3
-10.1487128996244 -10.3 1
-10.2906404867389 -10.3 3
-9.31293533256058 -9.3 3
-9.31616217382768 -9.3 3
-10.2690843090225 -10.3 3
-10.1136653693942 -10.3 3
-9.31525554367319 -9.3 3
-9.86317824377062 -9.3 3
-9.31789425574002 -9.3 3
-9.31922085984456 -9.3 3
-10.263188935053 -10.3 1
-9.28978209414259 -9.3 3
-9.94638278694014 -10.3 3
-9.30830070879224 -9.3 0
-9.29787135569925 -9.3 1
-9.70834909004452 -9.3 3
-10.2539838847178 -10.3 3
-9.36486796929541 -9.3 3
-10.2778747696891 -10.3 3
-9.33996318271693 -9.3 3
-10.2938163844203 -10.3 0
-9.32092063606847 -9.3 3
-9.30279051803139 -9.3 3
-10.2807350656448 -10.3 1
-9.29092107674874 -9.3 0
-10.2656267720057 -10.3 3
-9.28196411753392 -9.3 0
-9.26113191857955 -9.3 3
-10.3169149516732 -10.3 0
-9.52154641659839 -9.3 3
-9.30879233510258 -9.3 3
-10.26887225117 -10.3 3
-9.31437334987276 -9.3 0
-10.2618834538986 -10.3 3
-9.29736564742213 -9.3 0
-10.2504845159762 -10.3 3
-10.2527036682685 -10.3 3
-10.2564283484784 -10.3 3
-10.3025090996706 -10.3 3
-9.29861314400748 -9.3 0
-9.29557392423876 -9.3 3
-10.2712980770334 -10.3 3
-9.32027700735211 -9.3 3
-9.52181687319541 -9.3 3
-9.30337699052967 -9.3 2
-9.31486787541158 -9.3 3
-9.27536050347116 -9.3 3
-9.32359993733363 -9.3 3
-10.2549344174746 -10.3 3
-10.2577723479537 -10.3 3
-9.32020576916726 -9.3 3
-10.2446980701615 -10.3 3
-9.32368484330974 -9.3 3
-10.288638362405 -10.3 0
-9.3169694018638 -9.3 3
-9.94234706093488 -9.3 3
-9.32361733270434 -9.3 3
-10.2366286890284 -10.3 3
-9.29402118031495 -9.3 1
-9.31612158462936 -9.3 3
-9.30744253717044 -9.3 3
-9.32422120057335 -9.3 3
-9.34065775501893 -9.3 3
-10.2700845428385 -10.3 3
-10.0239495732969 -10.3 3
-10.2598995532864 -10.3 3
-9.29152908637268 -9.3 3
-10.2610811959684 -10.3 3
-9.31845919111269 -9.3 3
-10.2913458276037 -10.3 2
-10.2700845428385 -10.3 3
-9.3298457037703 -9.3 3
-10.271623618971 -10.3 3
-9.29500236205823 -9.3 1
-10.2415184449005 -10.3 3
-10.2677887680799 -10.3 1
-9.32474016246628 -9.3 3
-10.0532673997549 -10.3 3
-9.31236169950253 -9.3 3
-10.2632655575193 -10.3 3
-9.33084593758624 -9.3 3
-9.33501378557379 -9.3 3
-10.2981822082936 -10.3 0
-10.2530275535041 -10.3 1
-10.296133282129 -10.3 3
-9.30256065063269 -9.3 3
-9.30217215402011 -9.3 1
-10.2588276671102 -10.3 3
-9.3182264244855 -9.3 3
-9.31601017142171 -9.3 3
-10.2648978231378 -10.3 3
-10.2973898905752 -10.3 3
-10.2801303694248 -10.3 3
-9.97061578086873 -10.3 1
-10.2904160036216 -10.3 3
-9.31261973083475 -9.3 3
-10.2937260941629 -10.3 2
-10.3165484063618 -10.3 0
-10.2965739648537 -10.3 3
-10.2707890553523 -10.3 3
-10.3085481925361 -10.3 0
-10.2756212408309 -10.3 3
-9.30614533952589 -9.3 3
-10.2747460880138 -10.3 3
-9.32296997640853 -9.3 3
-10.2811790617734 -10.3 3
-10.2927063940987 -10.3 2
-10.2535055120233 -10.3 3
-10.2600022688088 -10.3 3
-10.2599997837558 -10.3 3
-9.31956959560978 -9.3 3
-10.2760590243271 -10.3 3
-9.33824559694682 -9.3 3
-9.78426952881606 -10.3 1
-9.31294278771941 -9.3 3
-9.29648179691976 -9.3 1
-10.28428372127 -10.3 3
-9.304476626464 -9.3 1
-9.30015884694794 -9.3 0
-10.2904404399757 -10.3 1
-10.2756324235692 -10.3 3
-9.30313386951521 -9.3 3
-10.2954291837907 -10.3 2
-9.27074990188145 -9.3 3
-10.2927817740385 -10.3 2
-10.2653144836839 -10.3 3
-9.33262440715384 -9.3 3
-10.2860352694306 -10.3 3
-10.2591366420281 -10.3 3
-9.31128401486936 -9.3 3
-9.90786902200779 -10.3 3
-10.274311203746 -10.3 1
-10.2526779893879 -10.3 3
-9.29602951728124 -9.3 1
-10.2778747696891 -10.3 3
-9.31669521768736 -9.3 3
-10.2789644654115 -10.3 3
-10.2772174731814 -10.3 3
-10.2906404867389 -10.3 3
-10.0879587390609 -10.3 3
-10.2734281815946 -10.3 3
-10.2947996370411 -10.3 0
-9.31400597621036 -9.3 3
-10.2802165179273 -10.3 3
-9.60695437339146 -10.3 3
-9.29315513935878 -9.3 3
-10.3051465692109 -10.3 0
-9.32316463889035 -9.3 3
-10.2578270191187 -10.3 1
-10.2860828996123 -10.3 3
-10.2795554938403 -10.3 1
-9.32220955020312 -9.3 3
-10.3013071623894 -10.3 0
-10.3139585670031 -10.3 0
-9.32030392875914 -9.3 0
-10.2750567196337 -10.3 3
-9.29574704959491 -9.3 3
-10.2626521636139 -10.3 3
-9.30678192725885 -9.3 3
-9.32606800909731 -9.3 3
-9.3198288694685 -9.3 3
-10.2577996835362 -9.3 3
-10.2822687574959 -10.3 3
-9.31531518494418 -9.3 3
-9.29751060884475 -9.3 1
-9.33543251699737 -9.3 3
-10.2720601599408 -10.3 3
-9.36303979866866 -9.3 3
-10.317203631992 -10.3 0
-9.29710968696738 -9.3 1
-10.2778747696891 -10.3 3
-9.32305074062969 -9.3 3
-10.2250011262338 -10.3 3
-10.3256548829296 -10.3 0
-10.2811790617734 -10.3 3
-10.2489338429299 -10.3 3
-10.3304257704352 -10.3 2
-9.31766894427176 -9.3 3
-9.33462321808374 -9.3 3
-9.29019544128476 -9.3 3
-9.34960146061798 -9.3 1
-10.2608836342582 -10.3 3
-9.3195041558819 -9.3 3
-10.1705006014414 -10.3 3
-10.2244800934634 -10.3 1
-9.32491163112044 -9.3 3
-9.26632982101856 -9.3 0
-9.312486366326 -9.3 3
-10.1043716855034 -10.3 3
-9.77682141092275 -9.3 1
-10.2621572238996 -10.3 1
-9.72407450516837 -10.3 1
-10.193131978738 -10.3 3
-9.31632245974351 -9.3 3
-10.3210397254095 -10.3 0
-10.2721036483676 -10.3 3
-9.32868269898552 -9.3 3
-10.1311183105 -9.3 1
-10.3405212980807 -10.3 0
-9.67498352649199 -9.3 3
-9.29401952361301 -9.3 0
-9.29901572258685 -9.3 1
-10.2624972619795 -10.3 3
-9.30594819199116 -9.3 3
-9.3090942690371 -9.3 3
-10.2892840619988 -10.3 1
-9.30122659136924 -9.3 3
-10.2542162371695 -10.3 3
-9.33789603283062 -9.3 3
-10.2685433958284 -10.3 3
-9.32064148178607 -9.3 3
-10.28428372127 -10.3 3
-10.1113381172982 -10.3 1
-10.1057583450545 -10.3 3
-10.30876563467 -10.3 0
-9.32151911965606 -9.3 3
-10.2907452731387 -10.3 3
-9.31211443673312 -9.3 2
-9.30830567889816 -9.3 3
-10.270564572235 -10.3 3
-10.262406971722 -10.3 1
-10.2400158162114 -10.3 3
-9.2942013466545 -9.3 3
-10.2727033744816 -10.3 3
-9.29859989039171 -9.3 1
-9.47972049024734 -9.3 3
-10.2755127268517 -10.3 1
-10.2560328108824 -10.3 3
-9.29775952831611 -9.3 1
-10.1973706507349 -10.3 3
-9.32142551599461 -9.3 3
-10.2614336593131 -10.3 3
-10.1883693747423 -10.3 3
-9.31090918604808 -9.3 3
-9.3244547955515 -9.3 3
-9.31534376305323 -9.3 3
-10.2970295578962 -10.3 2
-9.32327398122052 -9.3 3
-10.2316416019154 -10.3 3
-10.2552409073395 -10.3 3
-10.2785896365903 -10.3 3
-9.34480282335436 -9.3 1
-10.2832300588155 -10.3 3
-9.29667066094464 -9.3 1
-9.32554117787001 -9.3 3
-10.2812403597464 -10.3 3
-10.1554357962291 -10.3 3
-10.2856322766758 -10.3 3
-10.2493931635518 -10.3 1
-10.2457140426461 -10.3 3
-10.2307092928804 -10.3 3
-10.2906404867389 -10.3 3
-10.1945269217989 -10.3 3
-10.3094548226906 -10.3 0
-9.31104503560984 -9.3 2
-9.31697892790015 -9.3 3
-9.33871568613158 -9.3 3
-10.3106476481109 -10.3 0
-9.29894531275301 -9.3 3
-10.1771671701792 -10.3 3
-10.2850524309853 -10.3 3
-9.29742487451767 -9.3 1
-10.2836612155039 -10.3 3
-10.2072727584251 -10.3 3
-9.68401213806716 -10.3 3
-9.29848309290266 -9.3 3
-9.33558493357883 -9.3 3
-9.32325368662136 -9.3 3
-9.29691999459152 -9.3 1
-9.43748204510513 -9.3 3
-10.2929863767321 -10.3 0
-9.78360436297404 -9.3 3
-9.82737608579191 -9.3 3
-9.31550363479357 -9.3 3
-10.0110803123738 -9.3 3
-9.31021751297452 -9.3 2
-10.2484393173911 -10.3 3
-9.31361623707128 -9.3 3
-9.36001548921769 -10.3 3
-9.30060657065602 -9.3 3
-9.30265715352259 -9.3 1
-10.2586843623896 -10.3 3
-10.2585418860199 -10.3 3
-9.99401876710905 -10.3 3
-10.2516516625159 -10.3 3
-9.3077821610748 -9.3 3
-9.31016035675645 -9.3 0
-9.31672048239244 -9.3 3
-9.23838208709194 -9.3 3
-9.31807193702657 -9.3 3
-9.32713699604511 -9.3 3
-10.246994673271 -10.3 3
-9.35508597249823 -9.3 3
-10.2687952145283 -10.3 3
-10.2625631158829 -10.3 3
-9.29888152972707 -9.3 1
-9.32394411716842 -9.3 3
-10.2467122055846 -10.3 3
-10.1936662651242 -10.3 3
-10.2529269088593 -10.3 3
-10.3064955387921 -10.3 0
-10.2959079706608 -10.3 2
-10.2850487034059 -10.3 2
-10.0351662740023 -9.3 3
-10.2526067512031 -10.3 3
-9.34207050762604 -9.3 3
-10.2997564893431 -10.3 2
-10.3121415791147 -10.3 0
-9.32027949240507 -9.3 3
-10.2616614558343 -9.3 3
-9.30284021909058 -9.3 3
-9.32585677959579 -9.3 3
-9.29326158246051 -9.3 1
-10.2942061235594 -10.3 0
-9.31292290729578 -9.3 0
-10.22922240286 -10.3 3
-10.1178547545074 -10.3 3
-9.31489686769613 -9.3 3
-9.32975996944321 -9.3 3
-9.39247276591374 -9.3 1
-9.32642668507438 -9.3 3
-10.2923071289233 -10.3 3
-9.61869045016531 -9.3 3
-10.2836612155039 -10.3 3
-10.2479779258917 -10.3 3
-9.31889117615204 -9.3 3
-9.31794685602766 -9.3 3
-9.30218375093394 -9.3 3
-10.1206462973312 -10.3 3
-9.30284684589844 -9.3 3
-9.64961776258967 -9.3 3
-10.2547364415889 -10.3 3
-9.68816176233302 -9.3 3
-10.2495136886203 -10.3 3
-10.3039711391614 -10.3 0
-9.31037407131093 -9.3 3
-9.89987543499 -10.3 3
-10.2700845428385 -10.3 3
-9.34295560065491 -9.3 3
-10.2683491475222 -10.3 3
-10.2527036682685 -10.3 3
-10.2960007459712 -10.3 3
-10.2599852876135 -10.3 3
-10.2815435362074 -10.3 3
-9.31054305491214 -9.3 3
-9.28611457015075 -9.3 3
-10.2642260304879 -10.3 3
-10.2917293541104 -10.3 0
-9.53186187143073 -9.3 3
-10.2425398016667 -10.3 3
-9.30700309697221 -9.3 3
-9.32231143737446 -9.3 3
-10.2878675818123 -10.3 3
-9.29157216062397 -9.3 0
-10.2981101417578 -10.3 3
-10.2542162371695 -10.3 3
-10.2740597992217 -10.3 3
-9.31877023690803 -9.3 3
-10.1940075457305 -10.3 3
-9.32034824553692 -9.3 2
-9.30212203878544 -9.3 2
-9.32755904087262 -9.3 3
-9.65424700207655 -9.3 3
-10.2524431518833 -10.3 3
-10.2793152720542 -10.3 3
-9.30199571526003 -9.3 1
-9.29825405385493 -9.3 3
-10.2694802607939 -10.3 1
-10.0537250636748 -10.3 3
-9.31495236721216 -9.3 3
-9.30468661343902 -9.3 0
-10.2583041492868 -10.3 3
-9.28740886856685 -9.3 3
-10.2745671642008 -10.3 3
-9.6456980057225 -10.3 3
-10.2794950242183 -10.3 3
-9.32913539279956 -9.3 3
-9.31525802872615 -9.3 3
-9.31375912761643 -9.3 3
-9.84053858296416 -10.3 3
-10.2611793555603 -10.3 3
-9.29081711869996 -9.3 0
-9.31734961496652 -9.3 3
-9.31553262707807 -9.3 3
-9.32542106697698 -9.3 3
-10.2766546086863 -10.3 3
-10.2816023491274 -10.3 1
-10.2745895296774 -10.3 3
-10.3159374975094 -10.3 0
-9.3383325738004 -9.3 3
-9.81567562811047 -9.3 3
-9.32693115082504 -9.3 3
-10.2625718135683 -10.3 3
-9.28549372108652 -9.3 3
-10.1792405326978 -10.3 3
-10.2852330115003 -10.3 3
-10.2809202020902 -10.3 1
-9.32359579557868 -9.3 3
-9.98631758798948 -9.3 3
-9.2880458704753 -9.3 0
-10.2533510245643 -10.3 3
-10.3083879066203 -10.3 0
-9.32843046611019 -9.3 3
-10.2714268856118 -10.3 3
-10.2495136886203 -10.3 3
-10.2597363681422 -10.3 3
-9.31677059762712 -9.3 3
-10.2988212810796 -10.3 0
-10.2630597122992 -10.3 1
-9.57791735791784 -9.3 3
-10.2687952145283 -10.3 3
-10.2964111938849 -10.3 2
-9.97298776391797 -10.3 3
-9.3164023956137 -9.3 3
-9.31772692884081 -9.3 3
-10.2708172192858 -10.3 3
-10.2707029068497 -10.3 3
-10.2133023252543 -10.3 3
-10.2618983642164 -10.3 3
-10.2847815602128 -10.3 1
-10.2527798765592 -10.3 3
-9.30248485651745 -9.3 1
-9.31181954378203 -9.3 3
-9.32353366925473 -9.3 3
-10.0923929018906 -10.3 3
-10.2760590243271 -10.3 3
-9.68828435827897 -9.3 3
-9.3022330378176 -9.3 1
-10.2701971985726 -10.3 3
-10.294199082576 -10.3 2
-9.30731621364503 -9.3 3
-10.211508945369 -10.3 3
-9.28597789223802 -9.3 0
-10.2933570637985 -10.3 0
-9.68220301951307 -9.3 1
-9.28163609054334 -9.3 3
-10.2836612155039 -10.3 3
-9.3327175966398 -9.3 3
-10.2422751435265 -10.3 1
-9.62022538454292 -9.3 3
-9.76153957775208 -10.3 1
-9.87947149349557 -9.3 3
-9.32439101252552 -9.3 3
-10.2546005920271 -10.3 3
-10.1820660379121 -10.3 3
-9.62028916756885 -10.3 3
-9.32014364284331 -9.3 3
-9.29624654523966 -9.3 1
-9.31860953681668 -9.3 3
-10.267119460483 -10.3 3
-10.167927743278 -10.3 3
-9.2769617059277 -9.3 3
-10.2720614024673 -10.3 3
-10.2939845396706 -10.3 3
-10.2701561951988 -10.3 3
-9.27187231746789 -9.3 3
-10.2862249618064 -10.3 1
-10.2836612155039 -10.3 3
-9.28697646935202 -9.3 3
-10.2949901577679 -10.3 0
-10.2549497419679 -10.3 3
-9.45417704505843 -10.3 3
-10.3080201187824 -10.3 0
-10.2075005549463 -10.3 3
-9.30677198704701 -9.3 3
-10.2625718135683 -10.3 3
-10.2923543449295 -10.3 0
-9.29554824535819 -9.3 1
-9.31605448819945 -9.3 3
-10.1295166938679 -10.3 3
-10.2866064174356 -10.3 3
-10.2718824786542 -10.3 3
-10.2901956622592 -10.3 1
-10.2760590243271 -10.3 3
-10.2766546086863 -10.3 3
-9.31001249610542 -9.3 3
-9.29269209115746 -9.3 1
-9.30930591271411 -9.3 2
-10.1241344833345 -10.3 1
-10.245603043614 -10.3 3
-9.31783005853856 -9.3 3
-9.29278320976595 -9.3 3
-10.2653637705676 -10.3 3
-10.1923433885991 -10.3 3
-9.30799090552336 -9.3 1
-9.54743611249961 -10.3 3
-9.80659358789674 -9.3 3
-9.30209304650094 -9.3 2
-10.2215013433167 -10.3 3
-10.3072099915178 -10.3 0
-9.30054941443795 -9.3 0
-10.2240907684999 -10.3 3
-10.2743977664241 -10.3 3
-10.2667508442941 -10.3 3
-9.31965740081434 -9.3 3
-10.2201200680471 -10.3 3
-10.2557992159043 -10.3 3
-10.2863910461792 -10.3 1
-10.2947851408988 -10.3 0
-9.31155488564191 -9.3 2
-10.2814408206851 -10.3 3
-9.30755270785159 -9.3 0
-10.2788580223098 -10.3 3
-9.374442049995 -9.3 1
-9.29556398402692 -9.3 3
-10.2483589673454 -10.3 3
-9.31176238756396 -9.3 3
-10.2840973422982 -10.3 3
-10.2461191062784 -10.3 3
-9.29967550414742 -9.3 1
-9.31496976258288 -9.3 3
-10.2432803474484 -10.3 3
-9.29999731850562 -9.3 3
-10.2917877528549 -10.3 2
-10.2458565190158 -10.3 3
-9.32269951981151 -9.3 3
-10.2956130777096 -10.3 0
-10.2632125430562 -10.3 3
-9.29842800756206 -9.3 1
-9.3226585164377 -9.3 3
-9.28351064882535 -9.3 0
-10.2760590243271 -10.3 3
-9.30928975986985 -9.3 3
-9.31734961496652 -9.3 3
-10.2716671073978 -10.3 3
-10.2625138289992 -10.3 3
-10.2810672343903 -10.3 1
-10.2752406135527 -10.3 3
-10.2913114510378 -10.3 0
-9.8665227108778 -9.3 3
-9.32683506211058 -9.3 3
-9.5256260452059 -9.3 3
-10.2855088523788 -10.3 1
-9.32027866405406 -9.3 3
-9.30515007581587 -9.3 3
-9.27848090163653 -9.3 0
-10.2687952145283 -10.3 3
-9.3319625547158 -9.3 3
-10.232061990041 -10.3 3
-10.2866271262103 -10.3 1
-9.27962485434864 -9.3 3
-10.2684323967963 -10.3 3
-10.2822555038801 -10.3 3
-9.29767213728704 -9.3 1
-10.2527036682685 -10.3 3
-10.2869576382538 -10.3 1
-10.2604201718814 -10.3 3
-9.30445011923241 -9.3 3
-10.276004353162 -10.3 1
-10.2477700097941 -10.3 3
-10.2509997502897 -10.3 3
-9.3275789212963 -9.3 3
-10.2525023789788 -10.3 3
-9.31868781598488 -9.3 3
-9.29799809340019 -9.3 0
-10.2968324103615 -10.3 0
-9.96479247343506 -10.3 3
-10.2737864433962 -10.3 3
-10.2733088990526 -10.3 1
-10.2432803474484 -10.3 3
-9.29322886259655 -9.3 0
-10.2973712526781 -10.3 0
-9.43917809374958 -9.3 1
-9.77514648522848 -9.3 3
-10.292353930754 -10.3 3
-9.30712776379563 -9.3 3
-9.28498469940547 -9.3 3
-9.28783049921888 -9.3 3
-9.3149995832184 -9.3 1
-10.2809868843446 -10.3 3
-10.292148085534 -10.3 3
-10.3174877563802 -10.3 2
-9.33495041672334 -9.3 3
-10.3025480321669 -10.3 3
-10.2719209969751 -10.3 3
-9.31948593216017 -9.3 1
-10.2464090291237 -10.3 3
-10.1428709542935 -10.3 3
-9.30034771097279 -9.3 0
-9.30028765552631 -9.3 1
-10.2770455903518 -10.3 3
-9.2984557573201 -9.3 0
-10.2822584031086 -10.3 3
-9.35905501624906 -9.3 3
-9.31576912128467 -9.3 3
-9.31868947268687 -9.3 3
-10.24130804375 -10.3 3
-10.2724565258877 -10.3 3
-9.29759717152281 -9.3 1
-9.31989348084545 -9.3 3
-9.32188566496749 -9.3 0
-9.56635979078155 -9.3 3
-9.29958355718796 -9.3 1
-9.28755424416496 -9.3 0
-9.28249923227107 -9.3 0
-10.2603228406405 -10.3 3
-10.1973938445625 -10.3 3
-9.30319558166367 -9.3 2
-9.3190311674687 -9.3 3
-10.2927759755816 -10.3 3
-9.30536171949283 -9.3 0
-9.29487935193676 -9.3 0
-10.1325936036065 -10.3 3
-9.29614258719088 -9.3 1
-9.90144060417861 -10.3 3
-9.33411792398211 -9.3 1
-9.28768885120022 -9.3 0
-9.30709504393167 -9.3 0
-10.2676694855379 -10.3 3
-9.31749291968716 -9.3 3
-10.2925755146429 -10.3 3
-9.29213461094367 -9.3 0
-9.30154302144603 -9.3 2
-10.2526622507192 -10.3 3
-10.0020235368651 -10.3 3
-9.32379708486836 -9.3 3
-9.32902108036343 -9.3 3
-9.27634872619783 -9.3 3
-9.30343249004575 -9.3 3
-9.29971775004773 -9.3 1
-9.31327868404439 -9.3 3
-9.29596117832488 -9.3 3
-9.28750081552631 -9.3 0
-10.2804944296832 -10.3 3
-9.29727121540971 -9.3 1
-10.2542162371695 -10.3 3
-9.30503493502875 -9.3 3
-9.31583953111851 -9.3 3
-9.73533800770454 -9.3 3
-10.2718609415286 -10.3 3
-9.33398704452627 -9.3 3
-10.2076364045081 -10.3 1
-10.2836612155039 -10.3 3
-9.30454496542036 -9.3 2
-9.33740896245068 -9.3 3
-9.28381713869026 -9.3 3
-9.24941282300094 -9.3 0
-9.30515463174626 -9.3 0
-10.0965151905739 -10.3 3
-10.1353130798945 -9.3 3
-9.33184824227966 -9.3 3
-10.2515489469936 -10.3 3
-10.262830259076 -10.3 3
-10.2109995095124 -10.3 1
-10.2791674114032 -10.3 3
-10.2539838847178 -10.3 3
-10.2778747696891 -10.3 3
-10.2485967040784 -10.3 3
-10.2790932739899 -9.3 3
-10.2594389901381 -10.3 3
-10.2671546653999 -10.3 3
-10.2898784038315 -10.3 1
-10.073992741432 -10.3 1
-10.2625374370023 -10.3 3
-9.29927333974358 -9.3 1
-10.2736257433049 -10.3 3
-9.32339533464001 -9.3 3
-10.249288377152 -10.3 3
-9.2999124125295 -9.3 3
-10.2760590243271 -10.3 3
-9.32966677995725 -9.3 3
-10.2744652770295 -10.3 3
-9.30901516151792 -9.3 3
-9.32969867147024 -9.3 3
-10.2773019649821 -10.3 3
-10.2879189395734 -10.3 2
-9.29703099362369 -9.3 1
-9.31956131209993 -9.3 3
-9.29046134195135 -9.3 3
-9.31171931331268 -9.3 3
-9.32278939589354 -9.3 3
-9.30649780287053 -9.3 2
-10.2881993363823 -10.3 3
-10.2542162371695 -10.3 3
-10.2553162872793 -10.3 3
-9.26159910853582 -9.3 0
-10.2869634367107 -10.3 3
-10.1213648918118 -10.3 3
-10.0691344628974 -10.3 3
-9.32167526381699 -9.3 3
-9.76929045793084 -10.3 3
-9.49796243566755 -9.3 3
-9.31681698528234 -9.3 3
-9.32122961098634 -9.3 3
-10.2500914634332 -10.3 3
-9.31901749967744 -9.3 3
-9.2914379677642 -9.3 1
-10.1881183843935 -10.3 3
-10.1684976487565 -10.3 3
-9.30807539732394 -9.3 3
-9.31512963432327 -9.3 3
-9.29424442090578 -9.3 1
-9.3221192599456 -9.3 3
-10.2443364949559 -10.3 3
-9.29681562236722 -9.3 1
-10.2892840619988 -10.3 1
-10.2825267888281 -10.3 3
-10.26953576031 -10.3 3
-9.31838339699744 -9.3 3
-9.33052619410556 -9.3 1
-10.1950297308476 -10.3 1
-9.47439833516039 -9.3 1
-9.31923659851333 -9.3 3
-9.28326131517846 -9.3 0
-10.2618834538986 -10.3 3
-9.39439205514898 -9.3 3
-9.29431193151113 -9.3 2
-10.2789644654115 -10.3 3
-10.2944769943319 -10.3 3
-9.31010858481983 -9.3 3
-9.31537399786423 -9.3 3
-9.31245323228655 -9.3 3
-9.63679364679532 -9.3 3
-10.2647238694306 -10.3 3
-9.29834185905949 -9.3 0
-9.54091326265801 -9.3 3
-9.74301019453961 -10.3 3
-10.2576348416899 -10.3 3
-10.2629540975484 -10.3 3
-9.25589094188926 -9.3 3
-9.31575503931789 -9.3 3
-9.79144801846328 -9.3 3
-9.30258218775831 -9.3 1
-9.28846915782931 -9.3 0
-10.2965524277281 -10.3 3
-9.32305115480522 -9.3 0
-9.64178239061028 -9.3 3
-9.31752522537564 -9.3 3
-9.30048438888552 -9.3 1
-10.2684058895647 -10.3 1
-9.3215112503217 -9.3 3
-10.2801374104082 -10.3 1
-10.1596032300412 -10.3 3
-9.55238343876523 -10.3 3
-9.31829683431934 -9.3 3
-10.2799328077145 -10.3 3
-9.32013080340303 -9.3 3
-10.2893581994121 -10.3 1
-10.2801303694248 -10.3 3
-9.31624293804885 -9.3 3
-10.2551526879595 -10.3 3
-9.30564501553018 -9.3 3
-10.2708934275766 -10.3 1
-9.31207840346523 -9.3 0
-9.30572785062877 -9.3 3
-9.31701910292299 -9.3 3
-9.99879586724701 -9.3 3
-10.3098089427373 -10.3 0
-10.2989952347867 -10.3 1
-10.273108438114 -10.3 1
-10.2884859458235 -10.3 0
-10.0967260058999 -9.3 1
-9.29902607697417 -9.3 1
-9.28420977705778 -9.3 3
-10.2878605408289 -10.3 3
-9.31657510679433 -9.3 3
-9.30986090787493 -9.3 3
-9.2751969041514 -9.3 3
-9.30502416646594 -9.3 2
-9.30256934831803 -9.3 3
-9.97295545822953 -9.3 3
-9.30721225559621 -9.3 2
-10.2647785405957 -10.3 3
-9.90015417509692 -10.3 3
-9.31604744721606 -9.3 3
-9.2954090823925 -9.3 3
-9.29934126452446 -9.3 1
-10.2926997672908 -10.3 0
-10.2904764732436 -10.3 2
-9.30322374559724 -9.3 3
-10.3031332621387 -10.3 0
-9.48846539160967 -10.3 3
-9.32050646057532 -9.3 3
-9.30118724469741 -9.3 3
-10.2904350556943 -10.3 1
-9.44948070914163 -9.3 3
-10.3202126169496 -10.3 0
-9.34260437983673 -9.3 3
-9.29706454183862 -9.3 1
-9.32495387702071 -9.3 3
-10.2065011494813 -10.3 1
-9.30038664346917 -9.3 3
-9.33315289508308 -9.3 3
-9.32086927830729 -9.3 3
-9.32336509982901 -9.3 3
-10.251647520761 -10.3 3
-10.2461692215131 -10.3 3
-9.3176006053154 -9.3 3
-9.32053462450885 -9.3 3
-10.2900142533932 -10.3 3
-9.3253175231037 -9.3 3
-10.2865600297804 -10.3 1
-9.31196202015166 -9.3 3
-10.278483607664 -10.3 3
-9.31077457901282 -9.3 3
-10.2854740616374 -10.3 1
-10.2784749099786 -10.3 3
-9.33414857296859 -9.3 3
-9.3543756615275 -9.3 3
-9.29887738797213 -9.3 1
-10.2427042293374 -10.3 3
-10.2575221859558 -10.3 3
-10.2733412047411 -10.3 3
-9.31596295541548 -9.3 0
-9.29988631947345 -9.3 1
-10.2832731330668 -10.3 3
-9.33060902920415 -9.3 3
-9.49259679215384 -9.3 1
-9.33510697505975 -9.3 3
-9.31351559242644 -9.3 3
-9.31407100176275 -9.3 3
-9.30126842309406 -9.3 1
-9.27704371267532 -9.3 3
-9.29135678936755 -9.3 0
-10.3113554740287 -10.3 0
-10.2930899206054 -10.3 2
-9.29555280128862 -9.3 1
-10.2895362948742 -10.3 1
-9.30189424226422 -9.3 3
-9.31367215076285 -9.3 3
-9.30761234912262 -9.3 3
-10.2912683767865 -10.3 3
-9.28501369168997 -9.3 0
-10.2328099909816 -10.3 3
-10.2005950069491 -10.3 3
-9.31835647559037 -9.3 3
-10.2939298685055 -10.3 0
-10.2498475140678 -10.3 3
-10.0851527000949 -10.3 3
-10.2888210137975 -10.3 1
-10.2768770209261 -10.3 3
-9.30256686326507 -9.3 1
-10.2565857351658 -10.3 3
-10.262255797667 -10.3 3
-9.29577107177349 -9.3 1
-10.2821283520037 -10.3 1
-9.3050212672375 -9.3 3
-9.32513280083376 -9.3 3
-10.2735814265271 -10.3 3
-9.29172954731139 -9.3 3
-10.2855900307755 -10.3 3
-9.41387487034668 -9.3 3
-9.31797419161022 -9.3 3
-9.3120680490779 -9.3 3
-10.2940740015771 -10.3 0
-9.29485118800323 -9.3 1
-10.2625138289992 -10.3 3
-9.33511484439412 -9.3 3
-9.84240817114021 -9.3 3
-10.256149194196 -10.3 3
-9.34806942546883 -9.3 3
-10.3053486868516 -10.3 0
-10.2603228406405 -10.3 3
-10.2717184651589 -10.3 3
-9.302542426911 -9.3 0
-9.5905952697631 -10.3 3
-9.29930274620357 -9.3 1
-10.2704838080139 -10.3 3
-9.30708137614041 -9.3 3
-9.27047654605598 -9.3 3
-9.3074243134487 -9.3 2
-10.272561726463 -10.3 3
-10.1432768462768 -10.3 3
-9.33005403404337 -9.3 3
-10.2934084215596 -10.3 0
-9.3073348515422 -9.3 3
-9.2885437094181 -9.3 3
-10.2598510947538 -9.3 3
-10.2811094802906 -10.3 3
-9.37229952016897 -9.3 3
-10.2821084715801 -10.3 3
-10.2627760020864 -10.3 3
-9.2893894557751 -9.3 3
-9.33074570711693 -9.3 3
-9.29575781815772 -9.3 1
-10.0668457291222 -10.3 3
-10.2734488903693 -10.3 3
-10.2498475140678 -10.3 3
-10.2915127403275 -10.3 3
-10.18600319015 -10.3 3
-10.2836612155039 -10.3 1
-9.30111724903906 -9.3 1
-10.2594828927403 -10.3 3
-10.1718706939728 -10.3 3
-10.3167095206286 -10.3 2
-10.2509997502897 -10.3 3
-10.2870172795248 -10.3 3
-10.2836612155039 -10.3 1
-9.26369980663706 -9.3 3
-9.32447094839572 -9.3 1
-9.30151817091644 -9.3 1
-10.2757724148859 -10.3 1
-9.29277989636202 -9.3 1
-9.6322232202284 -9.3 3
-10.2700845428385 -10.3 3
-10.2915607846847 -10.3 2
-9.32893741691382 -9.3 2
-9.32882600370616 -9.3 3
-10.2626049476077 -10.3 3
-9.7991902009567 -10.3 3
-9.33419081886891 -9.3 3
-9.3160573874279 -9.3 3
-9.99743737162949 -10.3 1
-10.2610323232602 -10.3 3
-9.33329785650567 -9.3 3
-9.31986945866683 -9.3 3
-10.2963362281207 -10.3 3
-9.32754702978331 -9.3 3
-9.28100820049576 -9.3 0
-10.3371229881594 -10.3 0
-10.2854400992469 -10.3 1
-9.42770584676484 -9.3 1
-10.2504447551289 -10.3 3
-9.33811637419296 -9.3 3
-10.2749900373793 -10.3 3
-10.2552359372336 -10.3 3
-9.31347914498306 -9.3 3
-9.29820642367322 -9.3 1
-10.2718112404694 -10.3 3
-10.2415184449005 -10.3 3
-10.2812320762366 -10.3 3
-9.31538642312899 -9.3 3
-10.208791954134 -10.3 3
-9.48571319545771 -10.3 1
-9.31564155523281 -9.3 3
-9.31698679723451 -9.3 3
-10.2549642381101 -10.3 3
-10.3066984847837 -10.3 0
-10.2773462817598 -10.3 3
-9.31622388597614 -9.3 3
-10.2778747696891 -10.3 3
-9.28999746539901 -9.3 3
-9.32005915104268 -9.3 3
-9.33266996645809 -9.3 3
-10.2733643985687 -10.3 3
-9.29681106643679 -9.3 0
-10.2693029936829 -10.3 3
-9.30379158019835 -9.3 3
-9.31917364383837 -9.3 3
-9.33414650209116 -9.3 3
-10.2625631158829 -10.3 3
-10.2604197577058 -10.3 3
-10.2643469697319 -10.3 3
-9.30605090751343 -9.3 3
-9.29885460832 -9.3 3
-10.2653277372997 -10.3 3
-10.2608007991595 -9.3 3
-9.32075745092415 -9.3 3
-9.30048190383256 -9.3 0
-10.2695042829726 -10.3 3
-9.28883197556132 -9.3 3
-10.2568222293724 -10.3 3
-9.62813406558459 -9.3 3
-9.29764397335351 -9.3 1
-9.29594668218261 -9.3 3
-9.31901667132643 -9.3 3
-9.32445272467403 -9.3 3
-10.2813472170236 -10.3 3
-10.3030549829705 -10.3 0
-10.2373887010583 -10.3 3
-9.30556549383547 -9.3 3
-10.2350689041213 -10.3 1
-10.28428372127 -10.3 3
-10.293413805841 -10.3 3
-10.2836612155039 -10.3 3
-9.32370141032944 -9.3 3
-9.32989002054808 -9.3 3
-9.30633668860373 -9.3 3
-9.33011864542028 -9.3 3
-9.30869666056366 -9.3 3
-10.2163721940095 -10.3 3
-10.2709443711622 -10.3 3
-9.30324528272286 -9.3 2
-9.33802774063744 -9.3 3
-9.30302576971149 -9.3 0
-10.2670871547946 -10.3 3
-9.32252349522695 -9.3 3
-10.2684058895647 -10.3 1
-10.2785896365903 -10.3 3
-9.32556230082015 -9.3 3
-9.30770636695955 -9.3 2
-9.4637059806293 -9.3 3
-10.2727373368721 -10.3 1
-10.3181781869273 -10.3 0
-9.31347044729768 -9.3 3
-9.35549559206094 -9.3 3
-9.325542834572 -9.3 3
-9.30727106851627 -9.3 3
-10.2640309538306 -10.3 3
-10.2816487367827 -10.3 3
-10.2674126967321 -10.3 3
-10.261436144366 -10.3 3
-9.2685597418737 -9.3 3
-9.29259103233713 -9.3 3
-10.2806973756749 -10.3 3
-9.32054870647559 -9.3 3
-9.31806034011279 -9.3 3
-9.31326708713057 -9.3 0
-10.2562626782811 -10.3 3
-9.29778644972318 -9.3 0
-10.1503451652429 -10.3 3
-10.2662757850035 -10.3 3
-10.2703492009786 -10.3 3
-9.29671042179199 -9.3 3
-10.267420151891 -10.3 3
-9.29000781978638 -9.3 3
-9.26056615485592 -9.3 3
-9.83468379819303 -9.3 3
-9.38459183463011 -9.3 3
-10.2813803510631 -10.3 1
-10.2697900640628 -10.3 3
-10.2625138289992 -10.3 3
-10.2897984679613 -10.3 1
-9.30531988776805 -9.3 3
-9.31520874184244 -9.3 3
-10.2927991694092 -10.3 3
-9.29077818620363 -9.3 3
-9.32418433895444 -9.3 3
-9.31541334453606 -9.3 3
-9.33373771087942 -9.3 3
-10.2978786176572 -10.3 2
-10.2332552296367 -10.3 3
-10.2437081907328 -10.3 3
-9.29095711001667 -9.3 3
-9.3181920479196 -9.3 3
-10.2887058730104 -10.3 1
-9.89078635379289 -9.3 3
-10.2542576547188 -10.3 3
-10.2696538003256 -10.3 3
-9.31633405665734 -9.3 3
-10.2382961595639 -10.3 3
-10.2992420833806 -10.3 3
-10.2301505701401 -10.3 3
-9.30255609470226 -9.3 2
-9.30316410432621 -9.3 3
-10.1976676145635 -10.3 3
-9.39190948724306 -10.3 3
-10.3074932875551 -10.3 0
-9.2901970979867 -9.3 3
-9.29848723465756 -9.3 3
-10.2625138289992 -10.3 3
-10.2965176369866 -10.3 0
-9.32133563991258 -9.3 3
-10.2840973422982 -10.3 3
-10.2566308802945 -10.3 3
-10.2906404867389 -10.3 3
-10.0562639594478 -9.3 3
-10.25654307509 -10.3 3
-9.33597632941986 -9.3 3
-10.2509301688068 -9.3 3
-10.2742308537004 -10.3 3
-10.2603228406405 -10.3 3
-10.2618834538986 -10.3 3
-10.2517552063892 -10.3 3
-9.32468259207272 -9.3 3
-9.33200728566903 -9.3 3
-9.31593561983292 -9.3 1
-9.30832638767281 -9.3 3
-9.29674976846382 -9.3 3
-10.2937936047682 -10.3 0
-10.292991346838 -10.3 0
-9.32932342847343 -9.3 3
-10.2969558346584 -10.3 2
-10.2626596187728 -10.3 3
-9.31541665793999 -9.3 3
-9.30038912852213 -9.3 3
-9.32029771612676 -9.3 3
-10.2901277374784 -10.3 2
-9.31468729489659 -9.3 3
-10.2654594451065 -10.3 3
-9.31116763155579 -9.3 3
-9.28794149825104 -9.3 1
-10.2978152488067 -10.3 0
-9.695202331541 -9.3 3
-9.28134533934716 -9.3 0
-9.3179679789778 -9.3 3
-10.2784802942601 -10.3 3
-9.30702256322036 -9.3 3
-10.2719367356438 -10.3 3
-10.2836612155039 -10.3 3
-10.2949561953775 -10.3 3
-9.33294083723059 -9.3 3
-9.29926339953174 -9.3 3
-9.32619557514918 -9.3 3
-9.32885872357012 -9.3 3
-10.2860278142717 -10.3 3
-10.2603965638782 -10.3 3
-9.31422300416877 -9.3 3
-9.26857589471792 -9.3 3
-9.87078747593073 -9.3 3
-10.2748661989069 -10.3 1
-9.27687472907411 -9.3 3
-9.30594405023621 -9.3 3
-9.28465791494135 -9.3 3
-9.30668956612386 -9.3 3
-10.2811674648596 -10.3 3
-10.2888015475493 -10.3 1
-10.2966369195287 -10.3 3
-10.2958243072111 -10.3 2
-10.0850077386723 -10.3 1
-9.33108947277623 -9.3 3
-9.29804365270443 -9.3 3
-10.2754841487426 -10.3 1
-9.31903448087268 -9.3 3
-9.2843112500536 -9.3 0
-9.26224936406008 -9.3 3
-10.2704838080139 -10.3 3
-10.2793633164114 -10.3 3
-9.31801975091446 -9.3 0
-10.2633695155681 -10.3 3
-9.31798247512007 -9.3 3
-9.35175351648036 -9.3 3
-9.6430033799641 -9.3 3
-9.28913556619779 -9.3 0
-9.55256567598221 -10.3 3
-9.86126019706184 -9.3 3
-10.2461191062784 -10.3 3
-9.51260478187681 -10.3 3
-9.3174838078263 -9.3 3
-9.29454718319128 -9.3 0
-9.33219325046547 -9.3 3
-10.226381158977 -10.3 1
-9.29973597376942 -9.3 1
-10.2882730596201 -10.3 3
-9.29687650616471 -9.3 3
-10.1928747757568 -10.3 3
-10.1897688737336 -10.3 1
-9.32425723384124 -9.3 3
-10.2709443711622 -10.3 3
-10.2701561951988 -10.3 3
-10.1815855943401 -10.3 3
-10.2927759755816 -10.3 3
-10.2713796696055 -10.3 3
-10.1495416647862 -10.3 1
-10.2716865736459 -10.3 3
-10.2785896365903 -10.3 3
-9.664314779964 -10.3 3
-9.42005022694951 -9.3 3
-9.29901655093782 -9.3 3
-10.3006643620241 -10.3 3
-9.31533258031489 -9.3 0
-10.2787453665757 -10.3 3
-9.29233424353137 -9.3 3
-9.31975100447579 -9.3 3
-10.2836612155039 -10.3 3
-10.2140644081617 -10.3 3
-9.29486154239055 -9.3 3
-10.1573994022422 -10.3 3
-10.3197185055864 -10.3 0
-10.279844174159 -10.3 1
-10.28428372127 -10.3 3
-10.2529372632467 -10.3 3
-10.2583807717531 -10.3 3
-9.32339657716647 -9.3 3
-9.32416404435527 -9.3 3
-9.3099031537752 -9.3 3
-9.31516608176664 -9.3 2
-9.29684295794978 -9.3 1
-9.32651283357694 -9.3 3
-9.32759258908759 -9.3 3
-9.3093846060578 -9.3 3
-9.28294240004875 -9.3 3
-10.1600120212529 -10.3 3
-9.32550141702266 -9.3 2
-10.2962649899358 -10.3 0
-9.30408688732492 -9.3 0
-10.2594911762502 -10.3 3
-9.3255842521213 -9.3 3
-10.2780495517472 -10.3 3
-9.29940670425238 -9.3 3
-9.29338956268791 -9.3 0
-9.45295481317815 -9.3 1
-10.3013908258391 -10.3 3
-10.1945186382891 -10.3 3
-9.31220389863966 -9.3 3
-10.2484020415967 -10.3 1
-9.30201890908764 -9.3 3
-9.33935848649691 -9.3 3
-9.29919795980382 -9.3 1
-10.2516723712905 -10.3 3
-9.31543363913522 -9.3 3
-10.2760590243271 -10.3 3
-10.3041392944116 -10.3 0
-9.29305490888947 -9.3 3
-10.2944562855573 -10.3 2
-9.54619068679169 -9.3 3
-9.31799324368288 -9.3 3
-9.31567261839478 -9.3 3
-9.30130487053744 -9.3 1
-9.3364029301778 -9.3 3
-9.31866089457785 -9.3 3
-9.33348589217958 -9.3 3
-9.32808007364302 -9.3 3
-10.2682505737548 -10.3 3
-9.29863965123907 -9.3 1
-10.3710410618198 -10.3 0
-9.31948179040527 -9.3 3
-10.2869013103867 -10.3 1
-9.30279507396182 -9.3 2
-10.2530830530202 -10.3 3
-10.3027518065095 -10.3 2
-9.93000131783514 -10.3 3
-9.86251804803452 -10.3 3
-9.34277046420949 -9.3 3
-10.2906143936828 -10.3 0
-10.2305030334848 -10.3 1
-10.2591076497436 -10.3 3
-9.30281661108744 -9.3 3
-10.195071148397 -10.3 3
-9.30419664383063 -9.3 1
-10.2613980402207 -10.3 3
-9.29307313261116 -9.3 3
-9.33103231655817 -9.3 3
-9.32309919916243 -9.3 3
-10.2730247746643 -10.3 3
-9.28369744197276 -9.3 0
-9.30579329035669 -9.3 0
-9.30618385784674 -9.3 3
-9.313211173439 -9.3 3
-10.2568454232 -10.3 3
-9.29272025509099 -9.3 0
-10.2613143767711 -10.3 3
-10.2701189194044 -10.3 3
-10.0657171009034 -10.3 3
-9.25862615684603 -9.3 3
-9.31370279974938 -9.3 3
-10.3480750307247 -10.3 0
-10.2474295575388 -10.3 3
-9.32230853814597 -9.3 3
-10.2605059062084 -10.3 3
-9.31787603201834 -9.3 3
-10.2906404867389 -10.3 3
-10.2725401893374 -10.3 1
-9.96630545651151 -10.3 3
-9.30854424398219 -9.3 2
-9.30728846388699 -9.3 3
-9.28379725826658 -9.3 3
-9.30131481074928 -9.3 3
-10.2778747696891 -10.3 3
-9.74481889891821 -10.3 3
-10.2785598159547 -10.3 1
-10.2251320056896 -10.3 3
-10.2946335526683 -10.3 0
-9.3139910658926 -9.3 2
-10.1137241823142 -10.3 3
-9.37677882812736 -10.3 1
-9.32301636406379 -9.3 0
-10.2225409238045 -9.3 3
-9.31567386092124 -9.3 3
-9.98146303703429 -10.3 3
-10.2548913432233 -10.3 1
-10.259567384541 -10.3 1
-9.31517063769708 -9.3 3
-10.2343730892928 -10.3 3
-9.31375705673896 -9.3 3
-9.30126138211067 -9.3 0
-9.298160036018 -9.3 1
-10.2605895696581 -10.3 3
-9.32343136790791 -9.3 3
-9.31821524174721 -9.3 3
-10.1096466245841 -10.3 1
-9.30112967430386 -9.3 1
-9.33571084292875 -9.3 3
-9.30496369684394 -9.3 1
-9.30630231203779 -9.3 3
-9.25767355321176 -9.3 3
-9.26654933402993 -9.3 3
-9.28695079047145 -9.3 0
-10.2690470332281 -10.3 3
-9.30903255688864 -9.3 3
-10.215527690179 -10.3 3
-9.32376353665343 -9.3 3
-9.33053737684386 -9.3 3
-9.32816705049657 -9.3 3
-10.2608836342582 -10.3 3
-9.29769533111469 -9.3 3
-9.29775414403471 -9.3 1
-9.48577159420223 -9.3 3
-10.2912493247138 -10.3 0
-9.33583675227868 -9.3 1
-9.31805122825192 -9.3 3
-9.30207482277921 -9.3 0
-10.262255797667 -10.3 3
-9.33304313857742 -9.3 3
-9.32940005093965 -9.3 3
-10.2706792988466 -10.3 3
-10.2432803474484 -10.3 3
-9.44288579276421 -9.3 1
-10.2718824786542 -10.3 3
-9.30195139848229 -9.3 1
-9.74335064679499 -9.3 3
-10.3117187059362 -10.3 0
-10.2590480084725 -10.3 3
-10.2306032639541 -10.3 3
-10.2836612155039 -10.3 3
-10.2795662624031 -10.3 3
-10.231639531038 -10.3 3
-9.31149400184442 -9.3 1
-9.30979546814701 -9.3 3
-10.0032863579437 -10.3 3
-10.2653749533059 -10.3 1
-10.2594866203198 -10.3 3
-9.30449029425525 -9.3 3
-10.2757724148859 -9.3 1
-10.2582242134167 -10.3 3
-10.2562763460724 -10.3 3
-10.2740904482082 -10.3 3
-9.31310390198625 -9.3 3
-10.2707596488923 -10.3 3
-9.30304813518812 -9.3 1
-10.2061988013714 -10.3 3
-10.2887058730104 -10.3 1
-9.30593079662044 -9.3 3
-10.2958379750024 -10.3 2
-10.2785896365903 -10.3 3
-10.2813969180828 -10.3 3
-10.2763501896988 -10.3 3
-10.2675568298038 -10.3 3
-10.2495136886203 -9.3 3
-10.2869447988136 -10.3 1
-10.269777638798 -10.3 1
-10.264339514573 -10.3 0
-9.2953664223167 -9.3 3
-9.30870494407355 -9.3 3
-9.33134998916142 -9.3 3
-10.273589710037 -10.3 3
-10.2967354932961 -10.3 3
-10.2624604003606 -10.3 3
-10.2559847665252 -10.3 3
-9.34132416338741 -9.3 3
-10.1806536994805 -10.3 1
-10.2618834538986 -10.3 3
-10.2610343941377 -10.3 3
-9.32570229213686 -9.3 3
-9.33545074071906 -9.3 3
-10.2495936244905 -10.3 3
-9.31953687574586 -9.3 3
-10.2470029567808 -10.3 3
-10.2801374104082 -10.3 3
-9.29262043879712 -9.3 1
-10.2863777925634 -10.3 1
-10.256997425606 -10.3 1
-10.2967321798921 -10.3 0
-9.27845646528247 -9.3 0
-10.2579960027199 -10.3 3
-9.31749126298518 -9.3 3
-9.31193841214857 -9.3 3
-10.3080731332455 -10.3 3
-9.2899262272142 -9.3 3
-10.2024331177877 -10.3 3
-9.28360839424174 -9.3 0
-9.29340281630368 -9.3 1
-9.31920056524539 -9.3 3
-10.2713042896658 -10.3 2
-9.33442441384706 -9.3 3
-9.30579121947926 -9.3 3
-9.31520087250808 -9.3 3
-9.30162419984268 -9.3 1
-10.1580347474487 -10.3 1
-9.31584408704895 -9.3 3
-10.230853425952 -10.3 3
-10.2751834573346 -10.3 1
-10.2773462817598 -10.3 3
-10.2568864265738 -10.3 3
-9.79144801846328 -9.3 3
-10.2611540908552 -10.3 3
-9.3239830496648 -9.3 3
-9.42456225477186 -10.3 1
-10.2958243072111 -10.3 3
-9.27343293072607 -9.3 3
-9.31167789576334 -9.3 3
-9.30951507133815 -9.3 2
-10.2614725918094 -10.3 3
-9.9579714172384 -10.3 3
-9.27623689881469 -9.3 0
-10.2642657913352 -10.3 3
-10.3013982809979 -10.3 0
-9.29508271210391 -9.3 1
-9.29602744640377 -9.3 1
-10.2314162904472 -10.3 1
-10.2562908422147 -10.3 3
-9.29592183165301 -9.3 0
-10.2978251890185 -10.3 0
-9.30818059789921 -9.3 2
-9.32395074397632 -9.3 3
-9.28358188701016 -9.3 3
-10.2721943528006 -10.3 3
-9.74043153791929 -10.3 3
-9.30835206655338 -9.3 3
-9.31320910256153 -9.3 2
-10.0327052432221 -10.3 3
-10.2562514955428 -10.3 1
-10.2941303294442 -10.3 2
-10.1952069979587 -10.3 1
-10.3091599297395 -10.3 0
-9.29866325924216 -9.3 0
-10.2459335556575 -10.3 3
-10.2581529752319 -10.3 3
-9.32189974693423 -9.3 3
-10.2520782632738 -10.3 3
-10.2764715431183 -10.3 3
-10.2444694452892 -10.3 3
-9.8124450592639 -9.3 1
-10.2624993328569 -10.3 3
-10.2509906384288 -10.3 3
-10.2778747696891 -10.3 3
-9.31195746422123 -9.3 3
-9.56710075073877 -9.3 3
-10.1493341628641 -10.3 1
-9.29998240818786 -9.3 0
-9.32865494922748 -9.3 3
-10.2836612155039 -10.3 3
-10.25524546327 -10.3 1
-9.29846155577699 -9.3 3
-10.2411962163669 -10.3 3
-9.32813308810615 -9.3 3
-10.1613688601685 -9.3 3
-9.55501510984872 -9.3 3
-10.2707708316306 -10.3 3
-10.2610323232602 -10.3 3
-10.2632556173074 -10.3 3
-9.77336428808146 -9.3 3
-9.31764699297061 -9.3 3
-10.2947524210349 -10.3 3
-9.53979747387947 -10.3 1
-9.30298683721515 -9.3 1
-9.33376670316392 -9.3 3
-10.2567505770121 -10.3 3
-9.30345651222438 -9.3 1
-9.30739117940926 -9.3 0
-10.2927759755816 -10.3 3
-10.2888210137975 -10.3 1
-9.35163754734228 -9.3 3
-10.2745650933234 -10.3 3
-9.2420587229446 -9.3 3
-9.32932591352639 -9.3 3
-10.2776867340152 -10.3 3
-9.30730503090669 -9.3 3
-9.29330879846674 -9.3 3
-10.2825814599932 -10.3 3
-9.57410487250342 -9.3 3
-9.59819166248293 -9.3 3
-9.3336846964163 -9.3 3
-10.2882341271237 -10.3 3
-10.2526622507192 -10.3 3
-10.2970610352337 -10.3 0
-10.275344985777 -10.3 1
-10.2565857351658 -10.3 3
-10.3043695759858 -10.3 0
-10.29081775385 -10.3 3
-9.28707545729487 -9.3 0
-9.31231821107576 -9.3 3
-10.2801374104082 -10.3 3
-9.30549632652813 -9.3 3
-9.29181652416494 -9.3 3
-9.32541526852009 -9.3 3
-9.31852007491018 -9.3 3
-9.28437710395701 -9.3 3
-9.54557687871085 -9.3 3
-9.3171454264484 -9.3 3
-10.2901004018958 -10.3 2
-9.30746987275299 -9.3 3
-9.31420602297354 -9.3 3
-10.2478926057401 -10.3 3
-9.3200848299233 -9.3 3
-9.94162970898076 -10.3 1
-9.31199639671761 -9.3 3
-9.28763169498215 -9.3 3
-10.2612737875727 -10.3 3
-9.77214454125414 -10.3 3
-9.3019195069693 -9.3 2
-9.32393541948308 -9.3 3
-9.26922739276864 -9.3 0
-9.87273451492401 -10.3 3
-10.2765610050248 -10.3 3
-9.26369814993512 -9.3 3
-9.33748931249636 -9.3 3
-10.3385477518558 -10.3 0
-10.2964782903148 -10.3 3
-9.31713590041204 -9.3 3
-10.2952544017326 -10.3 2
-9.34848981359435 -9.3 3
-10.2836612155039 -10.3 3
-10.2755926627219 -10.3 3
-10.2836612155039 -10.3 3
-9.52428245990614 -9.3 1
-9.30429977352843 -9.3 0
-9.9448072633642 -10.3 3
-10.3073872586288 -10.3 0
-10.2619861694209 -10.3 3
-10.2596887379605 -10.3 3
-10.3478538610114 -10.3 0
-10.2699805847897 -10.3 1
-9.32659069856966 -9.3 3
-10.2766546086863 -10.3 3
-9.31471421630362 -9.3 3
-9.29478202069589 -9.3 1
-9.31085575740947 -9.3 3
-10.1173693408294 -10.3 3
-10.2173852672658 -10.3 3
-10.2142872345771 -10.3 3
-9.94944934229137 -9.3 3
-9.38252344221734 -9.3 3
-10.2844655443115 -10.3 3
-9.31129602595867 -9.3 3
-9.31237702399578 -9.3 3
-9.3063623674843 -9.3 1
-9.31421140725494 -9.3 3
-9.31079570196295 -9.3 3
-10.2613632494792 -10.3 3
-10.2701387998281 -10.3 3
-9.31072404960265 -9.3 0
-10.2303547586582 -10.3 1
-9.310431227529 -9.3 1
-10.2778747696891 -10.3 3
-10.2066531518874 -10.3 3
-10.2899028401856 -10.3 0
-9.29170055502685 -9.3 3
-10.224139641208 -10.3 1
-10.2495136886203 -10.3 3
-10.2682505737548 -10.3 3
-10.2778747696891 -10.3 3
-9.31455972884468 -9.3 3
-9.3004131507007 -9.3 1
-9.88218351462469 -9.3 1
-10.2543810790157 -10.3 3
-9.31092948064724 -9.3 3
-9.32497044404046 -9.3 3
-10.2346431317143 -10.3 3
-9.33256725093577 -9.3 3
-10.301634361029 -10.3 0
-9.30270188447586 -9.3 0
-10.270141284881 -10.3 3
-10.262255797667 -10.3 3
-10.2801374104082 -10.3 3
-9.30694138482371 -9.3 3
-9.32848430892433 -9.3 3
-10.2563873451046 -10.3 3
-10.2621485262142 -10.3 3
-9.31665504266452 -9.3 3
-10.3223754413749 -10.3 0
-9.29501892907793 -9.3 1
-9.29909483010602 -9.3 1
-10.2467030937238 -10.3 3
-10.2594911762502 -10.3 3
-10.289819176736 -10.3 0
-10.2538057892558 -10.3 3
-10.2654569600535 -10.3 3
-10.2768434727111 -10.3 3
-10.2966812363064 -10.3 2
-10.3513304501009 -10.3 3
-9.32497831337482 -9.3 3
-10.2780495517472 -10.3 3
-9.31979739213105 -9.3 3
-10.2461692215131 -10.3 3
-10.2821507174803 -10.3 3
-10.2693676050598 -10.3 3
-10.1539269549076 -10.3 3
-9.73694335191599 -9.3 3
-10.2500914634332 -10.3 3
-10.2717648528141 -10.3 3
-10.286733569312 -10.3 3
-10.25043729997 -10.3 3
-9.43979894281381 -9.3 3
-10.249346361721 -10.3 3
-10.2650402995074 -10.3 3
-9.32553455106211 -9.3 3
-10.1442244798051 -10.3 1
-9.26445816196505 -9.3 3
-9.31104047967941 -9.3 3
-9.31823512217088 -9.3 3
-10.2757724148859 -10.3 1
-9.31698431218155 -9.3 3
-9.30448780920229 -9.3 3
-9.30232581312808 -9.3 3
-9.30957305590719 -9.3 3
-10.2461874452348 -10.3 3
-9.30722260998358 -9.3 3
-9.31526921146444 -9.3 3
-9.3284495181829 -9.3 3
-10.2234910423858 -10.3 3
-10.2539838847178 -10.3 3
-10.2748869076815 -10.3 3
-10.2525081774358 -10.3 3
-9.27419749868642 -9.3 0
-10.2798810357779 -10.3 1
-10.1801430210974 -9.3 3
-10.2767473839967 -10.3 3
-9.31347790245656 -9.3 3
-10.2580390769712 -10.3 1
-9.31742789413473 -9.3 3
-10.2584134916171 -10.3 3
-10.2713887814664 -10.3 3
-10.0842734055229 -10.3 3
-9.30454993552628 -9.3 3
-9.31233146469153 -9.3 3
-10.2578850036878 -10.3 3
-9.30061692504335 -9.3 3
-9.27057884740277 -9.3 3
-9.29140814712868 -9.3 0
-10.2652564991148 -10.3 3
-9.31457008323201 -9.3 3
-10.3328362718053 -10.3 0
-10.2801374104082 -10.3 3
-9.32909024767081 -9.3 3
-9.27506809557303 -9.3 0
-10.2875217452755 -10.3 3
-9.32945016617433 -9.3 3
-9.32308428884467 -9.3 3
-9.29904719992431 -9.3 1
-9.29748078820924 -9.3 0
-10.1281685526377 -10.3 3
-9.31537606874166 -9.3 3
-9.33757711770091 -9.3 3
-9.31546097471777 -9.3 3
-9.32318493348951 -9.3 3
-10.2844158432524 -10.3 3
-9.31518596219032 -9.3 3
-9.31600520131579 -9.3 3
-10.2733088990526 -10.3 1
-10.2624488034468 -10.3 3
-9.31559723845502 -9.3 0
-9.31769048139738 -9.3 3
-9.31671178470706 -9.3 3
-9.31676065741528 -9.3 3
-9.28760394522411 -9.3 0
-9.29044850251106 -9.3 3
-9.31640943659709 -9.3 3
-9.32671246616464 -9.3 3
-9.28698516703735 -9.3 3
-10.0473198396733 -10.3 3
-9.32494269428242 -9.3 3
-10.2968837681226 -10.3 2
-9.28883156138583 -9.3 0
-10.3156674550879 -10.3 0
-9.33199196117578 -9.3 3
-9.71544267371567 -10.3 3
-9.3276750100107 -9.3 3
-10.2801374104082 -10.3 3
-9.30654170547283 -9.3 3
-10.2898100648751 -10.3 1
-10.2627138757624 -10.3 3
-9.31593561983292 -9.3 3
-9.32135469198529 -9.3 3
-10.2599409708358 -10.3 3
-10.0172374452549 -10.3 3
-10.2527525409767 -10.3 3
-9.32785476217472 -9.3 3
-9.31112662818198 -9.3 3
-9.31660658413183 -9.3 3
-10.2220704204443 -10.3 1
-10.2593561550394 -10.3 3
-9.29763154808871 -9.3 1
-10.2870901744116 -10.3 3
-9.29946220376847 -9.3 3
-9.29829795645719 -9.3 1
-10.2572020282996 -10.3 3
-10.2755363348548 -10.3 1
-9.31909867807409 -9.3 3
-10.2801374104082 -10.3 3
-10.2682460178244 -10.3 3
-10.2888210137975 -10.3 1
-9.31677184015358 -9.3 3
-10.2606127634857 -10.3 3
-10.2763762827549 -10.3 1
-10.2836612155039 -10.3 3
-10.3017540577465 -10.3 2
-9.32363058632011 -9.3 3
-10.2800367657633 -10.3 3
-10.2520260771617 -10.3 1
-9.32199252224471 -9.3 3
-9.3401334088446 -9.3 3
-9.29903477465951 -9.3 1
-9.34278081859681 -9.3 3
-10.1822242529505 -10.3 1
-10.2668920781373 -10.3 3
-9.3379763828763 -9.3 3
-9.30968695416781 -9.3 3
-10.2401235018396 -10.3 3
-9.3353877860441 -9.3 1
-9.3321124862443 -9.3 3
-10.2476689509738 -10.3 0
-9.30861879557098 -9.3 3
-10.2686929131815 -10.3 3
-10.2658781765301 -10.3 3
-9.29331666780111 -9.3 3
-9.32513694258871 -9.3 3
-9.33176830640951 -9.3 3
-10.2707265148528 -10.3 3
-9.31726180976197 -9.3 3
-9.82224113802786 -9.3 3
-10.2714550495453 -10.3 3
-10.2743261140638 -10.3 3
-9.42688743599039 -9.3 3
-9.33523992539307 -9.3 3
-9.31765196307653 -9.3 3
-9.31722080638816 -9.3 3
-9.28563329822774 -9.3 0
-9.41172571371271 -9.3 3
-10.3389374909949 -10.3 0
-9.29870094921204 -9.3 1
-10.2614854312497 -10.3 3
-9.28847909804115 -9.3 3
-9.74727123201312 -10.3 1
-9.63761744185118 -9.3 3
-9.30039948290945 -9.3 3
-9.31263878290746 -9.3 3
-10.3184039125711 -10.3 0
-9.31678136618993 -9.3 3
-9.90079034865439 -10.3 3
-10.2613002948043 -10.3 3
-9.41470819143889 -9.3 3
-10.2525023789788 -10.3 3
-9.3083996967351 -9.3 3
-10.1630694647434 -10.3 3
-10.1834858315026 -10.3 3
-9.31207053413086 -9.3 3
-10.2201200680471 -9.3 3
-9.64948356972985 -10.3 3
-9.28439201427476 -9.3 3
-10.2860278142717 -10.3 3
-10.2982907222728 -10.3 0
-10.3169571975735 -10.3 0
-9.97069157498398 -9.3 3
-9.31249299313386 -9.3 3
-10.0270326956679 -9.3 3
-9.28791333431751 -9.3 3
-9.2981119916608 -9.3 3
-9.32121594319508 -9.3 3
-9.30395269446515 -9.3 1
-10.28428372127 -10.3 3
-9.2974708479974 -9.3 1
-9.29080966354109 -9.3 3
-9.37604905090843 -9.3 3
-9.29240382501423 -9.3 3
-10.2888210137975 -10.3 1
-9.26203357862813 -9.3 3
-10.0922934997723 -10.3 3
-10.2354805945615 -10.3 3
-10.3036045938499 -10.3 0
-9.31303266380144 -9.3 3
-9.31226271155968 -9.3 3
-10.2575867973327 -10.3 3
-9.27717956223708 -9.3 3
-10.2506394176106 -10.3 1
-10.122771845962 -10.3 1
-9.33416513998834 -9.3 3
-10.2812345612895 -10.3 3
-9.29367824300662 -9.3 3
-9.30516457195809 -9.3 3
-9.30287128225255 -9.3 3
-10.2739173228521 -10.3 3
-10.2710723513896 -10.3 3
-9.30759743880486 -9.3 3
-9.31407928527264 -9.3 3
-10.3092816973345 -10.3 0
-9.40430368887549 -9.3 3
-10.2899144370994 -10.3 2
-10.2334776418766 -10.3 3
-10.1636700192084 -9.3 3
-9.97713780235931 -10.3 3
-10.2958893327636 -10.3 0
-9.3132828257993 -9.3 3
-10.2576128903888 -10.3 3
-10.2768770209261 -10.3 3
-10.2575652602071 -10.3 3
-9.31475066374704 -9.3 3
-9.28688369404154 -9.3 1
-9.2685597418737 -9.3 3
-10.2806762527247 -10.3 3
-9.32676548062776 -9.3 3
-10.267210164916 -10.3 3
-10.2619435093451 -10.3 3
-10.281236632167 -10.3 3
-10.2376351354768 -10.3 3
-9.30953412341081 -9.3 3
-10.2760590243271 -10.3 3
-9.30429066166756 -9.3 3
-9.3455321863978 -9.3 3
-10.1296455024463 -10.3 3
-10.2651637238044 -10.3 1
-9.30678731154026 -9.3 3
-10.2203582189556 -10.3 3
-10.2704515023254 -10.3 3
-10.3389134688163 -10.3 0
-10.2675187256584 -10.3 3
-9.33002752681179 -9.3 3
-10.2947478651044 -10.3 2
-10.1621972111548 -10.3 1
-9.3229981403421 -9.3 3
-10.2645921616238 -10.3 3
-9.32855637546012 -9.3 3
-9.31371066908374 -9.3 3
-10.004178491956 -10.3 3
-10.2933226872325 -10.3 3
-9.84840170470159 -9.3 3
-10.2915914336712 -10.3 1
-9.29423613739589 -9.3 1
-10.2812734937859 -10.3 1
-9.32417274204066 -9.3 3
-9.47777510795605 -9.3 1
-9.3346257031367 -9.3 3
-10.2647561751191 -10.3 3
-9.31392645451565 -9.3 3
-9.65526214621026 -10.3 3
-10.2700845428385 -10.3 3
-9.99084328360308 -9.3 3
-10.208910408325 -10.3 2
-9.31489355429215 -9.3 3
-10.2892840619988 -10.3 1
-10.2887882939335 -10.3 3
-9.30761897593052 -9.3 3
-9.29338293588 -9.3 1
-9.31759977696438 -9.3 3
-10.3031121391886 -10.3 2
-10.2437081907328 -10.3 3
-10.2847819743883 -10.3 3
-9.27172404264133 -9.3 3
-9.30235066365767 -9.3 3
-9.8172648194777 -10.3 3
-10.1817744583649 -10.3 3
-10.2586636536149 -10.3 3
-9.33629151697015 -9.3 3
-9.27575314183868 -9.3 3
-9.29644369277439 -9.3 1
-9.61953702487329 -9.3 1
-9.58653469322826 -9.3 3
-10.2522795525635 -10.3 1
-9.31560593614036 -9.3 3
-9.29323051929854 -9.3 1
-10.2576708749578 -10.3 3
-9.300001874436 -9.3 1
-9.94281756429509 -10.3 3
-9.27494964138199 -9.3 3
-10.0124934791564 -10.3 3
-10.2922814500427 -10.3 3
-10.2870901744116 -10.3 3
-9.67956762085016 -9.3 3
-9.29335725699943 -9.3 1
-9.29571225885348 -9.3 3
-9.31710193802163 -9.3 3
-10.2760590243271 -10.3 3
-9.32957566134876 -9.3 3
-10.208727342757 -10.3 1
-10.0177974105217 -10.3 3
-10.3034691584637 -10.3 0
-9.93029662496176 -9.3 3
-10.274311203746 -10.3 1
-10.2303605571151 -10.3 3
-9.32021653773011 -9.3 3
-9.32071313414636 -9.3 3
-9.32109790317952 -9.3 3
-10.2746744356535 -10.3 3
-9.3147767568031 -9.3 3
-9.34160124679234 -9.3 3
-10.2836612155039 -10.3 3
-10.2606873150744 -10.3 3
-10.2828109132164 -10.3 3
-10.2826054821718 -10.3 3
-10.2495136886203 -10.3 3
-9.2978933070004 -9.3 0
-9.29806643235655 -9.3 0
-9.31036744450302 -9.3 3
-10.3036605075415 -10.3 0
-10.2538252555039 -10.3 3
-9.28540011742507 -9.3 0
-10.3050947972743 -10.3 0
-9.31198065804883 -9.3 3
-9.31123472798569 -9.3 3
-9.28136811899928 -9.3 3
-10.246994673271 -10.3 3
-10.2687393008367 -10.3 3
-10.2618834538986 -10.3 3
-9.32445023962107 -9.3 3
-10.301935880788 -10.3 1
-10.2207657676409 -10.3 3
-10.2758005788194 -10.3 3
-10.120237091944 -10.3 3
-9.29288054100681 -9.3 0
-10.2342326838006 -10.3 3
-10.2767200484142 -10.3 3
-10.1293125053498 -10.3 3
-10.2775078102021 -10.3 3
-9.24494925371128 -9.3 3
-9.31789798331944 -9.3 3
-10.2801374104082 -10.3 3
-9.31531062901374 -9.3 3
-9.31812495148969 -9.3 3
-10.267302526051 -10.3 1
-10.2760590243271 -10.3 3
-10.2657477112497 -10.3 3
-10.2620901274697 -10.3 3
-9.29830913919553 -9.3 0
-9.33566114186961 -9.3 3
-10.2832731330668 -10.3 3
-9.34515652922551 -9.3 3
-10.2584035514052 -10.3 3
-9.29097491956287 -9.3 1
-10.3058432123904 -10.3 0
-10.2495136886203 -10.3 3
-9.27672728259857 -9.3 0
-10.3080859726858 -10.3 0
-9.32929650706636 -9.3 3
-9.2832836806551 -9.3 3
-9.31697354361874 -9.3 3
-9.31901667132643 -9.3 3
-10.2896518498368 -10.3 0
-9.33552363560586 -9.3 3
-9.60409242073379 -9.3 3
-10.1822267380034 -10.3 3
-10.2532893124158 -10.3 3
-9.91819110364799 -9.3 3
-9.31082262337002 -9.3 2
-10.3512244211746 -10.3 0
-9.78545945500786 -10.3 3
-10.2549219922098 -10.3 3
-10.2791794224925 -10.3 3
-10.1953573436627 -10.3 3
-9.28093323473149 -9.3 3
-9.39001297765991 -9.3 3
-9.39476812649676 -9.3 3
-10.2906404867389 -10.3 3
-10.278969021342 -10.3 3
-10.2947118318365 -10.3 0
-10.2964704209805 -10.3 0
-9.34207672025846 -9.3 3
-10.265669846257 -10.3 3
-10.3048297249587 -10.3 3
-9.33332684879021 -9.3 3
-9.34450627370125 -9.3 3
-10.2111051242632 -10.3 1
-10.0712256349623 -10.3 3
-9.30815409066767 -9.3 3
-9.31094232008752 -9.3 0
-9.30183832857265 -9.3 3
-10.223782621933 -9.3 1
-9.30678234143434 -9.3 3
-9.31517933538241 -9.3 3
-9.29983579006329 -9.3 0
-10.253973944506 -10.3 3
-9.33736920160332 -9.3 3
-9.31993986850067 -9.3 3
-9.3247190395161 -9.3 3
-10.2624210536887 -10.3 3
-10.2799323935391 -10.3 3
-10.2381992424985 -10.3 3
-10.2966833071839 -10.3 0
-10.2484716230795 -10.3 3
-10.2964157498153 -10.3 2
-9.3174299650122 -9.3 3
-10.2836612155039 -10.3 3
-9.38210595332022 -9.3 3
-10.2398791382987 -10.3 3
-10.1808251681346 -10.3 3
-10.0965151905739 -10.3 3
-9.30696457865132 -9.3 2
-9.42862697306161 -9.3 3
-10.1324751494155 -9.3 3
-9.27706980573142 -9.3 3
-10.2595392206074 -10.3 3
-10.2760590243271 -10.3 3
-10.2801693019211 -10.3 1
-10.2666444011924 -10.3 3
-9.30371620025859 -9.3 1
-9.30290193123904 -9.3 1
-10.2617641713566 -10.3 3
-9.31451168448748 -9.3 3
-10.290513749038 -10.3 1
-10.2125510109098 -10.3 1
-10.3111786210931 -10.3 2
-10.2837999642941 -10.3 3
-9.29584562336228 -9.3 1
-10.2495136886203 -10.3 3
-10.2691961364057 -10.3 3
-10.2258721372959 -10.3 3
-9.29494562001565 -9.3 3
-10.249288377152 -10.3 3
-10.3031498291585 -10.3 0
-10.266456779694 -10.3 3
-9.28200594925874 -9.3 3
-9.3188497586027 -9.3 3
-9.30398375762716 -9.3 3
-10.0500964721794 -10.3 3
-9.31381959723844 -9.3 3
-9.28625331894096 -9.3 3
-10.2063681991481 -10.3 3
-10.2610323232602 -10.3 3
-9.29141891569149 -9.3 1
-10.2559582592937 -10.3 3
-9.35350299376342 -9.3 3
-9.31493580019246 -9.3 3
-9.31555954848514 -9.3 3
-9.31266943189395 -9.3 3
-10.270564572235 -10.3 3
-10.2801374104082 -9.3 1
-10.2869824887834 -10.3 3
-10.3055905653395 -10.3 0
-10.25043729997 -10.3 3
-10.2430956251785 -10.3 3
-9.31432447716458 -9.3 3
-10.2546722443874 -10.3 3
-10.262255797667 -10.3 3
-9.66322342753956 -9.3 3
-9.32349639346034 -9.3 3
-9.30245006577601 -9.3 1
-9.31153831862216 -9.3 3
-9.30233906674385 -9.3 0
-10.2308376872832 -10.3 3
-9.31301568260621 -9.3 3
-10.2628145204072 -10.3 3
-9.29902980455359 -9.3 0
-9.32299648364011 -9.3 3
-9.30430267275687 -9.3 0
-9.31777331649602 -9.3 3
-9.35810945359823 -9.3 3
-10.3007645924934 -10.3 2
-9.38207696103572 -9.3 3
-9.27108372732891 -9.3 3
-9.32554987555535 -10.3 1
-10.2986212343164 -10.3 0
-10.2890078069449 -10.3 1
-9.31344269753964 -9.3 3
-10.2795298149597 -10.3 1
-9.32249201788945 -9.3 3
-10.2914067114012 -10.3 3
-10.2509997502897 -10.3 3
-9.32971523848994 -9.3 3
-9.36943135487893 -9.3 3
-10.1579370020323 -10.3 3
-10.2796540676077 -10.3 3
-9.3275002279526 -9.3 3
-10.2593371029668 -10.3 1
-9.31425158227778 -9.3 2
-10.2456080137199 -10.3 3
-10.1976299245936 -9.3 3
-9.30178407158302 -9.3 1
-9.30832804437476 -9.3 3
-10.3236345348741 -10.3 0
-9.29682887598299 -9.3 1
-9.31167292565742 -9.3 3
-9.38578466005035 -9.3 3
-10.2695042829726 -10.3 3
-10.2753193068963 -10.3 3
-9.30878860752316 -9.3 3
-10.2235954146101 -10.3 1
-9.27787951882049 -9.3 3
-9.31180214841132 -9.3 3
-9.31649102916923 -9.3 3
-10.2519904580693 -10.3 3
-9.31505259768152 -9.3 3
-10.2697900640628 -10.3 3
-9.2998150812886 -9.3 3
-9.3152787375008 -9.3 3
-10.2354805945615 -10.3 3
-9.52399792134233 -9.3 3
-10.2917463353056 -10.3 0
-10.2586673811943 -10.3 3
-10.2398791382987 -10.3 3
-10.2958346615985 -10.3 0
-10.2965731365027 -10.3 3
-9.26733626746693 -9.3 3
-10.2646004451337 -10.3 1
-9.32379418563992 -9.3 3
-9.32627012673797 -9.3 3
-9.79882448399625 -10.3 3
-9.28791084926455 -9.3 3
-9.30072461067158 -9.3 1
-10.2801374104082 -10.3 3
-10.2959328211904 -10.3 3
-10.2578850036878 -10.3 3
-10.2957505839734 -10.3 3
-9.33315041003012 -9.3 2
-10.0953265069086 -10.3 3
-10.302449872575 -10.3 2
-9.3270409073307 -9.3 3
-9.29174777103308 -9.3 3
-9.6009065828405 -10.3 1
-10.2624268521456 -10.3 3
-9.32016269491597 -9.3 2
-9.29769036100877 -9.3 1
-9.30928437558844 -9.3 3
-10.246994673271 -10.3 3
-9.32809001385486 -9.3 3
-10.2960628722952 -10.3 3
-10.2484761790099 -10.3 3
-10.2856322766758 -10.3 3
-10.2859565760869 -10.3 3
-10.2800367657633 -10.3 3
-10.2509997502897 -10.3 3
-10.2870818909018 -10.3 3
-10.0667231331763 -10.3 3
-9.33447825666116 -9.3 3
-10.2740548291158 -10.3 2
-9.43429455050984 -9.3 3
-10.1664060625162 -10.3 3
-10.3350409279553 -10.3 2
-10.2153359269257 -10.3 3
-9.29719376459248 -9.3 3
-9.33185321238558 -9.3 3
-10.2588276671102 -10.3 3
-9.40986399487103 -10.3 3
-9.29155393690228 -9.3 1
-10.198510461692 -10.3 1
-10.1496170447259 -10.3 3
-10.2943643385978 -10.3 0
-9.32073094369261 -9.3 3
-10.2823967377233 -10.3 3
-9.32111115679529 -9.3 3
-9.31646079435823 -9.3 3
-10.2836612155039 -10.3 3
-9.31012639436603 -9.3 0
-10.28428372127 -10.3 3
-9.32791978772715 -9.3 3
-10.2253672573698 -10.3 3
-10.2776154958304 -10.3 3
-9.51294523413219 -10.3 3
-9.31092036878638 -9.3 3
-9.45203285853041 -9.3 3
-9.32391181147999 -9.3 3
-10.3174525514633 -10.3 0
-9.39133295495657 -9.3 3
-9.32073467127203 -9.3 2
-10.2461874452348 -10.3 3
-9.30019446604035 -9.3 3
-9.33630477058596 -9.3 3
-10.2564283484784 -10.3 3
-10.259685838732 -10.3 3
-10.2925929100136 -10.3 0
-9.32856755819846 -9.3 3
-9.29801176119144 -9.3 0
-10.2504936278371 -10.3 3
-10.2992619638043 -10.3 0
-9.32806640585173 -9.3 3
-10.2708863865932 -10.3 1
-10.2966833071839 -10.3 2
-10.3042130176494 -10.3 3
-9.31113284081439 -9.3 0
-9.32049155025756 -9.3 3
-10.2658992994802 -10.3 3
-9.29918719124101 -9.3 1
-9.39190948724306 -9.3 3
-10.2813579855864 -10.3 3
-9.29247506319905 -9.3 3
-10.2934469398805 -10.3 0
-10.2822517763007 -10.3 1
-10.3093960097706 -10.3 0
-9.80604521954378 -10.3 1
-10.2412268653534 -10.3 3
-9.29065020597623 -9.3 0
-9.31745150213782 -9.3 3
-10.1264211462322 -10.3 3
-9.33771131056069 -9.3 3
-9.31360132675352 -9.3 3
-9.30256023645721 -9.3 1
-9.31425613820822 -9.3 3
-10.2641887546935 -10.3 3
-9.30362301077263 -9.3 0
-9.30439834729579 -9.3 3
-10.259384318973 -10.3 3
-9.34393015559029 -9.3 3
-9.29164754056373 -9.3 3
-10.3039131545923 -10.3 0
-9.4997906062943 -9.3 3
-9.27687472907411 -9.3 3
-10.2398791382987 -10.3 3
-9.29817080458081 -9.3 1
-10.2640545618337 -10.3 3
-10.3162680095529 -10.3 0
-9.48455888835831 -9.3 3
-10.2409212038394 -10.3 3
-10.144289919533 -10.3 3
-9.31397159964441 -9.3 3
-9.3095357801128 -9.3 3
-9.32108464956375 -9.3 3
-10.2843065009222 -10.3 2
-10.1969573035928 -10.3 3
-9.31754593415029 -9.3 3
-10.2546817704238 -10.3 3
-10.3002518432329 -10.3 2
-10.1830260967052 -9.3 3
-9.29034123105836 -9.3 1
-10.2797538839015 -10.3 3
-9.31363777419694 -9.3 1
-10.2734787110048 -10.3 3
-10.2253581455089 -10.3 3
-10.2792336794821 -10.3 3
-9.29612933357507 -9.3 1
-9.30416930824807 -9.3 2
-9.30266585120797 -9.3 1
-10.2354805945615 -10.3 3
-9.32371466394521 -9.3 3
-9.96432942523374 -10.3 1
-10.3089743791186 -10.3 0
-10.2882341271237 -10.3 3
-10.2960860661228 -10.3 1
-10.2991898972685 -10.3 3
-10.2476370594608 -10.3 3
-9.29758888801296 -9.3 1
-9.52009266061743 -9.3 3
-10.2956677488747 -10.3 0
-9.31570243903029 -9.3 3
-10.2540431118134 -10.3 0
-9.30975197972024 -9.3 3
-10.2735325538189 -10.3 3
-9.33616312256727 -9.3 3
-9.31117840011864 -9.3 2
-10.2577905716753 -10.3 3
-10.318469352299 -10.3 0
-10.2962003785589 -10.3 2
-9.32980884215139 -9.3 3
-9.33147962609076 -9.3 3
-10.2459078767769 -10.3 3
-10.2648961664358 -10.3 3
-10.2664186755486 -10.3 3
-10.3053491010271 -10.3 0
-10.2888210137975 -10.3 1
-10.2618834538986 -10.3 3
-10.253639704883 -10.3 3
-10.2618834538986 -10.3 3
-9.30080868829667 -9.3 3
-10.2612592914305 -10.3 3
-9.33988159014475 -9.3 1
-10.2365541374397 -10.3 3
-9.29039590222343 -9.3 0
-10.174755840458 -9.3 1
-9.32290122327668 -9.3 3
-10.2966833071839 -10.3 2
-10.2577027664708 -10.3 3
-10.2534719638083 -10.3 3
-9.47433786553839 -9.3 1
-10.1667332611558 -10.3 3
-9.31781266316789 -9.3 3
-9.35575445174418 -9.3 3
-9.31952155125258 -9.3 3
-9.31505011262856 -9.3 3
-9.32052716934997 -9.3 3
-10.2630120821175 -10.3 3
-9.32255041663398 -9.3 3
-9.32898297621806 -9.3 3
-9.31560262273643 -9.3 2
-9.29801217536693 -9.3 3
-10.2933218588816 -10.3 3
-10.2542878895298 -10.3 3
-10.268751311926 -10.3 3
-10.3438429855357 -10.3 0
-10.2541565958984 -10.3 3
-10.2527036682685 -10.3 3
-9.31791123693526 -9.3 3
-9.30456981594996 -9.3 3
-10.2133023252543 -10.3 3
-9.31395089086976 -9.3 1
-10.28428372127 -10.3 3
-9.48329689563069 -9.3 3
-10.2814573877048 -10.3 3
-10.3351171362461 -10.3 0
-9.32536018317949 -9.3 1
-10.2927792889855 -10.3 3
-10.2719359072928 -10.3 3
-9.3305527013371 -9.3 3
-9.3221577782665 -9.3 2
-10.2633666163396 -10.3 3
-9.30139226156651 -9.3 3
-10.2704838080139 -10.3 3
-10.2604611752552 -10.3 3
-9.31953190563994 -9.3 3
-9.31563161502097 -9.3 3
-9.51392475917348 -9.3 1
-9.86466927554593 -10.3 3
-10.2583853276835 -10.3 3
-10.141813978435 -10.3 1
-10.2149747658957 -10.3 3
-9.32780671781752 -9.3 3
-9.31457836674186 -9.3 3
-9.85345630241996 -9.3 3
-10.2775641380692 -10.3 1
-9.27537955554386 -9.3 3
-10.2238729121905 -10.3 1
-10.2612166313547 -10.3 3
-10.2682505737548 -10.3 3
-10.2642260304879 -10.3 3
-9.53256182801418 -9.3 3
-9.29926836963766 -9.3 0
-9.31413892654363 -9.3 2
-9.33162872926829 -9.3 3
-9.3281703639005 -9.3 3
-9.3209968443592 -9.3 3
-10.1534962123947 -10.3 1
-10.2695042829726 -10.3 3
-10.2760590243271 -10.3 3
-9.29503301104472 -9.3 0
-9.29519785289098 -9.3 0
-10.3006469666533 -10.3 3
-9.30570465680116 -9.3 1
-10.2526622507192 -10.3 3
-9.30257514677496 -9.3 0
-10.2779186722914 -10.3 3
-9.26767092126537 -9.3 3
-9.313633632442 -9.3 3
-10.275460954915 -10.3 3
-9.32093140463128 -9.3 3
-10.256149194196 -10.3 3
-10.2912762461209 -10.3 3
-10.2578199781354 -10.3 3
-9.27406289165112 -9.3 0
-9.62943996091447 -9.3 3
-9.30451845818878 -9.3 3
-10.2328099909816 -10.3 3
-9.55451230080005 -10.3 3
-10.2982745694286 -10.3 0
-9.31925150883104 -9.3 3
-9.32490086255759 -9.3 3
-10.318198895702 -10.3 0
-10.2747137823254 -10.3 1
-9.30261366509582 -9.3 1
-9.30029718156262 -9.3 0
-10.2929093400904 -10.3 3
-9.35251974114271 -9.3 3
-9.30892777048885 -9.3 0
-9.31338347044414 -9.3 3
-9.31022124055394 -9.3 1
-9.3135441705355 -9.3 3
-10.2806265516656 -10.3 1
-10.2500914634332 -10.3 3
-10.2745978131873 -10.3 3
-10.2760590243271 -10.3 3
-10.2618279543825 -10.3 3
-10.1703266477343 -10.3 3
-10.2906404867389 -10.3 3
-10.0892650485664 -10.3 1
-10.2937952614702 -10.3 0
-10.2796375005879 -10.3 3
-9.32197554104952 -9.3 3
-9.31558978329614 -9.3 2
-10.2935165213633 -10.3 0
-9.25236133833666 -9.3 3
-9.49724756876639 -9.3 3
-9.32197429852302 -9.3 3
-9.79372474114912 -9.3 3
-10.3215462620376 -10.3 0
-9.29920210155877 -9.3 1
-10.2980260641327 -10.3 2
-9.30219907542718 -9.3 2
-9.30094329533194 -9.3 2
-10.2965147377582 -10.3 3
-9.31648605906331 -9.3 3
-9.31901542879997 -9.3 3
-9.33010414927801 -9.3 3
-10.2927759755816 -10.3 3
-10.025756206798 -10.3 1
-10.2622504133856 -10.3 3
-10.0326837060964 -10.3 3
-9.32112648128854 -9.3 3
-9.75739326689015 -10.3 3
-10.3044126502371 -10.3 0
-9.29481722561281 -9.3 3
-10.2895362948742 -10.3 1
-10.2022363844284 -10.3 3
-10.2505619667935 -10.3 3
-9.3191454799048 -9.3 3
-9.30036344964156 -9.3 3
-9.33011201861241 -9.3 3
-10.2625138289992 -10.3 3
-9.3113722342494 -9.3 3
-10.246994673271 -10.3 3
-9.32818196081432 -9.3 3
-9.31210739574977 -9.3 3
-9.33042265023227 -9.3 3
-9.30215351612294 -9.3 1
-10.2782334456662 -10.3 3
-9.32686198351765 -9.3 3
-9.29292237273164 -9.3 0
-10.2869584666048 -10.3 1
-10.2639535030134 -10.3 3
-9.30979008386561 -9.3 3
-10.243698250521 -10.3 3
-9.32158580191044 -9.3 3
-9.29817080458081 -9.3 0
-9.31219975688472 -9.3 3
-9.94558674164228 -10.3 3
-10.2552409073395 -10.3 3
-9.31878266217283 -9.3 3
-9.27629902513864 -9.3 0
-10.1805866030506 -9.3 1
-9.31262221588771 -9.3 3
-10.1639019574846 -10.3 3
-9.32838076505105 -9.3 2
-9.31574344240411 -9.3 3
-9.32762903653097 -9.3 3
-9.31753102383253 -9.3 3
-9.33969521117287 -9.3 3
-9.31992744323587 -9.3 3
-10.2297566892461 -10.3 3
-10.2661623009183 -10.3 3
-10.183372761593 -10.3 1
-10.2625138289992 -10.3 3
-10.2896336261151 -10.3 0
-10.2905754611865 -10.3 3
-9.29670628003704 -9.3 1
-9.39407893847616 -9.3 3
-9.3282569265786 -9.3 2
-9.33718696438635 -9.3 3
-9.28557986958913 -9.3 0
-10.1866091288964 -10.3 3
-10.1277075753139 -9.3 3
-9.29437281530866 -9.3 3
-10.2434178537121 -9.3 3
-10.1927161465429 -10.3 3
-9.30354390325341 -9.3 3
-9.33548056135457 -9.3 3
-10.2194801669102 -10.3 3
-10.26183002526 -10.3 3
-9.28458170665062 -9.3 0
-10.1424339991482 -9.3 3
-10.2787453665757 -10.3 3
-9.85107437915884 -10.3 1
-10.2659307768177 -10.3 3
-9.29989708803626 -9.3 0
-9.32224102754062 -9.3 3
-9.31115769134395 -9.3 3
-10.3172587173325 -10.3 0
-9.30994084374508 -9.3 2
-9.31491509141781 -9.3 3
-9.30951755639111 -9.3 3
-9.31604413381213 -9.3 3
-9.3107571836421 -9.3 3
-9.30462490129056 -9.3 3
-9.30836200676522 -9.3 3
-9.33403881646293 -9.3 3
-10.2587145972006 -10.3 3
-9.33263848912058 -9.3 3
-10.3005550196939 -10.3 2
-10.2713966508008 -10.3 2
-9.31253648156067 -9.3 3
-10.2530681427025 -10.3 3
-10.2922586703906 -10.3 3
-10.2789189061073 -10.3 1
-10.2906404867389 -10.3 3
-9.32636497292587 -9.3 3
-10.2374181075184 -10.3 3
-10.2603228406405 -10.3 3
-9.28176531329719 -9.3 0
-9.28552768347698 -9.3 0
-9.31913636804397 -9.3 3
-10.2517552063892 -10.3 3
-9.31407597186867 -9.3 3
-9.3002015070237 -9.3 3
-9.31821358504522 -9.3 3
-9.41785302595834 -9.3 3
-10.3396854919355 -10.3 0
-9.29606016626773 -9.3 2
-9.32850377517248 -9.3 3
-9.30764796821502 -9.3 0
-10.2557992159043 -10.3 3
-10.2625718135683 -10.3 3
-9.29757936197661 -9.3 3
-10.2683491475222 -10.3 3
-10.2388292034235 -10.3 3
-9.29118324983591 -9.3 1
-9.29979934261987 -9.3 1
-9.31118585527752 -9.3 0
-9.28401801380446 -9.3 3
-9.29250032790413 -9.3 3
-9.30980955011375 -9.3 3
-9.30229226491315 -9.3 0
-9.64046614089303 -10.3 1
-10.285255376977 -10.3 0
-10.3278752777484 -10.3 0
-9.30137155279187 -9.3 1
-9.90825669026935 -10.3 3
-10.2629540975484 -10.3 3
-10.094000731155 -10.3 3
-9.31665172926059 -9.3 3
-10.263489626461 -10.3 3
-10.3094742889388 -10.3 0
-10.2802227305598 -10.3 3
-10.2464090291237 -10.3 3
-9.29780136004094 -9.3 0
-10.0676003568708 -10.3 3
-9.32159864135073 -9.3 3
-9.3109911927957 -9.3 3
-9.32841141403753 -9.3 3
-9.32780216188713 -9.3 3
-10.2985330149363 -10.3 2
-9.31562457403758 -9.3 3
-9.36215014970935 -9.3 3
-10.3041185856369 -10.3 0
-9.27143453397161 -9.3 0
-10.1324900597333 -9.3 3
-9.30571211196004 -9.3 1
-10.2682505737548 -10.3 3
-10.1628304854838 -10.3 1
-9.30096648915954 -9.3 1
-9.32854560689731 -9.3 3
-9.3295843590341 -9.3 3
-10.2766546086863 -10.3 3
-9.31599691780589 -9.3 3
-10.2500918776087 -10.3 3
-10.2836612155039 -10.3 3
-9.31252239959389 -9.3 3
-9.30784884332922 -9.3 3
-9.3059320391469 -9.3 3
-10.2787176168177 -10.3 1
-10.2476726785532 -10.3 3
-10.1401556197605 -10.3 3
-9.30397257488882 -9.3 0
-10.2603220122895 -10.3 2
-10.290152588008 -10.3 0
-10.0385790800659 -9.3 3
-9.30257763182792 -9.3 2
-9.29432021502103 -9.3 3
-10.2572430316734 -10.3 3
-9.29591603319612 -9.3 3
-9.50425666063692 -9.3 3
-10.2620946834001 -10.3 3
-10.289790598627 -10.3 1
-9.32584394015551 -9.3 3
-9.32033623444761 -9.3 3
-10.2513559412138 -10.3 3
-10.2570417423837 -10.3 3
-9.30606788870866 -9.3 3
-9.30647585156943 -9.3 3
-9.32041824119528 -9.3 3
-10.2401732028988 -10.3 3
-9.31577077798666 -9.3 3
-10.2871481589807 -10.3 3
-9.3200475541289 -9.3 3
-9.32450656748812 -9.3 3
-10.2791280647313 -10.3 3
-10.2628054085464 -10.3 3
-9.31635559378296 -9.3 3
-9.31681615693136 -9.3 3
-10.2163721940095 -10.3 3
-10.2887704843873 -10.3 3
-9.30204003203782 -9.3 3
-10.2706792988466 -10.3 3
-9.33694591424936 -9.3 3
-9.32296997640853 -9.3 3
-10.2573573441095 -10.3 3
-10.2757434226013 -10.3 3
-9.30140882858626 -9.3 1
-9.32275087757269 -9.3 3
-10.2633496351444 -10.3 3
-9.40455840680379 -9.3 1
-9.32009974024101 -9.3 3
-10.2683491475222 -10.3 3
-10.2757724148859 -10.3 1
-10.2971223332067 -10.3 2
-9.32487518367702 -9.3 3
-9.86883712353348 -9.3 1
-9.31186137550682 -9.3 3
-9.30512563946176 -9.3 1
-10.2956155627626 -10.3 0
-10.3150428784442 -10.3 2
-9.30701220883303 -9.3 3
-10.2847484261733 -10.3 3
-9.29816666282586 -9.3 1
-10.0816044586451 -10.3 3
-9.45362246407309 -9.3 3
-10.2808841688223 -10.3 1
-10.2683491475222 -10.3 3
-10.276822349761 -10.3 1
-10.2742308537004 -10.3 3
-9.30572785062877 -9.3 3
-10.211508945369 -10.3 3
-9.95820584056753 -10.3 3
-9.29551179791481 -9.3 0
-9.36064917772221 -9.3 3
-9.31678592212036 -9.3 3
-9.28653330157433 -9.3 0
-9.88795380759525 -9.3 1
-9.32550970053251 -9.3 3
-9.76784622798624 -9.3 3
-10.2789644654115 -9.3 3
-10.1471576706476 -10.3 1
-9.51348656150176 -9.3 1
-9.33797141277038 -9.3 1
-10.2651177503246 -10.3 3
-9.3122689241921 -9.3 3
-10.306471102438 -10.3 0
-10.0564143051518 -10.3 3
-9.31543281078425 -9.3 3
-10.1633047164235 -10.3 3
-10.186513868533 -10.3 1
-10.2801374104082 -10.3 3
-10.312937210237 -10.3 0
-9.33075978908367 -9.3 3
-10.2526622507192 -10.3 3
-10.2303642846946 -10.3 3
-9.31649972685457 -9.3 3
-10.2567311107639 -10.3 3
-10.2654569600535 -10.3 3
-10.2608836342582 -10.3 3
-9.79372474114912 -9.3 3
-9.32869471007484 -9.3 3
-10.2716000109679 -10.3 3
-10.281265210276 -10.3 2
-10.2790473005102 -10.3 3
-10.2636755912575 -10.3 2
-9.33132513863182 -9.3 2
-9.29623991843175 -9.3 1
-10.2941833439073 -10.3 2
-9.31283344538923 -9.3 3
-10.2700845428385 -10.3 3
-9.32650289336511 -9.3 3
-10.2556571537101 -10.3 3
-10.2846105057342 -10.3 3
-10.2551953480353 -10.3 3
-10.2693526947421 -10.3 3
-9.31542618397634 -9.3 3
-9.32790446323391 -9.3 3
-10.2224278538949 -10.3 3
-10.1992365113316 -10.3 3
-10.2591233884123 -10.3 3
-10.1490434116679 -10.3 3
-10.1122124417642 -10.3 3
-9.37214006260412 -9.3 3
-9.78464849939228 -9.3 3
-10.2504447551289 -10.3 3
-10.2914630392683 -10.3 0
-10.2907050981158 -10.3 0
-9.30440538827919 -9.3 0
-10.1738044793503 -10.3 1
-9.94060089705576 -10.3 3
-10.2549588538287 -10.3 3
-9.29953592700624 -9.3 0
-9.31141779355364 -9.3 3
-10.2697958625198 -10.3 3
-10.2968324103615 -10.3 2
-9.2904957185173 -9.3 3
-9.33457310284911 -9.3 3
-9.29736606159761 -9.3 1
-10.3120239532746 -10.3 0
-9.29972313432913 -9.3 3
-10.2906404867389 -10.3 3
-10.2510834137393 -10.3 3
-10.2156614688633 -10.3 1
-10.2962413819327 -10.3 3
-10.2646741683715 -10.3 3
-10.2891751338441 -10.3 3
-9.29591354814316 -9.3 1
-9.31487450221949 -9.3 3
-10.2801374104082 -10.3 3
-10.1069888604447 -10.3 3
-9.35736642276349 -9.3 3
-9.30338444568855 -9.3 3
-10.2795120054135 -10.3 3
-9.32199127971825 -9.3 3
-10.2498475140678 -10.3 3
-10.2625138289992 -10.3 3
-9.3225980468157 -9.3 3
-10.2996620573306 -10.3 3
-10.3315693089718 -10.3 0
-9.33604259749879 -9.3 3
-10.2596270258119 -10.3 3
-10.2074988982444 -10.3 3
-10.3276793727401 -10.3 0
-10.2588218686533 -10.3 3
-10.2902325238782 -10.3 0
-10.2354805945615 -10.3 3
-10.2633032474892 -10.3 3
-9.29965686625024 -9.3 3
-9.31415715026536 -9.3 3
-9.29896270812372 -9.3 3
-10.186182942314 -10.3 1
-10.3015788615129 -10.3 0
-9.31531849834815 -9.3 0
-9.29729026748237 -9.3 3
-9.29909938603646 -9.3 1
-10.3114155294752 -10.3 0
-9.33057879439315 -9.3 3
-9.51833738487749 -9.3 3
-10.2928944297726 -10.3 3
-9.98382839327566 -10.3 3
-9.32397932208534 -9.3 3
-9.26491665423593 -9.3 3
-9.32895108470511 -9.3 3
-10.2673045969285 -10.3 3
-10.2495136886203 -10.3 3
-10.243848596225 -10.3 1
-10.2887518464901 -10.3 3
-9.30724870303963 -9.3 2
-9.30196175286961 -9.3 1
-9.26710557171726 -9.3 0
-10.2836612155039 -10.3 3
-9.29838783253922 -9.3 1
-9.30729260564189 -9.3 0
-9.2866318753417 -9.3 3
-9.3164023956137 -9.3 3
-9.33400858165193 -9.3 3
-10.2666779494073 -10.3 3
-10.2966833071839 -10.3 0
-10.2477542711254 -10.3 3
-10.2946376944233 -10.3 0
-9.31756995632887 -9.3 3
-9.32675139866098 -9.3 3
-10.2735325538189 -10.3 3
-9.31406893088532 -9.3 3
-10.2860278142717 -10.3 3
-9.29803205579061 -9.3 1
-10.2766546086863 -10.3 3
-9.3229981403421 -9.3 3
-10.2855411580672 -10.3 1
-10.2572960461365 -10.3 3
-10.2836612155039 -10.3 3
-9.36144812224847 -9.3 3
-9.30977600189882 -9.3 3
-10.2710727655651 -10.3 1
-10.2250466855381 -10.3 3
-10.1608726779277 -10.3 3
-9.31459866134102 -9.3 3
-9.31132501824321 -9.3 3
-9.61952128620456 -9.3 1
-9.30675252079882 -9.3 0
-9.30585293162772 -9.3 1
-10.2156614688633 -10.3 1
-9.73943875926218 -9.3 3
-9.56933481334881 -9.3 3
-9.30179732519884 -9.3 1
-9.31265120817226 -9.3 3
-9.30827751496459 -9.3 3
-10.2309404028055 -10.3 1
-9.33538944274609 -9.3 3
-10.2303642846946 -10.3 3
-10.2087853273261 -10.3 3
-10.2554587636489 -10.3 3
-10.2435698561181 -10.3 3
-10.2704423904646 -10.3 3
-9.28808811637561 -9.3 1
-10.1624523432586 -10.3 3
-9.32200826091344 -9.3 3
-10.2753193068963 -10.3 3
-9.33167180351957 -9.3 2
-9.32924142172581 -9.3 3
-9.29711300037131 -9.3 1
-10.2683329946779 -10.3 1
-9.31877479283847 -9.3 3
-10.2484012132457 -10.3 3
-10.2986216484919 -10.3 0
-10.2966145540521 -10.3 2
-10.267183243509 -10.3 3
-9.32209358106503 -9.3 3
-10.2874782568487 -10.3 3
-9.29619145989906 -9.3 1
-9.42907096919027 -9.3 3
-10.2483875454544 -10.3 3
-9.31759480685846 -9.3 3
-10.2709443711622 -10.3 3
-10.2484326905832 -10.3 3
-9.33378906864056 -9.3 3
-10.2700845428385 -10.3 3
-10.256302853304 -10.3 3
-9.2993031603791 -9.3 3
-9.30121872203487 -9.3 0
-10.2931739982305 -10.3 2
-10.2543127400594 -10.3 3
-9.3184094900535 -9.3 3
-9.31766935844725 -9.3 3
-10.2760590243271 -10.3 3
-10.2947805849684 -10.3 0
-10.2883948272151 -10.3 3
-10.2693866571325 -10.3 3
-9.56367966116537 -9.3 3
-9.31200426605197 -9.3 0
-10.2433341902625 -9.3 3
-9.32190637374214 -9.3 3
-10.2916187692537 -10.3 3
-9.34350438318332 -9.3 1
-9.30212535218937 -9.3 1
-9.35474552024286 -9.3 3
-9.30914645514925 -9.3 2
-10.2610323232602 -10.3 3
-9.60819772822187 -9.3 3
-9.30858483318052 -9.3 1
-9.28312629396772 -9.3 3
-9.32097862063751 -9.3 3
-9.31735002914201 -9.3 3
-10.261678851205 -10.3 3
-9.29482385242067 -9.3 0
-9.30046699351484 -9.3 1
-9.30669702128274 -9.3 0
-9.30514551988543 -9.3 0
-9.40323221687474 -10.3 3
-9.31219023084837 -9.3 3
-10.2720883238743 -10.3 3
-9.30169005374609 -9.3 1
-10.2625274967905 -10.3 3
-10.2755570436294 -10.3 3
-9.32156716401327 -9.3 3
-9.29045057338854 -9.3 0
-9.31663391971439 -9.3 3
-9.31135815228266 -9.3 3
-9.32140190799148 -9.3 0
-9.29811696176672 -9.3 2
-10.3072017080079 -10.3 0
-10.2618925657595 -10.3 3
-10.3112308072053 -10.3 0
-9.31679876156065 -9.3 3
-10.2510113472035 -10.3 1
-9.61116736650777 -9.3 3
-9.3113308167001 -9.3 3
-9.31499295641053 -9.3 3
-10.2707807718425 -10.3 3
-10.2823673312633 -10.3 1
-10.2936188227101 -10.3 0
-10.2716488836761 -10.3 3
-10.2589494347052 -10.3 3
-9.32066343308722 -9.3 3
-9.31625536331365 -9.3 3
-9.31368333350119 -9.3 3
-10.2801374104082 -10.3 3
-9.30294044955989 -9.3 2
-9.30855832594898 -9.3 0
-10.2509997502897 -10.3 3
-10.2198641075923 -10.3 1
-10.0379462199124 -9.3 3
-10.2831418394354 -10.3 3
-9.31427436192991 -9.3 3
-10.2456817369576 -10.3 3
-9.31747552431645 -9.3 3
-10.2963577652463 -10.3 0
-10.3225141901651 -10.3 0
-10.2787453665757 -10.3 3
-9.3068452961093 -9.3 3
-9.30837277532803 -9.3 3
-9.32911551237589 -9.3 3
-9.28865843602968 -9.3 3
-10.2808945232096 -10.3 3
-9.33128413525801 -9.3 3
-9.36852058296949 -9.3 1
-10.2549344174746 -10.3 3
-9.31763084012635 -9.3 1
-10.2550835206521 -10.3 3
-10.0818943814903 -10.3 3
-9.29729109583339 -9.3 1
-9.73996973224443 -10.3 3
-10.028236289651 -10.3 3
-10.2382961595639 -10.3 3
-10.2883790885463 -10.3 3
-10.2933218588816 -10.3 3
-10.2599409708358 -10.3 3
-9.36941478785918 -9.3 3
-10.292994660242 -10.3 3
-10.2624604003606 -10.3 3
-10.2810713761452 -10.3 3
-9.29546872366353 -9.3 3
-9.34132416338741 -9.3 3
-10.2501250116482 -10.3 3
-10.188239737813 -10.3 3
-10.2057162869218 -9.3 3
-9.31953894662329 -9.3 3
-10.317471603536 -10.3 2
-9.61868796511235 -9.3 3
-9.31239441936649 -9.3 3
-10.2967118852929 -10.3 0
-9.44137115298576 -9.3 1
-10.2054723375564 -10.3 3
-10.28428372127 -10.3 3
-10.2754841487426 -10.3 1
-9.31225939815575 -9.3 3
-10.2878294776669 -10.3 3
-10.2727100012895 -10.3 3
-10.2383669835732 -10.3 3
-10.2501250116482 -10.3 3
-9.30576843982714 -9.3 3
-9.31942629088918 -9.3 3
-10.2836612155039 -10.3 3
-9.31632494479647 -9.3 3
-9.31437417822373 -9.3 3
-10.2539619334167 -9.3 1
-9.31693129771843 -9.3 3
-10.2642260304879 -10.3 3
-9.38573413064019 -9.3 1
-10.284953857218 -10.3 1
-9.86964890750007 -10.3 1
-10.2574555037014 -10.3 3
-9.38729474389841 -9.3 1
-10.3025186257069 -10.3 0
-9.2873264476437 -9.3 1
-9.30843738670498 -9.3 3
-10.2616705676952 -10.3 3
-10.3385324273626 -10.3 0
-9.31898933574392 -9.3 3
-10.2601406034235 -10.3 3
-10.2798230512088 -10.3 3
-10.2527036682685 -10.3 3
-9.30618675707519 -9.3 3
-10.2481050777681 -10.3 1
-10.2495136886203 -10.3 3
-9.31736701033724 -9.3 3
-10.2447059394958 -10.3 3
-10.2756245542348 -10.3 3
-9.31825997270048 -9.3 3
-9.3269568297056 -9.3 3
-9.31892058261202 -9.3 3
-9.31411241931209 -9.3 3
-10.2760590243271 -10.3 3
-10.2893581994121 -10.3 1
-9.31746392740262 -9.3 3
-9.29605933791676 -9.3 1
-10.2948526515042 -10.3 0
-9.32448420201149 -9.3 3
-9.31318797961139 -9.3 2
-9.31546097471777 -9.3 3
-10.2619194871666 -10.3 1
-9.31012763689249 -9.3 3
-9.32587044738705 -9.3 3
-9.30890084908178 -9.3 0
-10.2656209735488 -10.3 3
-10.2927548526314 -10.3 2
-9.31631003447871 -9.3 3
-10.2505826755681 -10.3 3
-10.2538397516462 -10.3 3
-9.31471214542615 -9.3 3
-9.30324155514344 -9.3 1
-10.3244102855727 -10.3 0
-9.31851551897974 -9.3 3
-9.32467306603637 -9.3 3
-10.2118614087137 -10.3 1
-10.2960193838684 -10.3 2
-10.303689499826 -10.3 0
-10.2739338898718 -10.3 3
-9.30817645614427 -9.3 2
-10.294746622578 -10.3 0
-10.3288432058759 -10.3 0
-10.2893474308493 -10.3 1
-9.3245376306501 -9.3 3
-10.2983035617131 -10.3 0
-10.0263683581769 -10.3 3
-9.32530137025948 -9.3 3
-9.3135002679332 -9.3 3
-9.31310100275781 -9.3 3
-9.33670734916528 -9.3 3
-9.33273333530853 -9.3 3
-9.32265727391124 -9.3 3
-10.2706631460024 -10.3 3
-9.3602917442716 -9.3 3
-9.31783212941603 -9.3 3
-9.31766190328837 -9.3 3
-10.33488519797 -10.3 0
-9.92509250989033 -10.3 3
-10.2933218588816 -10.3 3
-10.2949561953775 -10.3 3
-9.31582669167823 -9.3 3
-10.2840571672753 -10.3 3
-9.30090560536206 -9.3 3
-9.32275957525802 -9.3 3
-10.2719044299554 -10.3 3
-9.30271348138964 -9.3 3
-9.29260677100586 -9.3 1
-9.32603777428631 -9.3 3
-9.3419160201671 -9.3 3
-9.29512785723267 -9.3 3
-10.3050388835827 -10.3 2
-10.2539838847178 -10.3 3
-10.2966369195287 -10.3 3
-9.29826606494425 -9.3 1
-10.2775326607317 -10.3 1
-9.29963408659812 -9.3 1
-10.2648758718366 -10.3 3
-9.31821524174721 -9.3 3
-9.72298273856845 -10.3 3
-9.33420738588865 -9.3 3
-9.3490920247614 -9.3 3
-10.2255014502295 -10.3 1
-9.29743605725597 -9.3 1
-10.2705844526587 -10.3 3
-9.32467348021186 -9.3 3
-9.95862084441164 -10.3 3
-10.2735325538189 -10.3 3
-9.32074999576527 -9.3 3
-10.2766546086863 -10.3 3
-9.33015633539016 -9.3 3
-10.2766546086863 -10.3 3
-9.29900164062006 -9.3 0
-10.0537250636748 -10.3 3
-9.43832364970719 -9.3 1
-10.2843081576242 -10.3 3
-10.2600196641795 -10.3 3
-10.2413714126005 -10.3 3
-9.3176527914275 -9.3 3
-9.31266114838409 -9.3 3
-10.2870901744116 -10.3 3
-10.234753716571 -10.3 1
-9.28137640250913 -9.3 0
-9.43631862614487 -9.3 3
-9.78293174197318 -10.3 3
-10.2820074127597 -10.3 3
-9.32284696628709 -9.3 3
-9.29517797246734 -9.3 1
-9.29322969094757 -9.3 3
-9.9835947982975 -10.3 3
-9.31752025526972 -9.3 3
-9.29704134801101 -9.3 3
-9.33564540320083 -9.3 3
-9.44267663414016 -9.3 1
-10.2542162371695 -10.3 3
-10.2625167282277 -10.3 3
-9.29807968597232 -9.3 1
-9.32481181482658 -9.3 3
-9.36049344773677 -9.3 1
-9.32428208437083 -9.3 3
-9.30820793348177 -9.3 3
-9.3169470363872 -9.3 3
-9.36600281014665 -9.3 3
-9.31057370389862 -9.3 3
-10.2456196106337 -10.3 1
-9.32111695525218 -9.3 3
-10.2638607277029 -10.3 3
-9.31225815562925 -9.3 3
-10.170493560458 -10.3 1
-10.2494291968197 -10.3 3
-10.2690138991887 -10.3 3
-10.3044859592993 -10.3 0
-9.30933531917409 -9.3 3
-10.2739094535177 -10.3 3
-10.2858981773424 -10.3 3
-9.3048440001264 -9.3 0
-9.29447967258588 -9.3 1
-10.139275082662 -10.3 3
-10.2888210137975 -10.3 1
-10.2727033744816 -10.3 3
-9.36328002045468 -9.3 3
-9.29704010548451 -9.3 0
-10.2936743222262 -10.3 2
-9.33473338876493 -9.3 3
-9.2948176397883 -9.3 0
-10.2707281715548 -10.3 3
-10.2944786510339 -10.3 2
-9.31114857948313 -9.3 3
-9.32124866305904 -9.3 3
-9.32190471704015 -9.3 3
-10.0603729945153 -10.3 3
-9.31933848568463 -9.3 0
-10.2693982540463 -10.3 3
-9.31742168150235 -9.3 3
-9.26475388326715 -9.3 3
-10.337905365666 -10.3 0
-10.2725401893374 -10.3 1
-10.2887253392586 -10.3 0
-10.2687952145283 -10.3 3
-9.97824075169757 -10.3 3
-10.2939870247235 -10.3 0
-10.2730231179624 -10.3 3
-10.192709519735 -10.3 1
-9.31877437866294 -9.3 3
-9.30079502050542 -9.3 3
-9.31879011733171 -9.3 3
-10.2861752607473 -10.3 0
-9.38451148458443 -9.3 3
-9.31379019077841 -9.3 3
-10.2627138757624 -10.3 3
-10.2434605137879 -10.3 3
-10.2000350416823 -10.3 1
-9.30193938739297 -9.3 3
-9.55256567598221 -9.3 3
-9.32085850974448 -9.3 3
-10.2976400525731 -10.3 2
-10.1829105417426 -10.3 3
-10.2853767303965 -10.3 1
-10.2416774882899 -10.3 3
-9.34126742134483 -9.3 3
-10.1812956714948 -10.3 3
-9.31484550993495 -9.3 3
-9.31100320388501 -9.3 2
-10.1874428641641 -10.3 3
-9.96248427341176 -10.3 3
-9.29445854963575 -9.3 1
-9.29946178959294 -9.3 1
-9.31636553399479 -9.3 3
-10.2763501896988 -10.3 3
-9.33188054796813 -9.3 3
-10.2582006054135 -10.3 3
-9.31296018309013 -9.3 3
-10.2526622507192 -10.3 3
-9.30743218278311 -9.3 3
-10.275282859453 -10.3 3
-9.32484536304151 -9.3 3
-10.2458722576845 -10.3 3
-10.0823988472409 -10.3 3
-9.30064467480139 -9.3 0
-9.76740430273505 -10.3 3
-9.91394000638632 -10.3 3
-10.294201567629 -10.3 1
-10.2785896365903 -10.3 3
-10.2832731330668 -10.3 3
-9.31806365351672 -9.3 3
-9.29584479501131 -9.3 2
-9.31097711082896 -9.3 0
-9.22779534731157 -9.3 3
-9.33064299159462 -9.3 3
-10.2784802942601 -10.3 3
-10.2563989420184 -10.3 3
-9.54670426440321 -9.3 1
-10.1688140788333 -10.3 3
-9.31494988215925 -9.3 3
-10.2836612155039 -10.3 3
-10.2454854177739 -10.3 3
-9.33474912743366 -9.3 3
-10.2458565190158 -10.3 3
-9.31219395842783 -9.3 3
-10.2489338429299 -10.3 3
-10.2760590243271 -10.3 3
-9.29588372750765 -9.3 3
-10.1160481210063 -10.3 3
-10.2611702436994 -10.3 3
-9.30516457195809 -9.3 3
-9.33330531166455 -9.3 3
-9.31224365948702 -9.3 3
-9.31791537869016 -9.3 3
-9.30415729715876 -9.3 3
-9.31965574411239 -9.3 3
-10.2766546086863 -10.3 3
-9.34416664979689 -9.3 1
-10.2755926627219 -10.3 3
-10.2696368191303 -10.3 3
-9.32126605842972 -9.3 3
-10.303628201853 -10.3 3
-10.2718824786542 -10.3 3
-9.30090353448463 -9.3 3
-10.2702456571053 -10.3 3
-9.30618220114475 -9.3 0
-9.30858648988251 -9.3 2
-10.2955795294947 -10.3 2
-9.31558729824318 -9.3 3
-10.0884586488812 -9.3 3
-9.29987140915569 -9.3 1
-10.2927759755816 -10.3 3
-10.2680865602595 -10.3 3
-10.2751627485599 -10.3 3
-9.31596212706446 -9.3 3
-10.2904172461481 -10.3 1
-10.3004349088009 -10.3 3
-9.36874879366619 -9.3 3
-9.32630326077741 -9.3 3
-10.217980851625 -10.3 1
-9.5185295623063 -9.3 1
-10.2531923953504 -10.3 1
-10.2801374104082 -10.3 3
-10.2724540408347 -10.3 1
-10.1150014995351 -10.3 1
-10.219395260934 -10.3 3
-9.32963695932174 -9.3 3
-10.299881570342 -10.3 0
-10.2605092196124 -10.3 3
-9.43664126885404 -9.3 3
-10.2550967742679 -10.3 3
-10.2569125196299 -10.3 3
-9.30582021176376 -9.3 3
-9.31468853742305 -9.3 3
-9.55979386668866 -9.3 3
-10.147041287334 -10.3 1
-10.0171761472819 -10.3 3
-9.40994765832064 -9.3 3
-10.1602563847939 -10.3 3
-10.2977556075357 -10.3 3
-10.2788596790118 -10.3 3
-9.31491840482175 -9.3 3
-9.39405905805248 -9.3 3
-10.28428372127 -10.3 3
-10.2740548291158 -10.3 2
-9.91984407804116 -10.3 3
-10.2682319358576 -10.3 3
-9.31715039655432 -9.3 3
-9.32140397886895 -9.3 3
-9.30444473495101 -9.3 1
-10.110534202666 -10.3 1
-9.33840712538915 -9.3 3
-9.28758944908189 -9.3 1
-10.2662012334147 -10.3 3
-10.2201200680471 -10.3 3
-10.2527036682685 -9.3 3
-10.2205611649473 -10.3 3
-10.2760590243271 -10.3 3
-10.3015639511952 -10.3 0
-9.32816415126812 -9.3 3
-10.2641460946177 -10.3 3
-10.2408068914033 -10.3 2
-10.3100611756126 -10.3 0
-9.31118254187354 -9.3 3
-9.36546686705849 -9.3 1
-10.2798520434934 -10.3 1
-10.2630866337062 -10.3 3
-9.30903876952102 -9.3 3
-10.2985967979623 -10.3 2
-9.31052483119045 -9.3 2
-10.1387407962758 -10.3 3
-10.2567058460588 -10.3 3
-10.2682505737548 -10.3 3
-10.0290286073694 -9.3 3
-9.51367335464917 -9.3 3
-9.30595233374606 -9.3 3
-9.32676713732975 -9.3 3
-9.31559765263051 -9.3 2
-9.30842330473819 -9.3 3
-9.30884410703924 -9.3 3
-10.28428372127 -10.3 3
-10.2727033744816 -10.3 3
-9.31112000137407 -9.3 0
-9.31771740280445 -9.3 3
-10.2785896365903 -10.3 3
-9.30315250741238 -9.3 1
-10.2430956251785 -10.3 3
-9.33206692694006 -9.3 2
-10.2301696222128 -10.3 3
-9.33469694132156 -9.3 3
-10.2826531123535 -10.3 3
-10.2476051679478 -10.3 3
-10.18240441929 -9.3 1
-10.2766546086863 -10.3 3
-9.36971589344269 -9.3 3
-9.45802680626724 -9.3 3
-10.2876418561685 -10.3 3
-9.38959963051778 -9.3 3
-10.2753756347634 -10.3 3
-10.3071565628792 -10.3 0
-10.0086582140899 -10.3 3
-9.3659137624156 -9.3 3
-10.2452012933856 -9.3 1
-10.2836612155039 -10.3 1
-9.31004107421443 -9.3 2
-9.31789715496847 -9.3 3
-9.30304026585376 -9.3 3
-9.30423930390642 -9.3 3
-10.1643302149445 -10.3 3
-10.1505025519303 -10.3 3
-10.2765253859324 -10.3 3
-9.29732671492579 -9.3 1
-10.087414512463 -10.3 3
-9.32022275036249 -9.3 3
-9.33179108606163 -9.3 3
-10.1905077628134 -10.3 3
-9.32288755548542 -9.3 3
-9.31459700463908 -9.3 2
-10.2702456571053 -10.3 3
-9.28582091972612 -9.3 3
-10.2907680527908 -10.3 1
-10.2695042829726 -10.3 3
-10.2687608379624 -10.3 3
-10.1621516518506 -10.3 3
-10.2760590243271 -10.3 3
-9.27722677824331 -9.3 0
-10.2801374104082 -10.3 3
-10.2560286691275 -10.3 3
-10.3012019618142 -10.3 0
-9.29066842969792 -9.3 3
-9.29866243089119 -9.3 1
-10.2468430850404 -10.3 1
-9.79025974897342 -9.3 3
-10.3074042398241 -10.3 0
-10.2527036682685 -10.3 3
-10.2801374104082 -10.3 3
-10.2906404867389 -10.3 3
-10.2760590243271 -10.3 3
-9.80367944912692 -9.3 3
-9.32085271128759 -9.3 3
-9.31746227070068 -9.3 3
-10.2747133681499 -10.3 3
-9.32152119053353 -9.3 3
-10.2731788479478 -10.3 3
-10.2545301821933 -10.3 3
-10.2903422803838 -10.3 3
-9.3155910258226 -9.3 3
-9.36755555407046 -9.3 3
-9.29076203335937 -9.3 0
-10.18600319015 -10.3 3
-9.29551925307369 -9.3 3
-9.31875863999421 -9.3 3
-9.33861586983771 -9.3 2
-10.2864730529269 -10.3 1
-9.31342654469542 -9.3 3
-9.31768095536103 -9.3 3
-9.31243749361778 -9.3 3
-9.30217173984463 -9.3 3
-10.2764201853572 -10.3 1
-10.2928985715275 -10.3 0
-9.33845351304441 -9.3 3
-9.58488254718611 -9.3 3
-9.30564915728508 -9.3 3
-10.2944769943319 -10.3 3
-10.208791954134 -10.3 3
-10.2718824786542 -10.3 3
-10.2556650230445 -10.3 3
-9.32626847003598 -9.3 3
-10.006777029 -10.3 3
-9.31655771142361 -9.3 3
-9.30129865790507 -9.3 0
-10.2944533863288 -10.3 3
-9.32364135488292 -9.3 3
-10.2575312978166 -10.3 3
-10.2030407132361 -10.3 3
-9.35637985673885 -9.3 1
-10.2743020918852 -10.3 3
-9.33525483571083 -9.3 3
-10.2549219922098 -10.3 3
-9.34561957742683 -9.3 3
-9.33909589923426 -9.3 3
-9.63226670865522 -10.3 1
-9.31414058324562 -9.3 3
-10.0922934997723 -9.3 3
-10.2594170388369 -10.3 3
-9.96700375639298 -10.3 3
-9.62612655696926 -9.3 3
-9.33464392685843 -9.3 3
-9.33371575957827 -9.3 3
-9.31719802673603 -9.3 3
-10.3008805616315 -10.3 0
-9.31536074424842 -9.3 3
-9.28838839360815 -9.3 3
-9.31337891451371 -9.3 0
-9.3212320960393 -9.3 3
-10.2495136886203 -10.3 3
-10.053832749303 -9.3 1
-9.31369824381895 -9.3 3
-9.3102113003421 -9.3 0
-10.2966377478797 -10.3 3
-9.9638104633408 -10.3 3
-10.2572430316734 -10.3 3
-10.2273859487233 -10.3 3
-9.32575737747745 -9.3 3
-10.1281043554363 -9.3 1
-9.32613966145761 -9.3 3
-9.40696228136601 -9.3 3
-9.36997061137098 -9.3 3
-9.29906211024206 -9.3 1
-9.98694961979201 -10.3 3
-9.3145166545934 -9.3 3
-9.29667894445449 -9.3 0
-9.3188688106754 -9.3 3
-10.2695042829726 -10.3 3
-10.2784529586775 -10.3 1
-9.31643842888159 -9.3 3
-9.29019958303966 -9.3 3
-10.2351413848325 -10.3 3
-10.2675692550686 -10.3 3
-9.29652652787303 -9.3 1
-10.0029268536157 -9.3 3
-10.2960342941862 -10.3 0
-10.2573797095861 -10.3 3
-10.2562908422147 -10.3 3
-10.2560236990216 -10.3 3
-9.31394467823734 -9.3 3
-9.28924159512403 -9.3 3
-9.34158219471963 -9.3 3
-10.2400655172706 -10.3 1
-9.32602120726657 -9.3 3
-10.2906404867389 -10.3 3
-10.3124190766951 -10.3 0
-10.3024171527111 -10.3 0
-9.31985454834907 -9.3 3
-9.31228424868534 -9.3 3
-9.30145480206599 -9.3 2
-10.2906404867389 -10.3 3
-10.2935624948431 -10.3 0
-9.30221067234097 -9.3 3
-9.27874473142569 -9.3 3
-10.2037009089722 -9.3 1
-9.28775967520955 -9.3 0
-9.34065775501893 -9.3 3
-9.29928245160441 -9.3 3
-9.31387095499957 -9.3 0
-10.2940847701399 -10.3 1
-9.31194628148293 -10.3 3
-9.92128085282688 -10.3 3
-10.1205700890404 -9.3 3
-9.29680899555936 -9.3 1
-10.0416853962645 -10.3 3
-10.2753532692868 -10.3 3
-10.2469590541785 -10.3 3
-10.224866933374 -10.3 1
-10.2772427378865 -10.3 1
-10.2766272731037 -10.3 3
-9.30522545575558 -9.3 2
-10.2836612155039 -10.3 3
-10.2489338429299 -10.3 3
-10.1515744381065 -10.3 3
-9.31262304423873 -9.3 3
-10.296527163023 -10.3 0
-10.2795467961549 -10.3 3
-10.1867122585943 -10.3 3
-10.2995580992819 -10.3 0
-9.2664375066468 -9.3 3
-9.29909317340404 -9.3 3
-9.31073854574488 -9.3 3
-9.30526024649702 -9.3 1
-10.3006689179545 -10.3 3
-9.34135605490036 -9.3 3
-10.2904350556943 -10.3 1
-10.2879736107385 -10.3 3
-9.31513708948214 -9.3 3
-10.2719479183821 -10.3 3
-10.340957424875 -10.3 0
-10.2132600793541 -10.3 3
-9.31706590475373 -9.3 3
-10.144289919533 -10.3 3
-10.2649317855282 -10.3 3
-9.33433163853659 -9.3 3
-9.58508590735322 -10.3 1
-9.33240655084441 -9.3 3
-9.32054166549224 -9.3 3
-9.31009823043251 -9.3 3
-10.2189090189051 -10.3 3
-9.31583828859201 -9.3 0
-9.3093005284327 -9.3 3
-10.2029164605881 -10.3 3
-9.32432225939367 -9.3 3
-10.2904474809591 -10.3 3
-10.2561520934245 -10.3 3
-9.31165801533971 -9.3 3
-10.1665501955878 -10.3 3
-10.2414144868518 -10.3 3
-10.2870682231105 -10.3 2
-9.31033679551654 -9.3 3
-10.1866091288964 -10.3 3
-9.30711699523282 -9.3 1
-9.29350056172007 -9.3 0
-9.32189933275875 -9.3 1
-10.2927759755816 -10.3 3
-9.32235658250318 -9.3 3
-10.267183243509 -10.3 3
-9.31662977795944 -9.3 3
-9.31507827656209 -9.3 3
-10.2610323232602 -10.3 3
-10.2459405966409 -10.3 3
-9.31799904213977 -9.3 3
-10.2874095037169 -10.3 3
-9.31952030872612 -9.3 2
-9.48716073880624 -9.3 3
-10.2561247578419 -10.3 3
-9.31007627913135 -9.3 0
-9.30060077219913 -9.3 0
-10.2437081907328 -10.3 3
-9.30457312935389 -9.3 1
-10.1029734290386 -10.3 3
-10.2193737238084 -10.3 3
-9.30029676738713 -9.3 1
-9.33114455811683 -9.3 3
-9.30352940711118 -9.3 1
-10.2556650230445 -10.3 3
-9.31947102184241 -9.3 3
-10.2846593784423 -10.3 3
-10.28428372127 -10.3 3
-9.27355966842696 -9.3 3
-9.32824284461181 -9.3 3
-10.2623945464572 -10.3 3
-10.2632725985027 -10.3 1
-10.2624794524333 -10.3 3
-10.2734824385843 -10.3 3
-9.31802886277528 -9.3 3
-10.1056895919226 -10.3 1
-9.32693487840445 -9.3 3
-10.286768774229 -10.3 3
-9.32082247647659 -9.3 3
-10.249316955261 -10.3 3
-9.31674160534257 -9.3 3
-10.1856030966236 -10.3 3
-10.2672250752338 -10.3 3
-9.267967056743 -9.3 3
-10.2897342707599 -10.3 2
-10.2891370296988 -10.3 3
-10.2575582192237 -10.3 1
-9.3229981403421 -9.3 3
-9.28444212950944 -9.3 3
-10.2695042829726 -10.3 3
-10.2760590243271 -10.3 3
-9.27612838483549 -9.3 3
-9.29378799951232 -9.3 0
-10.2695042829726 -10.3 3
-10.3172255832931 -10.3 0
-9.52382189675777 -9.3 3
-9.29601957706941 -9.3 1
-9.31226353991065 -9.3 3
-10.2931619871412 -10.3 2
-9.31826287192892 -9.3 3
-10.2388478413207 -10.3 3
-9.294743502375 -9.3 1
-9.297191693715 -9.3 1
-9.33428110912642 -9.3 3
-9.3009333551201 -9.3 1
-9.93564073134985 -9.3 3
-9.30082359861443 -9.3 3
-10.2079375100916 -10.3 3
-9.77563231308192 -10.3 1
-9.33107787586241 -9.3 3
-9.31538228137408 -9.3 3
-10.252917382823 -10.3 3
-10.2798495584404 -10.3 3
-10.2783502431552 -10.3 3
-9.3191164876203 -9.3 3
-10.3006569068652 -10.3 0
-9.3831778394965 -9.3 3
-10.2979096808191 -10.3 2
-10.2626521636139 -10.3 3
-9.35200989111064 -9.3 3
-9.77869389832728 -9.3 3
-9.31431453695274 -9.3 3
-10.230853425952 -10.3 3
-10.1992054481695 -10.3 3
-9.31253896661363 -9.3 3
-9.8549228978412 -9.3 1
-10.2283990219796 -10.3 3
-9.30024665215246 -9.3 1
-10.2765610050248 -10.3 3
-10.2732264781295 -10.3 3
-10.2872086286027 -10.3 3
-9.29108923199897 -9.3 0
-9.31358724478678 -9.3 3
-9.28967937862027 -9.3 0
-10.2490204056079 -10.3 3
-9.31833369593825 -9.3 3
-10.262255797667 -10.3 3
-10.2965540844301 -10.3 3
-10.2787958959859 -10.3 3
-9.32350964707611 -9.3 3
-10.1415965363011 -9.3 3
-10.2577996835362 -10.3 3
-9.91375321323891 -10.3 3
-10.2845487935857 -10.3 3
-9.46683756153297 -9.3 3
-9.91502141859895 -10.3 3
-10.2934651636022 -10.3 3
-10.0611698681641 -10.3 1
-10.2836612155039 -10.3 3
-10.2911996236546 -10.3 0
-10.2803333154164 -10.3 3
-9.30997356360904 -9.3 0
-9.29935865989518 -9.3 1
-9.28566436138971 -9.3 0
-10.2339804509252 -10.3 3
-9.31286657942868 -9.3 0
-10.3232833140559 -10.3 0
-10.2757425942504 -10.3 3
-9.31415218015944 -9.3 3
-10.2927759755816 -10.3 3
-10.2687952145283 -10.3 3
-10.2813579855864 -10.3 3
-10.2893917476271 -10.3 3
-9.26606930463338 -9.3 0
-9.31925896398992 -9.3 3
-9.31840824752699 -9.3 3
-9.30395020941219 -9.3 3
-9.70423384234461 -9.3 3
-10.2597802707444 -10.3 3
-10.2928480421174 -10.3 0
-10.2784802942601 -10.3 3
-10.2943465290516 -10.3 3
-10.2780599061345 -10.3 3
-10.2823967377233 -10.3 3
-10.2748529452911 -10.3 3
-10.2539838847178 -10.3 3
-10.2955103621873 -10.3 2
-10.2815559614722 -10.3 3
-9.65630089834709 -9.3 3
-10.2790932739899 -10.3 3
-9.31353340197264 -9.3 3
-10.3186457910591 -10.3 0
-9.3061809586183 -9.3 3
-9.34377939571077 -9.3 3
-9.32253592049171 -9.3 3
-9.33241234930135 -9.3 3
-9.30798055113603 -9.3 3
-10.2613367422477 -10.3 3
-10.2110541806775 -10.3 3
-9.30012861213694 -9.3 1
-10.2530640009476 -10.3 3
-10.2918921250792 -10.3 0
-10.2205611649473 -10.3 3
-9.77336428808146 -9.3 3
-10.2836612155039 -10.3 3
-9.33810891903409 -9.3 3
-9.61364910606271 -9.3 3
-10.2120626980033 -10.3 1
-9.79229624987324 -10.3 3
-9.32299399858715 -9.3 3
-10.100350041465 -10.3 1
-10.2956267455009 -10.3 2
-10.3025409911835 -10.3 0
-10.2303642846946 -10.3 3
-9.31067807612288 -9.3 3
-10.2409212038394 -10.3 3
-10.2953484195695 -10.3 2
-9.3204890652046 -9.3 3
-9.33218662365756 -9.3 3
-9.79684513931449 -10.3 1
-10.2724540408347 -10.3 1
-9.33652759700126 -9.3 3
-10.252190919008 -10.3 3
-9.28078206067648 -9.3 0
-10.0211166129238 -9.3 3
-10.2801303694248 -10.3 3
-9.31255843286178 -9.3 3
-9.33710909939363 -9.3 3
-9.31202497482662 -9.3 3
-10.2894410345107 -10.3 1
-10.2947354398397 -10.3 0
-9.31691224564577 -9.3 3
-10.1613688601685 -10.3 3
-9.2900786437957 -9.3 0
-9.32389193105631 -9.3 3
-9.30217173984463 -9.3 3
-9.30812137080371 -9.3 3
-9.31991998807699 -9.3 3
-10.0670611003787 -10.3 1
-9.33991389583323 -9.3 3
-9.29746090778556 -9.3 1
-9.33620743934505 -9.3 3
-10.2669264547032 -10.3 3
-9.34561460732091 -9.3 3
-9.31416212037124 -9.3 3
-10.2828958191925 -10.3 3
-10.282593885258 -10.3 3
-9.33336992304149 -9.3 3
-10.2371534493782 -10.3 3
-9.3155330412536 -9.3 3
-10.208791954134 -10.3 3
-10.2699110033068 -10.3 3
-9.89205870090784 -9.3 3
-10.2766546086863 -10.3 3
-9.31002036543979 -9.3 3
-10.2934220893509 -10.3 0
-10.2382547420145 -10.3 3
-10.2670515357021 -10.3 3
-9.33135247421438 -9.3 3
-9.82860121690063 -10.3 3
-10.2642260304879 -10.3 3
-10.1709222320935 -10.3 1
-10.2627913265796 -10.3 3
-10.2606475542271 -10.3 2
-10.1738516953565 -9.3 3
-10.2567505770121 -10.3 3
-9.33366191676418 -9.3 3
-10.230853425952 -9.3 3
-9.32647307272959 -9.3 3
-9.29361156075224 -9.3 0
-9.30092258655729 -9.3 3
-9.30458845384713 -9.3 1
-10.2618834538986 -10.3 3
-10.2650531389477 -10.3 3
-10.2418750500002 -10.3 1
-10.2755702972452 -10.3 3
-9.30755974883498 -9.3 3
-9.46284035384862 -9.3 3
-9.31320703168405 -9.3 3
-9.29700490056759 -9.3 3
-9.96584862094257 -10.3 3
-10.2687952145283 -10.3 3
-10.2354805945615 -10.3 3
-10.3816895137486 -10.3 0
-10.2697457472851 -10.3 3
-10.2809181312127 -10.3 0
-10.3000944565455 -10.3 2
-9.3853224402 -9.3 1
-9.32638609587605 -9.3 3
-9.4405958164626 -9.3 3
-9.31452700898072 -9.3 0
-9.32128096874747 -9.3 3
-10.2766546086863 -10.3 3
-10.2931338232076 -10.3 1
-10.0960289485449 -10.3 1
-10.2893225803197 -10.3 3
-10.2706792988466 -10.3 3
-10.2428106724392 -10.3 3
-10.2941895565397 -10.3 3
-10.3401390141005 -10.3 0
-9.3374371263842 -9.3 1
-10.2610526178594 -10.3 3
-9.29727038705869 -9.3 3
-9.31012639436603 -9.3 3
-9.31272410305906 -9.3 3
-9.31536405765239 -9.3 3
-9.30311523161803 -9.3 3
-10.2879218388019 -10.3 0
-9.83471568970597 -9.3 3
-10.2335240295318 -10.3 3
-10.2612224298116 -10.3 3
-9.34905557731798 -9.3 2
-9.30695712349244 -9.3 3
-10.1370033300821 -10.3 1
-10.2423409974299 -10.3 3
-9.29412099660882 -9.3 0
-9.45320746022897 -9.3 3
-9.30290814387146 -9.3 0
-10.267183243509 -10.3 3
-10.2577905716753 -10.3 3
-10.2295148107581 -10.3 1
-9.32042403965217 -9.3 3
-10.2567505770121 -10.3 3
-9.29355606123615 -9.3 1
-10.2493890217968 -10.3 3
-10.28755073756 -10.3 3
-10.2467122055846 -10.3 3
-10.1874089017737 -10.3 3
-10.2855834039675 -10.3 0
-10.2529269088593 -10.3 3
-9.32645940493834 -9.3 3
-10.3043853146545 -10.3 2
-10.2974172261578 -10.3 2
-9.29353079653107 -9.3 1
-10.2763501896988 -10.3 3
-9.35541896959472 -9.3 1
-9.33700182794092 -9.3 3
-10.2611561617327 -10.3 3
-10.2128359636491 -10.3 3
-9.32301760659025 -9.3 3
-9.37870391581953 -9.3 3
-9.31406727418333 -9.3 3
-10.2780495517472 -10.3 3
-10.2801374104082 -10.3 3
-9.32726000616658 -9.3 3
-10.2299033073707 -10.3 1
-9.29768953265776 -9.3 1
-9.33893685584489 -9.3 3
-10.1387407962758 -10.3 3
-10.3115223867524 -10.3 0
-9.32892830505299 -9.3 2
-9.29861480070947 -9.3 1
-9.29666983259362 -9.3 3
-9.31056003610737 -9.3 3
-10.2755802374571 -10.3 3
-10.2879736107385 -10.3 3
-10.2526622507192 -10.3 3
-9.31928091529107 -9.3 3
-10.2854264314557 -10.3 3
-9.27573657481893 -9.3 3
-10.2836612155039 -10.3 1
-9.58720565752716 -10.3 3
-9.30845229702273 -9.3 0
-10.2398079001139 -10.3 1
-10.2621998839754 -10.3 3
-10.2764359240259 -10.3 3
-9.31861864867754 -9.3 3
-10.2963693621601 -10.3 2
-9.29477166630856 -9.3 1
-10.3183335027373 -10.3 0
-9.32211014808478 -9.3 3
-10.2669500627063 -10.3 3
-9.30290607299399 -9.3 1
-9.29847398104179 -9.3 0
-9.30827751496459 -9.3 3
-10.2706631460024 -10.3 3
-10.2735325538189 -10.3 3
-9.41828169759375 -9.3 1
-10.2934916708337 -10.3 0
-10.2623986882121 -10.3 3
-10.2658785907056 -10.3 3
-9.29228702752514 -9.3 3
-10.2074533389401 -10.3 1
-10.2887518464901 -10.3 3
-10.2843081576242 -10.3 3
-9.32129380818776 -9.3 3
-10.2687952145283 -10.3 3
-9.33341879574967 -9.3 3
-9.29868355384132 -9.3 1
-9.32065266452436 -9.3 3
-9.30703043255472 -9.3 2
-10.2328099909816 -10.3 3
-10.2572430316734 -10.3 3
-9.33866267166845 -9.3 3
-10.2087803572201 -10.3 1
-10.2928364452036 -10.3 2
-9.95754398812948 -10.3 1
-10.2771458208211 -10.3 3
-10.2461191062784 -10.3 3
-9.33637021031384 -9.3 3
-10.2568951242591 -10.3 3
-9.31498881465559 -9.3 3
-10.2824766735935 -10.3 1
-9.30781695181623 -9.3 1
-10.2495136886203 -10.3 3
-9.31270960691679 -9.3 3
-9.31677225432906 -9.3 3
-9.3358483491925 -9.3 3
-9.31687952578181 -9.3 3
-9.31935132512491 -9.3 3
-9.32009766936358 -9.3 3
-9.33272256674572 -9.3 3
-9.31787396114086 -9.3 3
-10.3051954419191 -10.3 0
-10.2641593482335 -10.3 1
-9.31587887779038 -9.3 3
-9.29746794876896 -9.3 0
-9.3298386627869 -9.3 3
-10.2640524909562 -10.3 2
-10.0831075015097 -10.3 1
-10.2798479017384 -10.3 3
-10.2760590243271 -10.3 3
-10.2442023020961 -10.3 3
-9.32083821514531 -9.3 3
-9.31972118384031 -9.3 3
-10.2906404867389 -10.3 3
-10.2495136886203 -10.3 3
-10.2805611119377 -10.3 3
-10.3804457447427 -10.3 3
-10.2854111069624 -10.3 0
-10.249593210315 -10.3 3
-9.29461552214764 -9.3 3
-9.84997308652257 -10.3 3
-10.2922698531289 -10.3 0
-9.91173369353436 -10.3 3
-10.2701561951988 -10.3 3
-9.31976922819752 -9.3 3
-10.3106915507132 -10.3 0
-9.32408576518707 -9.3 3
-9.46654142605539 -9.3 3
-9.32554117787001 -9.3 3
-10.2759985547051 -10.3 3
-9.83331370566168 -10.3 1
-9.31501532188713 -9.3 2
-10.2881744858527 -10.3 1
-9.28835153198924 -9.3 0
-9.32328599230984 -9.3 3
-10.2790932739899 -10.3 3
-9.79519713502725 -10.3 1
-9.31260233546408 -9.3 3
-9.31714169886898 -9.3 3
-10.2562908422147 -10.3 3
-9.84903456485509 -10.3 3
-10.273833245227 -10.3 1
-9.31623796794293 -9.3 1
-10.1137179696818 -10.3 3
-9.32251686841905 -9.3 3
-9.28813574655733 -9.3 3
-9.30052746313685 -9.3 3
-9.30851773675065 -9.3 0
-9.32638858092901 -9.3 3
-10.302121431409 -10.3 0
-10.2603290532729 -10.3 2
-9.29556812578187 -9.3 3
-9.25469645976703 -9.3 0
-10.2795372701186 -10.3 3
-10.2808945232096 -10.3 3
-9.58370090450416 -9.3 3
-9.3055770907493 -9.3 3
-10.2860278142717 -10.3 3
-10.2745443845487 -10.3 1
-9.31344932434755 -9.3 3
-10.3110104658429 -10.3 0
-10.042014251606 -10.3 3
-9.67898653263329 -10.3 3
-9.31999122626181 -9.3 3
-9.30073289418143 -9.3 1
-9.31964290467211 -9.3 3
-10.2529269088593 -10.3 3
-10.2995957892518 -10.3 0
-9.31307325299977 -9.3 3
-10.2478495314888 -10.3 3
-9.30725367314555 -9.3 3
-9.6848500150898 -9.3 3
-10.2595566159782 -10.3 1
-9.93827571583723 -9.3 3
-10.2421032606969 -10.3 1
-9.28711563231771 -9.3 0
-10.2489338429299 -10.3 3
-10.2559768971909 -10.3 3
-10.2715039222535 -10.3 3
-9.30255195294731 -9.3 1
-10.2801374104082 -10.3 3
-10.2747133681499 -10.3 3
-9.312546835948 -9.3 0
-10.2770033444515 -10.3 3
-10.2741604438665 -10.3 3
-9.30095075049081 -9.3 3
-10.265092071444 -10.3 3
-9.32676796568072 -9.3 3
-9.29641759971834 -9.3 3
-10.151606743795 -10.3 1
-9.32181608348462 -9.3 3
-9.32504789485769 -9.3 3
-9.38149463029234 -9.3 3
-9.29521152068228 -9.3 0
-10.2031343168976 -10.3 3
-9.30792298074248 -9.3 3
-9.32598848740261 -9.3 3
-9.31558274231275 -9.3 3
-9.2975727351687 -9.3 3
-10.2539838847178 -10.3 3
-9.32532497826258 -9.3 3
-9.32144663894475 -9.3 3
-9.47541803522453 -9.3 3
-10.2937517730434 -10.3 2
-9.3111506503606 -9.3 3
-9.28954808498895 -9.3 3
-10.2906404867389 -10.3 3
-9.3132484492334 -9.3 3
-9.37716442551149 -9.3 3
-9.31122727282682 -9.3 3
-10.2659953881946 -10.3 1
-10.2807764831941 -10.3 1
-9.32630740253231 -9.3 3
-10.2836612155039 -10.3 3
-10.2549642381101 -10.3 3
-10.2891328879438 -10.3 3
-9.3423285389583 -9.3 3
-10.2914253492984 -10.3 3
-10.2933218588816 -10.3 3
-9.31239566189299 -9.3 3
-10.2761443444787 -10.3 3
-10.2811972854951 -10.3 3
-10.2747137823254 -10.3 1
-10.0823537021122 -10.3 3
-10.2639394210466 -10.3 3
-9.30590511773987 -9.3 3
-9.29344796143243 -9.3 0
-9.96451290497717 -10.3 3
-9.33406490951898 -9.3 3
-10.2683491475222 -10.3 3
-9.42749213221041 -9.3 1
-9.31441393907108 -9.3 3
-9.84207186063978 -10.3 3
-10.1716636062262 -10.3 3
-10.3032720109289 -10.3 0
-10.259262551378 -10.3 3
-9.73213063268558 -10.3 1
-9.43289215229007 -9.3 3
-10.2613317721418 -10.3 3
-10.2836612155039 -10.3 3
-10.2637182513333 -10.3 3
-10.304175741855 -10.3 0
-10.283201066531 -10.3 3
-10.262255797667 -10.3 3
-10.2869526681479 -10.3 3
-10.2556650230445 -10.3 3
-10.0263683581769 -10.3 3
-10.2677995366428 -10.3 3
-10.2627138757624 -10.3 3
-9.31218153316303 -9.3 3
-10.3048715566835 -10.3 0
-9.31303307797693 -9.3 3
-10.250195421482 -10.3 3
-10.3588440077221 -10.3 2
-10.2873216985123 -10.3 3
-10.2770629857225 -10.3 1
-9.29733996854156 -9.3 1
-9.28898439214278 -9.3 3
-9.54443126929679 -10.3 3
-9.30581109990289 -9.3 0
-9.32103909025951 -9.3 3
-9.49511953508259 -9.3 3
-9.32543473476828 -9.3 3
-10.2539449522215 -10.3 3
-9.58981951906441 -10.3 3
-10.2784529586775 -10.3 1
-9.31872095002433 -9.3 1
-10.2971434561568 -10.3 3
-9.32948909867071 -9.3 3
-10.1995218782463 -10.3 1
-9.34967642638221 -9.3 3
-9.32818651674476 -9.3 3
-9.309885344229 -9.3 3
-9.49268583988485 -9.3 1
-10.2946281683869 -10.3 2
-10.2878729660937 -10.3 3
-10.2258675813655 -10.3 3
-10.2429307833322 -10.3 3
-9.31321904277337 -9.3 2
-9.29721157413868 -9.3 3
-10.2239669300274 -10.3 3
-10.2989223398999 -10.3 0
-9.30648579178126 -9.3 2
-9.31518430548833 -9.3 2
-10.2836612155039 -10.3 3
-9.32459685774564 -9.3 3
-10.2420179405453 -10.3 3
-10.2391029734245 -10.3 3
-9.31877023690803 -9.3 3
-10.2933110903187 -10.3 2
-10.2596634732554 -10.3 3
-9.3144503865145 -9.3 3
-9.27187397416984 -9.3 3
-9.31276717731034 -9.3 2
-10.2936088824983 -10.3 3
-10.2832731330668 -10.3 3
-9.3165784201983 -9.3 3
-9.25814405657201 -9.3 3
-9.36808404199971 -9.3 3
-9.29622749316695 -9.3 1
-10.2969483794995 -10.3 3
-9.31664510245268 -9.3 3
-9.29658534079304 -9.3 3
-9.27749557813834 -9.3 3
-9.33823482838401 -9.3 3
-9.30888303953558 -9.3 3
-10.1389859881678 -10.3 3
-10.2566308802945 -10.3 3
-10.2954250420358 -10.3 1
-9.90015417509692 -9.3 3
-10.2923207967146 -10.3 0
-9.31223206257319 -9.3 3
-10.2141406164525 -10.3 1
-10.2644190362677 -10.3 3
-9.32190388868918 -9.3 3
-10.2718124829959 -10.3 3
-9.30807001304253 -9.3 0
-10.2426673677185 -10.3 3
-10.2944036852696 -10.3 2
-9.30864820203097 -9.3 1
-10.2760590243271 -10.3 3
-9.31320206157814 -9.3 1
-9.2929372830494 -9.3 0
-9.32547159638715 -9.3 2
-9.3718874155533 -9.3 3
-9.32225925126231 -9.3 1
-9.30938916198823 -9.3 3
-10.28428372127 -10.3 3
-9.31015372994859 -9.3 3
-10.2954043332611 -10.3 2
-10.2754841487426 -10.3 1
-9.33197166657662 -9.3 3
-10.2904023358303 -10.3 3
-10.2437081907328 -10.3 3
-10.2811790617734 -10.3 3
-10.3576358578086 -10.3 0
-10.2309404028055 -10.3 1
-9.32627841024782 -9.3 3
-10.2501250116482 -10.3 3
-10.2683532892771 -10.3 3
-9.32816787884754 -9.3 3
-9.30491772336421 -9.3 0
-9.3001973652688 -9.3 1
-10.1246828516874 -10.3 3
-9.31794934108062 -9.3 3
-10.256932814229 -10.3 0
-10.2317902909175 -10.3 3
-9.29611939336323 -9.3 3
-9.29674107077848 -9.3 1
-10.2790932739899 -10.3 3
-10.2479630155739 -10.3 1
-10.2965192936886 -10.3 2
-10.2735325538189 -10.3 3
-9.29290829076485 -9.3 3
-9.46284035384862 -9.3 3
-9.31192515853275 -9.3 3
-9.33068192409095 -9.3 3
-10.2659208366059 -10.3 3
-9.345851515703 -9.3 3
-10.2607312176767 -10.3 3
-9.30979505397152 -9.3 0
-10.2925324403916 -10.3 2
-10.2603965638782 -10.3 3
-10.3115948674637 -10.3 0
-9.31857888783019 -9.3 3
-10.1926001774048 -10.3 3
-9.31632577314748 -9.3 3
-9.33320839459916 -9.3 3
-9.30294127791091 -9.3 1
-9.31217490635512 -9.3 3
-10.2701433557585 -10.3 3
-10.2853137757215 -10.3 1
-9.31126620532315 -9.3 3
-9.2952645351454 -9.3 1
-10.2504447551289 -10.3 3
-9.49425929258331 -9.3 3
-10.0095081022018 -10.3 1
-9.31467404128078 -9.3 0
-9.31696443175792 -9.3 0
-10.2827396750316 -10.3 1
-9.28327208374127 -9.3 0
-10.0689994416866 -10.3 3
-9.68490095867545 -9.3 3
-9.31147909152666 -9.3 3
-9.31645913765624 -9.3 3
-10.2355733698719 -10.3 3
-9.29876514641346 -9.3 2
-10.2409212038394 -10.3 3
-9.30400653727928 -9.3 3
-9.2966897130173 -9.3 0
-10.2894480754941 -10.3 3
-9.2934214542009 -9.3 0
-10.237259064129 -10.3 3
-9.35328803668248 -9.3 3
-9.30248858409687 -9.3 1
-9.30405913756688 -9.3 0
-10.2836612155039 -10.3 1
-9.31174913394819 -9.3 3
-9.31170937310084 -9.3 3
-9.31116348980088 -9.3 3
-10.249590725262 -10.3 1
-9.32041948372174 -9.3 2
-10.2530229975737 -10.3 3
-9.30532361534746 -9.3 0
-10.2636755912575 -10.3 1
-9.31287900469348 -9.3 3
-9.25517897421654 -9.3 3
-10.2846465390021 -10.3 3
-9.32225345280542 -9.3 3
-9.35985603165284 -9.3 1
-10.275401313644 -10.3 3
-10.2839739180012 -10.3 3
-9.33953119767758 -9.3 1
-10.2774709485833 -10.3 1
-9.31657345009238 -9.3 3
-9.36297767234467 -9.3 1
-9.31820530153537 -9.3 2
-9.31068180370234 -9.3 3
-10.2558116411691 -10.3 3
-10.2639874654038 -10.3 3
-10.2801374104082 -10.3 3
-10.2944769943319 -10.3 3
-10.282228582473 -10.3 3
-9.22008754138409 -9.3 3
-10.2870007125051 -10.3 1
-9.32547325308913 -9.3 3
-9.28875949485001 -9.3 0
-9.83579378851464 -10.3 3
-9.5548892004988 -9.3 1
-10.2420386493199 -10.3 3
-10.2629540975484 -10.3 3
-9.6555330169828 -9.3 3
-9.32265313215629 -9.3 3
-9.31616258800317 -9.3 3
-9.45383700697854 -10.3 3
-10.2461692215131 -10.3 3
-10.0553606426973 -9.3 3
-9.31274853941317 -9.3 3
-10.2741463618998 -10.3 3
-9.31903158164419 -9.3 3
-10.2925937383646 -10.3 0
-10.2603228406405 -10.3 3
-10.2022608207825 -10.3 1
-9.32891339473523 -9.3 2
-9.45350483823306 -9.3 3
-10.3021359275512 -10.3 3
-9.56324063514263 -9.3 3
-9.32779677760568 -9.3 3
-10.2883190330998 -10.3 1
-9.28717610193971 -9.3 0
-9.37705218395282 -9.3 1
-9.30188885798281 -9.3 3
-10.2529269088593 -10.3 3
-9.32489216487225 -9.3 3
-10.2958470868633 -10.3 2
-9.60237276408625 -9.3 1
-10.2639535030134 -10.3 3
-10.3199305634388 -10.3 1
-9.32346118854342 -9.3 3
-9.34131712240402 -9.3 3
-10.2564018412468 -10.3 1
-10.2819775921242 -10.3 3
-9.30442568287835 -9.3 3
-9.29797034364215 -9.3 1
-10.2682505737548 -10.3 3
-10.2713970649763 -10.3 3
-9.31656102482759 -9.3 3
-9.31146086780493 -9.3 3
-9.31795721041499 -9.3 3
-10.2687952145283 -10.3 3
-10.2303642846946 -10.3 3
-10.272074656083 -10.3 3
-10.2872765533836 -10.3 0
-9.27405543649224 -9.3 3
-10.1982337924626 -10.3 1
-10.2708776889078 -10.3 3
-9.3178110064659 -9.3 3
-10.2888210137975 -10.3 1
-9.29262955065798 -9.3 3
-10.288581206187 -10.3 1
-9.3186020816578 -9.3 3
-9.33039697135166 -9.3 3
-9.29012130387146 -9.3 3
-10.2528279209164 -10.3 3
-9.31647239127206 -9.3 3
-10.3044987987396 -10.3 0
-10.2836612155039 -10.3 3
-9.81737540433433 -10.3 1
-9.31166298544563 -9.3 3
-9.28915254739302 -9.3 0
-9.40196235481275 -9.3 3
-10.2504936278371 -10.3 3
-9.28989557822771 -9.3 0
-10.2807350656448 -10.3 1
-9.29967633249839 -9.3 2
-10.2738034245914 -10.3 3
-10.2697900640628 -10.3 3
-10.2688809488554 -10.3 3
-9.31528909188812 -9.3 3
-9.44237345767918 -10.3 1
-9.32630326077741 -9.3 3
-9.31695863330099 -9.3 3
-10.2614336593131 -10.3 3
-9.99936494437462 -10.3 3
-9.30936265475665 -9.3 3
-10.2693676050598 -10.3 3
-10.286764632474 -10.3 2
-9.29715855967556 -9.3 0
-10.2259607708514 -10.3 3
-10.2752513821155 -10.3 3
-10.2926997672908 -10.3 2
-10.2687214912905 -10.3 3
-9.32260633032555 -9.3 3
-9.30289986036157 -9.3 0
-9.32030102953069 -9.3 3
-10.2670200583647 -10.3 3
-10.2974163978068 -10.3 2
-10.2605812861482 -10.3 3
-10.2393129603995 -10.3 3
-10.2461692215131 -10.3 3
-9.30000850124391 -9.3 1
-9.30936513980961 -9.3 1
-9.38309417604689 -9.3 3
-9.31860622341275 -9.3 3
-10.2618834538986 -10.3 3
-9.43224355346779 -9.3 1
-10.0808597711084 -10.3 1
-9.36485388732862 -9.3 3
-9.31611164441752 -9.3 3
-9.34392062955393 -9.3 3
-10.2819212642572 -10.3 1
-9.30993753034115 -9.3 3
-9.82545182645076 -9.3 3
-10.1330185476625 -9.3 3
-9.30922183508901 -9.3 3
-9.31080895557872 -9.3 3
-10.2391029734245 -10.3 3
-10.2631678121029 -10.3 3
-10.2620901274697 -10.3 3
-9.30508836366736 -9.3 2
-9.29623080657093 -9.3 1
-10.1801235548492 -9.3 3
-10.2889067481246 -10.3 0
-9.31367256493838 -9.3 3
-10.1169990679385 -10.3 3
-10.254306527427 -10.3 3
-9.31327578481591 -9.3 3
-9.32256656947824 -9.3 3
-10.0559048692952 -10.3 1
-9.49724756876639 -9.3 3
-9.31095971545824 -9.3 3
-10.2672851306803 -10.3 3
-10.1151721398382 -10.3 1
-9.31676894092513 -9.3 3
-9.29739091212721 -9.3 3
-10.2969098611787 -10.3 2
-9.30901557569341 -9.3 0
-10.3048210272733 -10.3 0
-10.2410843889837 -10.3 3
-10.263489626461 -10.3 3
-10.2927759755816 -10.3 3
-9.32767169660677 -9.3 3
-10.2847045235711 -10.3 2
-9.41054075762683 -9.3 3
-10.3043430687542 -10.3 0
-10.3214232519161 -10.3 0
-9.32234291471192 -9.3 3
-10.2566308802945 -10.3 3
-9.29842345163163 -9.3 3
-9.30686269148002 -9.3 3
-10.2692102183724 -10.3 3
-10.2879040292556 -10.3 1
-10.2836612155039 -10.3 3
-10.2801204292129 -10.3 1
-9.5141045113375 -10.3 3
-10.2618834538986 -10.3 3
-10.2687952145283 -10.3 3
-10.2374181075184 -10.3 3
-10.2733088990526 -10.3 1
-9.29719666382092 -9.3 3
-10.2614978565145 -10.3 3
-10.3037300890243 -10.3 2
-9.34960146061798 -9.3 1
-9.31370901238176 -9.3 3
-10.2552409073395 -10.3 3
-9.31930576582067 -9.3 3
-10.0636872268115 -9.3 3
-10.1894648689217 -10.3 3
-9.31858302958514 -9.3 3
-10.0061648776211 -10.3 3
-10.291238556151 -10.3 0
-9.32792227278011 -9.3 3
-9.29898176019639 -9.3 3
-10.2376351354768 -10.3 3
-9.54795300351503 -9.3 3
-10.2836612155039 -10.3 3
-10.2729589207609 -10.3 1
-9.98051581768143 -10.3 3
-9.32061497455453 -9.3 3
-9.29759468646985 -9.3 1
-9.29347902459445 -9.3 3
-10.2718609415286 -10.3 3
-10.268751311926 -10.3 3
-10.2936283487465 -10.3 0
-9.30816734428344 -9.3 3
-10.2376351354768 -10.3 3
-9.28868659996321 -9.3 0
-10.2585799901653 -10.3 3
-9.34960146061798 -9.3 1
-10.346425783911 -10.3 0
-10.2980861195792 -10.3 2
-10.2674338196823 -10.3 1
-9.29956616181724 -9.3 3
-10.2722146473997 -10.3 3
-9.31967065443015 -9.3 3
-10.3231292407724 -10.3 0
-9.31369741546793 -9.3 3
-10.2504845159762 -10.3 3
-9.29868189713934 -9.3 3
-9.31656143900307 -9.3 3
-9.31728955952001 -9.3 3
-9.2965824415646 -9.3 1
-9.33858314997375 -9.3 3
-9.32301636406379 -9.3 3
-10.2968870815266 -10.3 3
-10.2715461681538 -10.3 3
-10.2836612155039 -10.3 3
-10.0924699385323 -10.3 3
-10.3036406271178 -10.3 3
-10.292933362269 -10.3 0
-10.2571784202965 -10.3 3
-10.2935181780653 -10.3 3
-9.36849324738693 -9.3 3
-9.31732435026144 -9.3 3
-9.29752800421543 -9.3 3
-10.2552458774454 -10.3 3
-9.31467238457884 -9.3 3
-9.3024931400273 -9.3 2
-10.259954638627 -10.3 3
-10.207704329289 -10.3 3
-10.2836612155039 -10.3 3
-9.8907118022041 -9.3 1
-10.2733088990526 -10.3 1
-9.28808273209421 -9.3 3
-10.2346431317143 -10.3 3
-10.2962405535818 -10.3 3
-10.2775736641055 -10.3 1
-10.2820045135313 -10.3 1
-10.2803482257341 -10.3 1
-10.123164898505 -10.3 3
-9.33228643995143 -9.3 3
-9.31374628817615 -9.3 3
-10.2854301590351 -10.3 1
-10.3003321932786 -10.3 2
-10.2437959959373 -10.3 1
-9.32704256403269 -9.3 3
-9.31728831699355 -9.3 3
-9.99809922406753 -10.3 3
-9.33788360756582 -9.3 3
-9.32873778432612 -9.3 3
-9.29916565411535 -9.3 0
-9.32382897638135 -9.3 3
-10.2895362948742 -10.3 1
-10.3273182117101 -10.3 0
-9.31524187588189 -9.3 3
-10.2156614688633 -9.3 1
-9.31496106489755 -9.3 3
-9.28926188972319 -9.3 3
-10.2897984679613 -10.3 1
-10.2775078102021 -10.3 3
-9.75179071499435 -10.3 1
-10.270141284881 -10.3 3
-9.30014642168315 -9.3 0
-10.1030314136076 -9.3 3
-10.2463800368391 -10.3 3
-10.2701512250928 -10.3 3
-10.123315244209 -10.3 3
-9.33150364826938 -9.3 3
-9.31362866233608 -9.3 3
-10.3401071225875 -10.3 0
-10.2156614688633 -10.3 1
-10.2207657676409 -10.3 3
-9.3184397248645 -9.3 3
-9.32825982580704 -9.3 3
-9.25929753532043 -9.3 0
-10.2504447551289 -10.3 3
-10.2700845428385 -10.3 3
-10.2946480488106 -10.3 2
-10.2542203789244 -10.3 3
-9.32269372135462 -9.3 3
-10.2801374104082 -10.3 3
-9.88593221701318 -10.3 3
-9.28327622549622 -9.3 3
-9.86843247407669 -9.3 3
-10.2655915670888 -10.3 3
-9.32437982978723 -9.3 3
-10.2432803474484 -10.3 3
-9.30506641236621 -9.3 3
-9.31873420364014 -9.3 3
-10.2513074826811 -10.3 3
-10.1702218613345 -10.3 1
-10.2713423938111 -10.3 3
-10.0537250636748 -10.3 3
-10.2727033744816 -10.3 3
-9.33015840626763 -9.3 3
-10.2167503362348 -10.3 3
-10.1527680918778 -10.3 3
-10.2836612155039 -10.3 3
-9.59364111633969 -10.3 3
-10.2848888316655 -10.3 1
-10.2581873517978 -10.3 3
-9.30550046828304 -9.3 2
-10.275402141995 -10.3 3
-10.2894592582325 -10.3 2
-10.2943017980983 -10.3 3
-10.2906404867389 -10.3 3
-10.2133023252543 -10.3 3
-9.33692934722961 -9.3 3
-10.1562347407554 -10.3 3
-10.2582561049296 -10.3 3
-9.31195580751928 -9.3 0
-9.29940173414647 -9.3 1
-10.2498475140678 -10.3 3
-10.2740904482082 -10.3 3
-10.2314162904472 -10.3 1
-9.82545182645076 -9.3 3
-10.1995869037987 -10.3 1
-10.2689066277359 -10.3 3
-9.38515925505573 -9.3 3
-9.32466312582453 -9.3 3
-10.2541565958984 -10.3 3
-10.28428372127 -10.3 3
-10.268871422819 -10.3 3
-9.31966071421831 -9.3 3
-10.223600384716 -10.3 3
-9.32643124100476 -9.3 3
-10.2701512250928 -10.3 3
-9.31805122825192 -9.3 3
-9.90015417509692 -10.3 3
-10.2664112203897 -10.3 3
-9.30109571191344 -9.3 1
-9.31958947603346 -9.3 3
-10.2687952145283 -10.3 3
-9.78153679891224 -10.3 3
-9.6703050001214 -10.3 1
-10.27407098196 -10.3 3
-10.2510262575213 -10.3 3
-9.28977670986118 -9.3 0
-9.29975336914014 -9.3 1
-10.2933226872325 -10.3 3
-9.50055931600961 -9.3 3
-9.31667409473723 -9.3 3
-10.2801444513915 -10.3 1
-9.32179703141196 -9.3 3
-10.2926467528277 -10.3 3
-10.2571784202965 -10.3 3
-9.29309549808779 -9.3 0
-9.31984957824315 -9.3 3
-10.2765340836178 -10.3 1
-10.2618834538986 -10.3 3
-9.31776213375772 -9.3 3
-10.1373002939107 -10.3 3
-10.2610418492966 -10.3 3
-9.4259571978328 -9.3 3
-10.2533510245643 -10.3 3
-10.061238621296 -10.3 3
-10.258624306943 -10.3 3
-9.3278332250491 -9.3 3
-9.29180575560212 -9.3 1
-9.69621499062179 -10.3 3
-9.30567276528822 -9.3 3
-10.2495136886203 -10.3 3
-10.2435698561181 -10.3 3
-10.254337590589 -10.3 3
-10.2675692550686 -10.3 3
-9.34329729543674 -9.3 2
-10.2754344476835 -10.3 1
-9.31657883437379 -9.3 3
-9.32494145175592 -9.3 3
-10.2520360173735 -10.3 3
-10.2778747696891 -10.3 3
-9.33064630499855 -9.3 0
-9.30452922675163 -9.3 3
-10.2802778159003 -10.3 3
-10.2933906120134 -10.3 3
-9.30237427166077 -9.3 0
-9.29928659335935 -9.3 3
-9.30109736861538 -9.3 1
-9.3024765730076 -9.3 0
-10.1002166769562 -10.3 3
-9.37771900649683 -9.3 1
-9.30713439060354 -9.3 0
-10.2836612155039 -10.3 3
-9.28411244581688 -9.3 0
-10.2908218956049 -10.3 3
-9.32049072190655 -9.3 3
-10.2805138959314 -10.3 3
-10.2639535030134 -10.3 3
-10.2902553035303 -10.3 3
-10.2836612155039 -10.3 3
-9.30476903436217 -9.3 3
-9.30544414041598 -9.3 2
-9.30731000101261 -9.3 3
-10.1983828956402 -10.3 1
-10.2718493446148 -10.3 3
-9.32069946635511 -9.3 3
-9.32970944003305 -9.3 0
-9.19568680638075 -9.3 3
-10.2671269156419 -10.3 3
-10.2111556536734 -10.3 3
-10.2724540408347 -10.3 1
-9.45550613421592 -10.3 3
-9.29060796007592 -9.3 3
-10.276338592785 -10.3 3
-10.2675692550686 -10.3 3
-10.270564572235 -10.3 0
-9.32904883012147 -9.3 3
-10.2610323232602 -10.3 3
-10.2887058730104 -10.3 1
-9.32109831735501 -9.3 3
-10.0510938067669 -10.3 3
-10.2461874452348 -10.3 3
-9.29874526598983 -9.3 3
-9.31040472029742 -9.3 3
-10.1717414712189 -10.3 3
-9.31988271228264 -9.3 3
-10.3033349656039 -10.3 0
-9.87430962432446 -9.3 3
-10.2731250051337 -10.3 3
-10.2509666162502 -10.3 3
-10.2643461413809 -10.3 3
-10.2781166481771 -10.3 1
-9.31551440335638 -9.3 3
-10.3113008028636 -10.3 0
-9.29658534079304 -9.3 3
-10.2589477780032 -10.3 3
-10.2498475140678 -10.3 3
-10.1038216604485 -10.3 1
-10.312030994258 -10.3 0
-10.2718609415286 -10.3 3
-10.3600923326584 -10.3 0
-9.93340087028287 -9.3 1
-9.32039628989413 -9.3 3
-10.2692060766175 -10.3 3
-10.2836612155039 -10.3 3
-10.2888210137975 -10.3 1
-9.3122743084735 -9.3 3
-10.2948273867991 -10.3 0
-10.2244171387885 -10.3 3
-9.32804859630552 -9.3 3
-10.2559263677807 -10.3 1
-9.30196879385296 -9.3 1
-10.1754044392803 -10.3 3
-10.2594170388369 -10.3 3
-9.67775104713724 -10.3 3
-10.2945121992488 -10.3 0
-10.2687393008367 -10.3 3
-10.2520351890226 -10.3 3
-9.48284627269412 -9.3 3
-9.31095971545824 -9.3 3
-10.2687952145283 -10.3 3
-9.29985981224187 -9.3 2
-9.36150030836062 -9.3 3
-9.34150391555143 -9.3 1
-9.33099586911479 -9.3 3
-9.32156302225832 -9.3 3
-9.86518078227998 -9.3 1
-10.273257127116 -10.3 3
-9.31787396114086 -9.3 3
-10.2801374104082 -10.3 3
-10.2687952145283 -10.3 3
-10.2695183649393 -10.3 3
-10.270141284881 -10.3 3
-10.3359504573383 -10.3 0
-9.31023366581874 -9.3 3
-10.2434799800361 -10.3 3
-9.78520887883451 -10.3 1
-9.34530107647261 -9.3 3
-10.1342333243839 -10.3 3
-10.230395762032 -10.3 3
-10.2024944157606 -10.3 3
-10.2561549926529 -10.3 3
-9.29158872764371 -9.3 1
-9.29668515708691 -9.3 3
-9.31542121387042 -9.3 3
-9.31365309869019 -9.3 3
-9.28787688687409 -9.3 3
-9.29610158381703 -9.3 1
-9.3222236321699 -9.3 3
-9.30852229268104 -9.3 3
-9.29556812578187 -9.3 3
-9.30812302750566 -9.3 0
-9.32603446088234 -9.3 3
-9.82365513316147 -9.3 3
-9.29714613441076 -9.3 3
-9.32015109800219 -9.3 0
-10.2605059062084 -10.3 3
-10.2636710353271 -10.3 1
-9.31989927930234 -9.3 3
-10.2590169453106 -10.3 3
-10.2597264279303 -10.3 3
-10.2529422333525 -10.3 1
-10.2618834538986 -10.3 3
-10.2461692215131 -9.3 3
-9.31666663957835 -9.3 3
-10.1947837106047 -9.3 3
-9.27559244174732 -9.3 3
-9.28104464793914 -9.3 0
-10.2607510981004 -10.3 3
-10.2283990219796 -10.3 3
-9.31318218115446 -9.3 3
-10.1122124417642 -10.3 3
-10.2010609543788 -10.3 3
-10.2870901744116 -10.3 3
-10.2751834573346 -10.3 1
-9.33120337103685 -9.3 3
-10.1996825783376 -10.3 1
-10.2801303694248 -10.3 3
-9.32642130079297 -9.3 3
-9.89787041142768 -9.3 3
-10.1813387457461 -9.3 3
-10.1741643978538 -9.3 3
-9.31447026693818 -9.3 3
-10.2604566193247 -10.3 3
-10.3015904584267 -10.3 0
-9.32736727761929 -9.3 3
-9.29768207749888 -9.3 1
-10.2727033744816 -10.3 3
-9.33274907397726 -9.3 3
-10.2906404867389 -10.3 3
-9.34171141747349 -9.3 3
-9.53905609974672 -9.3 3
-10.2429022052231 -10.3 3
-9.29846983928685 -9.3 1
-9.81560811750507 -10.3 3
-9.29840439955897 -9.3 1
-9.77604193264468 -10.3 3
-10.2629743921476 -10.3 3
-10.2698695857575 -10.3 3
-10.2761716800613 -10.3 3
-10.2643792754204 -10.3 3
-9.3096625178137 -9.3 3
-9.32420132014967 -9.3 3
-10.2790464721592 -10.3 3
-10.2446284886786 -10.3 3
-9.3069662353533 -9.3 3
-10.3053553136595 -10.3 0
-10.2610194838199 -10.3 3
-9.38775944880171 -9.3 3
-10.2302131106396 -10.3 3
-9.58130117169684 -9.3 3
-9.28607439512791 -9.3 3
-10.2687952145283 -10.3 3
-9.30437929522309 -9.3 3
-10.2049865097029 -10.3 3
-10.2337555536325 -10.3 1
-9.31850516459242 -9.3 3
-10.2871696961063 -10.3 1
-9.32862761364497 -9.3 3
-10.2532015072113 -10.3 3
-10.2522687840007 -10.3 3
-10.2801374104082 -10.3 1
-9.30800830089407 -9.3 3
-10.2625138289992 -10.3 3
-10.2836612155039 -10.3 3
-9.27406164912466 -9.3 3
-10.2944533863288 -10.3 3
-10.2588276671102 -10.3 3
-10.2798048274871 -10.3 1
-10.2264747626384 -10.3 3
-10.2760590243271 -10.3 3
-10.2767531824536 -10.3 1
-10.3153232752531 -10.3 0
-9.32152201888451 -9.3 3
-10.27407098196 -10.3 3
-9.27885076035193 -9.3 3
-9.31812412313872 -9.3 3
-10.2657270024751 -10.3 3
-10.2747133681499 -10.3 3
-9.31316685666122 -9.3 3
-10.2755926627219 -10.3 3
-10.2437081907328 -10.3 3
-9.32820349793999 -9.3 3
-10.2625792687271 -10.3 3
-9.28019393147621 -9.3 3
-9.31999122626181 -9.3 3
-10.3027153590662 -10.3 3
-9.43665203741685 -9.3 3
-9.72650323026018 -10.3 1
-9.46284035384862 -9.3 3
-10.2876642216451 -10.3 1
-10.2515659281888 -10.3 3
-10.2614270325052 -10.3 3
-10.2791951611613 -10.3 0
-9.31288231809745 -9.3 3
-9.32764270432223 -9.3 3
-9.34157805296469 -9.3 3
-9.29734369612098 -9.3 3
-9.31779112604222 -9.3 3
-10.1874428641641 -10.3 3
-10.2760590243271 -10.3 3
-10.2156614688633 -10.3 1
-9.3236310004956 -9.3 3
-10.2270616493122 -10.3 1
-9.33024828234962 -9.3 1
-9.31990259270628 -9.3 3
-10.2780495517472 -10.3 3
-10.2599223329386 -10.3 3
-9.29958397136344 -9.3 3
-9.33444512262171 -9.3 3
-10.2621129071218 -10.3 3
-9.31321697189589 -9.3 3
-9.40023772805929 -9.3 3
-10.2832897000865 -10.3 3
-9.3152348348985 -9.3 3
-9.39776178696124 -9.3 1
-10.2382961595639 -10.3 3
-9.33881218902147 -9.3 3
-10.2867890688281 -10.3 0
-10.2904002649529 -10.3 3
-10.2796259036741 -10.3 3
-9.31672048239244 -9.3 3
-10.2728433657983 -10.3 3
-9.28929502376264 -9.3 0
-10.2399015037753 -10.3 3
-9.30252130396082 -9.3 3
-10.2526067512031 -10.3 3
-9.31366593813047 -9.3 3
-9.29286397398711 -9.3 0
-10.2300283883696 -10.3 3
-10.0704573394225 -10.3 3
-10.1574366780366 -10.3 3
-10.2542162371695 -10.3 3
-9.30463939743278 -9.3 2
-9.3318416154718 -9.3 3
-9.28566933149563 -9.3 0
-10.268751311926 -9.3 3
-10.286647834985 -10.3 3
-10.2361238091023 -9.3 3
-9.33038496026239 -9.3 3
-9.31965367323492 -9.3 3
-9.28951785017794 -9.3 0
-10.2600457572355 -10.3 3
-9.33143655183947 -9.3 3
-10.2892840619988 -10.3 1
-9.30773577341958 -9.3 0
-9.63757726682834 -10.3 3
-10.2645677252697 -10.3 3
-10.2565857351658 -10.3 3
-10.1387407962758 -9.3 3
-10.2836612155039 -10.3 3
-9.32821675155576 -9.3 3
-9.31020881528914 -9.3 3
-9.2842437394482 -9.3 0
-10.2561578918813 -10.3 3
-10.2659063404636 -10.3 3
-9.29976703693139 -9.3 1
-9.28334704950555 -9.3 3
-10.3139171494538 -10.3 2
-10.2878916039909 -10.3 0
-9.26655223325838 -9.3 3
-10.2451892822963 -10.3 1
-9.28098624919461 -9.3 3
-10.2458358102411 -10.3 1
-9.36514960863077 -9.3 3
-9.2983899034167 -9.3 1
-10.3265329349751 -10.3 0
-9.32499612292103 -9.3 3
-10.261678851205 -10.3 3
-9.31374297477218 -9.3 3
-10.060816162293 -10.3 3
-10.2766840151463 -10.3 3
-9.31983549627641 -9.3 3
-10.2870901744116 -10.3 3
-10.3859215589376 -10.3 0
-10.2896704877339 -10.3 1
-10.27407098196 -10.3 3
-10.2575843122797 -10.3 3
-9.88795380759525 -10.3 1
-9.27557835978058 -9.3 0
-10.290453279416 -10.3 3
-9.27892448358971 -9.3 3
-10.2606127634857 -10.3 3
-9.46319074631579 -9.3 3
-9.30733940747264 -9.3 2
-9.65975222273149 -10.3 3
-10.1167464208877 -10.3 1
-10.2836612155039 -10.3 3
-9.31326046032266 -9.3 2
-10.2906404867389 -10.3 3
-9.53358939741268 -9.3 3
-9.32027410812367 -9.3 3
-10.1683800229165 -10.3 3
-9.28129232488403 -9.3 3
-9.32418185390148 -9.3 3
-9.29655924773699 -9.3 1
-10.2610323232602 -10.3 3
-9.29906459529502 -9.3 1
-10.2952759388582 -10.3 3
-9.29504005202811 -9.3 3
-9.30549881158109 -9.3 3
-10.2687952145283 -10.3 3
-9.28753643461876 -9.3 3
-9.50955023761485 -9.3 3
-10.3029903715936 -10.3 0
-9.89011124773903 -10.3 3
-10.2983656880371 -10.3 2
-10.2706300119629 -10.3 3
-10.2927759755816 -10.3 3
-9.33908388814495 -9.3 3
-10.2161858150377 -10.3 3
-10.288216731753 -10.3 1
-9.30879192092709 -9.3 3
-10.0270326956679 -9.3 3
-10.2156614688633 -10.3 1
-9.33390338107666 -9.3 3
-10.263489626461 -10.3 3
-9.30687843014875 -9.3 3
-10.2945577585531 -10.3 2
-10.2700845428385 -10.3 3
-10.2627138757624 -10.3 3
-10.2826531123535 -10.3 3
-9.34241634416282 -9.3 1
-9.2887665358334 -9.3 0
-10.1919383249668 -10.3 3
-10.270200926152 -10.3 2
-10.2796532392567 -9.3 3
-9.30771382211843 -9.3 3
-10.246994673271 -10.3 3
-10.1963372828795 -10.3 3
-9.30564418717916 -9.3 3
-9.3270959926713 -9.3 3
-10.3504776627605 -10.3 0
-9.3251427410456 -9.3 3
-9.29741949023622 -9.3 3
-10.2447713792237 -10.3 3
-10.2525081774358 -10.3 3
-10.2606442408231 -10.3 3
-10.2772427378865 -10.3 1
-9.3201067812244 -9.3 3
-9.32253923389568 -9.3 3
-10.2910120021563 -10.3 0
-10.2303642846946 -10.3 3
-10.2683491475222 -10.3 3
-10.2836612155039 -10.3 3
-9.33116733776895 -9.3 0
-10.2802446818609 -10.3 3
-9.32810823757655 -9.3 3
-10.240279231825 -10.3 3
-10.0106984425691 -10.3 3
-10.2763501896988 -10.3 3
-9.32855637546012 -9.3 3
-10.2785291669683 -10.3 1
-9.31552807114768 -9.3 3
-9.82468394508647 -10.3 3
-9.29880863484027 -9.3 3
-9.31840907587801 -9.3 3
-10.2618834538986 -10.3 3
-9.27190627985831 -9.3 3
-9.33353683576523 -9.3 2
-10.1929000404619 -10.3 1
-9.30877121215244 -9.3 2
-9.30765128161895 -9.3 3
-10.2498475140678 -10.3 3
-9.92590305133042 -10.3 3
-9.32070485063651 -9.3 3
-9.7538607641091 -9.3 3
-10.1978693180287 -9.3 3
-10.2471901641037 -10.3 3
-10.2385372097008 -10.3 3
-9.25040974341295 -9.3 3
-10.1633047164235 -10.3 3
-9.29218182694991 -9.3 1
-10.2618834538986 -10.3 3
-9.31465333250613 -9.3 3
-9.307286807185 -9.3 0
-10.2662492777719 -10.3 1
-10.3102417561276 -10.3 0
-10.275224046533 -10.3 3
-10.2624840083637 -10.3 3
-9.29450576564193 -9.3 3
-10.1312525033597 -10.3 3
-9.29841682482372 -9.3 3
-10.2283990219796 -10.3 3
-9.35371090986096 -9.3 3
-9.31754593415029 -9.3 3
-10.2546556773677 -10.3 3
-10.2803970984424 -10.3 1
-10.2687952145283 -10.3 3
-10.2566308802945 -10.3 3
-10.270144598285 -10.3 3
-10.0297993879621 -10.3 3
-9.31980981739584 -9.3 3
-10.2142872345771 -10.3 3
-9.29097491956287 -9.3 3
-10.2362484759257 -10.3 3
-10.1859265676837 -10.3 3
-10.2811790617734 -10.3 3
-9.32072224600723 -9.3 3
-9.30988700093098 -9.3 3
-10.2577748330066 -10.3 3
-10.1811714188469 -10.3 3
-9.29794300805959 -9.3 0
-10.0434854029577 -10.3 3
-9.30229060821116 -9.3 1
-10.2615156660607 -10.3 1
-9.31825044666413 -9.3 3
-9.31988146975614 -9.3 3
-9.69214778727908 -9.3 3
-9.31854658214172 -9.3 3
-9.32599262915755 -9.3 3
-9.29511087603744 -9.3 0
-9.32960589615976 -9.3 3
-9.3152348348985 -9.3 3
-10.222571572791 -10.3 3
-9.31017940882916 -9.3 3
-9.32207287229039 -9.3 3
-9.29915074379759 -9.3 0
-10.293416290894 -10.3 3
-9.31901832802842 -9.3 3
-10.2381992424985 -10.3 3
-9.29689845746586 -9.3 0
-10.2825383857419 -10.3 3
-9.35223561675439 -9.3 1
-9.32005915104268 -9.3 3
-10.2251945461891 -10.3 3
-10.2549845327092 -10.3 3
-10.0735139545619 -10.3 3
-9.27966792859993 -9.3 3
-10.2158437060803 -10.3 3
-9.2991325200759 -9.3 1
-10.2610157562405 -10.3 3
-9.31407058758727 -9.3 1
-10.2422966806522 -10.3 3
-9.29529394160539 -9.3 0
-9.29320484041797 -9.3 3
-10.268751311926 -10.3 3
-10.1624067839543 -10.3 1
-9.31474776451855 -9.3 3
-10.2614336593131 -10.3 3
-10.2643792754204 -10.3 3
-9.30576388389671 -9.3 3
-9.33228312654749 -9.3 3
-9.33905158245652 -9.3 3
-9.29869018064923 -9.3 3
-9.29405390017891 -9.3 1
-9.30406949195424 -9.3 0
-9.26295346239844 -9.3 3
-9.28782884251689 -9.3 0
-9.32159367124481 -9.3 3
-9.94792227724813 -9.3 3
-10.2657253457731 -10.3 3
-9.29182397932381 -9.3 3
-10.3534270064472 -10.3 0
-9.71670011051287 -9.3 1
-10.2554894126354 -10.3 3
-10.2391029734245 -10.3 3
-10.2760006255826 -10.3 3
-9.33391083623553 -9.3 3
-9.33407899148577 -9.3 3
-10.2940727590506 -10.3 2
-10.2788257166213 -10.3 3
-9.30363957779233 -9.3 3
-9.28555501905953 -9.3 3
-10.292506761511 -10.3 0
-9.26685540971936 -9.3 3
-10.2762246945244 -10.3 1
-9.31799448620938 -9.3 3
-9.4001080911299 -9.3 3
-9.31217656305711 -9.3 0
-10.2950257768604 -10.3 3
-9.30338775909252 -9.3 3
-9.65047054993003 -9.3 3
-9.32287305934315 -9.3 3
-10.2867907255301 -10.3 3
-9.31651463717233 -9.3 0
-10.2911051916422 -10.3 3
-10.0804977817274 -10.3 3
-9.31543239660876 -9.3 3
-9.29496922801879 -9.3 3
-9.56019561691701 -10.3 3
-9.87795436866417 -10.3 3
-9.52756852826879 -9.3 3
-9.3171822880673 -9.3 3
-10.2557992159043 -10.3 3
-10.28428372127 -10.3 3
-10.2381992424985 -10.3 3
-10.2836612155039 -10.3 3
-9.2944531653543 -9.3 0
-10.2850002448732 -10.3 3
-10.2858410211243 -10.3 1
-9.31823139459142 -9.3 3
-9.28935383668266 -9.3 0
-10.2846788446905 -10.3 3
-10.1626370655285 -10.3 1
-9.28388920522609 -9.3 0
-10.2635728757352 -10.3 3
-10.2665835173949 -10.3 3
-9.29343595034312 -9.3 1
-9.3267932303858 -9.3 3
-9.32160029805271 -9.3 3
-10.2326012465331 -10.3 3
-9.33039779970268 -9.3 3
-10.2904300855884 -10.3 2
-9.31407141593828 -9.3 3
-9.31630257931984 -9.3 3
-10.2763501896988 -10.3 3
-10.2701971985726 -10.3 3
-9.69036062002614 -9.3 3
-9.32301222230884 -9.3 3
-10.2630075261871 -10.3 3
-9.32358378448941 -9.3 3
-10.277821755226 -10.3 3
-9.31247187018373 -9.3 3
-10.2801374104082 -10.3 3
-9.32338042432226 -9.3 3
-9.31674367622005 -9.3 3
-9.32166449525413 -9.3 3
-9.28344686579942 -9.3 0
-9.31256174626576 -9.3 3
-9.30307836999912 -9.3 3
-10.2636975425586 -10.3 3
-10.2652556707638 -10.3 3
-10.2653161403858 -10.3 3
-9.30901640404438 -9.3 3
-9.31211112332919 -9.3 3
-10.357097015492 -10.3 0
-9.29563149463232 -9.3 3
-9.31248885137896 -9.3 3
-10.2927428415421 -10.3 2
-10.2969657748703 -10.3 2
-9.31716696357406 -9.3 3
-9.33774941470605 -9.3 3
-10.2715374704684 -10.3 3
-10.2596696858877 -10.3 3
-9.29695768456136 -9.3 3
-9.31689485027505 -9.3 3
-10.2722722177933 -10.3 1
-10.27407098196 -10.3 3
-9.86580080299324 -10.3 3
-9.32569110939852 -9.3 3
-9.31791496451467 -9.3 3
-10.242364605433 -10.3 3
-10.2683532892771 -10.3 3
-10.2708180476368 -10.3 3
-9.34586808272274 -9.3 3
-10.2611652735935 -10.3 3
-9.2962660114878 -9.3 1
-9.28481612997975 -9.3 0
-10.2730496251939 -10.3 3
-9.31830801705768 -9.3 3
-9.31799282950739 -9.3 3
-10.25007613894 -10.3 1
-9.30223220946663 -9.3 3
-9.29429246526298 -9.3 3
-10.1947729420419 -10.3 3
-10.1248949095399 -10.3 3
-9.31532802438446 -9.3 3
-9.28544816178227 -9.3 0
-9.31528619265968 -9.3 3
-9.32590772318144 -9.3 3
-9.31392769704216 -9.3 3
-10.263159528593 -10.3 3
-9.27874970153161 -9.3 3
-10.2900726521378 -10.3 2
-9.29645818891666 -9.3 3
-9.42702577060511 -9.3 3
-9.55500019953096 -9.3 3
-9.33018284262174 -9.3 3
-9.31520501426303 -9.3 3
-10.2766546086863 -10.3 3
-10.2592459843582 -10.3 3
-9.2983841049598 -9.3 1
-10.2486977628988 -10.3 3
-10.2819601967535 -10.3 3
-9.29148394124393 -9.3 3
-9.32559791991256 -9.3 3
-9.32218469967352 -9.3 2
-10.2966949040977 -10.3 0
-10.3005127737936 -10.3 0
-9.32585760794676 -9.3 3
-9.89923801890607 -10.3 1
-9.29558883455652 -9.3 1
-9.31025230371595 -9.3 3
-9.31969881836368 -9.3 3
-9.33773947449421 -9.3 3
-9.32037143936453 -9.3 3
-10.3076920917918 -10.3 0
-10.2525280578594 -10.3 1
-10.2604528917453 -10.3 3
-9.34664259089494 -9.3 2
-9.5998968229882 -10.3 3
-10.2892915171577 -10.3 0
-10.2914945166058 -10.3 3
-10.0328721559458 -10.3 3
-9.32981753983677 -9.3 3
-10.2409212038394 -10.3 3
-10.2931698564755 -10.3 0
-10.2489338429299 -10.3 3
-9.3139844390847 -9.3 2
-9.27496827927916 -9.3 3
-9.31902081308138 -9.3 3
-9.29003391284243 -9.3 3
-9.31446819606071 -9.3 3
-10.2896108464629 -10.3 1
-9.31511969411143 -9.3 3
-10.2701971985726 -10.3 3
-9.27813547927528 -9.3 0
-9.3218413481897 -9.3 3
-9.3227740714003 -9.3 3
-10.1515868633713 -9.3 1
-9.31375871344095 -9.3 3
-10.2836612155039 -10.3 3
-9.27844404001767 -9.3 0
-9.3044931934837 -9.3 3
-10.2485395478604 -10.3 3
-9.26308724108273 -9.3 3
-9.31940723881648 -9.3 3
-9.32660105295699 -9.3 3
-10.2444694452892 -10.3 3
-10.2687074093237 -10.3 3
-9.30182548913236 -9.3 1
-9.3147709583462 -9.3 3
-9.31260482051704 -9.3 3
-9.32403192237298 -9.3 3
-10.2642260304879 -10.3 3
-10.2968324103615 -10.3 0
-9.30634580046456 -9.3 3
-10.2919115913274 -10.3 3
-9.318136962579 -9.3 3
-9.30731745617149 -9.3 3
-10.2205690342816 -10.3 3
-10.27407098196 -10.3 3
-10.2670796996357 -10.3 3
-10.2704838080139 -10.3 3
-10.2931694423 -10.3 0
-9.31243252351186 -9.3 2
-10.2698695857575 -10.3 3
-9.30926987944621 -9.3 3
-9.33877242817412 -9.3 3
-9.31494905380823 -9.3 3
-10.2785896365903 -10.3 3
-9.64407857954427 -9.3 3
-10.2700845428385 -10.3 3
-9.29059222140719 -9.3 0
-10.2836612155039 -10.3 1
-10.2614825320213 -10.3 3
-9.29485408723167 -9.3 1
-9.31600892889521 -9.3 3
-10.1577025787031 -9.3 3
-10.2421496483521 -10.3 3
-9.27402934343619 -9.3 0
-9.32180862832574 -9.3 3
-9.31533506536785 -9.3 3
-10.2133023252543 -10.3 3
-10.2732583696425 -10.3 3
-9.53675783993526 -9.3 3
-9.79010526151449 -9.3 3
-10.2577996835362 -10.3 3
-10.207704329289 -10.3 3
-10.2940114610776 -10.3 2
-9.29288426858627 -9.3 3
-10.2556650230445 -10.3 3
-10.2719342505909 -10.3 1
-9.30062852195717 -9.3 3
-10.2585750200594 -10.3 3
-10.2666779494073 -10.3 3
-9.29656131861442 -9.3 3
-10.2469805913042 -10.3 3
-9.31282184847545 -9.3 3
-9.41699361181007 -9.3 3
-9.3185113772248 -9.3 3
-9.30349792977368 -9.3 3
-10.2113010292715 -10.3 3
-9.59004317383072 -9.3 3
-10.2461373300001 -10.3 3
-10.2504447551289 -10.3 3
-9.2998755509106 -9.3 1
-10.2669450926004 -10.3 3
-9.3214549224546 -9.3 3
-9.30691653429411 -9.3 3
-10.2683491475222 -10.3 3
-10.2611801839113 -10.3 3
-10.2584971550667 -10.3 3
-9.3412226903916 -9.3 3
-10.2873138291779 -10.3 3
-10.3736309011784 -10.3 3
-10.2760590243271 -10.3 3
-10.2176321158597 -10.3 3
-10.2679958558265 -10.3 3
-10.1682280205105 -10.3 3
-9.29922612373735 -9.3 0
-9.32941578960842 -9.3 1
-10.2026621568354 -10.3 3
-10.1479702829652 -10.3 3
-9.30810853136343 -9.3 3
-10.2852669738908 -10.3 3
-10.2653799234118 -10.3 3
-9.83215981273777 -9.3 3
-10.1055694810296 -9.3 3
-10.2480698728511 -10.3 3
-9.32994593423965 -9.3 3
-10.2573573441095 -10.3 3
-9.30561105313971 -9.3 3
-9.32547656649307 -9.3 3
-10.2791268222049 -10.3 3
-9.29977614879226 -9.3 1
-9.31455972884468 -9.3 3
-10.1008752159903 -9.3 3
-9.31646535028866 -9.3 3
-10.265486780689 -10.3 3
-10.2495136886203 -10.3 3
-9.30196713715102 -9.3 2
-10.2535394744137 -10.3 3
-9.31326253120014 -9.3 3
-9.31252861222627 -9.3 0
-10.2585783334633 -10.3 3
-10.2437081907328 -10.3 3
-10.2940276139219 -10.3 0
-10.2695042829726 -10.3 3
-10.2911018782383 -10.3 0
-10.2687952145283 -10.3 3
-9.30393032898851 -9.3 3
-9.27706069387055 -9.3 3
-9.31541582958902 -9.3 3
-9.31505839613841 -9.3 3
-9.29817494633576 -9.3 1
-10.1220147331606 -10.3 3
-10.2546809420728 -10.3 1
-10.2876816170158 -10.3 0
-9.31602342503748 -9.3 3
-9.29034868621724 -9.3 0
-10.2497439701945 -10.3 3
-9.30732076957542 -9.3 1
-10.2618834538986 -10.3 3
-9.31524643181232 -9.3 3
-9.29410898551951 -9.3 1
-9.31456262807313 -9.3 3
-10.3418673684334 -10.3 0
-10.2802778159003 -10.3 3
-10.1098810479133 -10.3 3
-9.31894501896613 -9.3 0
-10.2941344711991 -10.3 3
-10.2605286858606 -10.3 3
-10.2722341136479 -10.3 3
-10.2657758751832 -10.3 3
-9.33128869118844 -9.3 3
-9.33159228182491 -9.3 3
-10.2606943560578 -10.3 3
-9.31549617963469 -9.3 3
-9.29599265566234 -9.3 3
-10.2648634465719 -10.3 1
-10.2587659549617 -10.3 3
-10.2067894156246 -10.3 3
-9.25717447174255 -9.3 0
-10.279751813024 -10.3 1
-10.2628998405588 -10.3 3
-10.2802703607415 -10.3 3
-10.2610323232602 -10.3 3
-10.2764715431183 -10.3 3
-9.29545008576631 -9.3 3
-9.27605134819374 -9.3 3
-10.246994673271 -10.3 3
-9.33857817986783 -9.3 3
-10.2813579855864 -10.3 3
-9.31363446079297 -9.3 3
-9.32138078504134 -9.3 3
-9.32247876427368 -9.3 3
-10.0172374452549 -10.3 3
-9.29256452510555 -9.3 1
-9.31779816702562 -9.3 3
-9.30290483046748 -9.3 3
-9.29934209287543 -9.3 1
-9.31359469994566 -9.3 3
-10.2396066108242 -10.3 3
-10.2632378077612 -10.3 3
-9.28207967249651 -9.3 3
-10.2651500560131 -10.3 3
-10.2979966576727 -10.3 2
-9.28699303637172 -9.3 0
-9.30819550821697 -9.3 3
-10.2962964672733 -10.3 0
-10.3029829164347 -10.3 3
-10.2340309803354 -10.3 3
-9.29472610700432 -9.3 1
-9.33155417767954 -9.3 3
-10.2984634334535 -10.3 0
-9.28469311985827 -9.3 3
-10.0837652121928 -10.3 3
-10.2927759755816 -10.3 3
-9.31945031306777 -9.3 3
-10.2563873451046 -10.3 3
-9.31113615421833 -9.3 3
-9.28909787622791 -9.3 0
-10.2316693516735 -10.3 3
-10.2918333121592 -10.3 1
-10.316201741474 -10.3 3
-9.30898368418042 -9.3 3
-9.31025727382187 -9.3 2
-10.2836612155039 -10.3 3
-9.32822793429405 -9.3 3
-9.49050106415852 -10.3 3
-10.2806207532086 -10.3 0
-9.32235948173166 -9.3 3
-9.31990383523278 -9.3 3
-10.2753193068963 -10.3 3
-9.29140317702276 -9.3 1
-9.32253757719369 -9.3 3
-10.223782621933 -10.3 1
-9.29986519652327 -9.3 3
-10.3035354265426 -10.3 0
-9.3896265519248 -9.3 3
-10.2891146642221 -10.3 1
-9.29777071105445 -9.3 1
-9.30746490264707 -9.3 3
-10.2651206495531 -10.3 3
-9.65416333862694 -9.3 3
-10.3507750407646 -10.3 0
-10.1136653693942 -10.3 3
-9.31647901807992 -9.3 3
-9.31003610410852 -9.3 1
-10.2890972688514 -10.3 3
-10.1057583450545 -10.3 3
-9.32107553770289 -9.3 3
-10.2858981773424 -10.3 3
-10.3602882376667 -10.3 0
-9.30014559333213 -9.3 1
-9.32062408641535 -9.3 3
-10.076291415419 -9.3 3
-9.30541721900891 -9.3 3
-10.2822244407181 -10.3 3
-9.29878461266165 -9.3 1
-10.2657336292829 -10.3 3
-9.32065722045479 -9.3 3
-9.31874165879902 -9.3 3
-10.2596634732554 -10.3 3
-9.3168124293519 -9.3 3
-10.2612613623079 -10.3 3
-9.30242107349151 -9.3 3
-9.29167156274235 -9.3 3
-9.321251148112 -9.3 0
-9.41871326845761 -9.3 3
-10.2755702972452 -10.3 3
-9.72894645149427 -9.3 3
-10.2618834538986 -10.3 3
-9.30290731552044 -9.3 1
-10.295107783608 -10.3 0
-10.2727033744816 -10.3 3
-9.78789066515263 -9.3 3
-9.31993407004378 -9.3 3
-9.31099533455065 -9.3 3
-9.34964412069378 -9.3 1
-10.2642989253747 -10.3 1
-10.2828958191925 -10.3 3
-9.31666208364791 -9.3 3
-9.30439420554085 -9.3 2
-10.252917382823 -10.3 3
-10.2727033744816 -10.3 3
-10.2370200848694 -10.3 3
-9.28930496397448 -9.3 3
-10.292506761511 -10.3 0
-10.2895934510922 -10.3 1
-9.32272478451659 -9.3 3
-9.28227350662732 -9.3 0
-10.0730807269961 -9.3 3
-10.2704838080139 -10.3 3
-9.29968668688571 -9.3 1
-9.33823317168202 -9.3 3
-10.2126520697301 -9.3 1
-9.30498937572451 -9.3 3
-10.2588434057789 -10.3 1
-9.29909317340404 -9.3 3
-9.32877257506756 -9.3 3
-9.85893211661487 -9.3 3
-9.3342268521368 -9.3 3
-10.2888210137975 -10.3 1
-9.29177427826462 -9.3 1
-9.28573559957453 -9.3 0
-10.1644619227513 -10.3 3
-9.32274300823832 -9.3 3
-9.28693008169676 -9.3 0
-10.2730711623196 -10.3 3
-9.32925550369255 -9.3 3
-10.2496271727054 -10.3 3
-10.291961706562 -10.3 0
-9.43620969799018 -9.3 3
-9.31604454798761 -9.3 3
-9.49300226996161 -9.3 3
-10.2462301053106 -10.3 3
-10.1944179936443 -9.3 3
-9.31333832531538 -9.3 3
-9.40003561041863 -9.3 1
-10.3056982509678 -10.3 0
-9.30820669095526 -9.3 3
-9.30051379534554 -9.3 3
-10.2423459675359 -10.3 3
-9.31114609443017 -9.3 3
-9.31420105286762 -9.3 3
-9.31499585563898 -9.3 3
-10.2800491910281 -10.3 3
-9.31346133543686 -9.3 3
-10.1940328104356 -10.3 3
-10.2802028501361 -10.3 3
-9.33840712538915 -9.3 3
-9.3232512015684 -9.3 3
-9.30642780721222 -9.3 3
-10.2836612155039 -10.3 3
-9.29915364302604 -9.3 1
-10.2565857351658 -10.3 3
-10.2708938417521 -10.3 3
-9.31867290566712 -9.3 3
-10.2892840619988 -10.3 1
-9.31024194932863 -9.3 3
-10.2487226134284 -10.3 3
-10.2527252053942 -10.3 3
-9.2985891218289 -9.3 1
-9.25588017332645 -9.3 3
-10.1819210764895 -10.3 3
-9.31249713488881 -9.3 3
-10.2740548291158 -10.3 2
-9.29806146225063 -9.3 1
-10.2346431317143 -9.3 3
-10.2538252555039 -10.3 3
-9.3140627182529 -9.3 3
-10.2152381815093 -10.3 3
-10.0327052432221 -9.3 3
-10.2888210137975 -10.3 1
-9.33714886024098 -9.3 3
-9.30360147364696 -9.3 3
-9.58714850130909 -9.3 3
-10.2582006054135 -10.3 3
-10.1510881960776 -10.3 3
-9.25664018535637 -9.3 3
-9.31718477312026 -9.3 3
-9.30336705031783 -9.3 3
-10.2563873451046 -10.3 3
-10.3028271864493 -10.3 0
-10.293900876221 -10.3 2
-9.32276454536394 -9.3 3
-10.2574613021583 -10.3 3
-10.2657427411438 -10.3 3
-9.29183226283367 -9.3 3
-9.25767479573827 -9.3 3
-9.31471752970755 -9.3 3
-9.32621214216892 -9.3 1
-10.1219165735687 -10.3 3
-10.2618834538986 -10.3 3
-10.2383669835732 -10.3 3
-9.49391345604653 -9.3 3
-9.27009384790029 -9.3 3
-10.3518713632949 -10.3 0
-10.2612613623079 -10.3 3
-10.2757724148859 -10.3 1
-10.2498541408756 -10.3 3
-10.2646207397329 -10.3 3
-10.1933456932925 -10.3 1
-9.30092258655729 -9.3 3
-9.30639343064627 -9.3 3
-9.3193641645652 -9.3 3
-10.2704817371364 -10.3 3
-9.31683438065305 -9.3 3
-9.29437281530866 -9.3 3
-9.33802939733942 -9.3 3
-9.30793126425233 -9.3 3
-10.2718824786542 -10.3 3
-9.31579769939369 -9.3 3
-10.2918134317355 -10.3 3
-10.2583430817832 -10.3 3
-10.2501250116482 -10.3 3
-9.29983993181819 -9.3 3
-9.32592594690313 -9.3 1
-10.2836612155039 -10.3 3
-10.27407098196 -10.3 3
-9.31517850703144 -9.3 3
-9.32384057329513 -9.3 3
-10.1944179936443 -9.3 3
-10.2163721940095 -9.3 3
-10.297283861649 -10.3 2
-9.40313198640538 -9.3 3
-9.31238779255863 -9.3 3
-9.71312246260306 -9.3 1
-10.28428372127 -10.3 3
-9.31836227404727 -9.3 0
-9.29693821831321 -9.3 1
-9.31921506138766 -9.3 3
-9.31128608574683 -9.3 0
-9.31307490970175 -9.3 3
-10.1636609073476 -10.3 3
-9.30500635691974 -9.3 3
-9.30578500684684 -9.3 3
-10.28428372127 -10.3 3
-10.2887058730104 -10.3 1
-10.2087646185514 -10.3 1
-10.2614850170742 -10.3 2
-10.2687479985221 -10.3 3
-9.49301635192839 -9.3 3
-9.31363736002146 -9.3 3
-10.375805736693 -10.3 0
-9.3316407403576 -9.3 2
-10.2886466459149 -10.3 1
-10.2948683901729 -10.3 0
-9.31323146803816 -9.3 2
-9.29792934026829 -9.3 1
-10.1573994022422 -10.3 3
-10.2836612155039 -10.3 3
-10.2478528448927 -10.3 3
-9.31690189125845 -9.3 0
-9.32734781137114 -9.3 3
-10.2668502464125 -10.3 3
-10.262255797667 -10.3 3
-9.5591270441447 -9.3 3
-9.32134226672049 -9.3 3
-10.2791901910553 -10.3 3
-9.32042528217863 -9.3 3
-9.31598117913716 -9.3 3
-9.33236099154017 -9.3 3
-10.2057121451669 -10.3 3
-9.33887680039837 -9.3 3
-10.2844282685172 -10.3 2
-10.2603468628191 -10.3 3
-10.2687952145283 -10.3 3
-9.31715370995825 -9.3 3
-9.3104477945487 -9.3 3
-10.2447042827938 -10.3 3
-9.74544430391284 -10.3 3
-10.2933301423914 -10.3 3
-10.2890227172627 -10.3 3
-9.3102552029444 -9.3 2
-10.2601062268575 -10.3 1
-9.3043445044817 -9.3 3
-9.31229418889718 -9.3 3
-10.2498541408756 -10.3 3
-9.30264762748623 -9.3 3
-10.2641175165087 -10.3 3
-9.3195041558819 -9.3 3
-9.31369990052089 -9.3 0
-9.40058480712252 -9.3 3
-9.33127999350306 -9.3 3
-10.2857117983704 -10.3 0
-9.31325838944519 -9.3 3
-9.42861951790273 -9.3 1
-10.2511397416064 -10.3 3
-9.33066908465067 -9.3 3
-10.2553162872793 -10.3 3
-9.29512620053068 -9.3 3
-10.2952502599776 -10.3 0
-10.2911987953037 -10.3 3
-10.2697900640628 -10.3 0
-10.2843081576242 -10.3 3
-9.31862858888938 -9.3 3
-10.2276667597077 -9.3 3
-10.27407098196 -10.3 3
-10.2620839148373 -10.3 3
-9.31008787604518 -9.3 3
-10.2566089289934 -10.3 3
-9.32931763001654 -9.3 3
-9.3188083410534 -9.3 3
-9.31118751197946 -9.3 3
-9.31474942122054 -9.3 3
-9.29210976041408 -9.3 1
-10.2487358670441 -10.3 3
-10.2517730159354 -10.3 3
-9.31151222556611 -9.3 3
-9.33702460759305 -9.3 3
-9.31466989952588 -9.3 3
-10.2892670808036 -10.3 0
-10.2825383857419 -10.3 3
-9.36033233346993 -9.3 1
-10.2917707716597 -10.3 0
-10.2904350556943 -10.3 1
-9.27315791819862 -9.3 3
-9.51783830340823 -10.3 3
-9.29560581575175 -9.3 3
-9.68796751402673 -9.3 3
-9.33547393454667 -9.3 3
-9.31657883437379 -9.3 3
-10.2866246411573 -10.3 3
-10.2543177101653 -10.3 3
-9.31363943089889 -9.3 3
-10.2852893393674 -10.3 3
-10.1952972882162 -10.3 3
-10.2857544584462 -10.3 3
-9.30641372524544 -9.3 3
-10.2794614760033 -10.3 1
-9.29907287880487 -9.3 0
-10.2878348619483 -10.3 1
-10.2836612155039 -10.3 3
-10.2906404867389 -10.3 3
-9.28728544426989 -9.3 0
-10.2592787042222 -10.3 3
-9.60824742928106 -9.3 3
-9.30619504058508 -9.3 3
-9.30157035702859 -9.3 1
-9.30741313071041 -9.3 3
-9.32101713895836 -9.3 3
-10.2954022623836 -10.3 3
-9.30532692875144 -9.3 0
-9.31599733198138 -9.3 3
-9.3198785705277 -9.3 3
-9.3294659048431 -9.3 3
-9.29238808634546 -9.3 3
-9.3197327807541 -9.3 3
-10.3024469733466 -10.3 3
-10.2563873451046 -10.3 3
-9.46136340404005 -9.3 1
-9.29330921264223 -9.3 0
-10.2843193403625 -10.3 3
-10.2608670672385 -10.3 3
-9.3161190995764 -9.3 3
-10.2947358540152 -10.3 0
-9.3113183914353 -9.3 3
-10.2610323232602 -10.3 3
-9.43643293858097 -9.3 1
-9.28138302931704 -9.3 0
-10.3023185789437 -10.3 0
-9.29191758298526 -9.3 1
-10.2328099909816 -10.3 3
-9.32117079806632 -9.3 3
-9.30504777446904 -9.3 3
-9.25406028620955 -9.3 3
-9.30690493738033 -9.3 2
-10.2985885144524 -10.3 2
-10.2902697996725 -10.3 1
-9.3862783572382 -9.3 3
-9.28983262355275 -9.3 3
-9.30484565682838 -9.3 1
-9.30612214569828 -9.3 0
-10.2456080137199 -10.3 3
-9.31257417153051 -9.3 3
-9.31341826118557 -9.3 1
-9.71196359957324 -9.3 3
-9.33734352272276 -9.3 3
-9.30218665016239 -9.3 0
-10.1981062264107 -9.3 3
-10.2520351890226 -10.3 3
-10.2675692550686 -10.3 3
-9.33243554312896 -9.3 3
-9.32503505541736 -9.3 3
-9.38825190346306 -9.3 1
-10.2377995631476 -10.3 1
-9.30457768528432 -9.3 2
-10.2940938820007 -10.3 3
-9.32815006930134 -9.3 3
-10.2541135216472 -10.3 3
-10.260226751926 -10.3 3
-9.30464478171419 -9.3 3
-9.31330312039846 -9.3 0
-10.3050057495433 -10.3 2
-9.3002880697018 -9.3 3
-10.2718625982305 -10.3 3
-9.30020440625219 -9.3 1
-9.32848762232826 -9.3 3
-9.29928162325343 -9.3 0
-9.96504677718786 -10.3 3
-10.2519680925927 -10.3 3
-9.27958178009736 -9.3 3
-9.31312171153246 -9.3 3
-9.31174747724621 -9.3 3
-9.33269316028569 -9.3 1
-9.32413008196486 -9.3 3
-9.32043190898653 -9.3 3
-9.32371839152467 -9.3 3
-10.2923700835983 -10.3 0
-10.2421430215442 -10.3 3
-10.2469524273707 -10.3 3
-9.34069917256823 -9.3 3
-10.1887123120507 -10.3 3
-9.8125606142265 -9.3 3
-9.29583733985243 -9.3 3
-9.29439849418923 -9.3 0
-9.32191382890102 -9.3 3
-10.2686158765398 -10.3 3
-9.33013852584395 -9.3 3
-9.33022136094259 -9.3 3
-9.3281537968808 -9.3 3
-10.2968895665795 -10.3 0
-9.3175277104286 -9.3 3
-9.33153015550092 -9.3 3
-10.299036652336 -10.3 3
-10.2625718135683 -10.3 3
-9.33428607923234 -9.3 3
-10.2654992059538 -10.3 3
-10.2768119953737 -10.3 3
-9.35539163401217 -9.3 1
-9.26603989817335 -9.3 3
-9.297070754471 -9.3 0
-10.2176677349521 -10.3 1
-9.87189083944448 -9.3 3
-9.30392453053162 -9.3 3
-10.0334441323018 -9.3 3
-10.2775641380692 -10.3 1
-10.284620445946 -10.3 3
-9.30448242492089 -9.3 1
-9.32054870647559 -9.3 3
-9.3394868808998 -9.3 3
-10.2740904482082 -10.3 3
-9.33392491820232 -9.3 3
-9.29642381235071 -9.3 3
-10.2628741616783 -10.3 3
-9.30269111591305 -9.3 2
-9.31833245341175 -9.3 3
-10.2678873418473 -10.3 3
-10.2351848732593 -10.3 3
-10.2974495318463 -10.3 0
-10.2765436096541 -10.3 1
-9.31069215808967 -9.3 3
-9.30421569590333 -9.3 3
-10.3008722781216 -10.3 0
-9.32284033947919 -9.3 3
-9.30306138880389 -9.3 3
-10.291933128453 -10.3 2
-9.30048148965707 -9.3 1
-9.30948690740462 -9.3 3
-9.28886925135567 -9.3 0
-9.32705374677098 -9.3 3
-10.274012997391 -10.3 3
-9.3046402257838 -9.3 3
-10.041322164357 -10.3 3
-10.3138740752025 -10.3 0
-9.33611963414049 -9.3 3
-9.47896006404193 -9.3 3
-10.130207952766 -10.3 3
-9.30090353448463 -9.3 3
-9.32028032075604 -9.3 3
-9.32952885951806 -9.3 0
-10.2708818306628 -10.3 1
-9.3126843422117 -9.3 3
-10.2963213178029 -10.3 0
-9.30364703295121 -9.3 3
-9.4227713599395 -9.3 3
-9.30577548081049 -9.3 3
-10.2488249147752 -10.3 3
-9.95630808845791 -10.3 3
-9.30506765489272 -9.3 3
-9.29624613106417 -9.3 3
-10.3071035484161 -10.3 0
-9.31966485597322 -9.3 3
-9.33727435541542 -9.3 3
-10.2888210137975 -10.3 1
-9.29774254712088 -9.3 3
-9.77390188787157 -10.3 3
-10.2625138289992 -10.3 3
-9.30048770228949 -9.3 3
-9.33278262219219 -9.3 3
-10.2050950236821 -10.3 3
-10.2736609482218 -10.3 3
-10.2837274835828 -10.3 2
-10.28428372127 -10.3 3
-10.2682505737548 -10.3 3
-9.38177544127668 -9.3 3
-10.2559102149364 -10.3 3
-9.28683564968434 -9.3 0
-9.37194457177133 -9.3 3
-10.2860278142717 -10.3 3
-10.2701561951988 -10.3 3
-9.30286879719959 -9.3 3
-9.34360627035466 -9.3 3
-9.34287152302982 -9.3 3
-9.30869169045778 -9.3 3
-10.0432609198404 -10.3 1
-9.31168617927323 -9.3 0
-9.29316342286867 -9.3 3
-9.31823263711792 -9.3 3
-10.2695042829726 -10.3 3
-9.37477836049547 -9.3 3
-9.85688857473165 -10.3 1
-9.31558274231275 -9.3 3
-10.2745443845487 -10.3 1
-10.2552409073395 -10.3 3
-9.28947891768161 -9.3 0
-9.30437929522309 -9.3 3
-10.1640295235365 -10.3 3
-10.2896916106841 -10.3 1
-9.29525707998652 -9.3 0
-9.31636843322324 -9.3 3
-9.29674935428833 -9.3 3
-9.32036936848706 -9.3 2
-10.2627333420106 -10.3 3
-9.32690712864641 -9.3 3
-10.2963726755641 -10.3 3
-10.0559413167386 -10.3 3
-10.2787412248208 -10.3 3
-9.4263850411172 -9.3 3
-10.293021581649 -10.3 3
-9.31687372732492 -9.3 3
-9.66282954664558 -9.3 3
-9.31585734066472 -9.3 3
-10.2778747696891 -10.3 3
-9.31259902206011 -9.3 3
-10.2639535030134 -10.3 3
-9.31902454066084 -9.3 3
-10.2679718336479 -10.3 3
-9.36824929802145 -9.3 3
-9.30948607905361 -9.3 3
-9.31908252522988 -9.3 3
-10.2392587034099 -10.3 3
-10.2788306867273 -10.3 3
-10.1972824313549 -10.3 3
-10.2620350421291 -10.3 3
-9.33372445726361 -9.3 3
-10.2877006690885 -10.3 3
-10.2695042829726 -10.3 3
-9.31940226871056 -9.3 3
-10.2527036682685 -10.3 3
-10.310881243089 -10.3 0
-9.33552694900979 -9.3 3
-10.1271674904708 -10.3 3
-9.30780286984944 -9.3 3
-9.68133118010001 -9.3 3
-9.29921328429707 -9.3 1
-9.30694801163161 -9.3 2
-10.2690023022749 -10.3 3
-10.2224415216862 -10.3 3
-10.2904793724721 -10.3 3
-10.2778747696891 -10.3 3
-10.2701971985726 -10.3 3
-10.2933218588816 -10.3 3
-9.31604744721606 -9.3 3
-9.69030470633453 -10.3 1
-10.1583896958463 -10.3 3
-9.30189092886028 -9.3 1
-9.32146154926251 -9.3 3
-10.3208603874209 -10.3 0
-9.31829020751148 -9.3 3
-9.31826287192892 -9.3 3
-10.2701561951988 -10.3 3
-10.2784802942601 -10.3 3
-10.340683654874 -10.3 0
-9.27905909062501 -9.3 3
-10.1973565687681 -10.3 3
-10.3376995204459 -10.3 0
-10.264884569522 -10.3 3
-10.2418912028444 -10.3 1
-9.30820669095526 -9.3 3
-9.34052687556309 -9.3 3
-9.27473841188046 -9.3 0
-10.250800946053 -10.3 3
-9.29601999124489 -9.3 0
-9.32502097345062 -9.3 1
-10.2873386797075 -10.3 3
-9.31605448819945 -9.3 3
-9.30234817860471 -9.3 3
-10.2733088990526 -10.3 1
-9.27001308367913 -9.3 3
-9.31724689944421 -9.3 3
-10.2729456671451 -10.3 1
-9.31716365017009 -9.3 3
-10.2718609415286 -10.3 3
-9.31299994393748 -9.3 3
-9.32698209441069 -9.3 3
-9.3148604202527 -9.3 3
-9.30697203381019 -9.3 3
-10.3030052819113 -10.3 0
-9.31074765760575 -9.3 3
-10.1863018106805 -10.3 3
-10.2535465153971 -10.3 1
-10.241972381241 -10.3 3
-10.3074112808075 -10.3 3
-9.31132998834913 -9.3 1
-10.3100736008774 -10.3 0
-9.29316342286867 -9.3 0
-9.99854322019619 -10.3 1
-10.2539503365029 -10.3 3
-10.2683491475222 -10.3 3
-9.31923162840741 -9.3 3
-9.33033857260713 -9.3 3
-10.2760590243271 -10.3 3
-9.31856273498597 -9.3 3
-10.2764715431183 -10.3 3
-9.31798661687497 -9.3 3
-9.29560622992723 -9.3 3
-10.2878688243388 -10.3 3
-9.31651132376839 -9.3 3
-9.31728873116904 -9.3 3
-9.30323865591495 -9.3 0
-10.2113503161551 -10.3 1
-9.29775662908767 -9.3 1
-10.243909065847 -10.3 3
-10.2747137823254 -10.3 1
-9.32810326747063 -9.3 3
-9.96379223961911 -10.3 3
-9.34121689193466 -9.3 3
-9.57459732716477 -9.3 3
-10.2412268653534 -10.3 3
-9.31419856781466 -9.3 3
-9.33357991001651 -9.3 3
-9.33580403241472 -9.3 3
-10.2493861225684 -10.3 3
-10.246994673271 -10.3 3
-10.2871440172257 -10.3 3
-9.31751238593535 -9.3 3
-9.29242784719282 -9.3 3
-9.31925896398992 -9.3 3
-10.3350599800281 -10.3 0
-9.32579133986787 -9.3 3
-10.078706058544 -10.3 3
-9.33577711100769 -9.3 3
-10.2584768604675 -10.3 3
-9.31245198976005 -9.3 0
-9.31546221724423 -9.3 3
-10.2557706377953 -10.3 3
-9.3022578883472 -9.3 3
-10.1535384582951 -9.3 3
-9.3129634964941 -9.3 3
-9.60622790957647 -9.3 3
-10.2581972920096 -10.3 3
-10.2526622507192 -10.3 3
-10.115068595965 -10.3 3
-9.29242577631534 -9.3 0
-10.2088590505638 -10.3 3
-10.2946447354067 -10.3 0
-10.2836612155039 -10.3 3
-9.28740017088152 -9.3 3
-9.32023061969685 -9.3 0
-10.2542982439171 -10.3 1
-10.2850826657963 -10.3 3
-9.27601821415429 -9.3 3
-9.32584435433099 -9.3 3
-10.2456726250968 -10.3 3
-10.2523830964368 -10.3 3
-10.2836612155039 -10.3 3
-9.32939798006222 -9.3 3
-10.3046019284374 -10.3 0
-9.29803661172104 -9.3 1
-9.31339920911287 -9.3 3
-10.2057121451669 -10.3 3
-9.29941581611321 -9.3 1
-9.29268339347208 -9.3 0
-9.29585390687213 -9.3 3
-9.31635020950155 -9.3 3
-9.62145217235362 -9.3 3
-9.30225705999623 -9.3 1
-10.2985868577504 -10.3 1
-9.30219659037422 -9.3 0
-9.29470788328259 -9.3 3
-10.2555813595949 -10.3 3
-9.48585318677437 -9.3 3
-9.30888511041305 -9.3 3
-10.2579868908591 -10.3 1
-10.2820674682062 -10.3 3
-10.2762056424517 -10.3 3
-9.32707569807213 -9.3 3
-10.2916585301011 -10.3 2
-9.82597948602903 -10.3 1
-9.3160337794248 -9.3 3
-9.28994279423394 -9.3 3
-10.2577905716753 -10.3 3
-10.270564572235 -10.3 3
-9.333640793814 -9.3 3
-9.31155985574783 -9.3 3
-10.2889986950841 -10.3 3
-10.2679594083831 -10.3 3
-10.2493931635518 -10.3 1
-9.31230578581096 -9.3 1
-9.3347425006258 -9.3 3
-9.29955290820143 -9.3 1
-9.30039824038295 -9.3 3
-9.3865989290699 -9.3 3
-9.3557043365095 -9.3 3
-10.2727033744816 -10.3 3
-10.2668958057167 -10.3 3
-10.2860278142717 -10.3 3
-10.2624956052775 -10.3 3
-9.28185270432627 -9.3 0
-9.29104284434375 -9.3 0
-10.2941431688845 -10.3 2
-9.33495041672334 -9.3 3
-10.2758370262628 -10.3 3
-10.2463916337529 -10.3 3
-10.3258661124311 -10.3 0
-10.2624152552318 -10.3 3
-10.2661606442164 -10.3 1
-9.46012170591159 -9.3 3
-9.28253733641643 -9.3 0
-9.32135137858131 -9.3 3
-9.320131631754 -9.3 3
-10.260075577871 -10.3 3
-10.2706134449432 -10.3 3
-10.2326600594531 -10.3 3
-10.2812283486571 -10.3 3
-9.32069946635511 -9.3 3
-10.2612083478448 -10.3 3
-9.30035516613166 -9.3 3
-10.2760590243271 -10.3 3
-9.30548100203489 -9.3 3
-10.2488501794803 -10.3 1
-10.27915208691 -10.3 3
-10.2768335324993 -10.3 3
-10.0744301107528 -10.3 3
-10.2363930231728 -10.3 3
-9.28312587979219 -9.3 3
-9.30995244065891 -9.3 3
-9.32187323970269 -9.3 3
-9.31955178606358 -9.3 3
-10.2584768604675 -10.3 3
-10.3039438035788 -10.3 3
-10.2961192001623 -10.3 3
-9.30505274457496 -9.3 0
-10.2519714059966 -10.3 3
-9.32007944564185 -9.3 3
-10.2760590243271 -10.3 3
-10.2663950675455 -10.3 3
-10.263859071001 -10.3 3
-9.3181179105063 -9.3 3
-10.2582254559431 -10.3 3
-9.30913941416586 -9.3 0
-10.3047982476212 -10.3 0
-9.3001174293986 -9.3 3
-9.27605300489573 -9.3 3
-9.33610596634924 -9.3 3
-10.2994972154844 -10.3 0
-10.273257127116 -10.3 3
-10.2631988752649 -10.3 3
-10.2684058895647 -10.3 1
-9.24549513701124 -9.3 3
-9.32456579458367 -9.3 2
-9.38958016426959 -9.3 3
-10.2749738845351 -10.3 3
-10.1094353950827 -10.3 3
-10.2599409708358 -10.3 3
-9.28608930544567 -9.3 3
-9.35021485452334 -9.3 3
-9.30523912354688 -9.3 0
-10.2583256864125 -10.3 3
-9.34253728340682 -9.3 3
-9.29008195719964 -9.3 0
-9.31880502764947 -9.3 3
-9.30460294998941 -9.3 3
-10.2618834538986 -10.3 3
-9.82207878123456 -10.3 3
-9.33234028276552 -9.3 3
-9.29516347632507 -9.3 0
-10.2559690278565 -10.3 3
-9.42517233527328 -10.3 3
-9.30556549383547 -9.3 3
-10.2331289061113 -10.3 3
-10.276671175706 -10.3 3
-9.30800208826165 -9.3 0
-10.27431451715 -10.3 3
-9.31312833834036 -9.3 3
-10.3219712060936 -10.3 0
-9.32490707519001 -9.3 2
-10.2687952145283 -10.3 3
-10.2377995631476 -10.3 1
-10.2890492244942 -10.3 0
-10.2968498057322 -10.3 0
-9.32211097643575 -9.3 2
-9.31132708912064 -9.3 2
-10.2919294008736 -10.3 0
-10.2695042829726 -10.3 3
-10.28428372127 -10.3 3
-9.28671636714232 -9.3 0
-9.33929677434845 -10.3 3
-10.2498475140678 -10.3 3
-10.2489653202673 -10.3 3
-10.257995174369 -10.3 1
-9.34640195493339 -9.3 3
-10.3031245644534 -10.3 0
-9.30753779753383 -9.3 2
-9.33388184395104 -9.3 3
-10.2785888082393 -10.3 3
-9.28091211178135 -9.3 3
-9.29743191550102 -9.3 0
-9.33415022967058 -9.3 3
-9.3169760286717 -9.3 3
-10.1057583450545 -10.3 3
-10.2560497920776 -10.3 3
-9.29026626529409 -9.3 3
-9.32664785478769 -9.3 3
-9.32294346917699 -9.3 3
-9.30737129898563 -9.3 3
-9.30204500214373 -9.3 2
-9.31850682129436 -9.3 3
-10.1861651327678 -9.3 3
-10.2579152384988 -10.3 3
-9.30556963559042 -9.3 3
-9.29823748683519 -9.3 3
-9.29488018028777 -9.3 3
-9.33371161782333 -9.3 3
-10.2654180275571 -10.3 3
-9.94721279462837 -9.3 3
-9.35890964065099 -10.3 1
-9.29198509359066 -9.3 0
-10.2471901641037 -10.3 3
-9.29953509865522 -9.3 0
-9.84232285098865 -9.3 3
-10.2467975257362 -10.3 1
-9.30744626474985 -9.3 1
-10.0569138007966 -10.3 3
-9.32637615566421 -9.3 3
-9.32625231719176 -9.3 3
-9.3152787375008 -9.3 3
-9.29531382202906 -9.3 1
-9.66430318305021 -9.3 3
-10.2896439805024 -10.3 1
-9.31439033106799 -9.3 3
-10.2588218686533 -10.3 3
-10.3203385262996 -10.3 0
-9.29546623861057 -9.3 1
-9.50221270457826 -9.3 1
-10.2639025594277 -10.3 3
-10.2648481220786 -10.3 3
-10.2369517459131 -9.3 3
-10.2822555038801 -10.3 3
-10.1608950434043 -10.3 3
-9.27731458344783 -9.3 3
-9.30623521560788 -9.3 3
-10.2968895665795 -10.3 2
-9.29882188845604 -9.3 1
-9.31214922747455 -9.3 3
-9.34029742233988 -9.3 3
-10.2610323232602 -10.3 3
-10.3049991227353 -10.3 0
-9.33117893468274 -9.3 3
-9.31433773078035 -9.3 3
-10.1436181268832 -10.3 3
-9.30959832061228 -9.3 3
-10.0332411863102 -9.3 1
-9.30824355257417 -9.3 0
-10.2784802942601 -10.3 3
-9.31969219155577 -9.3 3
-9.29803246996609 -9.3 0
-10.2630124962929 -10.3 3
-10.2631268087291 -10.3 3
-9.30822325797501 -9.3 3
-10.2803084648868 -10.3 3
-9.3239445313439 -9.3 3
-9.46132529989469 -9.3 3
-9.31748960628323 -9.3 0
-9.31748960628323 -9.3 3
-9.32408659353809 -9.3 3
-10.0004012114585 -10.3 3
-9.31543860924114 -9.3 3
-9.37535199355347 -9.3 1
-10.2558132978711 -10.3 3
-10.2509997502897 -10.3 3
-10.2823917676174 -10.3 3
-10.2030676346431 -10.3 3
-10.3255165483149 -10.3 0
-10.3047613860023 -10.3 0
-10.2545715997426 -10.3 1
-10.2921016978787 -10.3 2
-9.31699508074441 -9.3 3
-10.258929968457 -10.3 3
-10.1335283976946 -10.3 3
-9.34046267836167 -9.3 3
-10.2108541339144 -10.3 1
-9.28114653511044 -9.3 3
-9.31807939218545 -9.3 3
-10.2994176937897 -10.3 2
-9.32586174970171 -9.3 3
-9.30263727309891 -9.3 0
-9.29567705393656 -9.3 3
-9.32141847501122 -9.3 3
-9.32033167851718 -9.3 0
-9.3157504833875 -9.3 3
-10.2235266614782 -10.3 3
-9.29192586649511 -9.3 3
-9.28686339944238 -9.3 2
-9.30885984570797 -9.3 1
-10.2705782400263 -10.3 3
-10.2695821479653 -10.3 3
-9.30210464341472 -9.3 1
-9.29708649313977 -9.3 1
-9.3121107091537 -9.3 3
-10.2602524308066 -10.3 3
-10.2584665060802 -10.3 3
-9.30309203779038 -9.3 1
-9.32570767641826 -9.3 3
-9.32047622576432 -9.3 3
-9.2998987447382 -9.3 3
-9.29925967195228 -9.3 3
-9.98011406745308 -10.3 3
-10.2491856616297 -10.3 3
-9.41339732600305 -9.3 3
-10.252190919008 -10.3 3
-9.31760888882525 -9.3 3
-10.1035168272856 -10.3 3
-9.30039575532999 -9.3 1
-10.2637041693665 -10.3 3
-10.2842410611943 -10.3 3
-10.2778747696891 -10.3 3
-10.2309404028055 -10.3 1
-10.2802765733738 -10.3 2
-9.29039673057444 -9.3 3
-9.3015687003266 -9.3 3
-10.2642260304879 -10.3 3
-10.2811790617734 -10.3 3
-9.31274315513172 -9.3 3
-9.44013525331424 -9.3 1
-10.2264747626384 -10.3 3
-9.30694138482371 -9.3 3
-9.30609605264219 -9.3 3
-9.56273161346154 -9.3 3
-9.29985235708299 -9.3 3
-9.31318632290941 -9.3 3
-10.2375667965204 -10.3 1
-9.26463791412906 -9.3 3
-10.303088945361 -10.3 0
-9.32053503868433 -9.3 3
-9.31720134013996 -9.3 3
-9.31096965567008 -9.3 3
-9.29241873533199 -9.3 3
-9.28834904693628 -9.3 0
-10.2539838847178 -10.3 3
-9.31335364980863 -9.3 3
-10.2816185019717 -10.3 3
-9.29219963649611 -9.3 0
-9.75274414697959 -9.3 3
-10.2915259939432 -10.3 0
-9.2980622906016 -9.3 0
-9.51617124704832 -9.3 3
-9.34612321482652 -9.3 3
-10.2374711219815 -10.3 3
-10.2945983477514 -10.3 0
-10.2933218588816 -10.3 3
-10.2716488836761 -9.3 3
-9.29910062856291 -9.3 1
-10.2513501427569 -10.3 3
-9.34629178425224 -9.3 3
-10.2249182911352 -10.3 3
-9.33920979749487 -9.3 3
-9.3016705874979 -9.3 3
-10.1141362869299 -10.3 3
-9.29088048755041 -9.3 3
-9.32556147246918 -9.3 3
-9.51842850348597 -9.3 3
-9.29811696176672 -9.3 0
-9.29417318272093 -9.3 3
-10.2933218588816 -10.3 3
-10.1831751998827 -10.3 3
-10.28428372127 -10.3 3
-9.32116789883788 -9.3 3
-9.30937093826654 -9.3 3
-9.26817331613855 -9.3 3
-10.2369111567148 -10.3 1
-9.31044116774084 -9.3 2
-9.30448408162288 -9.3 0
-9.30537911486355 -9.3 3
-9.3185784736547 -9.3 3
-9.33614158544164 -9.3 3
-10.256423792548 -10.3 3
-9.36987038090167 -9.3 3
-10.2702456571053 -10.3 3
-9.28710734880786 -9.3 1
-9.3924325908909 -9.3 3
-9.41052211972961 -9.3 1
-10.285496427114 -10.3 3
-9.56921553080679 -9.3 1
-10.2552409073395 -10.3 3
-10.2593375171423 -10.3 3
-10.3112979036351 -10.3 0
-9.31813737675449 -9.3 3
-9.32714527955496 -9.3 3
-10.3157908793848 -10.3 0
-10.2559768971909 -10.3 3
-10.163483226061 -10.3 1
-10.2777960763454 -10.3 2
-10.2541706778652 -10.3 1
-9.32268419531827 -9.3 3
-9.72457192993563 -10.3 3
-10.1915560409866 -10.3 1
-9.31484840916339 -9.3 3
-10.2535055120233 -10.3 3
-9.28994238005846 -9.3 3
-9.29076203335937 -9.3 0
-9.29988963287738 -9.3 1
-9.31523980500442 -9.3 3
-9.31008497681669 -9.3 3
-9.30870494407355 -9.3 3
-9.3305539438636 -9.3 3
-9.32424812198041 -9.3 1
-9.3135673643631 -9.3 3
-10.0516736524572 -10.3 3
-10.2255768301693 -10.3 3
-10.289938459278 -10.3 3
-10.2814888650423 -10.3 3
-9.30537662981059 -9.3 0
-10.2917032610543 -10.3 0
-9.31381669800999 -9.3 3
-10.3244057296423 -10.3 0
-10.2663391538539 -10.3 3
-10.2520484426383 -10.3 3
-10.319016892301 -10.3 1
-9.29124910373931 -9.3 3
-10.0746802727506 -9.3 3
-9.34061633746959 -9.3 3
-10.2766206462958 -10.3 3
-9.31372309434854 -9.3 3
-9.32292110370035 -9.3 3
-10.2778747696891 -10.3 3
-10.2599103218493 -10.3 3
-9.31551895928682 -9.3 3
-10.2841586402711 -10.3 3
-9.30416268144021 -9.3 2
-9.32558673717426 -9.3 3
-9.30068981993015 -9.3 1
-10.2964352160635 -10.3 3
-9.31586396747262 -9.3 3
-10.0284276387288 -10.3 1
-9.30745661913718 -9.3 0
-10.2938445483539 -10.3 3
-9.30144569020512 -9.3 3
-9.2749657942262 -9.3 3
-9.26296091755732 -9.3 3
-10.2618834538986 -10.3 3
-9.30312600018084 -9.3 0
-9.32181401260719 -9.3 2
-10.2634241867332 -10.3 3
-10.2238339796941 -10.3 1
-9.31051157757463 -9.3 0
-9.89663575428261 -10.3 3
-9.85834150236164 -9.3 3
-9.3167092996541 -9.3 3
-9.30845850965511 -9.3 3
-10.2870901744116 -10.3 3
-9.31359552829663 -9.3 0
-9.29467102166372 -9.3 1
-9.61003169730555 -9.3 3
-10.0500964721794 -10.3 3
-9.30880890212232 -9.3 3
-9.28671553879131 -9.3 0
-10.2836612155039 -10.3 3
-10.2778047740307 -10.3 3
-10.2757434226013 -10.3 3
-9.2880512547567 -9.3 3
-9.26208286551184 -9.3 3
-9.30039161357509 -9.3 3
-10.2778747696891 -10.3 3
-9.29996666951909 -9.3 2
-9.33025035322709 -9.3 3
-10.28428372127 -10.3 3
-10.267632623919 -10.3 3
-10.2798375473511 -10.3 1
-10.2945101283714 -10.3 0
-9.30860140020026 -9.3 1
-10.2381992424985 -10.3 3
-9.39884029994538 -9.3 3
-10.289061649759 -10.3 0
-9.30263975815187 -9.3 3
-9.33477936224466 -9.3 3
-10.2801303694248 -10.3 3
-10.2931992629356 -10.3 2
-10.1615403288227 -9.3 1
-10.2614978565145 -10.3 3
-10.2943407305947 -10.3 3
-10.2920503401176 -10.3 1
-10.2760461848868 -10.3 3
-10.2757024192275 -10.3 3
-10.2985992830152 -10.3 3
-9.31771326104951 -9.3 3
-9.32684748737538 -9.3 3
-10.2849439170061 -10.3 3
-10.2931739982305 -10.3 0
-9.23097414422147 -9.3 3
-9.3043362209718 -9.3 3
-9.31633198577986 -9.3 3
-9.30651188483732 -9.3 3
-9.35049690803414 -9.3 3
-10.2595334221505 -10.3 3
-9.32708149652903 -9.3 3
-9.31867746159756 -9.3 3
-10.2675187256584 -10.3 3
-10.3268087758535 -10.3 0
-9.30760240891078 -9.3 3
-10.2770041728025 -10.3 1
-9.31828896498498 -9.3 3
-10.2836612155039 -10.3 3
-10.2396082675262 -10.3 3
-9.31886135551652 -9.3 3
-10.2800955786833 -10.3 3
-10.3107669306529 -10.3 0
-9.28789759564878 -9.3 1
-10.2766546086863 -10.3 3
-10.2581132143845 -10.3 2
-10.2836612155039 -10.3 3
-10.2650904147421 -10.3 1
-9.31603419360029 -9.3 3
-9.31246648590232 -9.3 3
-10.2591983541766 -10.3 1
-9.34292329496644 -9.3 2
-10.2870901744116 -10.3 3
-10.2692735872229 -10.3 3
-9.31692591343703 -9.3 3
-10.2753242770023 -10.3 3
-9.53428148466173 -9.3 3
-10.0747262462304 -10.3 3
-10.1879427739844 -10.3 3
-10.2766546086863 -10.3 1
-9.31517188022353 -9.3 3
-9.30390879186289 -9.3 3
-10.2906404867389 -10.3 3
-10.2740548291158 -10.3 0
-9.31486621870959 -9.3 3
-9.29707738127891 -9.3 3
-9.28432616037136 -9.3 0
-10.2584971550667 -10.3 3
-10.2044530516677 -10.3 1
-9.27446547023048 -9.3 0
-9.28573062946861 -9.3 3
-9.31156689673117 -9.3 3
-9.2703166743156 -9.3 3
-10.2917670440803 -10.3 2
-9.27600496053853 -9.3 3
-10.254154525021 -10.3 3
-9.31567386092124 -9.3 3
-9.30641372524544 -9.3 3
-9.32215653574 -9.3 3
-9.31649102916923 -9.3 3
-10.2631599427685 -10.3 3
-9.32550390207562 -9.3 3
-9.28464880308053 -9.3 0
-10.2235552395872 -10.3 3
-10.3237753545417 -10.3 0
-10.2808584899417 -10.3 1
-9.31884561684779 -9.3 3
-9.31336607507342 -9.3 3
-9.28485299159865 -9.3 0
-9.31636926157426 -9.3 3
-10.2679585800321 -10.3 3
-9.31961556908955 -9.3 3
-9.32167070788655 -9.3 3
-9.31531808417262 -9.3 3
-10.2821759821854 -10.3 3
-10.2965557411321 -10.3 3
-9.36982357907092 -9.3 3
-9.28777831310672 -9.3 0
-9.45649228606512 -9.3 3
-10.2497696490751 -10.3 1
-9.2891956216443 -9.3 3
-9.34315564741809 -9.3 3
-9.30423930390642 -9.3 3
-9.29393544598787 -9.3 3
-9.33014018254594 -9.3 3
-10.2871551999641 -10.3 3
-10.2770629857225 -10.3 1
-9.29516223379857 -9.3 1
-9.33188676060055 -9.3 3
-10.3128941359858 -10.3 0
-9.32413960800121 -9.3 3
-10.2795372701186 -10.3 3
-10.293387712785 -10.3 3
-9.3028493309514 -9.3 3
-10.2836612155039 -10.3 3
-9.29670255245758 -9.3 1
-9.30165899058412 -9.3 1
-10.2858857520776 -10.3 3
-9.28861991770883 -9.3 0
-10.2585576246887 -10.3 3
-10.2273345909622 -10.3 3
-10.2230706542602 -10.3 3
-10.2702456571053 -10.3 3
-9.92590305133042 -9.3 3
-9.92958879904394 -10.3 3
-9.3140461512332 -9.3 3
-10.2756349086221 -10.3 1
-9.31000462677106 -9.3 3
-9.32434586739677 -9.3 1
-9.31821358504522 -9.3 3
-9.33147465598484 -9.3 3
-10.0861661875266 -9.3 3
-10.2718609415286 -10.3 3
-9.31644795491795 -9.3 3
-10.283319520722 -10.3 3
-10.1859265676837 -10.3 3
-10.2895702572646 -10.3 3
-10.2821801239404 -10.3 1
-10.3188922254775 -10.3 0
-10.2591366420281 -10.3 3
-10.26887225117 -10.3 3
-9.29010183762331 -9.3 0
-9.3459310373977 -9.3 3
-9.44735391798429 -9.3 1
-10.2702377877709 -10.3 1
-10.2682505737548 -10.3 3
-10.2819179508532 -10.3 3
-9.30488541767574 -9.3 3
-10.2603228406405 -10.3 3
-9.31847617230788 -9.3 3
-9.30861299711405 -9.3 3
-9.32902480794288 -9.3 3
-10.126097675172 -9.3 3
-9.64631181380334 -10.3 1
-9.32339906221943 -9.3 3
-10.2618834538986 -10.3 3
-10.2498234918891 -10.3 3
-10.2447042827938 -10.3 3
-10.2543177101653 -10.3 3
-10.2627813863678 -10.3 3
-9.34200216866967 -9.3 3
-9.95929098035958 -10.3 1
-10.2756721844165 -10.3 3
-9.30670033468672 -9.3 3
-9.32388074831797 -9.3 3
-10.30066933213 -10.3 3
-9.28323480794692 -9.3 3
-10.0252277188688 -10.3 1
-9.37631412322405 -9.3 3
-10.0882909078065 -10.3 3
-10.2614435995249 -10.3 3
-10.096781505416 -10.3 3
-10.1887123120507 -10.3 3
-10.0502182397743 -9.3 3
-9.31682278373922 -9.3 3
-9.3174299650122 -9.3 3
-10.2975514190176 -10.3 0
-10.1047171078647 -10.3 3
-9.32043315151303 -9.3 3
-10.2803850873531 -10.3 3
-10.2326012465331 -10.3 3
-10.2951955888125 -10.3 3
-9.31173588033238 -9.3 3
-10.2629603101808 -10.3 3
-9.31422341834426 -9.3 3
-9.31652043562926 -9.3 3
-10.2439364014295 -10.3 1
-10.2566805813537 -9.3 3
-9.31404697958417 -9.3 1
-9.30593079662044 -9.3 3
-10.3020212009396 -10.3 0
-9.74132077270307 -9.3 1
-10.0237511832357 -10.3 3
-10.33445694051 -10.3 0
-10.2608190228813 -10.3 3
-9.33660629034495 -9.3 3
-10.2292331714228 -9.3 3
-10.2718824786542 -10.3 3
-10.2358235318697 -10.3 3
-9.29884591063462 -9.3 1
-9.79328281589793 -10.3 3
-9.32565631865713 -9.3 3
-9.30548638631629 -9.3 3
-9.27322418627751 -9.3 0
-10.2733088990526 -10.3 1
-10.2364742015695 -10.3 3
-10.1930151812489 -10.3 3
-9.29949202440394 -9.3 0
-9.30872730955019 -9.3 3
-10.3156529589456 -10.3 0
-9.31478131273353 -9.3 3
-10.1125400545793 -9.3 3
-10.2836612155039 -10.3 3
-9.29605353945982 -9.3 1
-10.3129835978923 -10.3 0
-9.2984118547178 -9.3 3
-9.32272064276169 -9.3 3
-9.29625938467994 -9.3 1
-10.2815924089156 -10.3 1
-9.29833316137411 -9.3 2
-10.2495136886203 -10.3 3
-9.94312363998455 -10.3 1
-10.2836612155039 -10.3 3
-9.31704561015457 -9.3 3
-10.1543079963613 -10.3 3
-10.2044265444362 -10.3 3
-9.95698899296866 -10.3 3
-9.29876721729093 -9.3 1
-10.2923990758828 -10.3 0
-9.31259156690123 -9.3 3
-10.2523988351055 -10.3 3
-9.31896075763486 -9.3 3
-9.30104104074833 -9.3 1
-9.29044684580908 -9.3 0
-10.1786304521964 -10.3 3
-10.2839739180012 -10.3 3
-9.90021298801693 -9.3 2
-9.29103870258881 -9.3 1
-10.2808825121203 -10.3 1
-9.29749487017598 -9.3 1
-9.32512037556896 -9.3 3
-9.31977461247892 -9.3 3
-10.2715047506044 -10.3 3
-9.29733665513763 -9.3 1
-10.3006627053221 -10.3 2
-9.32560164749202 -9.3 3
-9.31209745553793 -9.3 3
-10.2494349952766 -10.3 3
-10.2760590243271 -10.3 3
-9.33220277650182 -9.3 3
-9.57102382100987 -9.3 3
-10.2634428246303 -10.3 3
-9.31237702399578 -9.3 3
-9.37877681070633 -9.3 3
-10.2590546352804 -10.3 3
-10.2904284288864 -10.3 3
-10.2216752970238 -10.3 1
-9.31685840283168 -9.3 3
-9.31376326937134 -9.3 3
-9.98429806828489 -10.3 1
-9.43721200268359 -9.3 3
-9.31765651900696 -9.3 3
-10.2776606409591 -10.3 3
-9.30583470790603 -9.3 2
-9.31287237788561 -9.3 3
-10.2933218588816 -10.3 3
-10.0502182397743 -10.3 3
-9.31714459809742 -9.3 3
-10.2702870746546 -10.3 3
-9.2895700362901 -9.3 3
-9.97443903484596 -9.3 3
-9.31518430548833 -9.3 3
-10.2909925359081 -10.3 0
-9.31030034807316 -9.3 3
-9.31303473467892 -9.3 3
-10.2600308469178 -10.3 3
-10.2766546086863 -10.3 3
-9.29608750185029 -9.3 1
-9.29218845375777 -9.3 0
-9.31975887381015 -9.3 3
-10.2424366719689 -10.3 3
-9.30272093654852 -9.3 3
-9.29858498007396 -9.3 3
-9.30785588431257 -9.3 3
-10.2853945399427 -10.3 3
-10.3055843527072 -10.3 3
-9.29377101831709 -9.3 0
-10.2327677450813 -10.3 3
-10.2523338095531 -10.3 3
-9.54722736805105 -9.3 3
-9.90498263299601 -10.3 3
-9.30644975851333 -9.3 3
-10.2837602034467 -10.3 1
-9.29023934388702 -9.3 0
-10.3054679693936 -10.3 0
-9.30127049397154 -9.3 0
-9.31812495148969 -9.3 3
-10.1664901401413 -10.3 3
-9.31393763725399 -9.3 0
-9.81739528475801 -9.3 3
-9.31811666797984 -9.3 3
-9.31670764295216 -9.3 3
-10.2687952145283 -10.3 3
-10.3348740152316 -10.3 0
-9.30045456825004 -9.3 3
-10.251492204951 -10.3 0
-10.2469805913042 -10.3 3
-10.2897566362365 -10.3 3
-10.26264885021 -10.3 3
-9.30948939245758 -9.3 3
-9.32002063272183 -9.3 3
-9.31397077129344 -9.3 3
-10.3436495655804 -10.3 0
-10.2712752973813 -10.3 3
-9.30560276962986 -9.3 3
-10.3025389203061 -10.3 2
-10.288274716322 -10.3 1
-9.5978362999098 -10.3 3
-9.30486802230502 -9.3 3
-10.2563873451046 -10.3 3
-9.6668126723632 -10.3 3
-10.1797901435773 -10.3 1
-10.2721570770062 -10.3 3
-9.33535837958411 -9.3 3
-10.2532975959257 -10.3 3
-10.3002510148819 -10.3 3
-10.2504447551289 -10.3 3
-9.32009104255567 -9.3 3
-9.31525098774276 -9.3 3
-10.0329988936467 -10.3 3
-9.31177978293468 -9.3 3
-10.2692735872229 -10.3 3
-9.31821358504522 -9.3 3
-9.30818556800513 -9.3 3
-9.31895040324754 -9.3 3
-9.32244148847929 -9.3 3
-9.31760681794777 -9.3 3
-9.3061146905394 -9.3 3
-9.36544615828384 -9.3 3
-10.2979937584442 -10.3 0
-10.2733088990526 -10.3 1
-10.2701561951988 -10.3 3
-9.32839816042176 -9.3 3
-9.39314870031857 -9.3 3
-9.30852560608502 -9.3 0
-10.304145507044 -10.3 0
-9.29752179158305 -9.3 1
-9.30970352118751 -9.3 3
-10.1377496743208 -10.3 3
-9.32700570241378 -9.3 2
-10.2684340534983 -10.3 3
-10.2620234452153 -10.3 1
-10.2956917710533 -10.3 0
-9.31280113970076 -9.3 3
-10.2676694855379 -10.3 3
-9.3159844925411 -9.3 3
-9.31740180107867 -9.3 3
-9.30722468086101 -9.3 2
-9.31737156626767 -9.3 3
-9.27956355637563 -9.3 0
-10.2817655342717 -10.3 3
-10.3144663461577 -10.3 0
-10.2927370430852 -10.3 1
-10.2681114107891 -10.3 3
-9.38149545864331 -9.3 3
-10.2612091761958 -10.3 3
-9.31497887444375 -9.3 3
-9.32019997071036 -9.3 3
-10.0865348037155 -10.3 3
-9.38147723492162 -9.3 3
-10.2654569600535 -10.3 3
-9.29854273417364 -9.3 1
-10.2828109132164 -10.3 3
-9.34977044421919 -9.3 3
-9.33230921960355 -9.3 3
-9.3263931368594 -9.3 3
-9.33903791466522 -9.3 3
-10.2466985377933 -10.3 0
-9.63819066073369 -10.3 1
-10.2525197743495 -10.3 1
-9.31899844760474 -9.3 3
-10.2405517592995 -9.3 3
-10.2760590243271 -10.3 3
-9.3187064538821 -9.3 3
-10.2564030837733 -10.3 3
-9.30819923579639 -9.3 2
-9.31632245974351 -9.3 3
-9.31077789241675 -9.3 0
-9.32793386969394 -9.3 3
-9.31199349748912 -9.3 3
-9.33013769749298 -9.3 3
-9.32373620107087 -9.3 3
-10.2949727623972 -10.3 3
-9.32356141901278 -9.3 3
-10.1107628275382 -9.3 3
-10.2888210137975 -10.3 1
-9.31866834973669 -9.3 3
-10.2718609415286 -10.3 3
-9.32354775122148 -9.3 3
-9.2902534258538 -9.3 3
-10.2512118081422 -10.3 3
-10.2836612155039 -10.3 3
-9.31630672107478 -9.3 3
-9.31607561114958 -9.3 3
-9.3109870510408 -9.3 3
-9.31920056524539 -9.3 3
-10.2932895531931 -10.3 0
-9.32759548831604 -9.3 3
-10.2687952145283 -10.3 3
-9.31162570965123 -9.3 3
-9.30671980093486 -9.3 0
-9.3311524274512 -9.3 3
-10.2668647425547 -10.3 3
-9.29483462098348 -9.3 3
-10.2709443711622 -10.3 3
-9.34611907307157 -9.3 3
-10.2489495815986 -10.3 3
-9.29315016925286 -9.3 0
-9.31296018309013 -9.3 3
-9.30046906439227 -9.3 1
-10.3021893561898 -10.3 0
-10.2985077502313 -10.3 3
-9.28444585708886 -9.3 0
-10.2854090360849 -10.3 3
-9.31600271626283 -9.3 3
-9.88516516399987 -10.3 3
-10.2874579622496 -10.3 3
-10.225233892861 -10.3 3
-9.31564362611024 -9.3 3
-10.2529269088593 -10.3 3
-9.29887324621718 -9.3 1
-10.2888210137975 -10.3 1
-9.59988522607442 -10.3 3
-9.32786263150908 -9.3 2
-10.2559847665252 -10.3 3
-10.2677705443582 -10.3 3
-9.31509070182688 -9.3 0
-10.0604334641373 -9.3 3
-9.33310650742787 -9.3 3
-9.31222999169572 -9.3 3
-10.2651500560131 -10.3 3
-10.2867874121261 -10.3 0
-10.2711945331601 -10.3 3
-10.2693477246362 -10.3 3
-10.2700845428385 -10.3 3
-9.30621574935973 -9.3 0
-9.31918275569919 -9.3 3
-10.2850002448732 -10.3 3
-10.2799328077145 -10.3 3
-10.2964782903148 -10.3 3
-10.2505420863698 -10.3 3
-10.2888210137975 -10.3 1
-10.2709443711622 -10.3 3
-9.28471589951039 -9.3 0
-10.2778747696891 -10.3 3
-10.297102452783 -10.3 3
-9.99976752295394 -10.3 1
-9.32352165816542 -9.3 3
-10.2751731029473 -10.3 3
-9.32120973056266 -9.3 2
-9.30412747652329 -9.3 3
-10.3069846800495 -10.3 0
-9.36169289996492 -9.3 1
-10.2716000109679 -10.3 3
-9.35695638902529 -9.3 3
-9.88891096715991 -9.3 3
-10.2218281277808 -10.3 3
-10.1539501487352 -10.3 3
-9.24478316933852 -9.3 3
-10.2402431985571 -10.3 3
-10.2442756111584 -10.3 3
-10.321342487695 -10.3 0
-10.2784802942601 -10.3 3
-9.31983963803131 -9.3 3
-10.2541955283948 -10.3 3
-9.3394868808998 -9.3 3
-10.2836612155039 -10.3 3
-10.2603352659053 -10.3 1
-10.2672867873823 -10.3 3
-10.2916982909484 -10.3 0
-10.2135955615035 -9.3 3
-10.2740742953639 -10.3 3
-10.249619303371 -10.3 3
-10.2525081774358 -10.3 3
-9.33244134158585 -9.3 3
-9.27554729661857 -9.3 3
-9.33385119496455 -9.3 3
-9.29701732583239 -9.3 1
-10.2119533556732 -9.3 3
-9.32513238665827 -9.3 3
-10.3013378113759 -10.3 0
-10.2946389369497 -10.3 3
-10.270564572235 -10.3 3
-9.3143062534429 -9.3 3
-9.33103107403171 -9.3 3
-9.29969911215051 -9.3 1
-9.3118385958547 -9.3 3
-9.31809347415223 -9.3 3
-9.69394199551536 -9.3 3
-9.31880751270243 -9.3 3
-10.3056104457632 -10.3 0
-10.2605663758304 -10.3 3
-9.27649617267337 -9.3 0
-9.38340977777267 -9.3 3
-10.2387612786427 -10.3 1
-10.1178704931761 -10.3 1
-10.27407098196 -10.3 3
-9.45944577150676 -9.3 3
-10.250742133133 -10.3 3
-10.2560154155117 -9.3 3
-10.259412897082 -10.3 3
-10.2006061896874 -10.3 3
-10.2308376872832 -10.3 3
-9.29825695308338 -9.3 1
-9.32142344511714 -9.3 3
-10.0115408755222 -9.3 3
-9.65142936619667 -9.3 3
-9.34036700382275 -9.3 2
-9.89461416370055 -10.3 3
-9.31467735468476 -9.3 3
-10.2687952145283 -10.3 3
-9.31786733433296 -9.3 3
-9.29727204376068 -9.3 1
-10.246994673271 -10.3 3
-9.30049267239541 -9.3 3
-9.3093775650744 -9.3 3
-9.33197166657662 -9.3 3
-10.2888210137975 -10.3 1
-9.27065215646505 -9.3 3
-9.31256505966969 -9.3 0
-10.2557992159043 -10.3 3
-9.8114560081863 -9.3 3
-9.33735719051401 -9.3 3
-9.33218206772717 -9.3 3
-10.2684323967963 -10.3 3
-10.2836612155039 -10.3 3
-9.31950995433879 -9.3 3
-9.31192722941022 -9.3 3
-9.29013082990781 -9.3 0
-9.31048341364111 -9.3 3
-9.29079516739881 -9.3 3
-10.2163721940095 -10.3 3
-9.32786553073757 -9.3 3
-9.29951770328455 -9.3 1
-9.29383107376361 -9.3 3
-9.30947862389473 -9.3 3
-10.3024966744058 -10.3 0
-9.2924667796892 -9.3 0
-10.2599446984152 -10.3 3
-9.30450603292403 -9.3 3
-10.2674508008776 -10.3 3
-10.2715693619814 -10.3 3
-9.30780204149847 -9.3 3
-9.29110786989615 -9.3 0
-10.2687198345885 -10.3 3
-9.3335761824371 -9.3 3
-10.2956619504178 -10.3 2
-9.30728929223796 -9.3 0
-9.32280513456227 -9.3 3
-10.078706058544 -10.3 3
-9.31592443709462 -9.3 3
-10.2542717366856 -10.3 2
-10.3261962102992 -10.3 0
-10.2789644654115 -10.3 3
-9.27205538303584 -9.3 3
-9.29265895711801 -9.3 0
-9.31970834439999 -9.3 3
-10.283621040481 -10.3 3
-9.31306869706934 -9.3 3
-9.32481388570405 -9.3 3
-10.2526067512031 -10.3 3
-10.2537449054583 -10.3 3
-10.2758370262628 -10.3 3
-10.276338592785 -10.3 3
-10.2772174731814 -10.3 3
-9.46692909431695 -9.3 3
-10.2381992424985 -10.3 3
-10.2005950069491 -10.3 3
-9.30947903807022 -9.3 3
-10.2936552701535 -10.3 2
-10.0923158652489 -10.3 3
-10.302362481546 -10.3 0
-10.2637124528764 -10.3 3
-10.2625138289992 -10.3 3
-9.31605448819945 -9.3 3
-10.2940893260704 -10.3 2
-9.31186758813924 -9.3 3
-9.32060420599167 -9.3 1
-10.2927759755816 -10.3 3
-10.270141284881 -10.3 3
-10.2461692215131 -10.3 3
-10.1134214200287 -9.3 3
-9.3134397983112 -9.3 1
-10.2487988217191 -10.3 3
-10.2214363177643 -10.3 3
-9.32773092370227 -9.3 3
-10.287070293988 -10.3 3
-10.2530648292985 -10.3 3
-10.1138989643723 -10.3 3
-9.27347931838128 -9.3 0
-10.2431130205492 -10.3 3
-9.31560138020997 -9.3 3
-10.1770449884087 -10.3 3
-10.2611532625042 -10.3 3
-10.139275082662 -10.3 3
-10.270443632991 -10.3 3
-10.3029439839384 -10.3 3
-9.98241315561556 -9.3 3
-10.2672950708921 -10.3 3
-9.30223096694013 -9.3 3
-10.2448061699652 -10.3 3
-9.27937717740375 -9.3 3
-10.2789644654115 -10.3 3
-10.276338592785 -10.3 3
-9.32626308575457 -9.3 3
-9.32235616832769 -9.3 3
-10.2904325706413 -10.3 0
-9.3032179471403 -9.3 1
-9.31577160633763 -9.3 3
-9.3215704774172 -9.3 3
-9.32584269762901 -9.3 3
-9.3222236321699 -9.3 3
-10.2543624411186 -10.3 1
-10.2665603235673 -10.3 3
-10.2683491475222 -10.3 3
-10.2813579855864 -10.3 3
-10.2712355365339 -10.3 3
-10.2542162371695 -10.3 3
-9.31658836041014 -9.3 3
-9.20993651422252 -9.3 3
-9.31072322125164 -9.3 2
-9.31741049876401 -9.3 3
-10.2917479920076 -10.3 0
-10.2544866937665 -10.3 3
-10.2906404867389 -10.3 3
-9.306230245502 -9.3 3
-9.3041987147081 -9.3 2
-9.30413865926158 -9.3 2
-9.29304496867763 -9.3 1
-10.1428709542935 -10.3 3
-9.31807400790404 -9.3 3
-10.2703193803431 -10.3 3
-10.239012683167 -10.3 3
-9.33486592492276 -9.3 3
-9.2945562950521 -9.3 1
-10.274311203746 -10.3 1
-9.31977419830344 -9.3 3
-9.29948539759607 -9.3 1
-10.0802633583983 -10.3 3
-9.89654504984961 -9.3 3
-9.5711919762601 -9.3 3
-9.35839937644344 -9.3 1
-9.93844387108746 -9.3 3
-10.1107628275382 -10.3 3
-9.30300091918189 -9.3 1
-10.2473943526218 -10.3 3
-9.34521285709256 -9.3 3
-9.33269316028569 -9.3 3
-10.1554113598751 -10.3 3
-10.280719326976 -10.3 2
-10.2823967377233 -10.3 3
-10.1056100702279 -10.3 1
-9.31597620903124 -9.3 0
-10.3033933643484 -10.3 0
-9.31070292665248 -9.3 3
-9.3179746057857 -9.3 3
-9.30462200206207 -9.3 3
-10.2413714126005 -10.3 3
-9.29508105540192 -9.3 0
-9.31844220991746 -9.3 2
-9.32391181147999 -9.3 3
-9.31042542907207 -9.3 3
-9.33309573886501 -9.3 2
-10.2853564357973 -10.3 3
-10.0911752259408 -10.3 1
-9.30809734862509 -9.3 3
-10.2757525344622 -10.3 3
-10.2906404867389 -10.3 3
-9.32794422408126 -9.3 2
-9.31783917039943 -9.3 3
-10.28428372127 -10.3 3
-9.31891851173459 -9.3 1
-10.2606922851803 -10.3 2
-9.32153030239436 -9.3 3
-9.31700584930722 -9.3 3
-10.316203398176 -10.3 0
-10.2928820045078 -10.3 2
-9.31419773946369 -9.3 3
-9.3040048805773 -9.3 2
-9.3027764360646 -9.3 3
-9.29759717152281 -9.3 1
-9.3259226334992 -9.3 3
-10.2976114744641 -10.3 2
-10.2806290367185 -10.3 3
-9.34428220475949 -9.3 3
-10.2578850036878 -10.3 3
-10.0348962315808 -9.3 3
-9.3016291699486 -9.3 3
-10.2860278142717 -10.3 3
-10.2552512617269 -10.3 3
-9.3572587371353 -9.3 1
-9.31135401052771 -9.3 3
-9.31905104789238 -9.3 3
-10.253639704883 -10.3 3
-10.2328099909816 -10.3 3
-10.2910815836391 -10.3 0
-10.2061022984814 -10.3 3
-9.34200465372263 -9.3 3
-9.30361472726273 -9.3 2
-10.3299958562733 -10.3 0
-10.1858163970026 -10.3 3
-9.29663876943165 -9.3 3
-10.2210730858568 -10.3 3
-9.43322846279049 -9.3 3
-9.28453614734637 -9.3 0
-10.2797770777291 -10.3 3
-10.1198639198246 -9.3 3
-9.28432657454684 -9.3 3
-10.2778747696891 -10.3 3
-9.31385811555929 -9.3 2
-9.31811335457591 -9.3 3
-9.27654835878552 -9.3 0
-10.2097180505367 -10.3 3
-10.1857774645062 -10.3 3
-9.63057894352062 -10.3 1
-9.3434882303391 -9.3 3
-9.30402890275592 -9.3 1
-10.1560077725852 -10.3 1
-9.33546647938783 -9.3 3
-10.1983746121303 -10.3 3
-9.31348742849291 -9.3 3
-10.0278386811776 -10.3 3
-10.3393268159585 -10.3 0
-9.32204429418137 -9.3 3
-10.2926111337353 -10.3 0
-9.31276220720442 -9.3 3
-10.2621095937179 -10.3 3
-10.2191641510088 -10.3 3
-9.30147675336714 -9.3 3
-10.2967118852929 -10.3 2
-10.2836612155039 -10.3 3
-10.2546652034041 -10.3 2
-10.2687952145283 -10.3 3
-9.29823955771266 -9.3 1
-9.31132750329617 -9.3 3
-10.2814549026519 -10.3 3
-9.28670974033441 -9.3 0
-9.30036427799253 -9.3 2
-9.29833647477809 -9.3 3
-9.30497529375772 -9.3 3
-9.30640834096403 -9.3 3
-9.33263476154116 -9.3 3
-9.28897445193094 -9.3 0
-10.2836475477126 -10.3 3
-10.2912936414916 -10.3 3
-10.2258721372959 -10.3 3
-9.30172981459344 -9.3 0
-10.2798520434934 -10.3 1
-10.2692466658158 -10.3 3
-10.252190919008 -10.3 3
-10.2852661455398 -10.3 3
-9.3201742918298 -9.3 2
-10.2826717502507 -10.3 3
-9.30094081027898 -9.3 3
-10.2945747397483 -10.3 2
-10.1826326299867 -10.3 3
-10.0928062490328 -10.3 1
-9.31330146369652 -9.3 3
-10.1591194730652 -10.3 3
-9.29076948851825 -9.3 3
-9.30373980826168 -9.3 3
-10.3115223867524 -10.3 0
-10.25043729997 -10.3 3
-10.1836461174185 -10.3 1
-9.3086361909417 -9.3 3
-9.2933787941251 -9.3 3
-9.30433704932282 -9.3 2
-9.31530441638136 -9.3 3
-9.27564338533297 -9.3 0
-9.31887502330778 -9.3 3
-9.32731633403364 -9.3 3
-9.29698046421353 -9.3 0
-9.32604398691869 -9.3 3
-9.30037173315141 -9.3 1
-9.28634899347988 -9.3 3
-9.32640017784279 -9.3 3
-10.2627577783647 -10.3 3
-10.2668982907697 -10.3 3
-10.2034010459151 -10.3 1
-9.31125875016427 -9.3 3
-10.2621129071218 -10.3 3
-9.32019997071036 -9.3 3
-9.48639534249491 -10.3 1
-9.31190072217868 -9.3 3
-10.1326664984933 -10.3 3
-10.2461191062784 -10.3 3
-9.31499047135757 -9.3 3
-10.2808584899417 -10.3 1
-10.2954503067408 -10.3 3
-9.29536849319417 -9.3 1
-9.26217315576935 -9.3 0
-10.1976315812956 -10.3 3
-9.31755049008072 -9.3 3
-9.89633547705008 -10.3 3
-9.29965438119728 -9.3 0
-9.30359816024303 -9.3 0
-10.1973706507349 -10.3 3
-9.30180560870869 -9.3 0
-10.254125118561 -10.3 1
-10.2704423904646 -10.3 3
-10.2461356732981 -10.3 3
-10.2755901776689 -10.3 3
-10.2702071387844 -10.3 3
-10.3131368428247 -10.3 0
-9.31058198740847 -9.3 3
-9.30282779382578 -9.3 3
-10.2014892118388 -10.3 3
-10.2610095436081 -10.3 3
-10.2193737238084 -10.3 3
-10.2532893124158 -10.3 3
-10.2772174731814 -10.3 3
-9.35102249673498 -9.3 3
-9.32166201020117 -9.3 3
-10.2765096472637 -10.3 3
-9.28096761129743 -9.3 3
-9.29901820763981 -9.3 1
-10.2743886545633 -10.3 3
-9.3188688106754 -9.3 1
-9.29999938938304 -9.3 3
-9.31647487632502 -9.3 3
-9.31235631522113 -9.3 3
-9.94908403950645 -10.3 1
-9.31003610410852 -9.3 0
-9.28927100158406 -9.3 3
-10.2452634197096 -10.3 3
-10.1773158591812 -10.3 3
-9.30212079625898 -9.3 3
-9.31212561947146 -9.3 2
-9.46284035384862 -9.3 3
-10.2747137823254 -10.3 1
-10.2562543947712 -10.3 3
-9.30457064430093 -9.3 3
-10.2117570364894 -10.3 3
-10.2811136220455 -10.3 1
-10.2253581455089 -10.3 3
-9.29537760505504 -9.3 0
-10.2364042059111 -10.3 3
-9.31479001041886 -9.3 3
-9.3130173393082 -9.3 2
-10.2760590243271 -10.3 3
-9.32921615702073 -9.3 3
-10.2446504399797 -10.3 3
-9.301030686361 -9.3 3
-10.2876658783471 -10.3 3
-10.2648133313372 -10.3 3
-10.25605600471 -10.3 3
-9.31492958756004 -9.3 3
-9.29341689827046 -9.3 3
-10.2801374104082 -10.3 3
-9.30969896525712 -9.3 3
-10.2760590243271 -10.3 3
-10.2742432789652 -10.3 3
-9.29779804663696 -9.3 3
-9.35130040849088 -9.3 3
-9.29210106272874 -9.3 3
-10.2071841248696 -10.3 1
-9.3067806847324 -9.3 1
-10.2501250116482 -10.3 3
-9.3087546451327 -9.3 3
-9.32193785107964 -9.3 3
-9.37987147653469 -9.3 3
-9.3043801235741 -9.3 3
-9.30947945224575 -9.3 0
-9.70378611863653 -9.3 3
-10.2747133681499 -10.3 3
-9.31871639409394 -9.3 3
-9.33063553643574 -9.3 3
-9.29399715813637 -9.3 3
-10.2806265516656 -10.3 1
-9.32024221661068 -9.3 3
-10.2692280279187 -10.3 3
-10.2557685669178 -10.3 3
-9.30035930788661 -9.3 3
-10.2702456571053 -10.3 3
-9.64223052849385 -10.3 1
-9.29501520149852 -9.3 1
-9.2898409070626 -9.3 3
-9.32584269762901 -9.3 3
-10.2687952145283 -10.3 3
-9.29130957336131 -9.3 0
-10.289425295842 -10.3 2
-9.52255162052025 -9.3 3
-10.2958400458799 -10.3 3
-9.29858580842493 -9.3 3
-9.32342018516961 -9.3 3
-10.2747137823254 -10.3 1
-9.29529766918485 -9.3 0
-9.30314960818394 -9.3 1
-9.3200765464134 -9.3 3
-10.2625631158829 -10.3 3
-9.66532826739575 -9.3 1
-10.2731788479478 -10.3 3
-10.2836612155039 -10.3 3
-9.87846214781876 -9.3 3
-9.30100542165592 -9.3 3
-10.2577996835362 -10.3 3
-10.3008656513137 -10.3 0
-9.31141862190466 -9.3 3
-10.3098532595151 -10.3 0
-9.31446695353421 -9.3 3
-9.30777139251199 -9.3 2
-10.2607059529716 -10.3 1
-10.2987724083714 -10.3 3
-10.2514159966603 -10.3 3
-10.2845645322544 -10.3 3
-9.29968461600828 -9.3 3
-9.30129907208055 -9.3 0
-9.31742665160827 -9.3 3
-10.2955567498426 -10.3 0
-10.2665383722661 -10.3 3
-10.1142936736173 -9.3 1
-10.2981751673102 -10.3 0
-10.1043178426893 -9.3 3
-9.29532541894289 -9.3 1
-9.31701496116808 -9.3 3
-10.138156394655 -10.3 3
-9.60695437339146 -9.3 3
-9.29641387213887 -9.3 3
-9.64074405264897 -9.3 3
-9.28920639020711 -9.3 3
-9.29714779111275 -9.3 3
-10.2740904482082 -10.3 3
-10.2611039756205 -10.3 1
-10.2618834538986 -10.3 3
-9.32383394648727 -9.3 3
-10.0218497035466 -10.3 3
-9.31456801235453 -9.3 3
-10.252190919008 -10.3 3
-9.29244689926552 -9.3 3
-9.32721030510739 -9.3 3
-9.31684763426882 -9.3 3
-9.30539858111174 -9.3 3
-9.29766302542622 -9.3 1
-9.29762740633381 -9.3 3
-9.3027544847635 -9.3 3
-10.2782495985104 -10.3 3
-9.29758764548646 -9.3 3
-9.29115632842884 -9.3 3
-9.30373980826168 -9.3 3
-9.30608984000981 -9.3 3
-10.2458324968372 -10.3 3
-10.124765686786 -10.3 3
-10.2665951143087 -10.3 1
-10.1614537661446 -10.3 1
-10.2631678121029 -10.3 3
-9.7132603830423 -9.3 3
-9.54186089618632 -9.3 1
-10.2527144368313 -10.3 3
-10.2142872345771 -10.3 3
-9.30459963658547 -9.3 3
-10.250135780211 -10.3 1
-10.2554392974008 -10.3 3
-9.32584021257605 -9.3 3
-10.1885777050154 -10.3 3
-10.20177582128 -10.3 1
-10.2586856049161 -10.3 3
-9.30586784194548 -9.3 3
-9.29491538520465 -9.3 1
-10.1895949200265 -10.3 3
-9.29162517508709 -9.3 0
-9.32120641715873 -9.3 3
-9.31104006550392 -9.3 0
-10.1778894922392 -10.3 1
-9.32333859259743 -9.3 3
-9.3217025993995 -9.3 3
-10.2396587969363 -10.3 1
-9.31529240529205 -9.3 3
-9.31133661515699 -9.3 3
-9.31951326774273 -9.3 0
-10.2791044567283 -10.3 3
-10.2929988019969 -10.3 0
-10.2777227672831 -10.3 3
-10.2257553398068 -10.3 1
-9.29513945414645 -9.3 3
-9.30912160461965 -9.3 3
-9.29938392460026 -9.3 1
-9.3052552763911 -9.3 3
-9.36641201553388 -9.3 3
-9.29244275751057 -9.3 3
-10.291902065291 -10.3 1
-9.32000282317563 -9.3 3
-10.2071186851416 -10.3 1
-10.2870901744116 -10.3 3
-9.30152976783026 -9.3 1
-9.38584347297041 -9.3 3
-9.28501576256744 -9.3 0
-9.29556812578187 -9.3 3
-9.33198450601691 -9.3 1
-10.2966476880915 -10.3 0
-10.2624993328569 -10.3 3
-10.2465958222711 -10.3 3
-10.2773247446342 -10.3 3
-9.31933848568463 -9.3 3
-9.32779843430766 -9.3 3
-10.2771797832116 -10.3 3
-9.29790738896718 -9.3 1
-10.2840277608153 -10.3 1
-10.1078992181786 -9.3 3
-9.30622403286958 -9.3 3
-9.30314753730646 -9.3 0
-10.3026138860703 -10.3 0
-10.3217579057146 -10.3 0
-10.2376434189866 -10.3 3
-10.0675916591854 -9.3 3
-10.2676984778225 -10.3 3
-9.3170613488233 -9.3 3
-10.2464090291237 -10.3 3
-10.2735325538189 -10.3 3
-10.2615682663483 -10.3 3
-10.2382961595639 -9.3 3
-9.29819896851434 -9.3 1
-9.32273306802649 -9.3 3
-9.3127572370985 -9.3 3
-9.30015801859693 -9.3 0
-10.1375388589947 -10.3 3
-9.28056130513865 -9.3 0
-10.2898734337256 -10.3 0
-10.2777128270713 -10.3 3
-9.31836393074925 -9.3 3
-10.259412897082 -9.3 3
-9.27947119524068 -9.3 3
-10.3007828162151 -10.3 0
-10.2740904482082 -10.3 3
-10.2699176301147 -10.3 3
-9.32499777962301 -9.3 1
-9.33325229720142 -9.3 2
-9.32655507947726 -9.3 3
-9.69632019119702 -10.3 3
-9.31040803370135 -9.3 0
-9.3215112503217 -9.3 3
-10.2870462718094 -10.3 3
-10.2499514721165 -10.3 3
-9.31584450122443 -9.3 3
-10.2772427378865 -10.3 1
-10.2671985680022 -10.3 3
-9.30013730982228 -9.3 1
-9.30232912653201 -9.3 0
-10.2915698965455 -10.3 3
-10.2780599061345 -10.3 3
-9.31755131843169 -9.3 3
-10.3221352195889 -10.3 0
-10.2372818437811 -10.3 3
-10.272075484434 -10.3 3
-10.2757367957935 -10.3 3
-10.2338653101382 -10.3 3
-10.2419727954165 -10.3 3
-10.2609983608698 -10.3 3
-9.31727672007972 -9.3 3
-9.31223537597712 -9.3 1
-10.2639535030134 -10.3 3
-10.2936871616665 -10.3 3
-9.28794978176089 -9.3 0
-10.1170098365013 -10.3 1
-10.2763501896988 -10.3 3
-9.42680460089175 -9.3 3
-9.30943016536204 -9.3 3
-9.2983099675465 -9.3 1
-10.2906404867389 -10.3 3
-10.2795240165028 -10.3 3
-10.3111496288086 -10.3 0
-9.30708386119337 -9.3 0
-10.2896017346021 -10.3 0
-10.207216430558 -10.3 3
-10.1901350048696 -10.3 1
-10.2760590243271 -10.3 3
-10.2727033744816 -10.3 3
-10.2061022984814 -10.3 3
-9.31379888846379 -9.3 3
-9.32701315757266 -9.3 2
-9.3171151916374 -9.3 1
-10.270141284881 -10.3 3
-9.31997962934802 -9.3 3
-10.2780495517472 -10.3 3
-10.2527036682685 -9.3 3
-9.31863397317079 -9.3 3
-10.2888210137975 -10.3 1
-9.31221756643092 -9.3 3
-9.33063222303181 -9.3 3
-9.30849702797596 -9.3 3
-9.38546988667559 -9.3 3
-9.29039673057444 -9.3 3
-9.3251551663104 -9.3 3
-9.3236914701176 -9.3 3
-10.2533067077865 -10.3 3
-10.2659307768177 -10.3 3
-9.30121830785939 -9.3 3
-9.2986553899078 -9.3 0
-10.2801374104082 -10.3 3
-9.30910006749399 -9.3 3
-10.2785896365903 -10.3 3
-9.27333559948516 -9.3 3
-9.29027164957549 -9.3 3
-9.29769615946566 -9.3 1
-9.93738565270248 -9.3 3
-9.32079099913908 -9.3 0
-10.2654470198417 -10.3 3
-10.2951790217928 -10.3 0
-9.47586451640615 -9.3 3
-9.30134173215635 -9.3 0
-10.2934572942678 -10.3 2
-10.2966381620552 -10.3 2
-9.4272804885334 -9.3 1
-9.33629980048004 -9.3 3
-9.28116393048115 -9.3 3
-10.1653797356441 -10.3 3
-9.3228772010981 -9.3 3
-10.2610157562405 -10.3 3
-10.2532893124158 -10.3 3
-9.3054681625946 -9.3 3
-9.30349378801877 -9.3 1
-9.31200633692944 -9.3 3
-10.2725401893374 -10.3 1
-10.2757136019659 -10.3 3
-9.30132433678563 -9.3 1
-10.2760590243271 -10.3 3
-10.2988676687348 -10.3 0
-9.30954240692071 -9.3 0
-10.178684709186 -10.3 1
-10.2953243973909 -10.3 3
-9.31887212407933 -9.3 1
-9.32345787513949 -9.3 3
-10.246994673271 -10.3 3
-10.3109586939063 -10.3 0
-9.27575604106712 -9.3 1
-9.29409448937724 -9.3 0
-10.2826874889195 -10.3 3
-9.3078919175805 -9.3 3
-10.2461191062784 -9.3 3
-9.30386157585666 -9.3 3
-10.2701971985726 -10.3 3
-9.33515916117191 -9.3 3
-10.1819740909526 -10.3 3
-9.29925221679341 -9.3 1
-10.2183349716716 -10.3 3
-9.31215833933542 -9.3 0
-10.2704726252756 -10.3 1
-10.0577678306634 -10.3 1
-9.3016291699486 -9.3 3
-9.31635559378296 -9.3 3
-10.2779899104762 -10.3 3
-9.31983963803131 -9.3 3
-9.3378181678379 -9.3 3
-9.29836753794006 -9.3 2
-9.30527142923536 -9.3 3
-9.31452038217282 -9.3 3
-9.32700156065883 -9.3 3
-9.32585346619186 -9.3 3
-9.31586769505204 -9.3 3
-9.2896015136276 -9.3 0
-9.31616921481108 -9.3 3
-10.1579726211247 -10.3 3
-10.1577025787031 -9.3 3
-10.2624003449141 -10.3 3
-10.2745443845487 -10.3 1
-9.30795611478192 -9.3 3
-9.31251453025952 -9.3 3
-9.31932730294629 -9.3 3
-9.37207255199873 -9.3 1
-9.33660753287146 -9.3 3
-9.33441861539013 -9.3 3
-9.29980679777874 -9.3 0
-9.32287388769412 -9.3 3
-10.1278131900646 -10.3 1
-10.28428372127 -10.3 3
-10.2656640478001 -10.3 3
-10.2621129071218 -10.3 3
-9.29105734048598 -9.3 1
-10.2806861929366 -10.3 3
-10.2555805312439 -10.3 3
-9.29563936396668 -9.3 3
-9.32408742188906 -9.3 3
-10.1572933733159 -10.3 3
-10.00707937711 -10.3 3
-9.32857542753282 -9.3 3
-9.30165567718014 -9.3 3
-9.31516276836271 -9.3 3
-9.32521729263438 -9.3 3
-9.82560341468124 -9.3 3
-9.33000309045768 -9.3 3
-10.2511844725596 -10.3 3
-10.2526067512031 -10.3 3
-10.2801374104082 -10.3 3
-9.34042788762024 -9.3 3
-10.2303642846946 -10.3 3
-9.29556398402692 -9.3 3
-10.2467975257362 -10.3 1
-9.32360407908857 -9.3 3
-10.2015587933216 -10.3 3
-9.31657593514534 -9.3 3
-9.31529613287151 -9.3 3
-9.33219366464095 -9.3 3
-10.1370952770416 -10.3 3
-9.42587022097921 -9.3 3
-9.33014515265186 -9.3 3
-9.29750232533486 -9.3 1
-9.30817604196878 -9.3 0
-10.1107628275382 -10.3 3
-10.2626521636139 -10.3 3
-9.31182534223893 -9.3 2
-10.2370378944156 -10.3 3
-9.2895642378332 -9.3 0
-9.3192059495268 -9.3 3
-9.46509098347836 -9.3 3
-9.32803865609368 -9.3 3
-9.31168410839576 -9.3 3
-9.3075179171102 -9.3 3
-10.2758150749617 -10.3 3
-9.32185584433197 -9.3 3
-9.3057460743505 -9.3 0
-10.2385372097008 -10.3 3
-10.2770720975834 -10.3 3
-9.32587831672141 -9.3 3
-10.2742176000846 -10.3 1
-10.2301505701401 -10.3 3
-10.2352718501129 -10.3 3
-10.3493125870983 -10.3 0
-10.2363801837326 -10.3 3
-10.2657427411438 -10.3 3
-9.31991087621617 -9.3 3
-10.2651181645001 -10.3 2
-10.2108048470307 -10.3 3
-9.29846238412801 -9.3 1
-10.0656392359107 -10.3 3
-9.3340094100029 -9.3 3
-10.2994951446069 -10.3 0
-9.32559294980664 -9.3 3
-10.2778747696891 -10.3 3
-9.3044091158586 -9.3 3
-10.2702456571053 -10.3 3
-10.2836612155039 -10.3 3
-9.30652306757566 -9.3 3
-9.31754841920324 -9.3 3
-10.2228242198418 -10.3 3
-10.2418684231923 -10.3 3
-10.2690834806715 -10.3 3
-10.2603228406405 -9.3 3
-10.3548086958923 -10.3 0
-10.2642260304879 -10.3 3
-9.39728714184609 -9.3 3
-9.31448600560691 -9.3 3
-9.29588455585862 -9.3 1
-10.2906404867389 -10.3 3
-10.2631205960967 -10.3 3
-10.1819666357938 -10.3 3
-9.33841955065395 -9.3 3
-10.2819775921242 -10.3 3
-10.303418214878 -10.3 3
-9.41871741021256 -9.3 3
-10.2498475140678 -10.3 3
-10.2860278142717 -10.3 3
-9.31894543314162 -9.3 3
-9.30954654867561 -9.3 3
-9.43740956439381 -9.3 3
-10.2786219422787 -10.3 1
-10.134712939605 -10.3 3
-10.0645772899463 -9.3 3
-9.3161493343874 -9.3 3
-9.51956168763523 -9.3 1
-9.328654535052 -9.3 3
-9.39299545538609 -9.3 3
-10.2309404028055 -10.3 1
-9.31815063037026 -9.3 3
-10.2556650230445 -10.3 3
-9.35138655699345 -9.3 3
-9.77999648025323 -10.3 1
-9.27044838212245 -9.3 3
-9.33058583537655 -9.3 3
-10.3002079406306 -10.3 2
-10.2398294372395 -10.3 3
-10.281625542955 -10.3 3
-9.26942412612789 -9.3 3
-9.31253233980573 -9.3 3
-9.889872682655 -9.3 1
-9.32963033251387 -9.3 3
-10.2829393076193 -10.3 3
-10.2740925190856 -10.3 3
-10.2078476340096 -10.3 3
-10.2906404867389 -10.3 3
-10.2030692913451 -10.3 1
-10.2526622507192 -10.3 3
-10.3006337130376 -10.3 2
-10.2639191264475 -10.3 3
-10.2664087353368 -10.3 1
-9.3205607175649 -9.3 3
-9.28942258981455 -9.3 3
-9.29746007943455 -9.3 0
-9.30059331704025 -9.3 1
-9.30643691907304 -9.3 1
-10.2742478348956 -10.3 3
-9.25493046892067 -9.3 3
-10.3051838450053 -10.3 0
-10.2799328077145 -10.3 3
-10.2632779827841 -10.3 3
-9.64736381955595 -9.3 3
-9.28156857993799 -9.3 1
-9.30048356053454 -9.3 3
-9.31554463816738 -9.3 3
-10.228102886502 -10.3 1
-10.2472498053747 -10.3 3
-10.2528995732768 -10.3 3
-10.12942184768 -10.3 3
-10.1232464910772 -9.3 3
-9.32878500033235 -9.3 3
-9.31578900170835 -9.3 3
-10.252190919008 -10.3 3
-10.3037930436993 -10.3 0
-9.30323617086203 -9.3 3
-9.28465791494135 -9.3 3
-10.298248890548 -10.3 2
-10.2729672042708 -10.3 3
-10.2616233516889 -10.3 3
-10.2906404867389 -10.3 3
-10.2885257066709 -10.3 3
-10.2625718135683 -10.3 3
-10.0697242487996 -9.3 3
-10.2552247544953 -10.3 3
-10.2836612155039 -10.3 3
-9.38310742966267 -9.3 1
-10.2679594083831 -10.3 3
-9.32282252993298 -9.3 3
-9.30092838501418 -9.3 1
-10.2355220121107 -10.3 3
-9.86659933334402 -9.3 3
-9.29768787595581 -9.3 1
-10.0599356251946 -9.3 1
-9.31788307300168 -9.3 3
-10.2631678121029 -10.3 3
-10.2741401492674 -10.3 3
-10.2801303694248 -10.3 3
-10.2949561953775 -10.3 3
-9.35815335620048 -9.3 3
-10.2425696223022 -10.3 3
-10.273316768387 -10.3 1
-9.31312833834036 -9.3 3
-10.2895362948742 -10.3 1
-9.34948631983087 -9.3 3
-9.29655096422709 -9.3 3
-9.3156514954446 -9.3 3
-10.2836612155039 -10.3 3
-9.30124564344194 -9.3 3
-9.3272471667263 -9.3 3
-9.2832232110331 -9.3 0
-9.27122123359266 -9.3 0
-9.3258029367817 -9.3 3
-10.2938254962812 -10.3 0
-10.2618776554417 -10.3 1
-9.20069791567234 -9.3 3
-10.2760590243271 -10.3 3
-9.35435702363028 -9.3 3
-10.3051320730687 -10.3 0
-10.2906404867389 -10.3 3
-10.2622520700875 -10.3 3
-9.3064464451094 -9.3 3
-10.2554028499573 -10.3 2
-10.2789048241406 -9.3 3
-10.2246254690615 -10.3 3
-9.31241719901861 -9.3 3
-10.3022639077786 -10.3 0
-9.31371481083865 -9.3 3
-9.31242838175696 -9.3 3
-9.309945813851 -9.3 3
-10.3189071357952 -10.3 0
-9.32838946273638 -9.3 3
-9.26504256358585 -9.3 3
-9.90958826447985 -10.3 3
-10.2798089692421 -10.3 3
-10.2383669835732 -10.3 3
-10.2576128903888 -10.3 3
-9.30672601356728 -9.3 0
-10.216223919183 -10.3 3
-9.30799214804981 -9.3 2
-10.2861475109892 -10.3 3
-9.31046270486646 -9.3 3
-10.2613259736848 -10.3 3
-10.3018074863852 -10.3 3
-9.29775621491218 -9.3 3
-9.30219120609282 -9.3 1
-10.2612224298116 -10.3 3
-9.29284285103698 -9.3 3
-9.31886135551652 -9.3 3
-9.29932552585569 -9.3 1
-10.2604321829706 -10.3 3
-9.29616536684301 -9.3 3
-9.32941703213488 -9.3 3
-10.2481464953174 -10.3 3
-9.32212257334958 -9.3 3
-9.29305490888947 -9.3 3
-10.2556774483093 -10.3 3
-9.31690396213592 -9.3 3
-9.3191218719017 -9.3 3
-10.2766546086863 -10.3 3
-10.2461000542057 -10.3 1
-9.34152918025651 -9.3 3
-9.29508188375289 -9.3 0
-10.2843081576242 -10.3 3
-10.2025983738094 -9.3 3
-10.2538198712225 -10.3 3
-9.32493565329903 -9.3 2
-9.67393690502083 -9.3 1
-10.2903364819269 -10.3 0
-9.32187489640468 -9.3 3
-9.29259103233713 -9.3 3
-9.30499227495296 -9.3 1
-10.251647520761 -10.3 3
-9.31103136781854 -9.3 3
-10.2309404028055 -10.3 1
-10.1691843517242 -10.3 3
-10.2813919479769 -10.3 3
-9.31749499056464 -9.3 3
-9.30232746983007 -9.3 1
-9.32237853380433 -9.3 3
-9.25319962953479 -9.3 3
-10.2381810187767 -10.3 3
-9.30092672831223 -9.3 1
-10.1709222320935 -9.3 1
-10.2525081774358 -10.3 3
-9.89400822495407 -10.3 3
-9.30113795781371 -9.3 3
-10.2652407604461 -10.3 3
-9.31127738806149 -9.3 3
-10.2503519798184 -10.3 2
-10.2809425675668 -10.3 3
-9.2996469260384 -9.3 1
-9.31095557370329 -9.3 0
-10.0222920429733 -10.3 3
-9.305261903199 -9.3 0
-9.32301802076573 -9.3 3
-10.2176321158597 -10.3 3
-10.2453657210564 -10.3 3
-10.2322587234002 -10.3 1
-10.2950096240161 -10.3 3
-9.89648830780707 -9.3 1
-9.29289545132457 -9.3 3
-9.30246497609377 -9.3 1
-9.3106789044739 -9.3 3
-9.29085149526591 -9.3 3
-9.30073952098934 -9.3 1
-10.2701561951988 -10.3 3
-9.32230563891753 -9.3 3
-9.29015526626192 -9.3 0
-10.2621129071218 -10.3 3
-9.32605392713053 -9.3 3
-10.2685185452989 -10.3 3
-9.33068648002139 -9.3 3
-9.31753516558748 -9.3 3
-10.2883848870032 -10.3 1
-10.3033991628053 -10.3 2
-9.31993738344771 -9.3 3
-10.1987498551271 -10.3 1
-10.3327836715177 -10.3 1
-10.2066531518874 -10.3 3
-10.248021000143 -10.3 3
-9.85207502715032 -9.3 3
-9.31987691382571 -9.3 3
-10.2396654237442 -10.3 3
-10.2898945566757 -10.3 1
-10.2485155256818 -10.3 1
-10.2567505770121 -10.3 3
-9.30289778948409 -9.3 3
-9.35524128830818 -9.3 3
-9.31715578083572 -9.3 3
-9.32467555108933 -9.3 3
-10.2994019551209 -10.3 2
-9.28730615304454 -9.3 3
-10.270564572235 -10.3 3
-10.1667995292347 -10.3 3
-10.252190919008 -10.3 3
-10.2814283954203 -10.3 1
-10.2748198112516 -10.3 3
-9.30451845818878 -9.3 3
-9.28602800747269 -9.3 3
-9.31652374903319 -9.3 3
-9.37425898442705 -9.3 1
-9.31142607706354 -9.3 3
-9.8368855551146 -9.3 1
-9.34359467344083 -9.3 3
-9.64016752036248 -9.3 1
-9.34614516612767 -9.3 3
-9.41918874192373 -9.3 3
-9.32411931340205 -9.3 3
-10.0599356251946 -9.3 1
-10.2687952145283 -10.3 3
-10.272381974299 -10.3 3
-10.2609055855593 -10.3 3
-9.33378906864056 -9.3 3
-9.31698431218155 -9.3 3
-9.30529006713253 -9.3 3
-9.32771104327859 -9.3 3
-10.2344468125305 -10.3 3
-10.2929673246594 -10.3 0
-10.2961829831882 -10.3 3
-9.29864876309989 -9.3 0
-9.50791383024143 -9.3 3
-9.39575469252144 -9.3 3
-9.5167523352652 -9.3 3
-9.38147723492162 -9.3 3
-10.2968456639772 -10.3 3
-9.32335847302111 -9.3 3
-9.32196021655623 -9.3 3
-10.260075577871 -10.3 3
-9.32170756950542 -9.3 3
-10.1047171078647 -9.3 3
-9.3115370760957 -9.3 3
-10.2887120856428 -10.3 3
-9.29790407556321 -9.3 1
-10.2542162371695 -10.3 3
-9.31400639038585 -9.3 3
-10.2891370296988 -10.3 3
-9.31583953111851 -9.3 3
-9.30041812080662 -9.3 3
-9.31766397416584 -9.3 3
-9.29727287211165 -9.3 1
-9.4494624854199 -9.3 3
-9.27555682265492 -9.3 3
-10.2596634732554 -10.3 3
-10.2733088990526 -10.3 1
-10.1742530314093 -10.3 1
-9.31421803406285 -9.3 3
-10.0965151905739 -10.3 3
-10.2588218686533 -10.3 3
-9.31474859286957 -9.3 3
-10.272075484434 -10.3 3
-10.2447042827938 -10.3 3
-10.2836612155039 -10.3 3
-9.49722437493878 -9.3 3
-10.2639257532553 -10.3 3
-9.31588840382669 -9.3 3
-10.2860278142717 -10.3 3
-10.2350891987204 -10.3 3
-9.32503298453993 -9.3 3
-10.2664841152765 -10.3 3
-10.2927759755816 -10.3 3
-9.31918772580511 -9.3 3
-10.2568951242591 -10.3 3
-10.2555250317278 -10.3 1
-10.2703073692538 -10.3 3
-9.3118564054009 -9.3 1
-10.2525081774358 -10.3 3
-10.2943465290516 -10.3 3
-9.30796936839769 -9.3 3
-9.2986620167157 -9.3 3
-10.2785896365903 -10.3 3
-9.33609561196191 -9.3 3
-10.247713681927 -9.3 3
-10.2582006054135 -10.3 3
-10.2836612155039 -10.3 3
-9.33408520411815 -9.3 3
-10.2212959122721 -10.3 3
-9.30568394802651 -9.3 0
-10.2995904049703 -10.3 0
-9.25552729580628 -9.3 3
-10.2437081907328 -10.3 3
-9.30067408126142 -9.3 1
-9.981872656597 -10.3 3
-10.3110522975677 -10.3 0
-10.2291457803937 -10.3 3
-9.2963993759966 -9.3 1
-10.1902402054449 -10.3 1
-9.31373137785839 -9.3 3
-9.82966150616309 -10.3 3
-9.71041831080831 -9.3 3
-9.30641372524544 -9.3 3
-9.31399023754159 -9.3 3
-9.27161552866213 -9.3 3
-9.33269316028569 -9.3 2
-9.35672155152068 -9.3 3
-9.32910722886604 -9.3 3
-9.41326064809031 -10.3 3
-9.32857956928772 -9.3 3
-9.34838626972106 -9.3 3
-10.2559069015325 -10.3 3
-10.2498475140678 -10.3 3
-9.29893702924316 -9.3 1
-9.32394494551943 -9.3 3
-10.2430392973114 -10.3 3
-10.2625138289992 -10.3 3
-9.29427382736577 -9.3 1
-9.28730159711415 -9.3 3
-9.26369980663706 -9.3 0
-9.32586009299972 -9.3 3
-10.2574555037014 -10.3 3
-9.68181452290049 -10.3 1
-9.30382222918483 -9.3 3
-10.2180810820943 -10.3 3
-10.2449784669703 -10.3 3
-10.3594996475277 -10.3 0
-9.31690893224184 -9.3 3
-9.29972644773307 -9.3 1
-10.2451010629163 -10.3 1
-10.2478495314888 -10.3 1
-10.2530830530202 -10.3 3
-9.31704064004865 -9.3 1
-10.2813579855864 -10.3 3
-10.2400655172706 -10.3 1
-10.0895632549214 -10.3 3
-9.98604920226989 -10.3 3
-9.30739117940926 -9.3 3
-9.30554519923631 -9.3 0
-9.32584228345352 -9.3 3
-10.2600975291722 -10.3 3
-9.31207343335931 -9.3 0
-10.2718609415286 -10.3 3
-9.31901584297546 -9.3 3
-9.99644252209495 -10.3 3
-9.31617459909248 -9.3 3
-9.6101418679867 -9.3 3
-10.286128873092 -10.3 3
-10.2364576345498 -10.3 1
-10.2971082512399 -10.3 0
-9.2970227101138 -9.3 1
-10.2558091561161 -10.3 3
-10.2787296279069 -10.3 0
-9.29753670190081 -9.3 0
-9.30612297404925 -9.3 0
-10.2578270191187 -10.3 1
-10.2979382589282 -10.3 0
-9.31065985240119 -9.3 1
-10.2735325538189 -10.3 3
-9.31443878960068 -9.3 3
-10.254455216429 -10.3 1
-9.30970890546891 -9.3 3
-9.33048436238073 -9.3 3
-10.2561015640143 -10.3 1
-10.3034840687814 -10.3 0
-9.2906344673075 -9.3 0
-9.36696783904568 -9.3 3
-9.29994471821798 -9.3 3
-10.2264573672677 -10.3 3
-9.3186981703722 -9.3 2
-10.0267001127469 -10.3 3
-10.2610091294326 -10.3 3
-9.32442207568754 -9.3 3
-10.2939696293528 -10.3 0
-9.31662812125745 -9.3 3
-10.1628043924277 -10.3 3
-10.1983746121303 -10.3 3
-10.2511902710165 -10.3 3
-9.32231143737446 -9.3 3
-10.2620810156089 -10.3 2
-9.32752673518414 -9.3 3
-9.33069310682929 -9.3 3
-10.3132975429161 -10.3 0
-10.1538528174943 -10.3 3
-9.33149909233895 -9.3 3
-9.31196367685365 -9.3 3
-9.3177795291284 -9.3 3
-9.90825669026935 -10.3 3
-9.29177262156268 -9.3 3
-9.30642822138771 -9.3 0
-9.36849324738693 -9.3 3
-9.34103134131376 -9.3 3
-9.30790517119627 -9.3 2
-10.286162421307 -10.3 3
-9.3088465920922 -9.3 3
-10.2944330917297 -10.3 0
-10.2773603637266 -10.3 3
-10.23714226664 -10.3 3
-10.3493125870983 -10.3 0
-9.30994995560595 -9.3 3
-9.28152094975627 -9.3 3
-10.2614978565145 -10.3 3
-9.29135761771852 -9.3 0
-10.2602863931971 -10.3 3
-10.2314162904472 -10.3 1
-9.31680953012346 -9.3 0
-10.0500964721794 -10.3 3
-9.31630672107478 -9.3 3
-10.2050950236821 -10.3 3
-10.293593558005 -10.3 2
-9.31476308901184 -9.3 3
-9.30243349875631 -9.3 3
-9.28441520810237 -9.3 0
-9.30401772001758 -9.3 2
-10.2604528917453 -10.3 3
-10.2933786009241 -10.3 0
-9.30927236449917 -9.3 2
-10.2210730858568 -10.3 3
-9.30280501417366 -9.3 1
-10.332706634876 -10.3 0
-9.30416930824807 -9.3 2
-10.28428372127 -10.3 3
-9.32229487035472 -9.3 3
-9.32079804012248 -9.3 3
-9.33980455350305 -9.3 3
-9.28659252866987 -9.3 3
-9.31371646754063 -9.3 3
-10.2936233786405 -10.3 0
-10.2479940787359 -10.3 3
-10.2618834538986 -10.3 3
-9.30349875812469 -9.3 3
-10.2764715431183 -10.3 3
-10.3138922989242 -10.3 0
-9.94052965887095 -9.3 1
-10.2454854177739 -10.3 3
-10.28428372127 -10.3 3
-9.33655203335537 -9.3 3
-9.33433329523857 -9.3 3
-10.2256033374008 -10.3 3
-9.32138865437571 -9.3 3
-9.49139361234623 -9.3 3
-9.31191480414543 -9.3 3
-10.0850164363576 -10.3 3
-9.30553857242844 -9.3 3
-9.30802486791377 -9.3 3
-9.30102571625509 -9.3 1
-10.2422966806522 -10.3 3
-10.2580568865174 -10.3 3
-9.31576912128467 -9.3 1
-9.29107763508514 -9.3 0
-9.26206132838617 -9.3 3
-9.30542301746585 -9.3 3
-9.28977256810624 -9.3 1
-9.25339553454306 -9.3 3
-10.203652036264 -9.3 3
-9.32332948073661 -9.3 3
-9.28695410387538 -9.3 0
-10.2933732166427 -10.3 0
-9.32947170329999 -10.3 3
-9.31013012194545 -9.3 3
-9.3088755843767 -9.3 2
-10.2779397952415 -10.3 1
-9.28155822555062 -9.3 3
-10.196037005647 -10.3 3
-9.27049973988359 -9.3 0
-10.2957828896618 -10.3 0
-9.32123665196973 -9.3 3
-10.2451010629163 -10.3 1
-10.3375160407024 -10.3 0
-9.99590989241076 -10.3 3
-9.29714199265581 -9.3 1
-10.2823420665582 -10.3 3
-10.2906404867389 -10.3 3
-9.29934871968334 -9.3 0
-10.2753822615713 -10.3 3
-9.31871556574292 -9.3 3
-9.30579660376067 -9.3 3
-10.2830743288301 -10.3 3
-10.2576128903888 -10.3 3
-10.2523971784036 -10.3 0
-10.2643792754204 -10.3 3
-9.31898809321742 -9.3 3
-9.3198963800739 -9.3 3
-9.31076588132744 -9.3 3
-10.2870893460607 -10.3 1
-10.2642989253747 -10.3 1
-10.0422374921968 -10.3 1
-9.30364910382868 -9.3 3
-10.2680215347071 -10.3 1
-10.2924516761704 -10.3 0
-10.3002775221135 -10.3 0
-10.2791044567283 -10.3 3
-10.2704336927792 -10.3 1
-9.31497514686433 -9.3 3
-10.2500914634332 -10.3 3
-10.2934867007278 -10.3 0
-10.2757724148859 -10.3 1
-10.2618834538986 -10.3 3
-10.2450492909796 -10.3 3
-10.2706792988466 -10.3 3
-9.31904814866393 -9.3 2
-10.1521816193795 -10.3 3
-9.62881579844631 -9.3 1
-9.30259916895354 -9.3 1
-9.71588501314235 -9.3 3
-9.29375900722778 -9.3 3
-10.2941986684005 -10.3 3
-9.33417922195512 -9.3 3
-9.31400556203483 -9.3 3
-10.278969021342 -10.3 3
-10.2800367657633 -10.3 3
-9.32830290005833 -9.3 3
-9.32850336099699 -9.3 3
-10.2754274067001 -10.3 1
-10.2916800672267 -10.3 3
-10.3049419665173 -10.3 0
-9.27530831735905 -9.3 3
-9.32702682536391 -9.3 3
-10.3319420669156 -10.3 0
-10.285496427114 -10.3 3
-9.35112148467783 -9.3 3
-10.2597239428774 -10.3 3
-10.2760760055223 -10.3 3
-10.2806058428909 -10.3 3
-10.1592896991929 -10.3 3
-10.2766546086863 -10.3 1
-9.30468578508804 -9.3 1
-9.55184501062415 -10.3 3
-9.43512124479419 -9.3 3
-9.30474542635903 -9.3 1
-9.33212408315813 -9.3 3
-10.2703492009786 -10.3 3
-9.31396373031005 -9.3 3
-9.31819370462154 -9.3 3
-10.2376351354768 -10.3 3
-9.32427380086098 -9.3 3
-10.2456867070636 -10.3 1
-9.31168203751829 -9.3 0
-10.2489338429299 -10.3 3
-9.30582352516769 -9.3 0
-10.276338592785 -10.3 3
-9.9127285430689 -9.3 3
-9.32072845863965 -9.3 2
-9.26286068708796 -9.3 3
-10.2892840619988 -10.3 1
-10.2724540408347 -10.3 1
-10.2413324801041 -10.3 3
-9.28064745364122 -9.3 3
-10.2456444611633 -10.3 3
-10.275612957321 -10.3 3
-10.2763833237383 -10.3 3
-9.23048003285813 -9.3 3
-10.2556650230445 -10.3 3
-9.30099548144408 -9.3 1
-9.3175923218055 -9.3 3
-10.150428414517 -10.3 3
-10.256149194196 -10.3 3
-9.33398207442039 -9.3 1
-9.92505109234103 -10.3 1
-9.30060698483151 -9.3 1
-10.2500914634332 -10.3 3
-9.32071396249738 -9.3 3
-9.32245722714802 -9.3 3
-10.3024606411379 -10.3 0
-10.2610323232602 -10.3 3
-10.2320147740348 -10.3 3
-9.28915668914792 -9.3 0
-10.2836612155039 -10.3 3
-10.2745456270752 -10.3 3
-9.29658534079304 -9.3 3
-9.31480740578958 -9.3 3
-9.73616677286632 -9.3 3
-10.1839588199158 -10.3 3
-10.3269566365046 -10.3 0
-9.31805329912939 -9.3 3
-10.2931176703634 -10.3 2
-9.32330131680308 -9.3 3
-9.78153679891224 -9.3 3
-10.2706792988466 -10.3 3
-9.35515306892814 -9.3 3
-10.2764417224828 -10.3 3
-10.2801374104082 -10.3 3
-10.3044035383762 -10.3 3
-9.30957347008268 -9.3 3
-10.3069117851627 -10.3 0
-9.31375622838799 -9.3 3
-10.2631632561725 -10.3 3
-9.30470732221366 -9.3 3
-9.30371081597718 -9.3 2
-9.32052841187643 -9.3 3
-9.29870923272189 -9.3 3
-9.29781212860375 -9.3 1
-9.31757906818973 -9.3 3
-9.3095167280401 -9.3 3
-9.31139377137506 -9.3 3
-9.34167455585462 -9.3 3
-10.2889332553561 -10.3 0
-10.2700845428385 -10.3 3
-9.31067434854346 -9.3 3
-9.33195261450396 -9.3 3
-9.35804235716832 -9.3 3
-9.30180229530476 -9.3 3
-10.2962413819327 -10.3 3
-10.2861516527441 -10.3 1
-9.30358035069683 -9.3 0
-10.2670672743709 -10.3 3
-10.2740887915062 -10.3 3
-10.2836612155039 -10.3 3
-10.2072114604521 -10.3 1
-10.220546668805 -10.3 1
-10.2747133681499 -10.3 3
-10.2759505103479 -10.3 3
-9.29546582443508 -9.3 1
-10.1792405326978 -10.3 3
-9.33363002525119 -9.3 3
-10.2785382788291 -10.3 3
-10.2836612155039 -10.3 3
-10.208791954134 -10.3 3
-9.29749031424555 -9.3 3
-10.2700845428385 -10.3 3
-9.30024499545051 -9.3 3
-9.36858395181993 -9.3 3
-9.30319641001468 -9.3 3
-9.29629831717628 -9.3 3
-10.2867696025799 -10.3 1
-9.32068579856385 -9.3 3
-10.2461191062784 -10.3 3
-9.4084864471808 -9.3 3
-10.2803937850384 -10.3 3
-10.2949561953775 -10.3 3
-9.32562194209118 -9.3 3
-10.2583008358829 -10.3 2
-10.2246594314519 -10.3 3
-9.29433056940835 -9.3 3
-9.31554049641244 -9.3 3
-9.30506434148878 -9.3 3
-9.27329873786629 -9.3 0
-10.1596032300412 -10.3 3
-10.2652589841678 -10.3 3
-10.3012930804227 -10.3 0
-10.2901865503984 -10.3 0
-9.29926174282976 -9.3 3
-10.2725401893374 -10.3 1
-10.2613317721418 -10.3 3
-10.3049837982421 -10.3 0
-10.2666816769868 -10.3 2
-10.28760955048 -10.3 3
-10.2577905716753 -10.3 3
-10.2701971985726 -10.3 3
-9.26813148441377 -9.3 3
-9.46654473945932 -9.3 3
-9.31545310538341 -9.3 3
-9.32313606078129 -9.3 3
-9.96691346613546 -10.3 3
-10.2267547452718 -10.3 1
-10.2172340932108 -10.3 1
-9.30553691572646 -9.3 0
-10.2587253657634 -10.3 3
-10.2724540408347 -10.3 1
-9.30830733560011 -9.3 3
-10.2685450525304 -10.3 3
-10.2418021551134 -10.3 3
-9.29200745906729 -9.3 1
-9.32148888484506 -9.3 3
-9.2927844522924 -9.3 0
-9.96410577046742 -10.3 3
-9.66673729242344 -10.3 3
-9.28900841432141 -9.3 0
-9.26883392605014 -9.3 3
-10.291118445258 -10.3 3
-9.31692218585761 -9.3 3
-10.267183243509 -10.3 3
-9.29919547475086 -9.3 3
-9.32038552133132 -9.3 3
-10.0336321679757 -9.3 3
-10.2078476340096 -10.3 3
-9.31631666128662 -9.3 2
-9.3157972852182 -9.3 3
-10.262255797667 -10.3 3
-10.2562394844535 -10.3 3
-10.2409212038394 -10.3 3
-9.36849324738693 -9.3 3
-10.2734824385843 -10.3 3
-10.1984466786661 -10.3 3
-9.34211399605285 -9.3 3
-10.2747444313119 -10.3 1
-10.2733088990526 -10.3 1
-9.30810646048595 -9.3 3
-9.35631358865991 -9.3 1
-10.2672888582597 -10.3 3
-10.2130645885213 -10.3 3
-10.270141284881 -10.3 3
-10.2836612155039 -10.3 3
-9.29263576329036 -9.3 1
-10.223782621933 -10.3 1
-9.29598437215249 -9.3 1
-10.294443446117 -10.3 0
-10.2879251522058 -10.3 3
-10.27407098196 -10.3 3
-9.326478457011 -9.3 3
-9.29173658829474 -9.3 0
-10.2813579855864 -10.3 3
-10.0418543798657 -10.3 3
-10.2766546086863 -10.3 1
-9.85144216699677 -9.3 3
-9.31226602496361 -9.3 3
-9.31279658377037 -9.3 3
-10.2297753271433 -10.3 1
-10.2552409073395 -10.3 3
-9.2786300048141 -9.3 0
-9.30087040044513 -9.3 0
-9.33192776397436 -9.3 3
-9.22243633060572 -9.3 3
-9.27882301059389 -9.3 3
-9.32508724152952 -9.3 3
-9.40311956114059 -9.3 3
-10.2776453164659 -10.3 3
-10.2603228406405 -10.3 3
-9.95731287820429 -9.3 3
-10.2565488735469 -10.3 3
-9.26525047968344 -9.3 3
-10.2577996835362 -10.3 3
-10.2685686605335 -10.3 1
-9.29053755024208 -9.3 0
-9.50701714029877 -9.3 3
-10.2504447551289 -10.3 3
-10.2942491978107 -10.3 2
-10.0784567248972 -10.3 3
-9.26038019005948 -9.3 3
-9.33108243179284 -9.3 3
-10.2984236726062 -10.3 2
-9.30452674169867 -9.3 3
-10.1937548986797 -10.3 3
-9.32309754246044 -9.3 3
-9.33903253038381 -9.3 3
-10.3008408007841 -10.3 3
-10.1709222320935 -9.3 1
-9.31722908989801 -9.3 3
-10.3144385963997 -10.3 0
-10.2553162872793 -10.3 3
-10.265001367011 -10.3 3
-9.29928700753484 -9.3 0
-9.3136100244389 -9.3 3
-10.3131368428247 -10.3 0
-9.3246034845535 -9.3 3
-10.2447854611905 -10.3 3
-10.2727033744816 -10.3 3
-9.31330436292496 -9.3 3
-9.31593603400841 -9.3 3
-9.31689940620549 -9.3 3
-9.92977352131388 -10.3 3
-9.30637520692459 -9.3 3
-9.33033070327277 -9.3 3
-9.29900702490147 -9.3 1
-10.2836612155039 -10.3 3
-9.31811583962887 -9.3 3
-9.30324072679242 -9.3 0
-9.31411738941801 -9.3 3
-10.1952388894717 -10.3 3
-9.29446724732108 -9.3 1
-9.33477811971821 -9.3 3
-9.6238697147071 -10.3 3
-9.31693833870182 -9.3 3
-10.2801374104082 -10.3 2
-10.3053743657322 -10.3 0
-10.2686196041192 -10.3 3
-10.2155330744604 -10.3 3
-10.2836612155039 -10.3 3
-10.1815329940524 -10.3 3
-9.32469087558257 -9.3 3
-9.37521614399171 -9.3 3
-9.30419622965514 -9.3 0
-10.2822087020494 -10.3 3
-10.2927759755816 -10.3 3
-9.28908379426112 -9.3 3
-9.30426705366446 -9.3 3
-10.3657719211959 -10.3 0
-10.2472729992024 -10.3 3
-10.274492612612 -9.3 3
-9.29730517780013 -9.3 3
-10.1853289124471 -10.3 3
-9.44278224889092 -9.3 3
-10.1807816797078 -10.3 3
-10.330286193294 -10.3 0
-9.35342347206876 -9.3 3
-9.32126854348267 -9.3 0
-10.2630862195308 -10.3 3
-10.2342326838006 -10.3 3
-10.2527036682685 -10.3 3
-10.2795372701186 -10.3 3
-9.30056183970275 -9.3 1
-10.2856322766758 -10.3 3
-9.30183460099319 -9.3 3
-10.2878166382266 -10.3 0
-10.1128221080901 -10.3 3
-9.31561173459729 -9.3 3
-9.33306508987853 -9.3 3
-10.2795554938403 -10.3 1
-10.2524617897805 -10.3 3
-9.31505922448943 -9.3 3
-10.2283990219796 -10.3 3
-10.1968943489178 -10.3 1
-9.31720009761351 -9.3 3
-9.31871515156744 -9.3 3
-9.33498437911381 -9.3 3
-9.30390009417751 -9.3 1
-9.29087883084847 -9.3 0
-10.2529033008562 -10.3 1
-10.2564681093257 -10.3 3
-10.2700422969382 -10.3 3
-10.276338592785 -10.3 3
-9.26339455929865 -9.3 3
-10.2376351354768 -10.3 3
-9.56635979078155 -9.3 3
-9.28928466937532 -9.3 3
-10.249588240209 -10.3 3
-10.0265812443804 -10.3 3
-9.32653685575552 -9.3 3
-10.2811699499126 -10.3 1
-10.2755926627219 -10.3 3
-10.2536798799059 -10.3 3
-9.31404325200471 -9.3 3
-9.32702889624139 -9.3 3
-10.2750053618726 -10.3 3
-9.58624228533009 -9.3 3
-10.2625138289992 -10.3 3
-9.31521661117681 -9.3 3
-10.2716579955369 -10.3 3
-9.33892567310659 -9.3 3
-10.1653101541613 -10.3 3
-10.2452335990741 -10.3 1
-10.2676106726179 -10.3 3
-10.2873668436411 -10.3 3
-9.53507504490658 -9.3 3
-9.3045797561618 -9.3 3
-9.33015840626763 -9.3 3
-9.29947628573521 -9.3 3
-9.30783227630947 -9.3 0
-10.2686295443311 -10.3 3
-10.2594911762502 -10.3 3
-10.2933218588816 -10.3 3
-9.30721225559621 -9.3 0
-10.2683491475222 -10.3 3
-9.32252183852497 -9.3 3
-10.2954022623836 -10.3 3
-9.31780396548251 -9.3 3
-10.28428372127 -10.3 3
-10.26887225117 -10.3 3
-10.2498475140678 -10.3 3
-10.2709174497552 -10.3 1
-9.30236723067738 -9.3 1
-10.2790932739899 -10.3 3
-9.31901708550196 -9.3 3
-10.2906404867389 -10.3 3
-9.30014683585863 -9.3 1
-10.0237897015565 -10.3 3
-9.31489272594118 -9.3 3
-10.2299534226054 -10.3 3
-10.2642989253747 -10.3 1
-9.29875562037715 -9.3 3
-9.54103751530595 -9.3 3
-10.2778747696891 -10.3 3
-9.4057011169894 -9.3 3
-9.28786736083778 -9.3 3
-10.2762139259616 -10.3 3
-10.2530503331563 -10.3 3
-9.30834295469251 -9.3 3
-9.33678438580703 -9.3 3
-9.31462599692358 -9.3 0
-10.2764359240259 -10.3 3
-10.2517552063892 -10.3 3
-9.31702572973089 -9.3 3
-10.2592290031631 -10.3 1
-9.2975135080732 -9.3 3
-10.2526622507192 -10.3 3
-9.31074848595672 -9.3 3
-9.32182685204748 -9.3 3
-10.2687952145283 -10.3 3
-9.90916953305627 -9.3 1
-10.2706540341415 -10.3 3
-9.31940806716745 -9.3 3
-9.34789298670874 -9.3 3
-10.2765610050248 -10.3 3
-9.33200438644058 -9.3 3
-10.258898905295 -10.3 3
-10.2773736173424 -10.3 3
-9.28074892663703 -9.3 3
-10.2766546086863 -10.3 1
-10.2886739814974 -10.3 3
-9.32651863203384 -9.3 1
-9.30538905507538 -9.3 3
-9.2846372061667 -9.3 3
-10.2369210969266 -10.3 3
-10.252556221793 -10.3 3
-9.3011147639861 -9.3 1
-9.20346377961561 -9.3 3
-9.5834192651688 -9.3 3
-10.2929598695005 -10.3 0
-9.94996043484994 -9.3 3
-9.33582391283839 -9.3 3
-9.28629722154326 -9.3 3
-9.3141244304014 -9.3 3
-10.2429307833322 -10.3 3
-9.33065955861432 -9.3 3
-10.3012056893936 -10.3 0
-9.30419208790019 -9.3 3
-9.31161452691289 -9.3 3
-9.3295251319386 -9.3 3
-9.42783589786971 -9.3 1
-9.74213462754709 -9.3 3
-9.3128976425907 -9.3 3
-9.30036344964156 -9.3 3
-9.30238421187261 -9.3 1
-9.30821290358769 -9.3 0
-9.29051849816942 -9.3 3
-10.2839739180012 -10.3 3
-9.31596626881941 -9.3 3
-10.2347557874484 -10.3 3
-9.61676701917513 -9.3 3
-9.29785354615305 -9.3 3
-9.27688384093498 -9.3 3
-10.2521975458159 -10.3 3
-9.32015441140612 -9.3 3
-9.73535043296934 -9.3 3
-9.32475838618797 -9.3 3
-9.30432379570701 -9.3 2
-10.3040042732008 -10.3 0
-9.30866104147125 -9.3 3
-9.31202663152861 -9.3 3
-9.40011471793781 -9.3 3
-10.2890533662492 -10.3 1
-10.303356088554 -10.3 3
-9.81518193092266 -9.3 1
-9.28665258411634 -9.3 3
-10.260958185847 -10.3 3
-10.2907697094928 -10.3 2
-9.31460031804301 -9.3 3
-10.2958243072111 -10.3 3
-10.2836612155039 -10.3 3
-10.1983746121303 -9.3 3
-10.2836612155039 -10.3 3
-10.2927382856117 -10.3 2
-9.27865485534366 -9.3 3
-10.2866047607337 -10.3 3
-9.29591023473923 -9.3 3
-9.32963695932174 -9.3 3
-10.2922565995132 -10.3 0
-9.2938492974853 -9.3 1
-10.2888210137975 -10.3 1
-9.3275731228394 -9.3 3
-10.249104483233 -10.3 1
-9.5166752986235 -9.3 3
-9.97476996106498 -10.3 3
-9.3112691045516 -9.3 0
-9.84863985561014 -10.3 3
-10.2210730858568 -10.3 3
-9.31466492941996 -9.3 3
-9.29018301601996 -9.3 0
-10.2084332781569 -10.3 3
-10.2814254961918 -10.3 3
-9.20172217166691 -9.3 3
-9.32215653574 -9.3 3
-9.32099932941216 -9.3 3
-9.32221949041496 -9.3 3
-9.34056746476142 -9.3 1
-10.2833717068341 -10.3 3
-9.29935410396475 -9.3 3
-9.25038654958534 -9.3 3
-10.1850530715687 -10.3 1
-9.37060885580593 -9.3 3
-10.302633766494 -10.3 3
-10.1580074118661 -10.3 3
-9.72894645149427 -9.3 3
-9.98396258613543 -10.3 3
-10.2860278142717 -10.3 3
-9.32341231583525 -9.3 3
-9.3180889182218 -9.3 3
-9.38085597168191 -9.3 3
-10.2395366151658 -10.3 3
-9.33996483941888 -9.3 3
-9.3006856781752 -9.3 0
-10.2309404028055 -10.3 1
-9.32385465526192 -9.3 3
-9.95161258089209 -10.3 3
-9.29864379299397 -9.3 0
-10.2760590243271 -10.3 3
-9.31300905579835 -9.3 3
-9.31083463445929 -9.3 3
-10.2641721876738 -10.3 3
-9.31850309371494 -9.3 3
-10.2790464721592 -10.3 3
-10.2777786809747 -10.3 3
-9.54855231545364 -10.3 3
-9.31097379742503 -9.3 2
-10.2603228406405 -10.3 3
-9.32875186629291 -9.3 3
-10.2683491475222 -10.3 3
-10.011280359137 -10.3 3
-9.33440743265183 -9.3 3
-10.287644755397 -10.3 3
-9.28129563828797 -9.3 3
-9.31770580589063 -9.3 3
-9.40311956114059 -9.3 3
-9.29353742333898 -9.3 3
-9.30124564344194 -9.3 3
-9.30394938106121 -9.3 1
-9.78011369191777 -10.3 1
-10.0514284605653 -10.3 3
-9.31366842318343 -9.3 3
-9.53136071908405 -9.3 3
-10.288489673403 -10.3 3
-10.2947979803391 -10.3 0
-10.2764715431183 -10.3 3
-10.1219165735687 -10.3 3
-9.38481424686992 -9.3 3
-9.30269442931698 -9.3 3
-9.30820876183274 -9.3 3
-9.30302162795658 -9.3 1
-10.2430956251785 -10.3 3
-9.57825159754079 -10.3 3
-10.28428372127 -10.3 3
-10.2905270026538 -10.3 3
-9.28627278518915 -9.3 3
-9.32670791023421 -9.3 3
-10.2784802942601 -10.3 3
-10.3057719742056 -10.3 0
-9.30233658169089 -9.3 2
-10.2963362281207 -10.3 3
-10.1848770469841 -10.3 3
-9.33694715677581 -9.3 3
-10.194887254478 -10.3 1
-9.30852933366444 -9.3 3
-9.32315552702948 -9.3 3
-9.31565605137503 -9.3 3
-10.2577996835362 -10.3 3
-9.31263795455649 -9.3 0
-9.29797365704608 -9.3 0
-9.30116529339626 -9.3 3
-10.2703425741707 -10.3 3
-10.2833278042319 -10.3 3
-9.31481776017691 -9.3 3
-10.2760590243271 -10.3 3
-10.2892840619988 -10.3 1
-10.2412268653534 -10.3 3
-10.2854127636644 -10.3 1
-10.2662194571364 -10.3 3
-10.2879736107385 -10.3 3
-10.2642260304879 -10.3 3
-10.061358732189 -10.3 1
-10.2771068883248 -10.3 3
-9.32428705447675 -9.3 3
-10.218245509765 -10.3 3
-9.31259032437477 -9.3 3
-10.2700845428385 -10.3 3
-10.3040875224749 -10.3 0
-10.1443015164469 -10.3 1
-9.37574173269251 -9.3 1
-9.31316147237981 -9.3 3
-10.2655381384502 -10.3 3
-10.2314162904472 -10.3 1
-10.2824282150607 -10.3 3
-10.2955666900544 -10.3 0
-9.31093942085908 -9.3 3
-9.38442492190637 -9.3 3
-10.2955364552434 -10.3 3
-10.2727100012895 -10.3 3
-10.1463094392376 -10.3 3
-9.5027602445802 -9.3 3
-9.31120573570115 -9.3 3
-9.31903323834617 -9.3 3
-10.3056783705441 -10.3 2
-9.3257176166301 -9.3 3
-10.2801374104082 -10.3 3
-10.1330301445763 -9.3 3
-9.33997850721017 -9.3 3
-9.77987347013176 -10.3 1
-9.39451630779691 -9.3 3
-9.28750744233422 -9.3 0
-10.2504447551289 -10.3 1
-9.2947323196367 -9.3 1
-10.2514462314713 -10.3 3
-9.27933990160935 -9.3 0
-10.2601331482646 -10.3 3
-10.2380948702742 -10.3 3
-10.2727033744816 -10.3 3
-10.1055694810296 -10.3 3
-9.31724689944421 -9.3 3
-10.0327052432221 -10.3 3
-9.31831091628613 -9.3 3
-9.27832848505507 -9.3 1
-9.9952194618637 -10.3 1
-10.2747133681499 -10.3 3
-10.2888210137975 -10.3 1
-9.30694801163161 -9.3 3
-9.85943244061058 -10.3 3
-9.31518430548833 -9.3 0
-9.99002487282862 -10.3 3
-10.2778747696891 -10.3 3
-10.2398791382987 -10.3 3
-9.3354441139112 -9.3 3
-9.31203077328351 -9.3 0
-10.4032523182729 -10.3 0
-9.30361472726273 -9.3 3
-9.33010290675155 -9.3 3
-9.28462809430583 -9.3 3
-9.29771189813439 -9.3 0
-9.32125777491986 -9.3 3
-9.30303985167827 -9.3 1
-9.35517377770279 -9.3 3
-9.32239220159562 -9.3 3
-9.31855320894962 -9.3 3
-10.2687952145283 -10.3 3
-9.30006855669043 -9.3 3
-9.29882561603546 -9.3 3
-9.30477193359061 -9.3 0
-10.2865794960286 -10.3 1
-10.2775508844534 -10.3 0
-10.2606392707172 -10.3 3
-9.31530980066277 -9.3 3
-9.64166724982317 -9.3 3
-10.2595110566739 -10.3 3
-9.90901918735223 -9.3 3
-9.29991862516188 -9.3 1
-9.32987014012441 -9.3 3
-9.94060089705576 -10.3 3
-9.27884951782548 -9.3 0
-9.31338305626865 -9.3 3
-9.30683204249353 -9.3 2
-9.35767374097942 -9.3 3
-9.30113630111177 -9.3 1
-10.2509918809553 -10.3 3
-9.31325424769029 -9.3 3
-10.2489073356983 -10.3 3
-10.2618834538986 -10.3 3
-9.31551813093584 -9.3 3
-9.31378273561953 -9.3 0
-10.2140635798107 -10.3 1
-9.32330918613745 -9.3 3
-9.33057133923427 -9.3 2
-10.2790464721592 -10.3 3
-9.19776555318088 -9.3 3
-9.28940270939088 -9.3 0
-10.2836612155039 -10.3 3
-10.2495136886203 -10.3 3
-9.33505685982508 -9.3 3
-10.2697635568313 -10.3 3
-10.2394960259675 -10.3 3
-9.29197391085232 -9.3 0
-10.2720750702585 -10.3 3
-10.2888210137975 -10.3 1
-10.2654569600535 -10.3 3
-9.33202012510931 -9.3 3
-10.2704838080139 -10.3 3
-9.30298766556612 -9.3 1
-10.2692011065116 -10.3 3
-9.32943028575065 -9.3 3
-10.3043091063638 -10.3 0
-10.2519324735002 -10.3 1
-9.28121280318937 -9.3 3
-10.2700845428385 -10.3 3
-9.30794865962304 -9.3 3
-10.2253581455089 -10.3 3
-9.28940188103986 -9.3 0
-9.29582988469355 -9.3 1
-10.2431995832272 -10.3 3
-9.31709324033629 -9.3 3
-10.2888210137975 -10.3 1
-10.2638607277029 -10.3 3
-9.51963292582005 -9.3 3
-10.2778747696891 -10.3 3
-10.188239737813 -9.3 3
-10.2552409073395 -10.3 3
-9.32386915140419 -9.3 3
-10.2790410878778 -10.3 3
-9.32767749506366 -9.3 3
-9.25917204014599 -9.3 0
-10.2295959891548 -10.3 3
-9.31334743717625 -9.3 3
-10.2626567195444 -10.3 3
-10.2992081209901 -10.3 0
-10.2571071821116 -10.3 3
-9.29911015459927 -9.3 3
-10.2601737374629 -10.3 3
-9.41242939787558 -9.3 3
-9.35895685665718 -9.3 3
-9.27495999576931 -9.3 3
-9.31791123693526 -9.3 3
-10.2788306867273 -10.3 3
-10.2778747696891 -10.3 3
-9.34100027815178 -9.3 3
-10.2382961595639 -10.3 3
-10.3240143338013 -10.3 0
-9.30805551690031 -9.3 0
-9.27894560653988 -9.3 3
-9.86694599823177 -10.3 1
-10.2984058630599 -10.3 0
-10.2103206758792 -10.3 3
-9.31053642810423 -9.3 0
-9.30624888339918 -9.3 3
-10.2430455099438 -10.3 3
-9.32122422670493 -9.3 3
-9.31045400718112 -9.3 3
-9.31733718970172 -9.3 3
-10.2926190030697 -10.3 3
-10.2780499659227 -10.3 1
-9.29062245621819 -9.3 0
-9.31406354660387 -9.3 3
-10.2778747696891 -10.3 3
-10.2916552166971 -10.3 2
-9.3132882100807 -9.3 3
-10.3206408744096 -10.3 0
-9.32415741754741 -9.3 3
-9.32739337067539 -9.3 3
-10.262281890723 -10.3 3
-9.8431400192366 -10.3 3
-10.2830536200554 -10.3 1
-9.32072017512976 -9.3 3
-10.2555320727112 -10.3 1
-10.1624523432586 -10.3 3
-9.3115536431154 -9.3 3
-10.2480570334109 -10.3 3
-10.270141284881 -10.3 3
-9.31622057257221 -9.3 3
-9.304597565708 -9.3 3
-9.29363102700043 -9.3 1
-9.28381341111084 -9.3 0
-9.32184631829562 -9.3 3
-10.2178855912615 -10.3 3
-9.9886899852142 -9.3 3
-10.2933433960072 -10.3 0
-10.295377411854 -10.3 3
-9.30904953808383 -9.3 3
-9.84682493859916 -9.3 3
-9.23686868983996 -9.3 3
-9.328050667183 -9.3 3
-10.254306527427 -10.3 3
-9.30078508029358 -9.3 1
-10.2906404867389 -10.3 3
-9.32201157431741 -9.3 3
-9.60406260009828 -10.3 1
-10.2911987953037 -10.3 3
-10.2571543981179 -10.3 3
-9.30085300507442 -9.3 3
-9.32972890628124 -9.3 2
-9.98299258713045 -10.3 3
-10.2836612155039 -10.3 3
-9.31117343001272 -9.3 3
-10.2594866203198 -10.3 3
-10.3101083916188 -10.3 0
-10.2962989523263 -10.3 2
-9.38627421548326 -9.3 1
-9.31232069612872 -9.3 3
-9.30469696782634 -9.3 3
-9.88516682070185 -9.3 1
-9.3831778394965 -9.3 3
-10.26887225117 -10.3 3
-9.32305032645421 -9.3 3
-10.1784511142079 -10.3 1
-10.2747133681499 -10.3 3
-10.2905352861636 -10.3 2
-10.2889349120581 -10.3 2
-10.2484012132457 -10.3 1
-10.2578386160326 -10.3 3
-9.37049081579037 -9.3 3
-9.33001510154699 -9.3 3
-9.30784097399485 -9.3 1
-9.29762699215833 -9.3 1
-9.33075316227577 -9.3 3
-10.3033933643484 -10.3 0
-10.2621129071218 -10.3 3
-9.97550098081041 -9.3 3
-9.32332036887574 -9.3 3
-9.31728583194059 -9.3 3
-10.2905638642727 -10.3 3
-10.2760590243271 -10.3 3
-9.3295967842989 -9.3 3
-9.32053628121079 -9.3 3
-9.33264097417354 -9.3 3
-9.31085120147904 -9.3 0
-9.32866323273738 -9.3 3
-9.30429977352843 -9.3 3
-9.32215653574 -9.3 3
-10.2303642846946 -10.3 3
-10.1985651328572 -10.3 3
-10.1062321618187 -10.3 3
-10.2621261607376 -10.3 3
-10.2877371165319 -10.3 3
-10.2633396949325 -10.3 3
-10.2658139793286 -10.3 3
-10.2964749769109 -10.3 0
-9.27601821415429 -9.3 3
-9.91788295708109 -9.3 3
-9.30614948128084 -9.3 3
-9.2551938845343 -9.3 3
-9.29006704688188 -9.3 0
-9.31643345877568 -9.3 3
-9.35291237951019 -9.3 3
-10.2521254792801 -10.3 3
-10.2848556976261 -10.3 3
-10.2530648292985 -10.3 3
-10.1792405326978 -10.3 3
-9.30673015532223 -9.3 3
-9.32665033984065 -9.3 3
-9.32284075365467 -9.3 3
-9.28609179049863 -9.3 3
-9.29970739566041 -9.3 3
-10.2721794424828 -10.3 3
-9.3143294472705 -9.3 2
-9.30793209260334 -9.3 3
-9.29002065922666 -9.3 0
-9.28346840292504 -9.3 3
-9.29157216062397 -9.3 1
-10.2926082345068 -10.3 3
-10.2464090291237 -10.3 3
-9.30965464847933 -9.3 2
-10.3356414824204 -10.3 2
-10.2663006355331 -10.3 3
-9.31514288793904 -9.3 3
-10.2509997502897 -10.3 3
-9.31809388832772 -9.3 3
-9.31493414349048 -9.3 3
-10.2584350287427 -10.3 3
-9.29920955671761 -9.3 1
-10.296343269104 -10.3 2
-9.27865485534366 -9.3 3
-9.58720565752716 -9.3 3
-9.29342186837638 -9.3 1
-9.34663513573606 -9.3 3
-10.2598718035284 -10.3 3
-10.258898905295 -10.3 3
-9.33075316227577 -9.3 3
-10.2716952713313 -10.3 3
-9.32997244147119 -9.3 3
-9.34006009978231 -9.3 3
-10.27407098196 -10.3 3
-9.3094214676767 -9.3 3
-10.262255797667 -10.3 3
-10.2892840619988 -10.3 1
-10.2687952145283 -10.3 3
-10.2777546587961 -10.3 3
-10.2886135118755 -10.3 0
-10.264885397873 -10.3 3
-10.2369761822672 -10.3 1
-10.278031742201 -10.3 3
-9.29077942873008 -9.3 0
-10.2766546086863 -10.3 3
-9.30160680447197 -9.3 3
-10.2663565492246 -10.3 3
-9.30897374396858 -9.3 3
-10.263489626461 -10.3 3
-9.76153792105009 -10.3 3
-10.227889586123 -10.3 3
-9.3213530352833 -9.3 3
-9.28045486203688 -9.3 0
-9.29105775466147 -9.3 0
-9.3079950472783 -9.3 0
-9.30000601619095 -9.3 1
-10.2625718135683 -10.3 3
-10.2109141893608 -10.3 1
-9.3161054317851 -9.3 3
-10.2700845428385 -10.3 3
-10.259049250999 -10.3 3
-10.308405301991 -10.3 2
-10.2314162904472 -10.3 1
-10.2913702639578 -10.3 0
-10.1554113598751 -10.3 3
-10.2589494347052 -10.3 3
-9.3036553164611 -9.3 2
-10.2701205761064 -10.3 3
-10.2687952145283 -10.3 3
-10.2954225569828 -10.3 2
-10.2726511883695 -10.3 3
-9.32078147310277 -9.3 3
-10.2613632494792 -10.3 3
-10.0398191214924 -10.3 3
-9.31218567491798 -9.3 3
-10.2843822950374 -10.3 3
-10.2435698561181 -10.3 3
-10.3420951649547 -10.3 0
-10.2760590243271 -10.3 3
-9.29201242917321 -9.3 0
-9.94052965887095 -9.3 1
-10.2233096335198 -9.3 3
-10.2864283219736 -10.3 3
-10.3384988791477 -10.3 0
-9.33144152194539 -9.3 3
-10.2836612155039 -10.3 3
-10.268301931516 -10.3 1
-10.2642028366603 -10.3 3
-9.3110462781363 -9.3 3
-10.2557992159043 -10.3 3
-9.7258616724213 -9.3 1
-9.2915464817434 -9.3 0
-9.32060544851817 -9.3 3
-10.2766546086863 -10.3 3
-9.29864379299397 -9.3 3
-10.2352718501129 -9.3 3
-9.3317741048664 -9.3 3
-10.3216779698444 -10.3 0
-9.31500786672825 -9.3 3
-10.2919906988465 -10.3 0
-9.31341329107966 -9.3 3
-9.30063763381799 -9.3 1
-10.2782968145166 -10.3 3
-9.29340115960173 -9.3 3
-9.30919160027801 -9.3 3
-9.49188730953408 -9.3 3
-9.3442503132465 -9.3 3
-10.2805789214839 -10.3 3
-10.2257188923634 -9.3 3
-9.32394328881745 -9.3 3
-9.30069520421155 -9.3 3
-9.2933787941251 -9.3 3
-9.31211278003118 -9.3 3
-10.2912832871043 -10.3 2
-9.91408993791486 -10.3 3
-9.44342794848475 -9.3 1
-9.29906376694405 -9.3 3
-9.34453692268773 -9.3 3
-9.42547344085678 -9.3 3
-9.28025978537962 -9.3 3
-10.2481767301284 -10.3 3
-10.2660997604189 -10.3 3
-9.32092477782337 -9.3 3
-10.2836612155039 -10.3 3
-9.32029108931885 -9.3 3
-9.28188293913727 -9.3 1
-10.2936026698659 -10.3 0
-10.2781154056506 -10.3 3
-9.55451230080005 -9.3 3
-9.3202157093791 -9.3 3
-9.31659001711209 -9.3 3
-9.31301236920228 -9.3 0
-10.1929037680413 -10.3 3
-9.2981890283025 -9.3 1
-10.2876956989826 -10.3 3
-10.3148217087309 -10.3 0
-10.2836612155039 -10.3 3
-9.3118013200603 -9.3 3
-9.28946317901288 -9.3 0
-9.2981848865476 -9.3 1
-9.29928038072698 -9.3 1
-9.30828579847449 -9.3 3
-9.33522128749585 -9.3 2
-10.2432033108067 -10.3 3
-9.31521743952782 -9.3 3
-9.35473972178596 -9.3 3
-10.1387407962758 -10.3 3
-9.30244840907403 -9.3 1
-10.1915465149503 -9.3 1
-9.30122079291235 -9.3 0
-9.30738786600533 -9.3 3
-10.2741869510981 -10.3 3
-9.34960146061798 -9.3 1
-9.89718288010907 -9.3 3
-10.2676885376106 -10.3 3
-10.2702000978011 -10.3 3
-10.3078850975716 -10.3 0
-9.3173748796716 -9.3 3
-10.2853903981878 -10.3 2
-9.28669814342059 -9.3 0
-10.294685324605 -10.3 2
-10.2552512617269 -10.3 3
-9.30298435216219 -9.3 3
-9.31493414349048 -9.3 3
-9.31509815698576 -9.3 3
-9.32531379552428 -9.3 3
-9.32299317023618 -9.3 3
-9.31320703168405 -9.3 3
-9.31316147237981 -9.3 3
-10.2987707516694 -10.3 0
-10.2860278142717 -10.3 3
-9.31366883735892 -9.3 3
-10.2652656109757 -9.3 3
-10.1773154450057 -10.3 3
-9.32097033712761 -9.3 3
-9.28684310484322 -9.3 0
-10.2891660219833 -10.3 0
-10.2879972187416 -10.3 3
-9.29709311994764 -9.3 1
-10.2736286425333 -10.3 3
-10.2238741547169 -10.3 3
-10.3002916040802 -10.3 0
-9.30323865591495 -9.3 1
-10.3184138527829 -10.3 0
-9.27828458245281 -9.3 0
-10.2842427178962 -10.3 1
-9.30880020443699 -9.3 3
-9.33578539451754 -9.3 3
-10.2893805648887 -10.3 3
-9.32787837017786 -9.3 3
-9.3071795357323 -9.3 3
-10.2802877561122 -10.3 3
-10.2684647024848 -10.3 1
-10.1947199275788 -10.3 3
-10.2842998741143 -10.3 3
-9.25640948960671 -9.3 3
-9.31313165174429 -9.3 3
-10.2517552063892 -10.3 3
-9.31366303890203 -9.3 3
-10.2567505770121 -10.3 3
-9.31743742017108 -9.3 3
-9.79144801846328 -9.3 3
-10.2472787976592 -10.3 1
-9.3124312809854 -9.3 0
-9.29998737829378 -9.3 1
-10.2879736107385 -10.3 3
-10.2808129306375 -10.3 3
-10.2984091764639 -10.3 2
-9.35308343398887 -9.3 3
-10.2461191062784 -10.3 3
-9.34100110650276 -9.3 3
-10.28428372127 -10.3 3
-9.31308857749301 -9.3 3
-9.31194918071138 -9.3 3
-9.31603667865325 -9.3 3
-9.31004770102234 -9.3 1
-10.2860278142717 -10.3 3
-9.34181578969779 -9.3 3
-9.29843504854545 -9.3 1
-9.33264428757752 -9.3 3
-10.2639535030134 -10.3 3
-9.31415093763294 -9.3 3
-9.32047995334374 -9.3 3
-10.2911996236546 -10.3 0
-9.3091245038481 -9.3 1
-9.28437834648351 -9.3 0
-10.2443108160753 -10.3 3
-9.29859160688186 -9.3 0
-9.97289664530948 -10.3 1
-9.30758418518909 -9.3 0
-10.2666294908746 -10.3 3
-10.2800765266107 -10.3 3
-9.33227235798464 -9.3 3
-9.31844593749687 -9.3 3
-10.2168998535878 -9.3 3
-9.28572814441565 -9.3 0
-9.29691212525712 -9.3 1
-10.1381485253207 -10.3 3
-10.2811848602303 -10.3 2
-10.2642736606696 -10.3 3
-9.33583675227868 -9.3 1
-9.32836999648819 -9.3 3
-10.1165873774983 -10.3 1
-9.30144113427469 -9.3 1
-9.31839085215632 -9.3 3
-10.28428372127 -10.3 3
-10.2651819475261 -10.3 3
-9.3335032875503 -9.3 3
-9.33907726133708 -9.3 3
-9.32486731434266 -9.3 3
-9.30968405493936 -9.3 3
-10.2944769943319 -10.3 3
-10.2750852977427 -10.3 3
-10.2892124096385 -10.3 1
-9.32129670741624 -9.3 3
-10.2949317590234 -10.3 0
-9.31568752871254 -9.3 3
-10.2712024024945 -10.3 3
-10.249830947048 -10.3 3
-10.2343730892928 -10.3 3
-9.49847684163005 -9.3 3
-9.29219466639019 -9.3 1
-9.30598505361002 -9.3 1
-9.32029813030225 -9.3 3
-9.31718601564672 -9.3 3
-9.31218981667288 -9.3 2
-9.32948619944226 -9.3 3
-10.2700845428385 -10.3 3
-10.2903737577213 -10.3 3
-9.32030392875914 -9.3 3
-10.3047050581352 -10.3 0
-10.2436622172531 -10.3 1
-9.32096246779325 -9.3 3
-10.2673650665505 -10.3 3
-9.32402032545915 -9.3 3
-9.32761702544166 -9.3 3
-9.31801975091446 -9.3 3
-10.2801374104082 -10.3 3
-10.2728909959801 -10.3 3
-9.28238036390453 -9.3 0
-9.32011796396274 -9.3 3
-10.2773015508066 -10.3 3
-10.2760590243271 -10.3 3
-9.29143879611517 -9.3 0
-9.31002782059866 -9.3 3
-9.32294139829951 -9.3 3
-9.29791857170548 -9.3 1
-10.2460491106201 -10.3 3
-9.31467735468476 -9.3 3
-9.52848219940667 -10.3 3
-9.29909731515898 -9.3 3
-10.2927759755816 -10.3 3
-10.2783564557876 -10.3 3
-9.3072097705433 -9.3 3
-9.29480190111957 -9.3 1
-9.34617291588571 -9.3 3
-10.2714057626616 -10.3 3
-10.2703492009786 -10.3 3
-10.2573739111292 -10.3 3
-10.2568271994783 -10.3 1
-10.2482993260744 -10.3 3
-9.31551440335638 -9.3 3
-9.31115189288706 -9.3 3
-10.2766156761899 -10.3 3
-9.36937419866086 -9.3 3
-9.35399710512676 -9.3 3
-9.31028378105341 -9.3 3
-10.1345236614046 -10.3 1
-9.31520004415711 -9.3 3
-10.273257127116 -10.3 3
-9.36420363180441 -9.3 3
-9.30486802230502 -9.3 3
-9.29462711906142 -9.3 1
-9.31099202114672 -9.3 3
-9.33878568178989 -9.3 3
-10.2375667965204 -10.3 1
-10.1887408901597 -10.3 3
-9.98949845577686 -9.3 1
-9.31422010494028 -9.3 3
-10.2489872715685 -10.3 3
-10.2506990588817 -10.3 3
-9.3280751035371 -9.3 3
-10.0774063758465 -10.3 3
-9.29634926076193 -9.3 3
-10.2642989253747 -10.3 1
-10.2836612155039 -10.3 3
-10.2733660552707 -10.3 3
-9.31043619763492 -9.3 0
-9.32307766203676 -9.3 3
-9.30935602794878 -9.3 2
-9.31832002814695 -9.3 3
-9.31512466421735 -9.3 3
-9.29750729544078 -9.3 3
-10.2609904915354 -10.3 3
-10.2927759755816 -10.3 3
-9.40822883002407 -9.3 3
-10.2787453665757 -10.3 3
-9.32228327344089 -9.3 3
-10.2539838847178 -10.3 3
-10.1952082404852 -10.3 3
-10.2733088990526 -10.3 1
-9.42707464331328 -9.3 3
-9.99911809578069 -10.3 3
-10.2891059665368 -10.3 3
-9.31606484258677 -9.3 3
-9.31269635330101 -9.3 3
-9.31050867834619 -9.3 3
-9.31449760252069 -9.3 3
-9.30076892744932 -9.3 1
-10.3392116751713 -10.3 0
-9.29460144018086 -9.3 3
-9.29559794641738 -9.3 1
-9.28955802520078 -9.3 0
-10.2823967377233 -10.3 3
-9.32286104825384 -9.3 3
-10.2566308802945 -10.3 3
-10.0852665983555 -10.3 1
-10.2647458207318 -10.3 3
-9.31329276601114 -9.3 3
-10.3954244014524 -10.3 3
-9.3422200249791 -9.3 3
-10.2883310441891 -10.3 1
-10.2816909826829 -10.3 1
-10.3017064275648 -10.3 2
-9.30058710440783 -9.3 3
-9.31541872881746 -9.3 3
-10.2664654773793 -10.3 3
-10.2326012465331 -10.3 3
-10.2253581455089 -10.3 3
-9.33280415931786 -9.3 3
-10.1753365144994 -10.3 1
-10.2778747696891 -10.3 3
-10.2836612155039 -10.3 3
-10.2011748526395 -10.3 3
-9.3146968209329 -9.3 3
-10.2961307970761 -10.3 2
-10.3010727390603 -10.3 3
-9.26919632960666 -9.3 3
-10.2435023455127 -10.3 1
-10.3045907456991 -10.3 0
-9.31270256593339 -9.3 3
-10.2519680925927 -10.3 3
-10.2663109899204 -10.3 3
-9.29844871633671 -9.3 1
-10.2687952145283 -10.3 3
-10.27407098196 -10.3 3
-9.33479882849285 -9.3 3
-9.30844277098638 -9.3 3
-10.3103250054018 -10.3 0
-9.29546126850465 -9.3 2
-9.30918455929462 -9.3 3
-9.38049563900285 -9.3 3
-9.32581453369548 -9.3 3
-9.31292746322617 -9.3 3
-10.2801303694248 -10.3 3
-10.2624550160792 -10.3 3
-10.2882726454445 -10.3 3
-10.2807110434662 -10.3 3
-9.32587127573806 -9.3 3
-10.2024944157606 -10.3 3
-10.2950050680857 -10.3 0
-9.30454910717531 -9.3 3
-10.2740904482082 -10.3 3
-10.2562763460724 -10.3 3
-9.30373483815576 -9.3 3
-9.29353203905757 -9.3 0
-9.35513194597796 -9.3 3
-10.2986916441502 -10.3 0
-9.34855152574285 -9.3 3
-9.3011408570422 -9.3 3
-9.40651911358836 -9.3 3
-9.6848500150898 -10.3 3
-9.31907341336901 -9.3 3
-9.31990714863671 -9.3 1
-10.2601571704432 -10.3 3
-9.60695437339146 -9.3 3
-10.3037334024283 -10.3 0
-10.0367451109822 -10.3 3
-10.2327739577137 -10.3 1
-10.315748219309 -10.3 0
-9.26942039854842 -9.3 0
-9.71393341821864 -9.3 3
-9.26725094731533 -9.3 3
-9.7155752098735 -10.3 1
-9.32970157069869 -9.3 3
-10.3023550263871 -10.3 0
-10.2952846365436 -10.3 0
-9.29875396367516 -9.3 1
-10.2940234721669 -10.3 0
-9.3025055652921 -9.3 3
-9.42234558753253 -9.3 3
-10.2892840619988 -10.3 1
-9.31989679424938 -9.3 0
-9.31021627044802 -9.3 3
-9.30358904838216 -9.3 1
-10.2731303894151 -10.3 3
-10.2780495517472 -10.3 3
-9.80962618085756 -10.3 1
-9.32110163075894 -9.3 3
-9.32147066112337 -9.3 3
-9.33918618949177 -9.3 3
-10.300334264156 -10.3 0
-10.2856989589301 -10.3 1
-9.30287128225255 -9.3 3
-9.32446183653485 -9.3 3
-9.50338482122385 -10.3 3
-9.30009464974648 -9.3 1
-9.31267523035084 -9.3 3
-10.2607900305967 -10.3 3
-10.2889895832232 -10.3 3
-10.2968895665795 -10.3 0
-9.30247201707716 -9.3 3
-9.32711960067439 -9.3 3
-9.30915308195711 -9.3 3
-9.28401677127795 -9.3 3
-10.1420177527776 -10.3 3
-9.33680509458168 -9.3 3
-9.74673653145146 -9.3 1
-10.3085196144271 -10.3 3
-10.2412699396047 -10.3 1
-10.2647727421388 -10.3 3
-10.2419872915588 -10.3 3
-9.30275821234291 -9.3 0
-10.2210730858568 -10.3 3
-10.2704838080139 -10.3 3
-9.29013952759319 -9.3 3
-10.3206077403701 -10.3 0
-10.2753193068963 -10.3 3
-9.29432601347792 -9.3 1
-10.1781148037075 -10.3 3
-9.31317886775053 -9.3 3
-10.2152381815093 -10.3 3
-10.1738516953565 -10.3 3
-10.2421513050541 -10.3 3
-9.32661886250319 -9.3 3
-10.2851253258721 -10.3 3
-9.98891612503347 -10.3 1
-9.2501579247131 -9.3 3
-10.1478543138271 -9.3 3
-9.29946593134788 -9.3 1
-10.2615156660607 -10.3 1
-9.31210491069681 -9.3 3
-9.30695422426399 -9.3 1
-9.29845078721418 -9.3 1
-9.31400307698187 -9.3 3
-9.31103219616955 -9.3 3
-10.2836612155039 -10.3 1
-10.1100305652663 -9.3 3
-9.30830070879224 -9.3 3
-9.2980432385289 -9.3 1
-10.246387491998 -10.3 3
-9.31732227938397 -9.3 3
-10.2968208134477 -10.3 2
-9.30289737530861 -9.3 0
-9.32064728024296 -9.3 3
-10.260865824712 -10.3 3
-10.2541118649452 -10.3 3
-10.2948509948022 -10.3 0
-10.1155254315339 -10.3 3
-9.32343261043441 -9.3 3
-10.2810672343903 -10.3 1
-9.37528986722948 -9.3 3
-9.32027907822959 -9.3 3
-10.2210548621351 -10.3 1
-9.30944051974936 -9.3 3
-10.2925597759742 -10.3 0
-9.331889659829 -9.3 3
-10.2696368191303 -10.3 3
-10.2625138289992 -10.3 3
-9.31677391103105 -9.3 3
-9.28060355103892 -9.3 0
-10.2607312176767 -10.3 3
-10.2585799901653 -10.3 3
-10.3017072559158 -10.3 2
-10.3112274938013 -10.3 0
-9.31645665260328 -9.3 3
-9.27698862733472 -9.3 3
-10.0290070702437 -10.3 3
-9.80498617280782 -10.3 3
-9.30921355157912 -9.3 3
-10.2964592382421 -10.3 0
-9.30721018471878 -9.3 3
-9.31378770572545 -9.3 3
-10.2897984679613 -10.3 1
-9.31851634733071 -9.3 3
-9.31408508372954 -9.3 3
-10.2565857351658 -10.3 3
-10.2745443845487 -10.3 1
-10.2962422102837 -10.3 0
-9.32470288667188 -9.3 3
-9.28665589752032 -9.3 3
-9.572647388943 -9.3 1
-10.1813387457461 -10.3 3
-9.33753859938002 -9.3 3
-9.29540079888265 -9.3 0
-10.0179879312485 -9.3 3
-10.3203633768292 -10.3 0
-10.2540675481674 -10.3 3
-9.28035711662053 -9.3 3
-9.2890017875135 -9.3 3
-10.2766546086863 -10.3 3
-10.2682505737548 -10.3 3
-10.2625639442339 -10.3 1
-10.2013152581316 -10.3 3
-9.31941469397536 -9.3 3
-9.2859783064135 -9.3 0
-9.29915488555254 -9.3 0
-9.31771574610246 -9.3 3
-9.32031593984845 -9.3 3
-10.272075484434 -10.3 3
-10.0552463302611 -10.3 1
-10.027753361026 -10.3 3
-10.2610480619289 -10.3 3
-9.31493000173557 -9.3 3
-9.29069907868441 -9.3 3
-10.2623953748082 -10.3 3
-10.2760590243271 -10.3 3
-9.28344438074646 -9.3 3
-10.2786285690866 -10.3 3
-10.2797211640375 -10.3 3
-10.0573486850643 -10.3 3
-9.29774668887583 -9.3 1
-9.31464670569822 -9.3 3
-10.2745713059557 -10.3 3
-10.3232240869603 -10.3 0
-10.2553626749345 -10.3 1
-9.3148123758955 -9.3 2
-10.2646174263289 -10.3 3
-9.28025978537962 -9.3 3
-9.20610911849035 -9.3 3
-9.62504514475667 -9.3 3
-10.2428852240279 -10.3 3
-9.31745978564772 -9.3 3
-10.275886727322 -10.3 3
-10.2722341136479 -10.3 3
-9.31399230841906 -9.3 3
-10.2614978565145 -10.3 3
-10.2552409073395 -10.3 3
-10.2935297749791 -10.3 3
-10.2755926627219 -10.3 3
-10.2527036682685 -10.3 3
-9.31294775782533 -9.3 3
-9.33480379859877 -9.3 3
-9.32137457240892 -9.3 3
-10.275219904778 -10.3 3
-9.30223345199309 -9.3 3
-9.29403691898372 -9.3 3
-9.31608306630846 -9.3 3
-10.2801374104082 -10.3 3
-10.2747133681499 -10.3 3
-9.31770207831121 -9.3 3
-10.2813579855864 -10.3 3
-10.1498141922607 -9.3 3
-9.30834212634154 -9.3 3
-9.3142085080265 -9.3 3
-9.31129354090571 -9.3 3
-10.28428372127 -10.3 3
-10.0417794141014 -10.3 3
-9.28836437142957 -9.3 0
-10.2610157562405 -10.3 3
-10.2704254092693 -10.3 3
-10.260079719626 -10.3 3
-9.29960799354202 -9.3 1
-9.31415922114279 -9.3 3
-9.2922232444992 -9.3 3
-9.34211399605285 -9.3 3
-10.1017437419994 -10.3 3
-9.70308284864915 -10.3 1
-9.29313235970666 -9.3 1
-9.30417966263539 -9.3 0
-10.2519680925927 -10.3 3
-10.1170794179842 -10.3 1
-9.30182258990392 -9.3 1
-9.31049086879999 -9.3 3
-10.2207657676409 -10.3 3
-9.32513528588672 -9.3 3
-9.32099104590231 -9.3 1
-10.2693365418979 -10.3 3
-9.32995380357402 -9.3 3
-10.2498727787729 -10.3 3
-9.29658824002149 -9.3 3
-9.63401825681571 -9.3 1
-10.296740463402 -10.3 3
-10.2782326173151 -10.3 3
-10.2354805945615 -10.3 3
-9.30403180198437 -9.3 2
-10.2742308537004 -10.3 3
-10.2735325538189 -10.3 3
-10.22378013688 -10.3 3
-9.93827571583723 -10.3 3
-10.2594170388369 -10.3 3
-9.2260943285612 -9.3 3
-9.32890096947044 -9.3 3
-10.2906404867389 -9.3 3
-9.32246799571087 -9.3 3
-9.33536707726945 -9.3 3
-10.2890512953717 -10.3 0
-10.28428372127 -10.3 3
-10.2527036682685 -10.3 3
-10.027753361026 -10.3 3
-10.2760590243271 -10.3 3
-10.0833820998617 -10.3 3
-9.30014476498116 -9.3 1
-9.38264769486528 -9.3 3
-10.2490034244127 -9.3 3
-10.2520302189166 -10.3 1
-9.23865461456644 -9.3 3
-10.2750285557002 -10.3 3
-9.31740511448261 -9.3 3
-9.31243583691583 -9.3 3
-9.32942365894279 -9.3 3
-10.2393129603995 -10.3 3
-10.2917305966369 -10.3 0
-9.29396526662338 -9.3 0
-9.30789895856389 -9.3 0
-10.3369411651179 -10.3 0
-9.29283456752708 -9.3 0
-10.2956267455009 -10.3 2
-10.2797675516928 -10.3 3
-10.249288377152 -10.3 3
-9.31515365650185 -9.3 3
-9.27820588910912 -9.3 0
-9.30731000101261 -9.3 3
-9.28215091068133 -9.3 3
-10.2858062303829 -10.3 1
-9.29231270640575 -9.3 1
-9.30866311234872 -9.3 3
-10.2520476142874 -10.3 3
-9.48552143220438 -10.3 3
-10.3112270796258 -10.3 0
-10.079011720058 -9.3 3
-9.87587106593364 -9.3 3
-9.2975371160763 -9.3 3
-9.29968461600828 -9.3 3
-9.32390187126815 -9.3 3
-9.29733831183957 -9.3 1
-10.2936043265678 -10.3 3
-9.32040043164907 -9.3 3
-10.2711932906336 -10.3 3
-9.29393586016335 -9.3 0
-9.29138081154613 -9.3 0
-9.3035824215743 -9.3 3
-10.2713887814664 -10.3 3
-10.246994673271 -10.3 3
-10.2772174731814 -10.3 3
-10.217581172274 -10.3 3
-9.50391745090804 -9.3 3
-9.31504845592662 -9.3 3
-10.2447854611905 -10.3 3
-10.2838480086513 -10.3 3
-9.32089164378392 -9.3 3
-9.31472084311152 -9.3 3
-10.2993265751812 -10.3 0
-9.34904066700027 -9.3 3
-10.2874248282101 -10.3 1
-10.2819775921242 -10.3 3
-10.2708768605569 -10.3 3
-9.31202538900211 -9.3 3
-10.2765245575814 -10.3 3
-10.1767355993153 -10.3 3
-10.0679905101853 -9.3 3
-10.1910453626035 -10.3 3
-10.2965474576222 -10.3 0
-9.29908199066574 -9.3 3
-9.31953563321936 -9.3 3
-10.1881320521847 -10.3 3
-10.2852640746624 -10.3 3
-10.2949810459071 -10.3 3
-9.30007187009436 -9.3 0
-10.2618834538986 -10.3 3
-10.1679927688304 -10.3 3
-10.3509746733523 -10.3 0
-10.2679556808037 -10.3 2
-9.32988339374018 -9.3 3
-10.3398064311795 -10.3 0
-10.2931363082606 -10.3 3
-10.0972300574751 -10.3 3
-9.27298976294838 -9.3 3
-9.33978674395684 -9.3 3
-10.263128465431 -10.3 3
-9.32517587508504 -9.3 3
-9.30551413607433 -9.3 3
-10.2726735538461 -10.3 3
-10.2895362948742 -10.3 1
-9.29934043617345 -9.3 3
-9.31646659281512 -9.3 3
-10.2648356968138 -10.3 3
-9.37847280589433 -9.3 3
-10.262255797667 -10.3 3
-10.2944769943319 -10.3 3
-10.265125619659 -10.3 3
-10.2128500456158 -10.3 3
-10.3332947640763 -10.3 0
-9.29459232832003 -9.3 3
-9.30092589996122 -9.3 0
-9.33377954260421 -9.3 3
-9.33111266660384 -9.3 3
-10.2862440138791 -10.3 1
-9.42867253236585 -9.3 3
-9.41593746430256 -9.3 3
-9.29660480704123 -9.3 1
-9.33388598570594 -9.3 3
-9.2700275798214 -9.3 3
-10.2704838080139 -10.3 3
-9.32640473377322 -9.3 3
-9.31220472699064 -9.3 3
-10.2987736508978 -10.3 3
-10.2917782268186 -10.3 1
-9.31631914633958 -9.3 3
-10.2621452128103 -10.3 3
-9.32086679325433 -9.3 3
-10.2735325538189 -10.3 3
-10.2341204422419 -10.3 1
-10.3011075298018 -10.3 0
-10.2798271929638 -10.3 3
-9.29659693770687 -9.3 3
-9.33557954929743 -9.3 3
-10.2577996835362 -10.3 3
-10.2692735872229 -10.3 3
-10.2473098608212 -10.3 3
-10.2706648027044 -10.3 1
-10.2683491475222 -10.3 3
-10.287584285775 -10.3 3
-10.2841205361258 -10.3 3
-10.2722705610913 -10.3 3
-10.2780495517472 -10.3 3
-9.42890364229105 -9.3 3
-10.2504845159762 -10.3 3
-10.2826531123535 -10.3 3
-9.31953231981543 -9.3 3
-9.31115686299298 -9.3 1
-9.32579630997379 -9.3 3
-10.2610323232602 -10.3 3
-10.27407098196 -10.3 1
-9.31214011561373 -9.3 3
-10.2831145038529 -10.3 3
-9.32023724650476 -9.3 0
-9.32302961767956 -9.3 3
-9.29801383206892 -9.3 3
-10.27407098196 -10.3 3
-9.3167341501837 -9.3 3
-10.2613321863173 -10.3 3
-9.44094952233374 -10.3 3
-10.2760590243271 -10.3 3
-9.28741549537476 -9.3 0
-10.2620901274697 -10.3 3
-9.3170791583695 -9.3 3
-9.29571184467799 -9.3 3
-10.2647951076155 -10.3 2
-9.32843874962009 -9.3 3
-10.3110477416373 -10.3 0
-10.2155583391655 -10.3 3
-9.30401647749112 -9.3 0
-10.3208007461499 -10.3 0
-9.29039755892541 -9.3 3
-9.31285166911092 -9.3 3
-9.31565729390154 -9.3 3
-9.40152788472044 -9.3 3
-10.3004908224924 -10.3 3
-10.2912298584657 -10.3 2
-10.2567882669819 -10.3 3
-10.2865964772238 -10.3 3
-9.30655951501904 -9.3 2
-9.32034990223891 -9.3 3
-9.29063778071143 -9.3 1
-10.2511182044807 -10.3 3
-9.33567191043242 -9.3 3
-10.2687952145283 -10.3 3
-10.27407098196 -10.3 3
-9.3016279274221 -9.3 1
-9.30849702797596 -9.3 3
-10.2563873451046 -10.3 3
-10.2727033744816 -10.3 3
-9.30469572529988 -9.3 3
-9.3796606612087 -9.3 3
-9.29650333404538 -9.3 3
-10.273257127116 -10.3 3
-10.2953115579506 -10.3 0
-9.32254337565059 -9.3 3
-10.0578933258378 -10.3 3
-10.2491028265311 -10.3 3
-9.32283164179385 -9.3 3
-10.2461692215131 -10.3 3
-9.32599014410459 -9.3 3
-9.31383740678464 -9.3 3
-10.2903149448013 -10.3 1
-10.144289919533 -10.3 3
-10.2888210137975 -10.3 1
-9.30010251908085 -9.3 1
-9.31404325200471 -9.3 3
-9.27538452564978 -9.3 3
-9.31780023790309 -9.3 3
-10.3022564526197 -10.3 0
-10.2500914634332 -10.3 1
-10.2398691980868 -10.3 3
-9.31517643615397 -9.3 3
-9.31500041156941 -9.3 3
-9.30358987673318 -9.3 3
-9.31528205090473 -9.3 3
-9.30072502484706 -9.3 2
-10.2528237791615 -10.3 3
-9.3039676047829 -9.3 2
-9.94677294025466 -9.3 3
-9.32071023491792 -9.3 3
-9.28020594256552 -9.3 0
-10.2326600594531 -10.3 3
-10.2641489938462 -10.3 3
-9.31146749461283 -9.3 3
-10.2771959360558 -10.3 3
-10.2961705579234 -10.3 2
-10.2418452293647 -10.3 1
-9.27424595721912 -9.3 0
-10.2255014502295 -10.3 1
-10.2942554104431 -10.3 3
-9.31832002814695 -9.3 3
-9.83948077875466 -10.3 3
-10.2852309406229 -10.3 3
-9.30728515048301 -9.3 3
-10.1321516783553 -9.3 3
-9.68356855611398 -9.3 1
-10.2744503667117 -10.3 3
-9.30207979288512 -9.3 3
-9.31459120618214 -9.3 3
-10.2699093466048 -10.3 3
-10.2766546086863 -10.3 3
-10.2710972019192 -10.3 3
-9.90083383708117 -10.3 3
-10.2362484759257 -10.3 3
-10.2780532793266 -10.3 3
-9.30466176290942 -9.3 3
-10.0502182397743 -9.3 3
-9.31152547918188 -9.3 3
-9.30869666056366 -9.3 1
-10.2936871616665 -10.3 3
-10.3040249819755 -10.3 0
-9.33037626257701 -9.3 3
-10.24130804375 -10.3 3
-10.2608190228813 -10.3 3
-9.31972325471775 -9.3 0
-9.57943489692473 -9.3 3
-10.3038692519901 -10.3 0
-9.32310913937427 -9.3 3
-9.299125893268 -9.3 3
-9.63048368315719 -9.3 1
-9.32117079806632 -9.3 3
-10.2680165646012 -10.3 3
-9.33316366364589 -9.3 3
-10.2782396582985 -10.3 1
-9.3104188022642 -9.3 0
-9.31756415787198 -9.3 3
-10.2888210137975 -10.3 1
-9.29958314301243 -9.3 1
-9.31397367052189 -9.3 3
-10.2586673811943 -10.3 3
-9.31394757746579 -9.3 1
-10.2801374104082 -10.3 3
-10.2790464721592 -10.3 3
-10.2693526947421 -10.3 3
-10.1845212702355 -10.3 3
-9.41497450628097 -9.3 3
-9.75905203974025 -9.3 1
-10.2778747696891 -10.3 3
-9.3050983038792 -9.3 3
-9.32331995470025 -9.3 3
-10.2560179005647 -10.3 3
-9.54224193764002 -9.3 3
-9.81567562811047 -9.3 3
-10.2572430316734 -10.3 3
-10.229463452997 -10.3 1
-9.2919879928191 -9.3 0
-10.2443704573464 -10.3 3
-9.30771133706547 -9.3 0
-10.2836612155039 -10.3 1
-10.2687575245584 -10.3 3
-9.33937215428821 -9.3 3
-9.31402544245851 -9.3 3
-9.63725462411917 -9.3 3
-9.58519732056087 -10.3 3
-9.28622764006039 -9.3 3
-9.29295633512206 -9.3 0
-10.2621129071218 -10.3 3
-10.2143236820204 -10.3 3
-9.31391361507537 -9.3 3
-9.30023339853669 -9.3 1
-10.2576128903888 -10.3 3
-9.28135610790997 -9.3 0
-9.3028932335537 -9.3 3
-9.38715972268762 -9.3 3
-9.31046518991942 -9.3 2
-10.2567505770121 -10.3 3
-10.2867762293878 -10.3 0
-10.2975812396531 -10.3 0
-9.31789052816056 -9.3 3
-10.3181790152783 -10.3 0
-10.2802277006657 -10.3 1
-9.22876534631651 -9.3 3
-9.25664267040933 -9.3 0
-9.93528536877672 -10.3 1
-10.2732003850734 -10.3 3
-9.46926918585324 -9.3 3
-10.2692735872229 -9.3 3
-9.3124134714392 -9.3 3
-10.2684348818492 -10.3 3
-9.31379888846379 -9.3 3
-9.33149702146147 -9.3 3
-10.2957994566815 -10.3 2
-10.2897984679613 -10.3 1
-10.2822182280857 -10.3 3
-10.2754841487426 -10.3 1
-10.2380961128007 -10.3 3
-10.2778747696891 -10.3 3
-9.27013857885357 -9.3 3
-9.26163721268119 -9.3 3
-9.30490488392393 -9.3 3
-10.27407098196 -10.3 3
-10.2789644654115 -10.3 3
-10.1897113033401 -10.3 3
-9.31902329813434 -9.3 3
-9.95989650493057 -9.3 3
-10.2916784105247 -10.3 0
-9.78100085582412 -10.3 3
-10.2611793555603 -10.3 3
-10.2687786475086 -10.3 3
-10.3262927131891 -10.3 0
-9.30545946490922 -9.3 1
-10.2633637171112 -9.3 3
-9.28857063082512 -9.3 3
-10.2983971653746 -10.3 3
-10.2538252555039 -10.3 3
-9.56736085294846 -9.3 3
-9.31100527476249 -9.3 0
-9.31504928427759 -9.3 3
-9.33724950488582 -9.3 3
-9.29276001593834 -9.3 1
-9.30926490934029 -9.3 0
-9.31634648192213 -9.3 3
-10.362142915525 -10.3 0
-9.29891259288905 -9.3 1
-9.30917461908278 -9.3 3
-10.2542576547188 -10.3 3
-9.31205065370719 -9.3 2
-9.31781266316789 -9.3 2
-9.32058018381309 -9.3 3
-9.30024251039755 -9.3 3
-9.3220836408532 -9.3 3
-9.31192308765532 -9.3 3
-9.55130575413206 -9.3 3
-9.68816176233302 -9.3 3
-9.97079718973474 -9.3 3
-9.38092969491968 -9.3 3
-9.31472125728701 -9.3 3
-10.2765489939355 -10.3 1
-10.2747415320834 -10.3 3
-10.2901004018958 -10.3 0
-9.31302230941412 -9.3 3
-10.2684323967963 -10.3 3
-10.1543601824734 -9.3 1
-9.29691833788954 -9.3 1
-10.2837233418278 -10.3 3
-9.28232445021297 -9.3 0
-9.31107609877181 -9.3 3
-10.2291855412411 -10.3 3
-10.2860278142717 -10.3 3
-9.30826094794489 -9.3 0
-9.56504809699473 -10.3 3
-10.2415184449005 -10.3 3
-9.30754608104372 -9.3 3
-9.32151207867267 -9.3 3
-9.30833715623562 -9.3 3
-10.2381992424985 -10.3 3
-10.2707265148528 -10.3 3
-9.31841073257995 -9.3 3
-9.30892362873391 -9.3 0
-9.3078741080343 -9.3 3
-10.3183123797871 -10.3 0
-9.2988533657935 -9.3 1
-9.49724756876639 -9.3 3
-10.2650568665271 -10.3 3
-10.2234210467275 -10.3 3
-9.32145740750756 -9.3 3
-9.31857888783019 -9.3 3
-9.27014810488992 -9.3 0
-9.32680524147511 -9.3 3
-9.30341385214858 -9.3 2
-10.2201200680471 -10.3 3
-10.0586657631326 -10.3 3
-9.29773757701496 -9.3 1
-9.3133871980236 -9.3 3
-10.0329988936467 -10.3 3
-10.2916709553659 -10.3 3
-9.27930593921889 -9.3 3
-9.42297264922914 -9.3 1
-9.34471046221937 -9.3 3
-10.2718824786542 -10.3 3
-10.2775641380692 -10.3 1
-9.35486024685448 -9.3 3
-9.97996247922259 -10.3 3
-10.2487317252892 -10.3 3
-9.3229293872102 -9.3 3
-9.391065397588 -9.3 3
-9.30226865691001 -9.3 1
-9.29791898588097 -9.3 2
-9.3174299650122 -9.3 3
-10.27431451715 -10.3 3
-9.29789827710632 -9.3 1
-9.86729059224209 -10.3 1
-10.3025492746934 -10.3 0
-10.1957905712286 -10.3 3
-9.29704880316989 -9.3 1
-10.1096366843724 -10.3 3
-10.2498475140678 -10.3 3
-9.306079071447 -9.3 3
-10.2760590243271 -10.3 3
-10.246994673271 -10.3 3
-10.2836612155039 -10.3 3
-9.28722704552536 -9.3 3
-10.0547936364471 -9.3 3
-10.282532587285 -10.3 3
-9.31604330546115 -9.3 3
-10.2624889784696 -10.3 3
-9.29556481237794 -9.3 1
-9.31305130169862 -9.3 3
-10.2720945365067 -10.3 3
-9.27279427211563 -9.3 0
-9.40339581619454 -9.3 3
-10.2158379076234 -10.3 3
-10.2860278142717 -10.3 3
-9.7177073853122 -10.3 3
-10.1901913327367 -10.3 1
-9.27001101280166 -9.3 3
-10.2668303659888 -10.3 3
-9.2974269453951 -9.3 0
-9.25250712811026 -9.3 3
-9.32275543350308 -9.3 3
-9.32145243740164 -9.3 3
-10.2566308802945 -10.3 3
-9.3057406900691 -9.3 3
-10.2192382884221 -10.3 3
-10.2787751872112 -10.3 3
-9.36079828089974 -9.3 1
-9.3074806413158 -9.3 3
-10.1839588199158 -10.3 3
-9.29958769894286 -9.3 3
-9.32005583763875 -9.3 3
-9.31262221588771 -9.3 3
-9.31926476244686 -9.3 1
-9.31479415217381 -9.3 3
-9.43948044185954 -9.3 3
-9.29848889135955 -9.3 0
-10.2836612155039 -10.3 3
-10.2747137823254 -10.3 1
-9.31843558310955 -9.3 3
-9.28154994204077 -9.3 3
-9.44382224355422 -9.3 1
-9.31652126398023 -9.3 3
-10.2719599294714 -10.3 3
-9.36224292501983 -9.3 3
-9.2988367987738 -9.3 1
-9.33382054597806 -9.3 3
-9.31815891388015 -9.3 3
-9.31957000978531 -9.3 3
-9.32110452998739 -9.3 3
-10.2692060766175 -10.3 3
-10.2498740212993 -10.3 3
-9.30825266443504 -9.3 3
-9.32284489540962 -9.3 3
-10.1328516349388 -10.3 1
-9.25331725537486 -9.3 3
-9.34149770291905 -9.3 3
-10.2498421297863 -10.3 3
-10.227010291551 -10.3 3
-10.2568222293724 -10.3 3
-10.2766546086863 -10.3 3
-10.1719415179821 -10.3 3
-9.32329551834614 -9.3 3
-9.29608253174437 -9.3 3
-10.2400158162114 -10.3 3
-10.2760590243271 -10.3 3
-10.365589683979 -10.3 0
-9.30432213900506 -9.3 1
-10.1818639202714 -10.3 1
-9.33370789024391 -9.3 3
-10.2525081774358 -10.3 3
-9.32464490210284 -9.3 3
-9.33256435170733 -9.3 3
-9.99220136504511 -10.3 3
-9.29252559260921 -9.3 3
-9.32507233121176 -9.3 3
-10.2526307733817 -10.3 3
-9.31355742415127 -9.3 3
-10.2931180845389 -10.3 3
-10.1767289725074 -10.3 3
-9.31798951610346 -9.3 3
-10.2697900640628 -10.3 3
-10.2703951744583 -10.3 3
-10.28428372127 -10.3 3
-10.1684288956247 -10.3 1
-9.32462377915271 -9.3 2
-9.30828455594798 -9.3 3
-10.2641088188233 -10.3 3
-9.32712829835977 -9.3 3
-9.32348438237103 -9.3 3
-9.75819055471447 -9.3 3
-9.33836073773393 -9.3 3
-9.29941457358675 -9.3 3
-10.28428372127 -10.3 3
-9.28773689555743 -9.3 3
-9.30769974015169 -9.3 3
-10.2433279776301 -10.3 3
-10.3006345413885 -10.3 2
-9.31507620568466 -9.3 3
-10.2935662224225 -10.3 2
-9.30240699152473 -9.3 1
-10.3029265885676 -10.3 3
-10.2927507108765 -10.3 2
-9.28080194110016 -9.3 3
-9.28138634272097 -9.3 0
-10.2155401154438 -10.3 3
-10.2790464721592 -10.3 3
-9.31289184413376 -9.3 3
-10.2939725285813 -10.3 0
-9.99879586724701 -10.3 3
-10.2860278142717 -10.3 3
-9.31932895964828 -9.3 3
-10.2610650431242 -10.3 3
-9.31617169986404 -9.3 2
-10.2586673811943 -10.3 3
-9.3109307231737 -9.3 3
-9.32381282353709 -9.3 3
-10.2415184449005 -10.3 3
-10.2952204393421 -10.3 0
-9.31948220458075 -9.3 3
-10.2641887546935 -10.3 3
-9.87817139662258 -9.3 3
-9.30147054073472 -9.3 1
-9.30053740334864 -9.3 3
-10.2826576682839 -10.3 1
-9.32564555009427 -9.3 3
-10.2989678992041 -10.3 0
-9.32717468601499 -9.3 3
-10.305471696973 -10.3 2
-10.2724540408347 -10.3 1
-9.29115384337588 -9.3 3
-9.31280031134979 -9.3 3
-9.31806903779812 -9.3 3
-9.88516516399987 -10.3 3
-9.31061429309695 -9.3 1
-10.2780164177078 -10.3 3
-9.30437929522309 -9.3 3
-10.2813687541493 -10.3 3
-9.32587583166845 -9.3 3
-9.31564983874266 -9.3 3
-10.2517730159354 -10.3 3
-10.2255234015306 -10.3 3
-10.1412034837581 -10.3 3
-9.2098106048726 -9.3 3
-9.31255884703727 -9.3 3
-10.2514462314713 -10.3 3
-9.3240725115713 -9.3 3
-9.30360437287541 -9.3 0
-9.32888481662618 -9.3 1
-9.31813944763196 -9.3 3
-9.31929748231082 -9.3 2
-9.2789907516686 -9.3 3
-10.2412368055652 -10.3 3
-9.29282835489471 -9.3 1
-10.3554738617343 -10.3 0
-9.55130575413206 -9.3 3
-10.2778747696891 -10.3 3
-9.27662705212921 -9.3 3
-10.2687952145283 -10.3 3
-10.2961192001623 -10.3 3
-10.1476799459445 -10.3 3
-9.45871640846332 -9.3 3
-10.2895362948742 -10.3 1
-10.2883405702254 -10.3 2
-9.29634263395406 -9.3 1
-9.32843626456713 -9.3 3
-10.2760590243271 -10.3 3
-9.31590124326697 -9.3 3
-10.2749457206015 -10.3 3
-10.2618834538986 -10.3 3
-10.2555250317278 -10.3 1
-9.28291257941324 -9.3 0
-10.1484428572028 -10.3 3
-9.30140095925189 -9.3 3
-9.29292858536402 -9.3 0
-9.33017621581383 -9.3 3
-10.2575735437169 -10.3 2
-10.2725265215461 -10.3 3
-10.2700845428385 -10.3 3
-10.2893805648887 -10.3 1
-10.3246645893255 -10.3 0
-9.27868467597917 -9.3 0
-9.30587446875339 -9.3 3
-10.1233251844209 -10.3 1
-10.2350672474193 -10.3 3
-9.40820480784549 -9.3 3
-9.78298972654223 -9.3 3
-9.32154107095717 -9.3 3
-9.34228380800503 -9.3 1
-9.31755835941508 -9.3 3
-9.97952469572635 -9.3 3
-10.177418160528 -9.3 3
-9.31358600226028 -9.3 3
-10.2766546086863 -10.3 3
-10.2949561953775 -10.3 3
-10.2897061068263 -10.3 1
-9.30609066836078 -9.3 3
-10.2751681328414 -10.3 1
-10.2703641112964 -10.3 3
-10.3047149983471 -10.3 0
-9.67794156786407 -9.3 3
-9.30509167707129 -9.3 2
-9.26169436889926 -9.3 3
-10.2904404399757 -10.3 1
-10.2751225735371 -10.3 3
-9.30350082900212 -9.3 3
-10.2836612155039 -10.3 3
-10.2565857351658 -10.3 3
-9.29948125584113 -9.3 3
-10.2450492909796 -10.3 3
-10.2806265516656 -10.3 1
-10.3406919383839 -10.3 0
-10.1141362869299 -10.3 3
-9.32050853145275 -9.3 3
-9.3210863062657 -9.3 3
-9.31401798729963 -9.3 3
-9.32877091836557 -9.3 3
-9.31105083406673 -9.3 3
-9.3153392071228 -9.3 3
-9.27942356505896 -9.3 3
-9.33356831310273 -9.3 3
-10.2752286024634 -10.3 3
-9.34344846949175 -9.3 3
-9.31797916171609 -9.3 3
-10.3163756951812 -10.3 0
-10.2740904482082 -10.3 3
-9.32143379950447 -9.3 1
-10.2985379850423 -10.3 0
-9.33637518041976 -9.3 3
-10.2381992424985 -10.3 3
-9.28504765408043 -9.3 0
-9.31739600262174 -9.3 3
-10.2788903279983 -10.3 3
-9.30392784393555 -9.3 2
-9.29780633014686 -9.3 2
-9.31762462749398 -9.3 3
-9.32133771079006 -9.3 3
-9.31351103649605 -9.3 3
-9.29202444026248 -9.3 0
-9.2859136950366 -9.3 3
-9.29767462234 -9.3 1
-9.63757726682834 -9.3 3
-10.2543487733273 -10.3 1
-10.2701971985726 -10.3 3
-9.31155695651938 -9.3 2
-10.2658992994802 -10.3 3
-10.276911397492 -10.3 3
-10.2461692215131 -10.3 3
-10.2600105523186 -10.3 3
-9.32286726088626 -9.3 3
-9.30606788870866 -9.3 3
-10.2633869109388 -10.3 3
-9.27845356605402 -9.3 3
-10.2486435059092 -10.3 3
-9.28405280454589 -9.3 3
-9.31558398483925 -9.3 3
-9.57766305416503 -10.3 1
-9.30826177629586 -9.3 2
-9.29662510164039 -9.3 3
-10.2124988247976 -10.3 3
-9.31416087784478 -9.3 2
-10.2924926795442 -10.3 0
-10.2912584365747 -10.3 2
-9.28385110108072 -9.3 0
-10.2435023455127 -10.3 1
-10.2725401893374 -10.3 1
-9.76822644108896 -9.3 3
-10.2176321158597 -10.3 3
-10.3273086856738 -10.3 1
-10.3048848102992 -10.3 0
-9.35869592609651 -9.3 3
-10.2447042827938 -10.3 3
-10.2979510983684 -10.3 0
-9.31649310004671 -9.3 3
-10.2766326573851 -10.3 3
-9.28268768212046 -9.3 0
-9.99359465140406 -10.3 3
-10.0943941978735 -9.3 3
-10.2718725384424 -10.3 3
-9.40679661116878 -9.3 1
-9.3119719603635 -9.3 3
-9.31256091791474 -9.3 3
-9.31702407302891 -9.3 3
-9.31746641245558 -9.3 3
-9.35350299376342 -9.3 3
-10.2602139124858 -10.3 3
-9.87683443813068 -9.3 3
-10.2836612155039 -10.3 3
-9.8172648194777 -9.3 3
-9.27993631431947 -9.3 0
-10.2888578754164 -10.3 0
-9.33252334833352 -9.3 3
-9.30908557135176 -9.3 3
-9.30033238647954 -9.3 3
-10.2700708750472 -10.3 3
-9.44913818600878 -9.3 3
-10.2626596187728 -10.3 3
-9.31479332382284 -9.3 3
-9.72498941883275 -10.3 3
-9.3168124293519 -9.3 3
-9.90736786966106 -10.3 3
-10.2731303894151 -10.3 3
-10.2255014502295 -10.3 1
-10.253639704883 -10.3 3
-9.27204792787696 -9.3 3
-9.43923193656367 -9.3 3
-10.2888210137975 -10.3 1
-9.26859950272101 -9.3 3
-9.30893771070069 -9.3 1
-10.2005950069491 -10.3 3
-9.31924695290065 -9.3 3
-9.2947513717094 -9.3 0
-10.270564572235 -10.3 3
-10.2515348650268 -10.3 3
-10.2966928332203 -10.3 2
-9.31799862796428 -9.3 3
-10.2951955888125 -10.3 3
-9.31889283285398 -9.3 3
-10.2311259534265 -10.3 3
-10.2409212038394 -10.3 3
-10.2741401492674 -10.3 3
-10.2836612155039 -10.3 3
-10.2618834538986 -10.3 3
-10.2594551429823 -10.3 3
-9.29613223280356 -9.3 3
-10.2893954752065 -10.3 3
-9.34074017594209 -9.3 3
-9.41595775890172 -9.3 3
-9.32856962907593 -9.3 3
-10.2801374104082 -10.3 3
-10.2900995735448 -10.3 3
-9.40428463680283 -9.3 3
-9.29845368644263 -9.3 1
-10.2641489938462 -9.3 3
-9.2980680890585 -9.3 1
-10.2267547452718 -10.3 1
-10.3542648834698 -10.3 0
-9.26472240592964 -9.3 0
-9.29843214931701 -9.3 3
-9.27751960031697 -9.3 3
-9.30002879584307 -9.3 3
-10.0238650814963 -10.3 3
-10.1313875245705 -10.3 3
-9.29916316906239 -9.3 1
-10.2718017144331 -10.3 3
-10.2942048810329 -10.3 2
-10.2491852474542 -10.3 1
-10.2969678457477 -10.3 0
-9.3031450522535 -9.3 1
-10.179776475786 -10.3 1
-10.2743509645934 -10.3 3
-10.2754990590604 -10.3 3
-10.2879491743844 -10.3 3
-10.2782781766194 -10.3 3
-9.31481486094846 -9.3 0
-10.262255797667 -10.3 3
-9.3844903616343 -9.3 3
-10.0481270677094 -10.3 3
-9.31723447417941 -9.3 3
-9.31018520728604 -9.3 1
-9.32062947069675 -9.3 3
-10.2355965636995 -10.3 3
-9.31578817335738 -9.3 2
-10.3054679693936 -10.3 0
-9.75687016324231 -9.3 3
-9.30464933764462 -9.3 3
-9.32342556945101 -9.3 3
-10.2626049476077 -10.3 3
-9.32668223135364 -9.3 3
-9.3115014570033 -9.3 3
-9.30715427102721 -9.3 0
-10.2588276671102 -10.3 3
-9.29919216134693 -9.3 1
-9.32037558111948 -9.3 3
-10.2554090625898 -10.3 3
-10.3326577621678 -10.3 0
-10.2282292100274 -10.3 3
-9.31504845592662 -9.3 3
-9.47972049024734 -9.3 3
-10.2801374104082 -10.3 3
-9.29386379362757 -9.3 3
-10.2372217883346 -10.3 3
-9.30088034065697 -9.3 2
-10.2836612155039 -10.3 3
-9.26830336724342 -9.3 3
-9.31047595848223 -9.3 1
-10.3046835210096 -10.3 0
-9.3186940286173 -9.3 3
-9.31505135515506 -9.3 3
-9.31176404426595 -9.3 3
-9.32520403901857 -9.3 3
-10.2557992159043 -9.3 3
-9.29952018833751 -9.3 1
-9.29367865718215 -9.3 3
-9.28360632336427 -9.3 3
-9.31836517327571 -9.3 3
-10.3037160070576 -10.3 0
-9.34551354850058 -9.3 3
-10.2618834538986 -10.3 3
-10.2820865202789 -10.3 0
-9.327537503747 -9.3 3
-9.31422756009916 -9.3 3
-10.2801374104082 -10.3 3
-10.2683491475222 -10.3 3
-9.32133646826355 -9.3 3
-9.29964071340598 -9.3 1
-10.2836612155039 -10.3 1
-10.28428372127 -10.3 3
-9.72386368984237 -10.3 1
-9.29890389520367 -9.3 2
-9.64550831334665 -9.3 3
-9.30622071946565 -9.3 3
-9.33088818348655 -9.3 3
-10.2516980501712 -10.3 3
-10.27407098196 -10.3 3
-10.2698298249102 -10.3 3
-9.41591468465044 -10.3 3
-10.2632891655224 -10.3 3
-9.59019269118374 -9.3 3
-10.2802227305598 -10.3 3
-10.2382961595639 -10.3 3
-10.2398791382987 -10.3 3
-10.1935523668636 -10.3 3
-10.2524626181315 -10.3 1
-9.30866186982226 -9.3 3
-9.32722728630262 -9.3 3
-9.33912033558837 -9.3 3
-10.2724478282024 -10.3 3
-9.85488810709977 -10.3 3
-9.27802945034903 -9.3 0
-9.2832961059199 -9.3 0
-9.3161190995764 -9.3 3
-10.2966468597405 -10.3 0
-9.30550875179293 -9.3 0
-9.32459768609661 -9.3 3
-9.32653975498397 -9.3 3
-9.30766122183079 -9.3 3
-9.30191992114478 -9.3 0
-9.2993801970208 -9.3 1
-9.31739020416485 -9.3 3
-10.2464090291237 -10.3 3
-10.2491036548821 -10.3 1
-9.30876292864259 -9.3 3
-10.3042917109931 -10.3 0
-9.28149692757765 -9.3 0
-9.29606637890011 -9.3 0
-10.2860278142717 -10.3 3
-9.30682458733465 -9.3 3
-9.31360381180648 -9.3 3
-9.33182546262753 -9.3 3
-10.0644145189775 -10.3 3
-9.31101355827234 -9.3 3
-10.2778466057556 -10.3 3
-9.78625508613019 -9.3 3
-10.2076761653554 -9.3 3
-10.2867232149247 -10.3 3
-9.78871280350655 -10.3 3
-9.29743854230893 -9.3 3
-9.32418516730545 -9.3 3
-9.30610723538052 -9.3 1
-9.32434959497623 -9.3 1
-9.6673312200806 -9.3 3
-10.2836612155039 -10.3 3
-9.43080098022513 -9.3 3
-9.32298778595473 -9.3 3
-10.259685838732 -10.3 3
-10.2504447551289 -10.3 3
-10.2774481689312 -10.3 3
-10.2855602101399 -10.3 1
-9.67956762085016 -10.3 3
-10.2608558845001 -10.3 3
-10.2602615426675 -10.3 3
-9.32388861765233 -9.3 3
-10.1887123120507 -10.3 3
-10.2701512250928 -10.3 3
-9.29501271644556 -9.3 1
-10.2328099909816 -10.3 3
-9.324061328833 -9.3 3
-9.29824866957353 -9.3 3
-10.1788487226813 -10.3 3
-9.29151666110789 -9.3 3
-9.26535319520571 -9.3 3
-10.2301195069781 -10.3 3
-10.2906404867389 -10.3 3
-9.29853072308438 -9.3 1
-10.3085125734437 -10.3 2
-9.51116552203813 -9.3 3
-9.31854492543977 -9.3 3
-10.3012466927674 -10.3 0
-9.37932352235726 -9.3 1
-9.30537952903908 -9.3 3
-10.2456535730241 -9.3 1
-9.31381794053645 -9.3 3
-10.2763501896988 -10.3 3
-10.2148488565458 -10.3 3
-9.3173446448606 -9.3 3
-10.2889618334651 -10.3 3
-9.30648165002632 -9.3 3
-9.31772817136726 -9.3 0
-10.3089130811456 -10.3 0
-10.2760590243271 -10.3 3
-9.30219990377816 -9.3 1
-10.2642657913352 -10.3 3
-10.3614044406207 -10.3 3
-10.2461692215131 -10.3 3
-10.2497220188933 -10.3 3
-10.2882544217229 -10.3 1
-10.2372507806192 -10.3 3
-9.31709324033629 -9.3 3
-9.31616093130118 -9.3 3
-10.1938120548978 -9.3 3
-9.31559682427953 -9.3 3
-10.2954548626713 -10.3 0
-10.2892240065523 -10.3 3
-10.2061022984814 -10.3 3
-9.31289557171322 -9.3 3
-10.27407098196 -10.3 3
-9.30422025183372 -9.3 1
-10.2788306867273 -10.3 3
-9.41618845465139 -10.3 3
-10.082820477893 -10.3 3
-10.0703728476219 -10.3 3
-9.3292116010903 -9.3 1
-9.30062272350024 -9.3 1
-10.249288377152 -10.3 3
-10.241308872101 -10.3 3
-10.1539501487352 -10.3 3
-10.2904172461481 -10.3 1
-9.29771686824031 -9.3 1
-10.2828490173618 -10.3 3
-9.28428350029556 -9.3 3
-9.31326046032266 -9.3 1
-9.31812039555926 -9.3 3
-10.262255797667 -10.3 3
-9.3123281512876 -9.3 3
-10.2628816168371 -10.3 3
-9.30556715053746 -9.3 2
-9.30599126624244 -9.3 2
-9.34778074515007 -9.3 3
-9.3210614557361 -9.3 3
-10.2588276671102 -10.3 3
-9.52705329395532 -9.3 3
-10.2368494445663 -10.3 1
-9.32296169289868 -9.3 3
-10.2762656978982 -10.3 3
-10.2931893227237 -10.3 0
-9.33514632173162 -9.3 3
-9.33145601808766 -9.3 3
-9.28834531935686 -9.3 1
-9.29809376793906 -9.3 1
-9.30124564344194 -9.3 1
-10.2704838080139 -10.3 3
-9.29778644972318 -9.3 1
-9.26914000173957 -9.3 3
-9.3179319457099 -9.3 3
-10.2384154421059 -10.3 3
-10.0794586154151 -10.3 3
-10.2610323232602 -10.3 3
-10.2584768604675 -10.3 3
-10.2272385022478 -10.3 1
-10.2888210137975 -10.3 1
-9.38752916722753 -9.3 3
-9.26467891750287 -9.3 3
-10.2813579855864 -10.3 3
-10.261678851205 -10.3 3
-10.2924288965183 -10.3 2
-10.2560410943923 -10.3 1
-10.1906473399546 -10.3 1
-9.34997546108829 -9.3 3
-10.1749915063136 -10.3 3
-10.2584979834176 -10.3 3
-10.2780884842435 -10.3 3
-10.0803047759476 -10.3 3
-9.32315262780103 -9.3 3
-10.0736539458786 -10.3 3
-10.2789470700408 -10.3 1
-9.31748960628323 -9.3 3
-10.2927589943864 -10.3 2
-9.56404993405626 -10.3 3
-10.2760590243271 -10.3 3
-9.92940407677401 -10.3 3
-10.2690520033341 -10.3 3
-10.2504447551289 -10.3 3
-10.2793442643388 -10.3 3
-9.85717104241798 -9.3 3
-9.33526767515111 -9.3 3
-10.2930141264901 -10.3 0
-10.2989625149227 -10.3 0
-9.29706826941804 -9.3 3
-10.2991095472228 -10.3 0
-10.1933113167266 -10.3 1
-10.276338592785 -10.3 3
-9.54346209864282 -10.3 3
-10.1062321618187 -10.3 3
-10.2431449120622 -10.3 3
-9.32056278844238 -9.3 3
-10.270564572235 -10.3 3
-10.3071462084918 -10.3 2
-9.31875615494125 -10.3 3
-9.64580776222816 -9.3 3
-10.2257188923634 -10.3 3
-9.31672918007778 -9.3 3
-9.27860225505606 -9.3 0
-10.2285804308456 -10.3 3
-10.2778747696891 -10.3 3
-9.7008446442842 -9.3 3
-10.2454854177739 -10.3 3
-10.2946343810193 -10.3 2
-9.69701434932353 -10.3 3
-10.2614978565145 -10.3 3
-10.2692466658158 -10.3 3
-10.2627138757624 -10.3 3
-9.29148684047237 -9.3 3
-9.33015674956564 -9.3 3
-9.30531657436411 -9.3 0
-9.25302153407276 -9.3 3
-9.43125947249607 -9.3 3
-10.2645702103227 -10.3 1
-9.31406810253431 -9.3 0
-9.29381285004192 -9.3 3
-9.29920458661173 -9.3 1
-9.32259639011371 -9.3 3
-9.29109585880683 -9.3 0
-10.2723256464319 -10.3 3
-10.2543810790157 -10.3 3
-9.30561105313971 -9.3 0
-10.2687952145283 -9.3 3
-10.2728988653144 -10.3 3
-10.1694229168083 -9.3 3
-10.2812560984151 -10.3 3
-9.29805856302219 -9.3 1
-9.31581385223794 -9.3 3
-9.28023700572749 -9.3 0
-9.2823882332389 -9.3 3
-10.2631069283054 -10.3 3
-9.29722068599954 -9.3 0
-9.31925647893696 -9.3 3
-10.2504936278371 -10.3 3
-10.2618834538986 -10.3 3
-10.2996148413244 -10.3 0
-9.41873314888129 -9.3 3
-9.95632424130217 -10.3 1
-10.2437069482063 -10.3 1
-9.29462214895551 -9.3 3
-9.32957980310371 -9.3 3
-10.267183243509 -10.3 3
-10.2754684100739 -10.3 3
-10.0882130428137 -9.3 1
-9.31670598625017 -9.3 3
-9.33095445156545 -9.3 3
-10.2608836342582 -10.3 3
-10.28428372127 -10.3 3
-9.28373430359162 -9.3 3
-9.33240158073849 -9.3 3
-9.40128642040792 -9.3 3
-9.33131644094648 -9.3 1
-10.2381992424985 -10.3 3
-9.29138246824811 -9.3 3
-10.2563417858003 -10.3 3
-9.31633695588578 -9.3 3
-10.2029222590451 -10.3 3
-9.30580902902546 -9.3 2
-10.2736228440764 -10.3 0
-9.33523992539307 -9.3 3
-9.2957652733166 -9.3 1
-10.2603228406405 -10.3 3
-10.2435023455127 -10.3 1
-10.3143603172315 -10.3 2
-10.2447042827938 -10.3 3
-9.32467058098341 -9.3 3
-9.33217337004179 -9.3 3
-9.33647665341561 -9.3 3
-10.2816487367827 -10.3 3
-10.2888210137975 -10.3 1
-9.26973889950269 -9.3 3
-9.33232040234184 -9.3 3
-9.30556135208057 -9.3 3
-9.31797087820624 -9.3 3
-10.274043232202 -10.3 3
-10.0512880550731 -10.3 3
-10.197936828634 -10.3 1
-10.264157277356 -10.3 3
-10.0399665679679 -10.3 3
-9.29092687520567 -9.3 3
-9.33337157974348 -9.3 3
-9.29910849789728 -9.3 3
-10.2686514956322 -10.3 3
-10.2241239025393 -10.3 1
-10.2903874255126 -10.3 0
-10.2801303694248 -10.3 3
-9.60503466998069 -10.3 3
-9.29400916922568 -9.3 3
-9.31516069748524 -9.3 3
-10.2799473038568 -10.3 1
-9.30227321284044 -9.3 3
-10.2692735872229 -10.3 3
-9.29978111889818 -9.3 2
-10.2025983738094 -10.3 3
-9.32112109700713 -9.3 3
-10.2486538602965 -10.3 1
-10.2358570800847 -10.3 3
-9.30241568921006 -9.3 1
-10.2764715431183 -10.3 3
-10.2780495517472 -10.3 3
-9.9204330355924 -10.3 1
-9.31045773476054 -9.3 3
-9.28252035522124 -9.3 0
-9.33165482232438 -9.3 3
-9.30102281702664 -9.3 3
-9.30774571363142 -9.3 1
-9.31465995931404 -9.3 3
-10.2405877925675 -10.3 3
-9.29164919726572 -9.3 0
-9.30137320949385 -9.3 3
-10.2536964469256 -10.3 3
-9.30262567618513 -9.3 0
-9.29321022469938 -9.3 0
-10.2839681195443 -10.3 3
-10.2765340836178 -10.3 1
-9.29441920296388 -9.3 1
-9.76013220942634 -9.3 3
-9.32328599230984 -9.3 3
-9.4579385868872 -9.3 3
-10.2498475140678 -10.3 3
-9.27907441511825 -9.3 0
-10.2133023252543 -10.3 3
-9.3042716095949 -9.3 3
-9.961621960035 -9.3 1
-10.2956644354708 -10.3 3
-9.32168727490625 -9.3 3
-9.30966997297257 -9.3 1
-10.2891453132086 -10.3 3
-9.28621728567306 -9.3 0
-10.2509997502897 -10.3 3
-10.2526067512031 -10.3 3
-9.28502238937535 -9.3 0
-10.3030334458449 -10.3 0
-9.31417371728507 -9.3 3
-10.2836612155039 -10.3 3
-10.2836612155039 -10.3 3
-10.0147428662597 -10.3 3
-10.2608447017618 -10.3 3
-9.28659004361691 -9.3 0
-9.31972698229721 -9.3 3
-9.71493572291205 -10.3 3
-9.29516803225551 -9.3 3
-9.30331196497728 -9.3 3
-10.2612617764834 -10.3 3
-10.2684638741338 -10.3 3
-10.2472498053747 -10.3 3
-9.32849590583811 -9.3 3
-9.2994406666428 -9.3 1
-9.32137498658445 -9.3 3
-9.31543281078425 -9.3 0
-9.32376767840833 -9.3 3
-9.30464933764462 -9.3 3
-10.227829944852 -10.3 3
-10.2275425070597 -10.3 3
-10.2925295411632 -10.3 0
-9.3127270022875 -9.3 3
-9.32581619039747 -9.3 3
-10.061238621296 -10.3 3
-10.1353449714075 -10.3 3
-10.2911490942445 -10.3 0
-10.28428372127 -10.3 3
-10.2659924889662 -10.3 1
-9.30852767696249 -9.3 3
-9.3038603333302 -9.3 0
-10.2860100047255 -10.3 0
-9.29780550179584 -9.3 1
-10.2541810322526 -10.3 3
-10.2727033744816 -10.3 1
-10.0882175987442 -9.3 3
-10.2788820444884 -10.3 3
-10.2614957856371 -10.3 3
-10.2873403364095 -10.3 3
-9.32464987220876 -9.3 3
-9.31376616859983 -9.3 3
-10.262255797667 -10.3 3
-10.2996951913701 -10.3 3
-9.3435901175104 -9.3 3
-10.2700845428385 -10.3 3
-10.2840062236896 -10.3 3
-10.2625138289992 -10.3 3
-9.30819136646202 -9.3 3
-10.2447042827938 -10.3 3
-10.2836612155039 -10.3 3
-9.30499310330393 -9.3 0
-10.3510355571497 -10.3 0
-9.33878568178989 -9.3 3
-9.86844779856993 -10.3 3
-9.79229624987324 -9.3 3
-9.28861370507641 -9.3 0
-10.2612476945166 -10.3 3
-9.68429999003489 -10.3 1
-10.2568694453786 -10.3 2
-9.53100908409037 -9.3 3
-10.2375390467624 -10.3 3
-9.30185613811885 -9.3 3
-9.34162775402388 -9.3 1
-9.28556992937729 -9.3 0
-10.2218202584464 -10.3 3
-10.1773668027669 -10.3 3
-9.31376948200376 -9.3 3
-10.2895073025897 -10.3 2
-9.29293604052289 -9.3 1
-9.30998226129442 -9.3 0
-10.3016086821484 -10.3 2
-10.2938876226052 -10.3 2
-9.2905011027987 -9.3 0
-9.30198950262765 -9.3 1
-9.31850723546989 -9.3 3
-9.30490488392393 -9.3 3
-10.3014753176396 -10.3 0
-10.2504845159762 -10.3 3
-9.27583266353334 -9.3 0
-10.1949837573679 -10.3 3
-9.30292305418917 -9.3 2
-9.28870026775451 -9.3 3
-9.31356984941606 -9.3 3
-9.3001534626665 -9.3 1
-9.40069125022426 -10.3 3
-9.33757339012145 -9.3 3
-9.31743327841613 -9.3 3
-9.31158760550587 -9.3 3
-9.31662853543294 -9.3 3
-10.2705844526587 -10.3 3
-10.28848718835 -10.3 3
-10.2742192567866 -10.3 3
-10.2977448389729 -10.3 3
-9.29925263096893 -9.3 1
-9.32340610320282 -9.3 3
-10.3093405102545 -10.3 0
-10.2414857250366 -10.3 3
-9.33233945441455 -9.3 3
-9.3049057122749 -9.3 1
-10.2733424472675 -10.3 3
-9.30747567120988 -9.3 2
-9.38432593396352 -9.3 3
-9.33667877105627 -9.3 3
-10.2599997837558 -10.3 3
-9.29985567048692 -9.3 1
-9.29054210617251 -9.3 1
-10.2801374104082 -10.3 3
-9.31234554665832 -9.3 3
-10.2025983738094 -10.3 3
-10.2906404867389 -10.3 3
-9.31582959090668 -9.3 3
-10.0145419911455 -10.3 1
-9.31739020416485 -9.3 3
-9.29226631875049 -9.3 0
-9.33201888258285 -9.3 3
-10.3313241170798 -10.3 0
-9.31009657373052 -9.3 3
-9.29749072842108 -9.3 3
-9.32097820646198 -9.3 3
-10.250800946053 -10.3 3
-9.32934165219512 -9.3 3
-9.30587861050829 -9.3 3
-10.2695042829726 -10.3 3
-9.31123721303865 -9.3 3
-9.31743120753866 -9.3 2
-10.2920519968196 -10.3 0
-10.2836612155039 -10.3 3
-9.29178131924801 -9.3 3
-10.2444023488594 -10.3 3
-9.29006870358386 -9.3 0
-9.39078375825268 -9.3 1
-10.2963478250345 -10.3 3
-9.32182809457393 -9.3 3
-10.294443446117 -10.3 0
-10.2609904915354 -10.3 3
-9.2751969041514 -9.3 3
-10.2801303694248 -10.3 3
-9.34877559468461 -9.3 3
-10.2760590243271 -10.3 3
-10.1277075753139 -10.3 3
-10.2432803474484 -10.3 3
-9.29824701287154 -9.3 0
-10.2618834538986 -10.3 3
-10.2921323468652 -10.3 2
-9.28901752618223 -9.3 0
-10.296375160617 -10.3 0
-10.2564283484784 -10.3 3
-10.2619049910243 -10.3 3
-10.27443214299 -10.3 3
-10.2376351354768 -10.3 3
-10.2877876459421 -10.3 3
-9.30010624666031 -9.3 2
-10.2599409708358 -10.3 3
-10.1757689137143 -10.3 3
-9.3263214844991 -9.3 3
-10.2256936276584 -10.3 3
-10.2618834538986 -10.3 3
-9.29298035730068 -9.3 1
-10.2888719573832 -10.3 3
-9.33706519679137 -9.3 3
-10.2562125630465 -10.3 3
-9.32476584134685 -9.3 3
-9.53890782492017 -9.3 3
-10.2668982907697 -10.3 3
-9.31169694783604 -9.3 3
-9.32095708351184 -9.3 0
-9.28271460352753 -9.3 3
-10.2892840619988 -10.3 1
-10.286642864879 -10.3 3
-9.32598931575358 -9.3 3
-10.332946856662 -10.3 0
-10.2661138423857 -10.3 3
-9.31922127402004 -9.3 3
-9.32731219227869 -9.3 3
-10.2901016444223 -10.3 2
-9.31775136519487 -9.3 3
-10.2520351890226 -10.3 3
-9.32862098683706 -9.3 3
-9.31173795120985 -9.3 3
-9.30588233808775 -9.3 3
-10.2615740648053 -10.3 3
-10.3370993801563 -10.3 0
-9.80588700450543 -10.3 3
-9.31881248280835 -9.3 3
-10.2588276671102 -10.3 3
-9.29939842074249 -9.3 1
-9.31776461881064 -9.3 3
-9.31745854312121 -9.3 3
-9.34808226490911 -10.3 3
-10.301453780514 -10.3 0
-9.31402544245851 -9.3 3
-10.2870342607201 -10.3 3
-10.2178064837423 -9.3 3
-10.1539501487352 -9.3 3
-10.2919310575756 -10.3 2
-9.33668829709258 -9.3 3
-10.3075848203391 -10.3 0
-9.29922115363143 -9.3 1
-10.2606765465116 -10.3 3
-10.2594866203198 -10.3 3
-10.2949561953775 -10.3 3
-9.33180930978332 -9.3 3
-9.50851397053101 -10.3 3
-10.297219250272 -10.3 3
-10.2964459846263 -10.3 3
-10.2492382619173 -10.3 3
-9.31590952677687 -9.3 3
-9.33017580163835 -9.3 3
-9.32038924891073 -9.3 3
-9.89078635379289 -10.3 3
-9.31525844290163 -9.3 3
-10.2567543045915 -10.3 3
-9.32411848505103 -9.3 3
-9.69955200257004 -9.3 3
-10.3009542848693 -10.3 0
-9.33488663369741 -9.3 3
-10.2836612155039 -10.3 3
-9.31760184784186 -9.3 3
-10.2944948038781 -10.3 3
-10.2686966407609 -10.3 3
-10.2812598259946 -10.3 3
-10.2832954985434 -10.3 1
-10.322038716699 -10.3 0
-10.3023040828015 -10.3 0
-9.36201471432312 -9.3 3
-9.47289487812025 -9.3 3
-10.3572991331326 -10.3 0
-10.017685997314 -9.3 3
-9.29121099959395 -9.3 3
-10.2304707277963 -10.3 3
-9.31562333151107 -9.3 3
-10.287670020102 -10.3 1
-10.2486737407202 -9.3 1
-9.33067695398503 -9.3 3
-9.30290358794103 -9.3 3
-10.2898808888845 -10.3 3
-9.31102184178223 -9.3 3
-9.29924476163453 -9.3 0
-9.36698606276737 -9.3 3
-10.0884217872623 -10.3 3
-10.2801374104082 -10.3 3
-9.30433373591884 -9.3 0
-9.30456070408909 -9.3 3
-9.29912340821504 -9.3 0
-9.31609756245074 -9.3 3
-9.29341606991949 -9.3 1
-9.88794925166481 -9.3 3
-9.31129644013415 -9.3 3
-9.30316079092228 -9.3 2
-10.2627822147188 -10.3 3
-10.2903878396881 -10.3 3
-10.2567505770121 -10.3 3
-10.2719723547362 -10.3 3
-10.300879319105 -10.3 0
-9.33485184295598 -9.3 3
-10.2168692046013 -10.3 3
-10.2888210137975 -10.3 1
-9.32025381352446 -9.3 3
-10.0579450977745 -10.3 0
-9.55256567598221 -9.3 3
-10.2468277605472 -10.3 3
-9.36561597023602 -9.3 3
-10.2526622507192 -10.3 3
-10.2176818169189 -10.3 3
-10.2218281277808 -10.3 3
-9.29044974503756 -9.3 1
-10.2664112203897 -10.3 3
-9.45124012663653 -9.3 3
-10.3747321938147 -10.3 0
-9.30064674567886 -9.3 1
-10.2607925156497 -10.3 3
-10.2556650230445 -10.3 3
-10.2636610951152 -10.3 3
-10.266154431584 -10.3 3
-9.27585627153648 -9.3 3
-9.8259430385856 -9.3 1
-9.31748629287926 -9.3 3
-10.2615864900701 -10.3 3
-10.2545670438122 -10.3 1
-9.32117038389084 -9.3 3
-10.1597125723714 -10.3 1
-10.1560442200286 -10.3 3
-10.2892840619988 -10.3 1
-10.2603228406405 -10.3 3
-9.45498261639259 -9.3 1
-9.3138991189331 -9.3 3
-10.1434491432819 -10.3 3
-9.32044019249638 -9.3 3
-10.3034923522913 -10.3 0
-9.29704466141495 -9.3 1
-9.32679364456129 -9.3 3
-9.33619335737827 -9.3 3
-9.32158248850651 -9.3 2
-9.31687704072885 -9.3 3
-10.1146871403358 -10.3 3
-9.32392092334081 -9.3 3
-9.28819952958326 -9.3 0
-9.64444139727628 -9.3 3
-9.31683189560009 -9.3 3
-10.2772336260257 -10.3 3
-9.29723973807221 -9.3 0
-9.32740538176465 -9.3 3
-9.30003459429997 -9.3 1
-9.29500608963765 -9.3 3
-9.30617267510845 -9.3 1
-9.29477539388798 -9.3 0
-9.8735752911751 -9.3 3
-10.2785896365903 -10.3 3
-9.31390077563509 -9.3 3
-9.3171893290507 -9.3 3
-9.3153392071228 -9.3 3
-10.25385134856 -10.3 3
-10.2498475140678 -10.3 3
-10.3525352866104 -10.3 0
-9.3862783572382 -9.3 3
-10.3503716338342 -10.3 0
-10.2870901744116 -10.3 3
-9.29862722597427 -9.3 0
-10.2821834373443 -10.3 0
-10.3176074530978 -10.3 0
-10.290814440446 -10.3 0
-10.2423409974299 -10.3 3
-10.2078476340096 -10.3 3
-9.31186841649021 -9.3 3
-10.3154839753444 -10.3 0
-9.31849853778451 -9.3 3
-10.2869563957273 -10.3 3
-10.2418912028444 -10.3 1
-10.1466250409634 -10.3 1
-10.2428164708961 -10.3 3
-10.246994673271 -10.3 3
-9.32095128505495 -9.3 3
-10.270141284881 -10.3 3
-10.2625631158829 -10.3 3
-9.29070032121091 -9.3 0
-10.2553162872793 -10.3 3
-10.1756388626094 -9.3 3
-10.28428372127 -10.3 3
-9.31341163437767 -9.3 3
-9.27630896535048 -9.3 3
-10.2644873752241 -10.3 3
-9.33282735314547 -9.3 3
-10.3247975396588 -10.3 0
-10.305504416837 -10.3 0
-10.2897119052833 -10.3 0
-10.2383433755701 -10.3 3
-10.2570993127773 -10.3 3
-10.2928310609221 -10.3 0
-9.30641041184151 -9.3 3
-9.29827600515608 -9.3 1
-9.32096371031975 -9.3 3
-9.26757483255096 -9.3 3
-9.28352804419607 -9.3 0
-10.273257127116 -10.3 3
-9.33686473585266 -9.3 3
-10.2208154687 -10.3 3
-9.32767045408027 -9.3 3
-9.31707211738611 -9.3 3
-9.3107737506618 -9.3 3
-9.32102666499471 -9.3 3
-10.2517556205647 -10.3 3
-10.2416559511643 -10.3 3
-9.31881703873873 -9.3 3
-10.257872578423 -10.3 1
-10.0331972837079 -10.3 3
-10.2625792687271 -10.3 3
-10.199059658396 -10.3 3
-9.29148187036645 -9.3 0
-9.31325176263733 -9.3 3
-10.270443632991 -10.3 3
-10.2676959927695 -10.3 3
-10.2527036682685 -10.3 3
-9.26920834069593 -9.3 3
-10.2639535030134 -10.3 3
-9.79167830003746 -10.3 1
-10.2912435262569 -10.3 1
-10.2697900640628 -10.3 3
-9.31491177801384 -9.3 3
-9.31901542879997 -9.3 3
-9.31861119351866 -9.3 3
-9.33414525956466 -9.3 1
-10.2592290031631 -10.3 1
-9.29419720489955 -9.3 0
-9.30639094559332 -9.3 0
-9.32158621608593 -9.3 3
-9.35182309796323 -9.3 3
-9.39343779481276 -9.3 3
-9.32274466494027 -9.3 2
-10.2613002948043 -10.3 3
-10.1885226196748 -10.3 3
-9.81411832825622 -9.3 3
-10.3035598628967 -10.3 2
-9.29831369512596 -9.3 1
-10.2565505302489 -10.3 3
-10.3177188663054 -10.3 0
-9.30877783896035 -9.3 2
-9.34274975543484 -9.3 3
-10.2447042827938 -10.3 3
-10.2478449755584 -10.3 3
-9.33279877503645 -9.3 3
-9.30350455658158 -9.3 0
-9.31742499490628 -9.3 0
-10.2573573441095 -10.3 3
-10.2606943560578 -10.3 0
-9.28569252532324 -9.3 3
-10.2740738811885 -10.3 1
-9.28220765272391 -9.3 3
-9.59381796927526 -10.3 3
-9.31672131074341 -9.3 0
-9.31534003547377 -9.3 3
-9.31024319185509 -9.3 3
-9.32106104156062 -9.3 3
-9.31629678086294 -9.3 3
-10.3003205963648 -10.3 0
-9.29341524156847 -9.3 1
-10.2621129071218 -10.3 3
-10.2526067512031 -10.3 3
-10.2933218588816 -10.3 3
-10.2888210137975 -10.3 1
-9.35695638902529 -9.3 3
-9.33160553544068 -9.3 3
-10.200751979461 -10.3 1
-9.32446846334276 -9.3 3
-9.3033347446294 -9.3 0
-9.32977653646296 -9.3 3
-10.2897984679613 -10.3 1
-10.260499693576 -10.3 3
-10.2836612155039 -10.3 3
-9.29186663939961 -9.3 1
-10.2553593615306 -10.3 3
-9.30531284678465 -9.3 3
-9.67357698651727 -10.3 3
-9.30045953835596 -9.3 3
-9.33856202702361 -9.3 3
-9.32392423674474 -9.3 3
-9.38243149525784 -9.3 3
-10.2787453665757 -10.3 3
-10.3828496193049 -10.3 3
-10.2356065039113 -10.3 3
-10.3038841623078 -10.3 0
-10.2888661589263 -10.3 1
-9.32764270432223 -9.3 3
-10.2539838847178 -10.3 3
-9.29950734889718 -9.3 1
-10.2962438669857 -10.3 3
-10.3279154527712 -10.3 0
-9.58450606166284 -9.3 3
-10.2732198513216 -10.3 3
-9.65360834346612 -9.3 3
-9.29798111220495 -9.3 1
-9.28891853823938 -9.3 0
-10.2564283484784 -10.3 3
-10.2955803578457 -10.3 2
-9.32726207704406 -9.3 3
-10.3228683102117 -10.3 0
-10.3284464257534 -10.3 0
-10.3168983846535 -10.3 0
-9.59322445579359 -9.3 3
-10.2700518229745 -10.3 1
-9.30566406760284 -9.3 3
-9.79659207808819 -10.3 3
-9.83140974091969 -9.3 3
-9.31706383387626 -9.3 3
-9.7815931267793 -9.3 3
-9.26226427437784 -9.3 3
-10.2328099909816 -10.3 3
-9.33057589516471 -9.3 3
-9.31303721973187 -9.3 3
-9.32718711127978 -9.3 3
-10.3046524578476 -10.3 0
-9.30245337917994 -9.3 1
-10.2418386025567 -10.3 3
-9.40843426106865 -9.3 3
-10.2933218588816 -10.3 3
-9.3324744756253 -9.3 3
-9.30498730484704 -9.3 2
-9.29330092913238 -9.3 1
-9.28198689718604 -9.3 3
-9.31765776153342 -9.3 3
-9.3276625847459 -9.3 3
-9.31020094595478 -9.3 0
-10.2725401893374 -10.3 1
-9.3254384623477 -9.3 3
-9.27527849672353 -9.3 3
-9.31385977226127 -9.3 3
-9.30391044856488 -9.3 0
-10.2210730858568 -10.3 3
-10.2870901744116 -10.3 3
-10.2612066911428 -10.3 3
-9.36368591243797 -9.3 3
-9.30327013325245 -9.3 3
-9.32510049514529 -9.3 3
-10.300456860102 -10.3 0
-10.2703442308727 -10.3 3
-9.33830026811193 -9.3 3
-9.34764696646578 -10.3 3
-10.1920923982502 -10.3 1
-10.2652842488729 -10.3 3
-9.3121094666272 -9.3 1
-9.31740097272766 -9.3 3
-10.2800367657633 -10.3 3
-9.32941123367799 -9.3 3
-10.28428372127 -10.3 3
-10.2839739180012 -10.3 3
-10.2288504732671 -10.3 1
-10.2417561816336 -10.3 3
-9.44921646517699 -9.3 1
-10.2726677553892 -10.3 3
-10.2177737638784 -10.3 3
-9.31356695018762 -9.3 0
-10.2678078201526 -10.3 1
-9.96280318854147 -9.3 3
-10.2513170087175 -10.3 3
-9.33348837723254 -9.3 2
-9.31815435794972 -9.3 3
-9.29808134267431 -9.3 1
-9.32877837352445 -9.3 3
-9.27529754879619 -9.3 0
-10.2481464953174 -10.3 3
-10.2618834538986 -10.3 3
-9.31478421196197 -9.3 3
-10.2836612155039 -10.3 3
-10.2004715826521 -10.3 3
-10.2132559375991 -10.3 3
-10.2437081907328 -10.3 3
-10.2944769943319 -10.3 3
-10.3198361314264 -10.3 0
-9.2904957185173 -9.3 3
-10.296857260891 -10.3 2
-9.2717331545022 -9.3 3
-10.0517200401125 -9.3 3
-9.30452508499669 -9.3 3
-9.31646783534162 -9.3 2
-10.2572455167264 -10.3 3
-10.1382843748824 -10.3 3
-10.2724540408347 -10.3 1
-10.2968096307093 -10.3 3
-10.2563873451046 -10.3 3
-9.32129339401227 -9.3 3
-9.31899969013124 -9.3 3
-10.2914912032018 -10.3 0
-9.29771272648541 -9.3 1
-9.32548733505592 -9.3 3
-10.3387888019929 -10.3 0
-10.2741190263172 -10.3 3
-9.3589204092138 -9.3 3
-9.32001027833451 -9.3 3
-9.33196752482172 -9.3 3
-10.2919078637479 -10.3 3
-9.30406452184832 -9.3 3
-10.3321156064472 -10.3 0
-10.1792405326978 -10.3 3
-9.29796247430774 -9.3 0
-9.28223001820055 -9.3 3
-9.26860944293285 -9.3 0
-9.29725796179389 -9.3 1
-9.31745315883981 -9.3 3
-9.32064065343509 -9.3 3
-9.31694745056269 -9.3 3
-10.0916299906322 -9.3 3
-10.2350324566778 -10.3 3
-9.68520206425895 -9.3 3
-9.29743771395796 -9.3 1
-9.29571888566139 -9.3 0
-9.31257499988152 -9.3 3
-10.2906404867389 -10.3 3
-10.2557934174474 -10.3 3
-10.2772174731814 -10.3 3
-10.2889307703032 -10.3 0
-9.29978443230211 -9.3 0
-10.2572293638821 -10.3 3
-9.29503549609768 -9.3 0
-10.2701971985726 -10.3 3
-10.2822244407181 -10.3 3
-9.32207825657179 -9.3 3
-9.266425081382 -9.3 3
-10.2913280180575 -10.3 0
-10.2889547924818 -10.3 1
-10.28428372127 -10.3 3
-10.2700087487232 -10.3 3
-9.35152406325715 -9.3 3
-9.29966846316402 -9.3 1
-10.2941895565397 -10.3 3
-10.2925751004674 -10.3 3
-9.3101396479818 -9.3 1
-9.31056624873974 -9.3 2
-9.33958711136915 -9.3 3
-9.30064550315236 -9.3 3
-10.2836612155039 -10.3 3
-10.2800367657633 -10.3 3
-9.33014515265186 -9.3 3
-9.32379998409681 -9.3 3
-9.31521702535229 -9.3 3
-9.43062951157097 -9.3 3
-10.2952552300835 -10.3 3
-9.78871280350655 -9.3 3
-10.2683491475222 -10.3 3
-9.31277877422417 -9.3 3
-10.0752766854608 -9.3 3
-10.1386844684088 -10.3 3
-9.34573803161787 -9.3 3
-10.2698654440026 -10.3 3
-10.2364828992549 -10.3 1
-9.30878653664569 -9.3 3
-10.2860278142717 -10.3 3
-10.294776857389 -10.3 0
-10.2919343709795 -10.3 3
-9.28925774796825 -9.3 0
-9.30670820402108 -9.3 3
-10.2850971619386 -10.3 3
-10.2871315919609 -10.3 1
-10.135860205721 -10.3 1
-9.30718284913623 -9.3 3
-10.2625792687271 -10.3 3
-9.30235646211456 -9.3 3
-10.055740027449 -9.3 3
-10.260019250004 -10.3 3
-10.2700845428385 -10.3 3
-9.32084608447968 -9.3 3
-9.29124579033538 -9.3 3
-9.607675452925 -9.3 3
-9.29871834458276 -9.3 3
-10.2684323967963 -10.3 3
-9.29459232832003 -9.3 0
-9.30976813256446 -9.3 3
-10.229551672377 -10.3 3
-10.2333774114072 -10.3 3
-9.31363777419694 -9.3 1
-9.45126911892103 -9.3 3
-9.31434767099219 -9.3 3
-9.27746037322142 -9.3 3
-9.3081507772637 -9.3 3
-9.63347982867463 -9.3 1
-10.2625138289992 -10.3 3
-9.27624725320202 -9.3 0
-9.30576512642316 -9.3 3
-9.33890579268292 -9.3 3
-9.31844345244392 -9.3 3
-10.268631201033 -10.3 3
-9.32404517598875 -9.3 3
-9.32486068753475 -9.3 1
-9.33661623055679 -9.3 3
-10.2839200751871 -10.3 3
-9.29830251238763 -9.3 1
-10.2836612155039 -10.3 3
-9.28828609226136 -9.3 3
-10.2836612155039 -10.3 3
-9.32339409211351 -9.3 3
-9.31894336226414 -9.3 3
-10.2473939384464 -10.3 3
-10.2594108262046 -10.3 3
-9.32191631395398 -9.3 2
-10.2801374104082 -10.3 3
-10.2343730892928 -10.3 3
-9.30510244563415 -9.3 3
-9.32485530325335 -9.3 3
-10.2773711322894 -10.3 1
-10.2563873451046 -10.3 3
-9.29204970496756 -9.3 3
-9.83999518471716 -10.3 3
-9.73997263147287 -9.3 3
-10.2553162872793 -10.3 3
-9.53023996019958 -9.3 3
-10.2585783334633 -10.3 3
-10.249593210315 -10.3 3
-9.32307186357987 -9.3 3
-9.97062696360703 -10.3 3
-10.2247551059909 -9.3 3
-9.43566837062061 -9.3 3
-10.2923502031746 -10.3 3
-10.2813799368876 -10.3 1
-9.40311956114059 -9.3 3
-9.31460694485092 -9.3 3
-9.31488609913327 -9.3 3
-10.2547969112109 -10.3 3
-10.2613632494792 -10.3 3
-10.2875209169245 -10.3 0
-10.2744416690264 -10.3 1
-10.2627138757624 -10.3 3
-9.27595360277735 -9.3 0
-10.2542162371695 -10.3 3
-9.3314535330347 -9.3 3
-9.30555721032562 -9.3 3
-10.3591422140771 -10.3 0
-10.2770836944972 -10.3 3
-9.33056678330388 -9.3 3
-10.2283990219796 -10.3 3
-10.2790932739899 -10.3 3
-10.2642011799583 -10.3 3
-10.28428372127 -10.3 3
-9.27154511882829 -9.3 3
-10.2642260304879 -10.3 3
-10.287584285775 -10.3 3
-9.3037091592752 -9.3 1
-10.257995174369 -10.3 1
-10.1642473798459 -10.3 3
-9.3113005818891 -9.3 3
-9.29463374586933 -9.3 3
-9.30797806608307 -9.3 2
-10.2701561951988 -10.3 3
-9.3256737140278 -9.3 3
-10.28428372127 -10.3 3
-9.5575606324296 -9.3 3
-10.2557992159043 -10.3 3
-9.32320108633373 -9.3 3
-10.2755181111331 -10.3 3
-9.29896974910707 -9.3 3
-10.2450492909796 -10.3 3
-10.0313446767271 -9.3 3
-9.3065081572579 -9.3 3
-9.29041329759414 -9.3 1
-10.1347995022831 -10.3 3
-9.27772461718607 -9.3 3
-10.2592989988214 -10.3 3
-9.31292497817321 -9.3 3
-9.31801270993107 -9.3 0
-9.30013606729578 -9.3 3
-9.984531663263 -9.3 1
-10.3183049246282 -10.3 0
-9.36297435894074 -9.3 3
-10.2854127636644 -10.3 3
-10.2532893124158 -10.3 3
-10.2495136886203 -10.3 3
-10.2526622507192 -10.3 3
-10.2701205761064 -10.3 3
-9.272349447636 -9.3 3
-10.2461874452348 -10.3 3
-9.31445577079591 -9.3 3
-9.31342571634445 -9.3 1
-10.2903977798999 -10.3 1
-10.2798520434934 -10.3 1
-9.32129753576722 -9.3 3
-10.0831427064266 -10.3 1
-9.32848845067923 -9.3 3
-10.252130449386 -10.3 3
-10.257571058664 -10.3 3
-10.2542162371695 -10.3 3
-9.58882549788088 -10.3 3
-10.3030964005198 -10.3 0
-9.33134833245943 -9.3 2
-10.2429013768722 -10.3 3
-9.30299180732107 -9.3 3
-9.31343938413571 -9.3 3
-10.2754841487426 -10.3 1
-9.3031699027831 -9.3 3
-10.2574555037014 -10.3 3
-9.31926144904288 -9.3 3
-9.29901820763981 -9.3 1
-9.32819148685068 -9.3 3
-10.3029804313818 -10.3 0
-10.3080366858021 -10.3 0
-10.2800367657633 -10.3 3
-9.29420300335644 -9.3 0
-9.24864618416311 -9.3 3
-10.255607452651 -10.3 1
-9.82737608579191 -9.3 3
-10.2874070186639 -10.3 2
-10.1983033739455 -10.3 1
-10.2775078102021 -10.3 3
-9.33951214560488 -9.3 3
-9.28976594129837 -9.3 0
-10.3147032545398 -10.3 0
-9.32838573515697 -9.3 3
-10.24593148478 -10.3 3
-10.2836612155039 -10.3 1
-10.2378596185941 -10.3 3
-9.32645112142844 -9.3 3
-10.2934080073841 -10.3 2
-10.2676065308629 -10.3 3
-10.275399656942 -10.3 3
-10.2692060766175 -10.3 3
-9.30251550550393 -9.3 1
-9.3144450022331 -9.3 3
-10.2697900640628 -10.3 3
-9.28834614770783 -9.3 0
-10.27213926746 -10.3 3
-9.28365726694992 -9.3 0
-10.2462214076252 -10.3 3
-9.30009630644847 -9.3 1
-9.30776186647563 -9.3 3
-9.40311956114059 -9.3 3
-10.3040104858332 -10.3 0
-9.31292042224282 -9.3 3
-9.3017322996464 -9.3 3
-9.30443148133524 -9.3 3
-10.2504845159762 -10.3 3
-10.2025983738094 -10.3 3
-10.273138672925 -10.3 3
-10.286225375982 -10.3 1
-10.1046011387266 -10.3 1
-10.2896108464629 -10.3 0
-9.30913899999037 -9.3 0
-9.49069572664029 -9.3 1
-9.79372474114912 -10.3 3
-10.2755926627219 -10.3 3
-9.33290107638324 -9.3 3
-10.2669252121767 -10.3 3
-10.3027286126819 -10.3 0
-9.29845907072403 -9.3 1
-10.128151985618 -10.3 3
-10.298252203952 -10.3 0
-9.33118887489458 -9.3 3
-10.2527036682685 -10.3 3
-9.32000033812267 -9.3 3
-9.28029167689261 -9.3 0
-10.2856513287484 -10.3 3
-9.99488729311818 -10.3 3
-9.83032045937269 -10.3 3
-9.31666622540282 -9.3 3
-9.31119579548931 -9.3 3
-10.2724540408347 -10.3 1
-10.2557308769479 -10.3 3
-10.134712939605 -10.3 3
-9.29229862443896 -9.3 3
-9.3131080437412 -9.3 3
-10.2489048506453 -10.3 3
-9.29410939969499 -9.3 0
-10.2740738811885 -10.3 1
-10.27407098196 -10.3 3
-10.287584285775 -10.3 3
-9.27852480423883 -9.3 3
-9.41387487034668 -9.3 3
-9.30432213900506 -9.3 1
-9.31424039953944 -9.3 3
-9.31560924954433 -9.3 3
-10.273826618419 -10.3 3
-9.29848350707814 -9.3 1
-10.2899935446186 -10.3 3
-10.3319578055844 -10.3 3
-9.31110923281126 -9.3 0
-9.32309257235452 -9.3 1
-9.30180105277825 -9.3 1
-9.32743934415512 -9.3 3
-9.31343317150333 -9.3 0
-10.1640129565168 -10.3 3
-10.2670150882587 -10.3 1
-9.26788463581985 -9.3 3
-10.279147945155 -10.3 1
-9.32379791321933 -9.3 3
-9.74553459417035 -9.3 3
-9.31694289463226 -9.3 3
-10.2999039358187 -10.3 0
-9.4491253465685 -9.3 3
-10.2223636566934 -10.3 3
-10.2691186855884 -10.3 3
-9.27869295948902 -9.3 3
-9.31568711453705 -9.3 3
-10.2346431317143 -10.3 3
-9.35450944021178 -9.3 3
-9.30712776379563 -9.3 3
-10.2987210506102 -10.3 0
-9.56341541720073 -9.3 3
-9.29362647106999 -9.3 3
-9.3522463853172 -9.3 3
-9.3613193136701 -10.3 3
-10.2637232214392 -10.3 0
-9.32229238530176 -9.3 3
-9.39461695244175 -9.3 3
-10.246387491998 -10.3 3
-10.3141867776999 -10.3 0
-10.2724697795035 -10.3 1
-10.2287195938113 -10.3 3
-9.31557363045193 -9.3 3
-9.30858317647857 -9.3 3
-10.2618834538986 -10.3 3
-9.29976330935197 -9.3 3
-9.31929209802941 -9.3 3
-9.31246814260426 -9.3 3
-9.31744860290938 -9.3 3
-9.31426110831414 -9.3 3
-10.1204325827767 -9.3 3
-9.29658534079304 -9.3 3
-9.31968059464195 -9.3 3
-9.31013757710433 -9.3 3
-10.2814797531815 -10.3 1
-9.33724950488582 -9.3 3
-10.200266565783 -10.3 0
-9.2536821439843 -9.3 3
-9.31924405367221 -9.3 1
-10.2266988315802 -10.3 3
-9.31786236422704 -9.3 3
-10.2821801239404 -10.3 1
-10.2753193068963 -10.3 3
-10.2561359405802 -10.3 3
-10.2519680925927 -10.3 3
-10.2930236525265 -10.3 0
-10.2283990219796 -10.3 3
-9.29672036200379 -9.3 3
-10.2437081907328 -10.3 3
-9.24699610899843 -9.3 3
-10.2906404867389 -10.3 3
-10.2554612487019 -10.3 3
-9.31630092261789 -9.3 3
-10.1905922546141 -10.3 3
-9.85256872433813 -10.3 3
-9.34602132765518 -9.3 3
-10.2911076766952 -10.3 3
-10.0906450813095 -10.3 1
-10.3120251958011 -10.3 1
-10.1721448781492 -10.3 3
-9.29204680573912 -9.3 3
-9.31584035946948 -9.3 3
-9.33099586911479 -9.3 3
-10.2671501094695 -10.3 3
-10.21175330891 -10.3 3
-10.2828241668322 -10.3 3
-10.2758038922233 -10.3 1
-9.30577133905558 -9.3 1
-10.3250472874812 -10.3 0
-9.29086392053071 -9.3 0
-10.2787453665757 -10.3 3
-10.2716381151132 -10.3 3
-10.2832731330668 -10.3 3
-9.33141749976681 -9.3 3
-9.26204724641943 -9.3 0
-10.2573242100701 -10.3 3
-9.30028392794685 -9.3 3
-9.32194654876498 -9.3 3
-10.1466465780891 -10.3 3
-9.29274841902451 -9.3 1
-10.3053031275473 -10.3 0
-9.31545186285691 -9.3 3
-10.2884470133272 -10.3 1
-9.25055718988849 -9.3 0
-10.2582213141882 -10.3 3
-10.2856123962521 -10.3 2
-10.2645093265252 -10.3 3
-9.39495699052164 -9.3 3
-10.3093305700427 -10.3 2
-9.31795099778256 -9.3 3
-10.2398691980868 -10.3 3
-9.30436024315043 -9.3 3
-9.29270948652817 -9.3 3
-9.31064411373246 -9.3 3
-9.27038584162298 -9.3 3
-10.3135448056855 -10.3 0
-9.89130117393087 -9.3 1
-9.33187143610727 -9.3 3
-10.265277622065 -10.3 3
-10.0823988472409 -10.3 3
-10.2553162872793 -10.3 3
-10.2614071520815 -10.3 3
-9.31252447047136 -9.3 3
-9.31721335122928 -9.3 3
-10.2906404867389 -10.3 3
-10.2705608446556 -10.3 3
-9.37235004957914 -9.3 3
-10.2970279011942 -10.3 0
-9.95105220144986 -9.3 3
-10.2687861026675 -10.3 3
-9.30487257823545 -9.3 1
-10.2557557274775 -10.3 3
-10.2625138289992 -10.3 3
-10.252976195743 -10.3 3
-9.30009092216706 -9.3 0
-9.26631573905182 -9.3 0
-10.3350400996044 -10.3 0
-10.26996401777 -10.3 3
-10.2788770743825 -10.3 3
-10.2902929935002 -10.3 1
-9.30112387584697 -9.3 1
-9.31327371393848 -9.3 3
-9.3328306665494 -9.3 3
-9.41722637843721 -9.3 1
-10.2906404867389 -10.3 3
-9.31261186150039 -9.3 3
-9.91042986908191 -10.3 1
-9.27128791584704 -9.3 0
-10.312094777284 -10.3 0
-9.30592044223311 -9.3 2
-10.1738044793503 -9.3 1
-9.31517850703144 -9.3 3
-9.3375390135555 -9.3 0
-9.31464753404924 -9.3 3
-10.2314162904472 -10.3 1
-10.2017754071045 -10.3 3
-10.2760590243271 -10.3 3
-10.2324289495279 -10.3 3
-10.2583430817832 -10.3 3
-10.2619969379838 -10.3 3
-10.3439299623893 -10.3 0
-10.28428372127 -10.3 3
-10.1131178293922 -9.3 3
-10.2982389503362 -10.3 3
-10.2539838847178 -10.3 3
-9.33629400202311 -9.3 3
-10.2706792988466 -10.3 3
-10.2539838847178 -10.3 3
-9.30086253111077 -9.3 3
-10.3226947706801 -10.3 0
-9.30477110523964 -9.3 3
-10.2882730596201 -10.3 0
-10.2658736205996 -10.3 3
-10.2610323232602 -10.3 3
-10.2760590243271 -10.3 3
-10.2294328040105 -10.3 3
-9.32901611025751 -9.3 3
-9.31804211639105 -9.3 2
-9.56850977576645 -10.3 1
-9.299911170003 -9.3 0
-9.30582890944914 -9.3 3
-9.30573282073469 -9.3 3
-10.2525023789788 -10.3 3
-10.2911987953037 -10.3 3
-9.30299097897005 -9.3 3
-9.3024090624022 -9.3 1
-9.31942711924016 -9.3 3
-10.2669359807396 -10.3 3
-9.31467735468476 -9.3 3
-10.2965540844301 -10.3 3
-10.2727033744816 -10.3 3
-10.2436684298855 -10.3 3
-10.3170118687386 -10.3 0
-10.2895362948742 -10.3 1
-10.2981701972043 -10.3 0
-10.2497530820553 -10.3 3
-9.2904957185173 -9.3 3
-10.2701971985726 -10.3 3
-10.2495136886203 -10.3 3
-9.35913743717221 -9.3 1
-10.2349719870558 -10.3 3
-10.1410634924414 -10.3 1
-10.2492643549734 -10.3 1
-10.2730873151638 -10.3 3
-10.2673911596065 -10.3 3
-10.4225736050283 -10.3 3
-10.2726520167205 -10.3 3
-10.2970792589554 -10.3 0
-9.31363818837243 -9.3 3
-9.28178353701893 -9.3 3
-10.2678078201526 -10.3 1
-10.2774340869644 -10.3 3
-10.28428372127 -10.3 3
-9.30794534621911 -9.3 3
-9.31552144433977 -9.3 3
-9.30698818665445 -9.3 2
-9.99067637087934 -10.3 3
-9.30289571860666 -9.3 3
-10.2854376141939 -10.3 1
-9.30279051803139 -9.3 2
-10.2511894426655 -10.3 3
-9.32191382890102 -9.3 3
-9.7379456566094 -10.3 3
-10.2798876625858 -10.3 3
-10.2547944261579 -10.3 2
-10.3520958464122 -10.3 0
-10.2806058428909 -10.3 3
-10.2133023252543 -10.3 3
-10.2836612155039 -10.3 3
-9.32865412087651 -9.3 3
-10.2396124092811 -10.3 3
-9.33597260184044 -9.3 3
-9.89981537954349 -9.3 3
-10.2941634634836 -10.3 0
-9.33454949484597 -9.3 3
-10.2906404867389 -10.3 3
-9.29642629740367 -9.3 1
-10.309854087866 -10.3 2
-9.39094487251953 -9.3 3
-10.3445818746155 -10.3 0
-10.2716000109679 -10.3 3
-10.2589303826325 -10.3 3
-9.33852640793121 -9.3 3
-10.2506551562794 -10.3 3
-10.2526295308552 -10.3 3
-9.29299568179392 -9.3 0
-9.31762297079199 -9.3 3
-9.26060425900129 -9.3 3
-9.29277948218649 -9.3 3
-10.2768037118638 -10.3 3
-10.27606979289 -10.3 1
-10.2527028399175 -10.3 1
-9.41271807819429 -9.3 3
-10.2922172528413 -10.3 0
-10.271596697564 -10.3 3
-10.2592116077923 -10.3 3
-9.30886150240996 -9.3 3
-9.30739283611125 -9.3 3
-10.2552512617269 -10.3 3
-9.30020357790117 -9.3 3
-10.296135767182 -10.3 2
-9.34615634886596 -9.3 3
-10.2734488903693 -10.3 3
-9.32313481825483 -9.3 3
-10.2095291865118 -10.3 3
-10.2328099909816 -10.3 3
-10.2918788714634 -10.3 3
-9.27876999613077 -9.3 3
-10.2586673811943 -10.3 3
-9.31824174897875 -9.3 3
-10.2670101181528 -10.3 3
-9.90192021939968 -9.3 3
-10.223118284442 -10.3 3
-10.2351567093258 -10.3 3
-9.27388645289108 -9.3 3
-10.2687952145283 -10.3 3
-9.32493938087849 -9.3 3
-9.29418312293276 -9.3 1
-9.32033499192115 -9.3 3
-9.32074626818585 -9.3 3
-9.30963932398609 -9.3 3
-9.31435678285306 -9.3 3
-9.57509102435258 -9.3 3
-9.32104985882232 -9.3 3
-10.2481324133506 -10.3 0
-10.2572579419912 -10.3 3
-10.2695042829726 -10.3 3
-9.3212031037548 -9.3 3
-10.2103691344118 -10.3 3
-10.2109643045955 -10.3 3
-10.2710640678798 -10.3 3
-10.2836612155039 -10.3 3
-10.2743294274677 -10.3 3
-9.33101740624041 -9.3 3
-10.2707265148528 -10.3 3
-10.2679718336479 -10.3 3
-9.32254710323005 -9.3 3
-10.2794743154436 -10.3 2
-9.36435314915742 -9.3 3
-10.2747137823254 -10.3 1
-9.34047386109997 -9.3 1
-10.1318770800034 -10.3 3
-9.31076091122152 -9.3 3
-9.97062696360703 -10.3 3
-9.30782440697511 -9.3 3
-10.2751834573346 -10.3 1
-10.2418013267624 -10.3 1
-10.2362965202829 -10.3 3
-9.35175517318235 -9.3 3
-9.29819399840842 -9.3 1
-10.260892746119 -10.3 3
-9.32497541414638 -9.3 3
-10.207704329289 -10.3 3
-9.28117842662343 -9.3 0
-9.2948822511652 -9.3 3
-10.0687501080398 -10.3 3
-9.27917464558756 -9.3 0
-10.2629702503927 -10.3 3
-10.2645983742562 -10.3 3
-9.30374146496367 -9.3 3
-10.3174156898445 -10.3 0
-9.31099699125263 -9.3 3
-10.2405927626734 -10.3 3
-9.38481424686992 -9.3 3
-10.2928024828131 -10.3 2
-9.30978677046163 -9.3 3
-10.2402431985571 -10.3 3
-10.2923601433865 -10.3 0
-10.300665190375 -10.3 0
-10.1273791341478 -10.3 3
-10.2125245036782 -10.3 3
-10.2557934174474 -10.3 3
-10.1885777050154 -10.3 3
-10.2791740382111 -10.3 3
-10.2583430817832 -10.3 3
-9.36707138291897 -9.3 3
-9.27200154022175 -9.3 3
-10.250800946053 -10.3 2
-10.2568864265738 -10.3 3
-9.32272395616562 -9.3 3
-10.2597094467351 -10.3 3
-9.31930535164518 -9.3 3
-9.32425392043731 -9.3 3
-9.3157380581227 -9.3 3
-9.40584027995509 -9.3 3
-9.31404532288218 -9.3 0
-10.2529422333525 -10.3 1
-10.2592290031631 -10.3 1
-9.30690907913523 -9.3 0
-10.2591155190779 -10.3 3
-9.29163345859694 -9.3 3
-9.36907185055085 -9.3 1
-9.31835978899431 -9.3 3
-10.2969318124798 -10.3 3
-9.31918979668258 -9.3 3
-9.32777441212908 -9.3 3
-9.31132004813729 -9.3 0
-9.31625950506855 -9.3 3
-10.2235937579081 -10.3 3
-9.28914177883016 -9.3 0
-9.33428483670584 -9.3 3
-10.2186261370433 -10.3 3
-9.37371600035554 -9.3 3
-10.2966555574259 -10.3 0
-10.2496677619037 -10.3 3
-9.30608859748331 -9.3 3
-9.34960311731993 -9.3 3
-9.32366164948209 -9.3 3
-9.31236459873098 -9.3 3
-10.2374181075184 -10.3 3
-10.2709538971986 -10.3 3
-9.30577299575753 -9.3 0
-10.2618834538986 -10.3 3
-9.29520572222534 -9.3 0
-9.29478367739783 -9.3 0
-9.29651286008173 -9.3 2
-10.1845958218242 -10.3 3
-9.3297728088835 -9.3 3
-10.3044312881342 -10.3 0
-9.29737144587902 -9.3 3
-10.27612860581 -10.3 3
-9.30192820465463 -9.3 0
-9.31499461311248 -9.3 3
-10.28428372127 -10.3 3
-9.29911553888067 -9.3 1
-10.2801374104082 -10.3 3
-10.2787958959859 -10.3 3
-10.2701971985726 -10.3 3
-10.2498475140678 -10.3 3
-10.2408143465622 -10.3 3
-9.28586275145095 -9.3 1
-10.2801374104082 -10.3 3
-10.2762396048421 -10.3 3
-9.42113950849647 -9.3 2
-10.2701561951988 -10.3 3
-10.2687952145283 -10.3 3
-9.31752688207758 -9.3 3
-9.44672892716516 -9.3 3
-10.2640769273103 -10.3 3
-9.3047474972365 -9.3 3
-10.1047171078647 -10.3 3
-9.31516608176664 -9.3 3
-9.32157751840059 -9.3 3
-9.28824633141401 -9.3 3
-9.33649694801478 -9.3 3
-10.2615156660607 -10.3 1
-10.2382961595639 -10.3 3
-10.2061022984814 -10.3 3
-10.2700845428385 -10.3 3
-9.28656312220984 -9.3 3
-10.2625204558071 -10.3 3
-10.2190494243973 -10.3 3
-9.32396896769801 -9.3 3
-10.28428372127 -10.3 3
-10.2503623342058 -10.3 3
-10.2641887546935 -10.3 3
-9.33973662872217 -9.3 3
-9.32965808227192 -9.3 3
-10.2539838847178 -10.3 3
-10.2552409073395 -10.3 3
-10.2812784638918 -10.3 3
-9.3101230809621 -9.3 3
-9.28893179185515 -9.3 0
-9.29513821161999 -9.3 3
-9.31759107927904 -9.3 3
-10.2532437531116 -10.3 3
-9.35065595142351 -9.3 1
-9.74544430391284 -9.3 3
-10.2678426108941 -10.3 3
-10.2551953480353 -10.3 3
-9.32555733071423 -9.3 2
-10.2383036147227 -10.3 3
-10.2830842690419 -10.3 3
-10.2793152720542 -10.3 3
-10.0828486418265 -10.3 3
-9.31457298246045 -9.3 3
-9.31923369928484 -9.3 3
-9.74239597228329 -9.3 3
-9.29504916388893 -9.3 0
-9.73620736206464 -9.3 1
-9.30885943153249 -9.3 3
-10.2212553230738 -10.3 1
-10.1449509436201 -9.3 3
-10.2385852540581 -10.3 1
-10.2574849101614 -10.3 1
-9.32026541043829 -9.3 3
-10.2792456905714 -10.3 1
-10.2507234952358 -10.3 3
-10.2656955251376 -10.3 3
-9.30097104508997 -9.3 0
-10.2903977798999 -10.3 1
-10.2836612155039 -10.3 3
-10.2782674080566 -10.3 3
-9.31380882867563 -9.3 3
-10.3471290538984 -10.3 0
-9.30786872375289 -9.3 3
-10.2901774385376 -10.3 3
-10.2539838847178 -10.3 3
-9.27160268922185 -9.3 3
-10.2618834538986 -10.3 3
-9.31992785741136 -9.3 3
-10.2504447551289 -10.3 3
-10.2787453665757 -10.3 3
-10.2073481383648 -10.3 3
-9.3173504433175 -9.3 3
-10.1944179936443 -10.3 3
-9.30066993950647 -9.3 1
-9.36993664898056 -9.3 3
-10.263493768216 -10.3 3
-10.2758776154611 -10.3 3
-9.26519580851833 -9.3 3
-10.2631893492286 -10.3 3
-9.32409819045187 -9.3 3
-9.31413312808674 -9.3 3
-10.2667649262609 -10.3 1
-10.270141284881 -10.3 3
-10.2638387764018 -10.3 3
-10.2629197209825 -10.3 3
-10.2780495517472 -10.3 3
-9.29629541794783 -9.3 1
-10.2727033744816 -10.3 3
-9.3167092996541 -9.3 3
-9.54946598659153 -9.3 1
-10.2733088990526 -10.3 1
-10.2557992159043 -10.3 3
-10.2763501896988 -10.3 3
-9.31210780992526 -9.3 3
-10.3012193571849 -10.3 0
-10.2420817235712 -10.3 3
-9.33205118827133 -9.3 3
-9.30469696782634 -9.3 0
-9.29739546805764 -9.3 1
-9.33644476190262 -9.3 3
-9.2576656838774 -9.3 3
-9.32476584134685 -9.3 3
-10.2616221091625 -10.3 3
-10.3121395082372 -10.3 0
-9.42480661831282 -9.3 3
-10.2721293272481 -10.3 3
-9.30269608601897 -9.3 1
-9.32347692721215 -9.3 3
-9.30242852865039 -9.3 1
-9.29668225785842 -9.3 0
-10.2787453665757 -10.3 3
-9.71219470949839 -9.3 1
-9.32137457240892 -9.3 1
-10.2594551429823 -10.3 3
-9.33008799643379 -9.3 3
-9.31200592275392 -9.3 0
-10.2608190228813 -10.3 3
-10.2556650230445 -10.3 3
-9.28687955228659 -9.3 3
-9.31266197673507 -9.3 3
-10.2678674614237 -10.3 3
-9.30659637663794 -9.3 3
-10.2778747696891 -10.3 3
-10.25467017351 -10.3 3
-9.32519409880673 -9.3 3
-9.3114161368517 -9.3 3
-9.30846803569146 -9.3 3
-9.29926878381315 -9.3 3
-10.2957265617947 -10.3 2
-10.2614634799486 -10.3 3
-9.31279782629683 -9.3 3
-10.2837602034467 -10.3 1
-10.2625241833865 -10.3 1
-10.2326012465331 -10.3 3
-10.2610323232602 -10.3 3
-9.30992634760285 -9.3 3
-9.30075277460511 -9.3 1
-10.2696782366797 -10.3 3
-9.30297524030132 -9.3 0
-9.31890360141683 -9.3 3
-9.3325788478496 -9.3 3
-10.2629540975484 -10.3 3
-9.297978627152 -9.3 1
-9.3148359838986 -9.3 0
-10.2488841418707 -10.3 3
-9.32280927631722 -9.3 3
-9.81567562811047 -9.3 3
-9.33297190039256 -9.3 3
-10.325029477935 -10.3 0
-10.2960073727791 -10.3 0
-10.2888210137975 -10.3 1
-10.275220733129 -10.3 3
-10.1414486756501 -10.3 1
-9.32793925397534 -9.3 3
-10.270141284881 -10.3 3
-10.2764056892149 -10.3 3
-9.31731855180455 -9.3 3
-9.32904551671753 -9.3 3
-9.29770237209804 -9.3 1
-9.32478655012149 -9.3 3
-9.29891052201157 -9.3 1
-9.31260192128855 -9.3 3
-10.2836612155039 -10.3 3
-9.31787603201834 -9.3 3
-9.22700054454021 -9.3 3
-10.2543032140231 -10.3 3
-9.29099645668849 -9.3 1
-10.2512022821058 -10.3 2
-9.94942490593731 -9.3 3
-9.65221008700125 -9.3 1
-10.2153392403296 -10.3 3
-10.2586114675028 -10.3 3
-9.29725961849588 -9.3 1
-10.2629880599389 -10.3 3
-10.2398691980868 -10.3 3
-9.40720167480105 -9.3 1
-10.2490067378167 -10.3 3
-9.30753696918286 -9.3 3
-9.33541512162665 -9.3 3
-9.32175519968713 -9.3 3
-10.2902697996725 -10.3 1
-9.30468330003508 -9.3 2
-9.34009033459331 -9.3 3
-9.31600271626283 -9.3 3
-10.288884382648 -10.3 0
-9.33545198324556 -9.3 3
-10.2936954451764 -10.3 0
-9.32205547691967 -9.3 3
-10.3016169656583 -10.3 3
-9.31272907316498 -9.3 3
-9.33050134357596 -9.3 3
-10.1938120548978 -10.3 3
-10.2788211606909 -10.3 3
-9.30492103676814 -9.3 0
-10.3183583532668 -10.3 0
-9.30654667557875 -9.3 3
-9.29584603753777 -9.3 3
-10.2644774350122 -10.3 3
-9.33702543594402 -9.3 3
-9.33140341780003 -9.3 3
-9.57540207014792 -10.3 1
-10.2602863931971 -10.3 3
-9.31494325535134 -9.3 3
-10.2479737841367 -10.3 1
-9.28829934587713 -9.3 0
-9.30466176290942 -9.3 0
-10.2583894694384 -10.3 3
-9.32079431254306 -9.3 3
-10.2735325538189 -10.3 3
-9.29825529638139 -9.3 3
-9.27346357971255 -9.3 3
-10.2938105859634 -10.3 0
-9.28082596327874 -9.3 3
-10.2493890217968 -10.3 3
-10.2510635333156 -10.3 3
-9.29533245992628 -9.3 1
-10.2681201084745 -10.3 3
-9.31842688542421 -9.3 3
-9.3894451430588 -9.3 3
-10.2549219922098 -10.3 3
-9.33359233528131 -9.3 3
-10.2698604738967 -10.3 3
-10.3259862233242 -10.3 0
-9.31627358703533 -9.3 3
-9.29721902929756 -9.3 1
-9.30347390759509 -9.3 2
-10.3066641082178 -10.3 0
-10.2687952145283 -10.3 3
-9.31688988016913 -9.3 3
-9.31226643913914 -9.3 3
-9.3262320225926 -9.3 3
-10.360086948377 -10.3 0
-10.2638913766894 -10.3 3
-9.28943957100974 -9.3 3
-10.2799009162016 -10.3 3
-10.2760590243271 -10.3 3
-9.2706314476904 -9.3 0
-9.89521306146363 -10.3 1
-10.2061022984814 -10.3 3
-10.2771259403975 -10.3 3
-10.2600213208815 -10.3 3
-9.32332119722676 -9.3 3
-9.33491314092895 -9.3 3
-9.31323519561758 -9.3 3
-10.1958067240728 -10.3 3
-9.31405277804106 -9.3 3
-10.1020369782486 -10.3 3
-9.33464682608688 -9.3 3
-10.2770762393383 -10.3 3
-9.3056251351065 -9.3 3
-10.1883693747423 -10.3 3
-9.29615625498214 -9.3 0
-10.2520335323206 -10.3 3
-10.1866095430719 -10.3 3
-10.2763808386853 -10.3 3
-9.94242451175212 -10.3 3
-9.29864876309989 -9.3 1
-9.30211996790796 -9.3 1
-10.1123528472564 -9.3 3
-9.3313272095093 -9.3 3
-9.59497890318256 -9.3 3
-9.31135483887868 -9.3 0
-9.31487201716653 -9.3 3
-10.2461000542057 -10.3 3
-9.31259280942773 -9.3 3
-10.2419545716948 -10.3 3
-9.31895040324754 -9.3 3
-9.82966150616309 -10.3 3
-9.31388379443985 -9.3 3
-10.28428372127 -10.3 3
-9.3236873283627 -9.3 3
-9.33441861539013 -9.3 3
-9.32016145238951 -9.3 3
-10.2672503399388 -10.3 2
-9.29106106806544 -9.3 3
-10.2429216714713 -10.3 1
-10.2498475140678 -10.3 3
-9.3153089723118 -9.3 3
-9.3176652166923 -9.3 3
-10.3013821281537 -10.3 3
-10.1466465780891 -10.3 3
-10.2566308802945 -10.3 3
-10.2679718336479 -10.3 3
-9.30238048429319 -9.3 2
-10.2618834538986 -10.3 3
-9.77685744419068 -10.3 3
-9.31166215709461 -9.3 3
-9.79144801846328 -10.3 3
-9.31547919843946 -9.3 3
-9.99390445467295 -10.3 3
-9.32761246951123 -9.3 3
-9.33189877168982 -9.3 3
-9.47271678265822 -9.3 1
-10.2998401527927 -10.3 0
-10.2701512250928 -10.3 3
-9.57538591730371 -9.3 3
-9.59770086452352 -9.3 3
-10.2687952145283 -10.3 3
-9.30867636596449 -9.3 1
-9.31576456535424 -9.3 3
-9.32015813898558 -9.3 3
-9.33232205904383 -9.3 3
-9.3140627182529 -9.3 3
-9.29850794343225 -9.3 3
-10.2629056390157 -10.3 3
-9.29914163193677 -9.3 1
-10.269234240551 -10.3 1
-9.33162458751338 -9.3 3
-10.2821801239404 -10.3 1
-10.2530408071199 -10.3 3
-9.28152923326612 -9.3 0
-10.2654594451065 -10.3 3
-10.2730289164192 -10.3 3
-9.32955039664368 -9.3 1
-9.32934248054614 -9.3 3
-9.32468052119525 -9.3 3
-10.027753361026 -10.3 3
-10.3346068720385 -10.3 0
-10.1868100040106 -10.3 3
-10.2967267956107 -10.3 0
-10.2201200680471 -10.3 3
-9.42051286097535 -10.3 1
-10.2897350991109 -10.3 3
-10.2763501896988 -10.3 3
-9.30936969574004 -9.3 3
-9.32377140598779 -9.3 3
-10.2509997502897 -10.3 3
-9.32678577522692 -9.3 3
-10.1868853839504 -10.3 1
-9.31844138156649 -9.3 3
-10.2594170388369 -10.3 3
-9.29540701151502 -9.3 1
-10.1651179767325 -9.3 3
-10.2847169488359 -10.3 2
-10.2721264280197 -10.3 3
-9.31563575677587 -9.3 3
-10.2655580188739 -10.3 1
-9.30298766556612 -9.3 3
-10.1723643911606 -10.3 3
-9.2873210633623 -9.3 0
-9.30038415841621 -9.3 1
-9.33335211349529 -9.3 3
-10.3371105628946 -10.3 0
-9.28852589987185 -9.3 3
-10.2668982907697 -10.3 3
-10.2848817906822 -10.3 1
-9.321673607115 -9.3 3
-9.32850253264602 -9.3 3
-10.2307275166021 -10.3 3
-9.3028315214052 -9.3 3
-10.2764417224828 -10.3 3
-10.2484326905832 -10.3 3
-9.30667548415712 -9.3 3
-9.31364688605777 -9.3 1
-9.33364493556895 -9.3 3
-10.2891328879438 -10.3 3
-10.2780495517472 -10.3 3
-10.2643246042552 -10.3 3
-9.28712847175799 -9.3 0
-9.3132704005345 -9.3 3
-9.32526202358761 -9.3 3
-10.3257604976804 -10.3 0
-10.2483071954087 -10.3 3
-9.3083143765835 -9.3 3
-10.0448091078338 -10.3 3
-10.2690727121087 -10.3 3
-10.2027159996495 -10.3 3
-9.32342474110004 -9.3 3
-10.2708176334613 -10.3 1
-9.71300276588556 -9.3 1
-9.88952643194273 -10.3 3
-10.3001358740948 -10.3 2
-10.2760590243271 -10.3 3
-10.2703127535352 -10.3 3
-9.29629044784191 -9.3 1
-9.30508256521047 -9.3 3
-9.31587100845597 -9.3 3
-10.0350353945465 -10.3 3
-9.30295618822866 -9.3 1
-10.26887225117 -10.3 3
-9.33863326520842 -9.3 3
-10.246994673271 -10.3 3
-10.2065462946101 -10.3 3
-10.2886466459149 -10.3 1
-10.2584035514052 -10.3 3
-10.3045609250636 -10.3 0
-9.29164754056373 -9.3 3
-10.2500914634332 -10.3 3
-9.3053294138044 -9.3 3
-10.2700845428385 -10.3 3
-10.2836612155039 -10.3 3
-10.2967209971538 -10.3 0
-10.1116313535473 -9.3 3
-9.32030268623268 -9.3 3
-9.31412898633179 -9.3 3
-9.31809513085418 -9.3 3
-10.2740738811885 -10.3 1
-10.2696682964679 -10.3 3
-9.32454218658053 -9.3 3
-9.33161257642407 -9.3 3
-9.31910571905749 -9.3 3
-9.66865906671163 -9.3 3
-10.2706271127345 -10.3 3
-9.29292982789052 -9.3 3
-10.2109162602383 -10.3 3
-10.2562490104898 -10.3 3
-10.258898905295 -10.3 3
-9.30729757574781 -9.3 3
-9.33238418536782 -9.3 3
-9.32152533228844 -9.3 3
-9.30897581484606 -9.3 2
-9.29359499373249 -9.3 3
-10.2933218588816 -10.3 3
-10.3025033012137 -10.3 0
-10.2063681991481 -9.3 3
-9.47284269200814 -9.3 3
-9.29933298101457 -9.3 1
-9.31924695290065 -9.3 3
-9.29863136772917 -9.3 0
-10.2901426477961 -10.3 3
-10.2823859691605 -10.3 3
-9.41025207730808 -9.3 1
-10.2078476340096 -10.3 3
-10.2314303724139 -10.3 1
-9.32066798901765 -9.3 3
-9.32183389303082 -9.3 1
-10.2542162371695 -10.3 3
-9.31541168783407 -9.3 3
-9.30057053738813 -9.3 1
-10.2527036682685 -10.3 3
-10.2557992159043 -10.3 3
-10.2977717603799 -10.3 0
-9.30114706967458 -9.3 3
-9.32066923154411 -9.3 3
-10.2878899472889 -10.3 1
-9.31752605372661 -9.3 3
-9.31218153316303 -9.3 3
-9.27719198750188 -9.3 0
-10.207914316264 -10.3 3
-9.30249479672929 -9.3 0
-9.91173452188533 -9.3 3
-10.322912212814 -10.3 0
-10.2518301721535 -10.3 3
-10.2610323232602 -10.3 3
-10.3103370164911 -10.3 0
-9.31505011262856 -9.3 3
-9.32204305165487 -9.3 3
-10.292142287077 -10.3 2
-10.265277622065 -10.3 3
-10.268931892441 -10.3 3
-10.3034389236527 -10.3 0
-10.1865370623606 -9.3 1
-9.26868730792557 -9.3 3
-9.3266006387815 -9.3 3
-9.33176209377709 -9.3 3
-10.2461692215131 -10.3 3
-10.2904172461481 -10.3 1
-9.29822381904394 -9.3 1
-9.29840481373445 -9.3 1
-9.27513229277445 -9.3 3
-9.31845546353323 -9.3 2
-9.32183969148776 -9.3 3
-10.2046216210935 -10.3 3
-10.2687952145283 -10.3 3
-9.32578885481491 -9.3 3
-10.2720883238743 -10.3 3
-9.8113760723161 -9.3 3
-9.30687925849976 -9.3 1
-10.2415184449005 -10.3 3
-10.2906404867389 -10.3 3
-9.8385596524579 -9.3 3
-9.32935739086389 -9.3 3
-10.3012984647041 -10.3 0
-10.2727646724546 -10.3 3
-9.31729328709947 -9.3 3
-10.2777786809747 -9.3 3
-9.3093307632437 -9.3 2
-10.3078043333504 -10.3 0
-9.9961907033951 -9.3 3
-9.31036744450302 -9.3 3
-10.2760760055223 -10.3 3
-10.2389932169188 -10.3 3
-10.2332030435246 -10.3 3
-9.33408603246916 -9.3 3
-9.30762146098348 -9.3 1
-10.3045961299805 -10.3 2
-9.32230398221558 -9.3 3
-9.28391819751059 -9.3 3
-9.32026623878926 -9.3 3
-9.29044560328262 -9.3 3
-9.27172859857177 -9.3 0
-10.2548457839191 -10.3 3
-9.29966100800515 -9.3 3
-10.2844945365961 -10.3 3
-9.29561037168218 -9.3 0
-9.30022345832485 -9.3 0
-9.31612945396372 -9.3 3
-9.35892496514423 -9.3 3
-9.30372986804984 -9.3 3
-10.2584035514052 -10.3 3
-10.2642550227724 -10.3 0
-10.2974391774589 -10.3 0
-9.29053672189111 -9.3 3
-9.32011879231371 -9.3 3
-10.3642705350333 -10.3 0
-10.2498847898621 -10.3 3
-9.30078425194256 -9.3 1
-10.2786463786328 -10.3 3
-10.3106103723165 -10.3 0
-9.4759871123521 -9.3 3
-10.2179270088108 -10.3 3
-9.31757326973284 -9.3 3
-9.31452286722578 -9.3 2
-10.2672180342504 -10.3 3
-10.2433954882355 -9.3 3
-10.2935322600321 -10.3 0
-10.2832731330668 -10.3 3
-9.43075086499046 -9.3 3
-10.2726371064027 -10.3 3
-9.30561850829859 -9.3 3
-9.28699552142468 -9.3 0
-10.2006534056936 -10.3 3
-10.2687952145283 -10.3 3
-10.2525081774358 -10.3 3
-10.28428372127 -10.3 3
-9.29950776307271 -9.3 1
-10.2676835675047 -10.3 3
-10.2600312610933 -10.3 3
-9.30985386689154 -9.3 0
-9.31487947232541 -9.3 3
-10.2850002448732 -10.3 3
-9.27416643552441 -9.3 3
-9.34466448873964 -9.3 2
-10.260622289522 -10.3 3
-10.2925398955505 -10.3 3
-9.78558039425186 -9.3 1
-10.2687952145283 -10.3 3
-9.29764480170453 -9.3 0
-9.33644641860461 -9.3 3
-10.1950388427085 -10.3 3
-9.61418877673029 -9.3 1
-10.2565364482821 -10.3 3
-10.3048110870615 -10.3 0
-10.0750165832511 -10.3 3
-10.0997726808275 -9.3 3
-9.31731813762906 -9.3 3
-9.29344837560792 -9.3 1
-9.31224448783799 -9.3 3
-9.30953081000688 -9.3 0
-10.2458250416783 -10.3 3
-10.2591648059616 -10.3 3
-9.30411090950354 -9.3 3
-9.29536352308825 -9.3 1
-10.2498475140678 -10.3 3
-9.31274149842977 -9.3 0
-10.1214953570921 -10.3 3
-9.32818030411234 -9.3 3
-9.30676246101066 -9.3 0
-10.3274573746758 -10.3 0
-9.30183377264221 -9.3 3
-9.3046389832573 -9.3 3
-10.2469863897611 -10.3 3
-9.30028848387728 -9.3 1
-9.3080903076417 -9.3 3
-9.3434526112467 -9.3 3
-10.282895405017 -10.3 0
-9.29511543196787 -9.3 1
-10.2837295544602 -10.3 1
-9.29157464567693 -9.3 0
-10.288217560104 -10.3 1
-10.2524414951813 -10.3 3
-9.33248524418815 -9.3 3
-10.2923087856253 -10.3 0
-9.31445204321645 -9.3 3
-10.2684323967963 -10.3 3
-9.3033281178215 -9.3 3
-10.236234393959 -9.3 3
-9.3191521067127 -9.3 3
-9.77514648522848 -10.3 3
-9.310579916531 -9.3 3
-9.31941635067735 -9.3 3
-9.30368927885152 -9.3 0
-9.31733387629779 -9.3 3
-9.30618675707519 -9.3 2
-10.2618834538986 -10.3 3
-10.1633047164235 -10.3 3
-9.33161961740747 -9.3 3
-9.30998391799636 -9.3 2
-10.2396066108242 -10.3 3
-9.30544041283656 -9.3 3
-9.29951521823159 -9.3 0
-9.37790579964424 -9.3 1
-10.2801374104082 -10.3 3
-9.29871751623179 -9.3 1
-10.2795666765786 -10.3 1
-9.31495609479163 -9.3 3
-10.1708381544684 -10.3 3
-10.2513857618493 -10.3 3
-9.31546180306874 -9.3 3
-9.30709380140521 -9.3 3
-10.2708938417521 -10.3 3
-10.223600384716 -10.3 3
-9.31139211467308 -9.3 3
-9.30196920802849 -9.3 1
-9.2881543844545 -9.3 3
-9.31401715894865 -9.3 3
-10.2640309538306 -10.3 3
-9.41219166114252 -9.3 3
-9.30767778885054 -9.3 3
-10.3041185856369 -10.3 0
-10.2025983738094 -10.3 3
-9.31538062467209 -9.3 3
-10.2836612155039 -10.3 3
-10.2613317721418 -10.3 3
-9.3245512984414 -9.3 3
-10.2911548927014 -10.3 3
-9.28170981378116 -9.3 1
-9.38760040541235 -9.3 3
-10.2807744123166 -10.3 3
-10.2478520165418 -10.3 3
-9.31830014772332 -9.3 3
-10.3077024461791 -10.3 0
-10.2616233516889 -10.3 3
-9.33407236467786 -9.3 3
-9.33121041202024 -9.3 3
-9.32008068816835 -9.3 3
-10.2679991692305 -10.3 3
-10.2897056926509 -10.3 1
-10.2915889486182 -10.3 3
-9.31431329442624 -9.3 3
-9.31554049641244 -9.3 3
-9.65384566602369 -10.3 1
-9.29356103134207 -9.3 3
-10.2586031839929 -10.3 0
-9.30649407529111 -9.3 3
-9.29686780847937 -9.3 1
-10.2416070784561 -10.3 3
-10.2682435327714 -10.3 3
-10.2775078102021 -10.3 3
-9.30224297802944 -9.3 2
-10.2625718135683 -10.3 3
-9.3894944299425 -9.3 3
-10.3003624280895 -10.3 0
-10.2745443845487 -10.3 1
-10.2801303694248 -10.3 3
-9.33109858463706 -9.3 3
-9.2955424469013 -9.3 0
-9.29692330799546 -9.3 1
-10.3541219929247 -10.3 0
-9.33660173441452 -9.3 3
-9.33455280824994 -9.3 3
-9.33311064918277 -9.3 3
-10.0911777109937 -10.3 3
-10.2763501896988 -10.3 3
-10.3192086555543 -10.3 0
-10.1654749960076 -10.3 3
-9.32711173134003 -9.3 3
-10.2571601965748 -10.3 3
-10.2453669635829 -10.3 3
-9.32178667702464 -9.3 3
-10.165934730805 -9.3 3
-10.3095480121766 -10.3 0
-10.2679420130124 -10.3 3
-9.32867524382664 -9.3 3
-9.30292926682159 -9.3 0
-9.33141915646875 -9.3 3
-9.32192708251679 -9.3 3
-10.2344468125305 -10.3 3
-10.2610323232602 -10.3 3
-9.53507504490658 -9.3 3
-10.1728096298157 -10.3 3
-10.2636755912575 -10.3 3
-10.185124723929 -10.3 3
-10.2603166280081 -10.3 3
-10.2617641713566 -10.3 3
-9.30989984037127 -9.3 3
-10.2923340503304 -10.3 2
-10.2498475140678 -10.3 3
-9.3302209467671 -9.3 3
-9.29066594464496 -10.3 3
-10.1539240556792 -10.3 3
-9.3147709583462 -9.3 3
-9.83343712995864 -10.3 3
-10.2144342668771 -10.3 1
-9.2885602764378 -9.3 0
-9.31008000671077 -9.3 3
-9.32268750872224 -9.3 3
-9.29226259117107 -9.3 3
-9.31244412042568 -9.3 3
-10.2836612155039 -10.3 1
-10.0604334641373 -10.3 3
-9.32195193304638 -9.3 3
-10.2701971985726 -10.3 3
-9.3148550359713 -9.3 3
-10.2933218588816 -10.3 3
-10.2612613623079 -10.3 3
-10.1167464208877 -10.3 1
-9.29590277958035 -9.3 1
-9.34526918495966 -9.3 3
-10.2876199048674 -10.3 1
-9.34274975543484 -9.3 3
-10.2655223997814 -10.3 1
-10.2374711219815 -10.3 3
-9.31350358133717 -9.3 3
-9.41908685475243 -9.3 3
-9.3011520397805 -9.3 3
-9.33677320306869 -9.3 3
-9.32284820881355 -9.3 3
-10.2650568665271 -10.3 3
-9.31555499255471 -9.3 3
-10.2673878462026 -10.3 3
-10.2629540975484 -10.3 3
-10.2759807451589 -10.3 0
-9.31085699993593 -9.3 3
-9.32319528787683 -9.3 3
-9.33529666743561 -9.3 3
-10.2639261674308 -10.3 3
-10.233087488562 -10.3 3
-10.1953503026793 -10.3 3
-10.3165132014449 -10.3 0
-10.3449488341024 -10.3 0
-9.31636719069678 -9.3 3
-10.2639870512284 -10.3 3
-10.2633666163396 -10.3 3
-10.2862643084783 -10.3 1
-9.33268529095133 -9.3 3
-10.2895362948742 -10.3 1
-10.276276466461 -10.3 3
-10.2866639878292 -10.3 3
-10.2612613623079 -10.3 3
-10.28428372127 -10.3 3
-9.52671698345485 -10.3 3
-9.31346133543686 -9.3 2
-9.49866653400591 -9.3 3
-10.3650553975928 -10.3 0
-10.3117170492342 -10.3 0
-9.30584837569729 -9.3 3
-10.2938532460392 -10.3 2
-10.2800367657633 -10.3 3
-10.0510938067669 -10.3 3
-9.22270140292133 -9.3 3
-9.28075141168999 -9.3 3
-10.180593644034 -9.3 3
-9.32127392776412 -9.3 3
-9.32255580091538 -9.3 3
-9.79229624987324 -9.3 3
-10.0823988472409 -9.3 3
-10.2836612155039 -10.3 3
-10.2882887982888 -10.3 3
-9.35648008720816 -9.3 3
-9.30250308023914 -9.3 2
-9.79372474114912 -9.3 3
-10.2221631957547 -10.3 3
-9.29909980021194 -9.3 3
-9.29633435044421 -9.3 3
-10.2629760488496 -10.3 3
-9.31026804238468 -9.3 3
-10.3070878097473 -10.3 0
-10.2647445782053 -10.3 3
-9.3349777523059 -9.3 3
-10.2727182847994 -10.3 3
-9.32346408777187 -9.3 3
-9.29451694838027 -9.3 3
-9.21406584388922 -9.3 3
-10.28428372127 -10.3 3
-10.3140960732669 -10.3 0
-10.2873991493295 -10.3 3
-9.29723476796629 -9.3 1
-9.31830221860075 -9.3 3
-10.1685142157763 -10.3 1
-10.1937341899051 -10.3 3
-9.78153679891224 -9.3 3
-10.2568603335178 -10.3 1
-10.3209291405528 -10.3 3
-10.3303098012971 -10.3 0
-10.2699205293432 -10.3 3
-9.30870163066957 -9.3 3
-9.28392730937145 -9.3 1
-10.3014881570799 -10.3 0
-9.34698304315027 -9.3 3
-9.33232454409679 -9.3 3
-10.2938217687018 -10.3 0
-10.0926952500006 -10.3 3
-9.32118032410268 -9.3 3
-10.2603228406405 -10.3 3
-10.2528196374066 -10.3 3
-10.2852657313643 -10.3 3
-10.2643958424401 -10.3 3
-9.31934345579055 -9.3 3
-9.29702768021972 -9.3 3
-9.31543860924114 -9.3 3
-10.3008722781216 -10.3 0
-10.2678873418473 -10.3 1
-10.2910132446827 -10.3 1
-10.0012867186628 -9.3 3
-10.2939911664785 -10.3 0
-9.30461868865813 -9.3 3
-10.3111686808813 -10.3 3
-9.29571681478391 -9.3 1
-9.29057565438744 -9.3 3
-10.2572430316734 -10.3 3
-10.0862821566647 -10.3 1
-9.32668844398601 -9.3 1
-9.32145367992814 -9.3 3
-10.2065462946101 -10.3 3
-9.31170274629294 -9.3 3
-10.304298337801 -10.3 0
-9.31082220919449 -9.3 3
-10.2631752672618 -10.3 1
-10.2420817235712 -10.3 3
-10.2851145573093 -10.3 1
-10.259622884057 -10.3 3
-9.31655067044026 -9.3 3
-9.29139779274136 -9.3 0
-9.31995395046746 -9.3 3
-9.32161727924794 -9.3 3
-10.0842187343578 -10.3 1
-10.0152212389543 -10.3 3
-9.31978413851523 -9.3 3
-10.2542162371695 -10.3 3
-10.2888210137975 -10.3 1
-10.2790932739899 -10.3 3
-9.31658546118165 -9.3 3
-9.28221427953177 -9.3 3
-10.2683491475222 -10.3 3
-9.29535855298234 -9.3 0
-10.2643929432116 -10.3 3
-10.3015734772315 -10.3 0
-10.3091665565474 -10.3 3
-9.70783592660852 -10.3 3
-9.31485337926931 -9.3 3
-9.29431565909059 -9.3 1
-10.2701205761064 -10.3 3
-9.30348798956184 -9.3 0
-9.29974052969985 -9.3 1
-9.29208283900701 -9.3 3
-9.48169652152516 -9.3 3
-10.2928546689253 -10.3 0
-9.30117316273063 -9.3 3
-9.31870893893506 -9.3 3
-9.31822186855511 -9.3 3
-10.289935974225 -10.3 0
-9.33689704154114 -9.3 3
-9.59338142830548 -9.3 1
-10.2635442976262 -10.3 3
-10.250195421482 -10.3 3
-10.2443364949559 -10.3 3
-10.2570226903111 -10.3 3
-10.2391435626229 -10.3 3
-10.2658346881033 -10.3 3
-9.30917917501321 -9.3 3
-9.90825669026935 -10.3 3
-10.2855941725304 -10.3 1
-9.31704022587317 -9.3 3
-9.33038206103391 -9.3 3
-9.3305361343174 -9.3 3
-9.33289444957538 -9.3 3
-9.32828633303858 -9.3 3
-10.2531418659403 -10.3 3
-9.31909826389861 -9.3 3
-9.32661389239727 -9.3 3
-9.3265815867088 -9.3 3
-9.30579950298911 -9.3 3
-9.31859628320091 -9.3 3
-10.2792287093762 -10.3 1
-9.32169348753867 -9.3 3
-10.2606442408231 -10.3 3
-9.30050426930919 -9.3 3
-10.2814797531815 -10.3 1
-9.32760957028278 -9.3 3
-10.1055694810296 -9.3 3
-10.3153969984908 -10.3 0
-10.2625138289992 -10.3 3
-9.29801963052581 -9.3 0
-10.2479671573289 -10.3 3
-9.32415037656402 -9.3 3
-9.29858498007396 -9.3 3
-10.1948035910284 -10.3 3
-10.2519105221991 -10.3 3
-10.2619157595871 -10.3 3
-9.28722994475381 -9.3 0
-10.28428372127 -10.3 3
-10.2836612155039 -10.3 3
-10.2524501928667 -10.3 3
-10.0509546438011 -10.3 3
-10.2437202018221 -10.3 3
-9.32542520873193 -9.3 3
-9.30165567718014 -9.3 3
-9.31825086083961 -9.3 0
-9.31437417822373 -9.3 3
-10.2437081907328 -10.3 3
-9.31618785270825 -9.3 3
-9.29980845448073 -9.3 1
-10.2495136886203 -10.3 3
-9.32691955391121 -9.3 3
-10.1543079963613 -9.3 3
-10.3218668338693 -10.3 0
-9.39787651357282 -10.3 3
-9.31215254087849 -9.3 3
-9.32570933312025 -9.3 3
-9.31128608574683 -9.3 3
-10.2701433557585 -10.3 3
-9.32023061969685 -9.3 3
-9.29083575659714 -9.3 0
-10.2953736842746 -10.3 3
-10.2605593348471 -10.3 3
-10.2784802942601 -10.3 3
-9.29930150367711 -9.3 3
-9.32222818810034 -9.3 3
-10.2758801005141 -10.3 3
-10.2504745757644 -10.3 1
-10.2775927161783 -10.3 3
-10.1773158591812 -10.3 3
-9.30057964924895 -9.3 3
-10.2718824786542 -10.3 3
-9.29172209215251 -9.3 3
-10.3028785442104 -10.3 0
-9.30531864524154 -9.3 3
-9.30198494669722 -9.3 1
-9.30547686027994 -9.3 3
-10.2879727823875 -10.3 1
-9.33640500105527 -9.3 1
-10.2957423004635 -10.3 3
-10.2872111136556 -10.3 3
-9.31916039022255 -9.3 3
-10.2697900640628 -10.3 3
-9.64826423707802 -9.3 3
-9.30779872809454 -9.3 2
-10.2834677955485 -10.3 3
-10.2547505235557 -10.3 3
-10.2467672909252 -10.3 3
-9.31226022650672 -9.3 3
-10.2929598695005 -10.3 0
-10.0834206181825 -10.3 1
-9.34084661904382 -9.3 3
-10.2636925724527 -10.3 3
-9.54649096402422 -9.3 1
-10.1705921342254 -10.3 3
-9.28838715108169 -9.3 3
-9.29760089910223 -9.3 1
-9.31314366283361 -9.3 3
-10.2544506604986 -10.3 3
-9.31577740479452 -9.3 3
-10.2735325538189 -10.3 3
-10.2801374104082 -10.3 3
-9.33087741492374 -9.3 3
-10.2758453097727 -10.3 1
-9.65978494259545 -9.3 3
-9.31046146234 -9.3 3
-10.2719603436469 -10.3 1
-10.2188431650017 -10.3 3
-10.1996701530728 -10.3 3
-9.32615664265284 -9.3 3
-9.3266130640463 -9.3 3
-9.43364263828364 -9.3 3
-10.2702804478467 -10.3 3
-9.31978579521722 -9.3 3
-9.30507966598203 -9.3 3
-10.2913205628987 -10.3 2
-9.32422699903024 -9.3 3
-10.3339516464084 -10.3 0
-10.2996090428675 -10.3 0
-10.2775678656487 -10.3 1
-9.31253938078912 -9.3 3
-10.2575818272268 -10.3 1
-9.32429947974155 -9.3 3
-9.31421720571184 -9.3 3
-10.2836612155039 -10.3 3
-10.2588276671102 -10.3 3
-10.2580452896036 -10.3 3
-10.2664824585746 -10.3 3
-9.31458126597035 -9.3 3
-10.2659833771053 -10.3 3
-10.3172355235049 -10.3 0
-9.31281315079007 -9.3 0
-9.30792132404049 -9.3 3
-10.2663018780595 -10.3 3
-10.2445978396921 -10.3 3
-9.3038905681412 -9.3 0
-10.2589494347052 -10.3 3
-10.2836612155039 -10.3 3
-9.30606498948021 -9.3 3
-9.31666829628029 -9.3 3
-10.1831362673864 -10.3 3
-9.31758238159366 -9.3 3
-10.2025983738094 -10.3 3
-10.2892840619988 -10.3 1
-9.32829088896901 -9.3 3
-10.2504447551289 -9.3 3
-9.32925301863959 -9.3 3
-10.1118541799627 -10.3 3
-9.29061997116523 -9.3 3
-9.3288235186532 -9.3 3
-10.2755885209669 -10.3 3
-10.2608190228813 -10.3 3
-9.33812590022932 -9.3 3
-9.7369251281943 -9.3 3
-10.2906404867389 -10.3 3
-10.3093703308901 -10.3 0
-10.2680571537995 -10.3 3
-9.29557061083483 -9.3 1
-10.2952618568914 -10.3 1
-10.0660405719635 -9.3 3
-9.27834173867084 -9.3 3
-9.31337642946075 -9.3 3
-10.1827543975817 -10.3 1
-9.33485764141287 -9.3 3
-9.69898830972388 -10.3 3
-9.32612557949082 -9.3 3
-9.73535043296934 -9.3 3
-10.2532015072113 -10.3 3
-10.1966259631982 -10.3 1
-9.31681864198432 -9.3 3
-9.32358212778742 -9.3 3
-9.28539763237211 -9.3 0
-9.33218620948207 -9.3 3
-10.1924200110653 -10.3 3
-9.29590857803724 -9.3 1
-10.2955998240939 -10.3 0
-10.2607299751502 -10.3 2
-9.27417927496474 -9.3 3
-10.3020605476115 -10.3 3
-10.2800367657633 -10.3 3
-9.29720743238373 -9.3 3
-9.54097041887604 -9.3 3
-10.2801374104082 -10.3 3
-10.3355106029646 -10.3 0
-10.334732367213 -10.3 0
-9.30368927885152 -9.3 3
-9.30088986669332 -9.3 3
-10.2457140426461 -10.3 3
-10.269961532717 -10.3 3
-9.31801975091446 -9.3 3
-9.29370309353621 -9.3 3
-10.2836612155039 -10.3 3
-9.32363762730351 -9.3 3
-9.26643419324287 -9.3 3
-10.3000725052444 -10.3 0
-9.30159852096211 -9.3 3
-9.30056142552726 -9.3 1
-10.2836612155039 -10.3 1
-9.31658753205913 -9.3 3
-10.2689202955272 -9.3 3
-9.34187998689921 -9.3 3
-9.25664432711132 -9.3 3
-9.962135123471 -9.3 1
-9.3139786406278 -9.3 3
-10.2651819475261 -10.3 3
-9.33157612898065 -9.3 3
-10.2482993260744 -9.3 3
-9.80261501810956 -9.3 1
-9.31268185715874 -9.3 3
-9.32785848975418 -9.3 3
-9.32215239398509 -9.3 3
-9.30478104545143 -9.3 0
-10.2944769943319 -10.3 3
-10.2770025161005 -10.3 3
-9.2912081003655 -9.3 3
-10.1675458734733 -9.3 3
-10.2646298515937 -10.3 3
-9.31642517526583 -9.3 3
-9.29744019901092 -9.3 1
-10.3029125066009 -10.3 0
-9.82603829894904 -10.3 1
-10.0544697512115 -10.3 3
-9.31257334317954 -9.3 3
-9.31290468357405 -9.3 3
-10.2810713761452 -10.3 3
-9.3211426341328 -9.3 3
-10.2957530690263 -10.3 0
-9.30658933565455 -9.3 3
-9.2824611281257 -9.3 3
-10.2607900305967 -10.3 3
-9.31328075492183 -9.3 3
-9.31650718201345 -9.3 3
-9.31029869137117 -9.3 3
-9.31643677217961 -9.3 3
-9.30107376061229 -9.3 2
-10.1299230000267 -10.3 3
-10.2836612155039 -10.3 3
-9.32055284823054 -9.3 3
-9.28853749678568 -9.3 3
-10.2801374104082 -10.3 3
-10.0812383275091 -9.3 3
-10.2828109132164 -10.3 3
-9.30697534721417 -9.3 3
-9.33699230190457 -9.3 3
-9.31512922014778 -9.3 2
-10.2856670674172 -10.3 1
-10.0890724569621 -10.3 3
-9.3290724381246 -9.3 3
-9.3140146738957 -9.3 3
-10.2651976861948 -9.3 3
-10.2924752841735 -10.3 3
-10.1618633857073 -10.3 1
-10.2610459910515 -10.3 3
-9.44465142289152 -9.3 3
-10.2520302189166 -10.3 1
-10.2625685001643 -10.3 3
-9.27732535201068 -9.3 3
-10.2766546086863 -10.3 3
-10.2543810790157 -10.3 3
-9.87140791081948 -10.3 3
-10.2760590243271 -10.3 3
-9.33309242546108 -9.3 3
-9.2990596251891 -9.3 1
-10.2815261408367 -10.3 1
-10.2778747696891 -10.3 3
-9.29925428767088 -9.3 3
-10.2637091394724 -10.3 3
-10.1956940683386 -10.3 3
-9.29596656260628 -9.3 3
-9.30109985366834 -9.3 3
-10.2859632028948 -10.3 2
-10.2996057294636 -10.3 0
-10.2811790617734 -10.3 3
-9.31441559577307 -9.3 2
-9.29955912083385 -9.3 1
-10.2785896365903 -10.3 3
-10.1837103146199 -10.3 1
-9.28656187968339 -9.3 0
-10.2788132913565 -10.3 1
-10.28428372127 -10.3 3
-10.3019673581255 -10.3 2
-9.31356156590621 -9.3 3
-10.2766546086863 -10.3 1
-9.29597318941415 -9.3 1
-10.203979649079 -10.3 3
-10.2631678121029 -10.3 3
-9.28389666038497 -9.3 0
-9.2689382982744 -9.3 3
-9.79229624987324 -9.3 3
-9.31782177502871 -9.3 3
-10.2760590243271 -10.3 3
-10.2314162904472 -10.3 1
-9.32740869516863 -9.3 1
-10.027753361026 -9.3 3
-9.32878541450784 -9.3 3
-9.96754549793803 -10.3 3
-10.2921248917063 -10.3 0
-9.31674491874655 -9.3 3
-9.92495997373254 -9.3 3
-9.31915417759018 -9.3 3
-9.56019561691701 -10.3 3
-10.1023985534541 -9.3 1
-10.27407098196 -10.3 3
-10.3013518933427 -10.3 0
-10.2714939820416 -10.3 3
-9.30212866559334 -9.3 1
-9.34276259487512 -9.3 1
-10.2543603702411 -10.3 3
-9.31375912761643 -9.3 3
-10.2385355529989 -10.3 3
-10.2903977798999 -10.3 1
-9.31221052544753 -9.3 3
-9.32203311144303 -9.3 3
-10.2553162872793 -10.3 3
-10.2805867908182 -10.3 1
-9.49168436354241 -9.3 1
-9.3174299650122 -9.3 3
-9.29184593062496 -9.3 0
-9.31249961994177 -9.3 3
-9.31158926220781 -9.3 3
-9.31594804509772 -9.3 3
-9.30092962754068 -9.3 3
-9.29121845475282 -9.3 0
-10.2543338630095 -10.3 3
-10.0231891470915 -10.3 1
-10.3287773519725 -10.3 0
-9.72580782960721 -9.3 1
-10.3068177673258 -10.3 0
-10.290571733607 -10.3 3
-9.31066068075216 -9.3 3
-10.2939948940579 -10.3 1
-10.1986504530088 -10.3 3
-9.31511058225056 -9.3 3
-10.2381992424985 -10.3 3
-10.2740564858177 -10.3 3
-10.2809566495336 -10.3 3
-10.2870901744116 -10.3 3
-9.87992087390564 -10.3 3
-10.2780168318832 -10.3 3
-10.2612066911428 -10.3 1
-10.2672834739783 -10.3 1
-10.3026764265698 -10.3 0
-10.2282333517823 -10.3 1
-9.57459732716477 -9.3 3
-10.260807011792 -10.3 3
-10.2765340836178 -10.3 1
-10.2725401893374 -10.3 1
-10.2617902644127 -10.3 3
-9.48404323986931 -9.3 3
-9.30250887869603 -9.3 3
-9.29960468013809 -9.3 3
-9.31262055918577 -9.3 3
-10.2521205091742 -10.3 3
-9.30274785795559 -9.3 3
-9.32454632833548 -9.3 3
-10.2621129071218 -10.3 3
-9.35243359264014 -9.3 3
-9.32833769079976 -9.3 3
-10.2882341271237 -10.3 1
-9.31457463916244 -9.3 3
-10.261619209934 -10.3 3
-9.73674289097728 -9.3 3
-9.29949119605297 -9.3 1
-9.30087495637557 -9.3 3
-10.2583182312536 -10.3 3
-9.28777499970279 -9.3 3
-9.28453324811793 -9.3 3
-9.39301616416074 -9.3 1
-9.29550185770298 -9.3 1
-10.3897775327788 -10.3 0
-9.31762421331849 -9.3 0
-10.1654749960076 -10.3 3
-10.2175741312907 -10.3 1
-9.30758542771555 -9.3 3
-9.32802291742495 -9.3 3
-10.250800946053 -10.3 3
-9.30213446405024 -9.3 1
-9.30733236648924 -9.3 3
-9.31459907551655 -9.3 3
-9.32850087594403 -9.3 3
-10.3041720142756 -10.3 2
-9.35427501688265 -9.3 3
-9.8106636904679 -9.3 1
-10.2678674614237 -10.3 3
-10.2755926627219 -10.3 3
-9.33192155134194 -9.3 3
-10.2800367657633 -10.3 3
-9.33718033757844 -9.3 3
-9.29769450276368 -9.3 1
-10.2881049043698 -10.3 3
-9.30718284913623 -9.3 3
-10.3078743290088 -10.3 0
-9.32513859929065 -9.3 3
-10.1900877888634 -10.3 3
-10.2986398722136 -10.3 0
-9.32835922792538 -9.3 3
-10.28428372127 -10.3 3
-10.2967624147031 -10.3 2
-9.28017529357903 -9.3 3
-10.0241065458088 -10.3 1
-10.1611671567034 -10.3 3
-9.32313854583425 -9.3 1
-10.3148424175055 -10.3 2
-9.38283573053914 -9.3 3
-10.2950232918074 -10.3 0
-9.29281717215637 -9.3 0
-10.2618685435809 -10.3 3
-10.2995299353483 -10.3 0
-9.31894750401909 -9.3 3
-9.31472415651546 -9.3 3
-9.3138440335925 -9.3 3
-10.274794132371 -10.3 3
-10.2811682932106 -10.3 3
-10.246994673271 -10.3 3
-9.29266724062786 -9.3 1
-9.3024682894977 -9.3 3
-9.30267951899922 -9.3 1
-10.2624243670927 -10.3 1
-9.24629035395809 -9.3 3
-10.2998848837459 -10.3 0
-9.29825860978537 -9.3 0
-10.2889858556438 -10.3 1
-10.2552512617269 -10.3 1
-9.38452805160417 -9.3 3
-10.2653824084647 -10.3 3
-10.233331023752 -10.3 3
-10.2801374104082 -10.3 3
-9.89087581569939 -9.3 3
-10.312512266181 -10.3 0
-10.2778747696891 -10.3 3
-9.29833398972513 -9.3 3
-9.33554807195997 -9.3 3
-10.2852197578846 -10.3 2
-10.3184233788193 -10.3 0
-9.30987457566619 -9.3 3
-9.31941966408128 -9.3 3
-10.18600319015 -10.3 3
-9.2932081538219 -9.3 3
-10.2573573441095 -10.3 3
-10.2818641080391 -10.3 3
-10.2210730858568 -9.3 3
-10.1132002503154 -10.3 1
-10.2943254061014 -10.3 3
-9.32274383658929 -9.3 3
-9.31784331215438 -9.3 3
-9.31974934777384 -9.3 3
-10.2931561886843 -10.3 3
-9.29352251302122 -9.3 1
-10.2614978565145 -10.3 3
-9.28831756959882 -9.3 0
-9.32896848007583 -9.3 3
-10.2826531123535 -10.3 3
-10.2618126298893 -10.3 3
-10.2067252184231 -10.3 1
-9.31385397380434 -9.3 3
-9.29547617882241 -9.3 1
-10.2201200680471 -10.3 3
-9.29624613106417 -9.3 3
-9.28648111546222 -9.3 0
-10.2639804244205 -10.3 3
-10.2968887382285 -10.3 0
-10.2822824252872 -10.3 3
-10.2722722177933 -9.3 1
-9.32424398022547 -9.3 3
-9.32950276646196 -9.3 3
-9.29941995786815 -9.3 1
-10.2939953082334 -10.3 0
-10.262255797667 -10.3 3
-10.1816021613598 -10.3 3
-10.2680165646012 -10.3 3
-9.47047153730983 -9.3 3
-9.31242672505497 -9.3 3
-10.2659655675591 -10.3 3
-9.28543200893806 -9.3 3
-10.2441741381626 -10.3 3
-9.32712457078031 -9.3 3
-10.2232649025665 -10.3 3
-9.70888461895716 -10.3 1
-9.33194267429212 -9.3 3
-10.2849741518171 -10.3 3
-9.91866367788571 -10.3 3
-9.31527956585177 -9.3 3
-10.2883534096657 -10.3 3
-9.31690147708296 -9.3 3
-9.33404005898939 -9.3 1
-10.2509997502897 -10.3 3
-9.56700259114689 -9.3 3
-10.2864266652716 -9.3 1
-9.30374146496367 -9.3 3
-10.2770629857225 -10.3 1
-10.2131060060706 -10.3 1
-10.2740738811885 -10.3 1
-9.29033998853186 -9.3 0
-10.2621129071218 -10.3 3
-10.2376351354768 -10.3 3
-9.29653149797895 -9.3 1
-10.2648158163901 -10.3 3
-10.2799328077145 -10.3 3
-9.31755835941508 -9.3 3
-10.0727398605652 -10.3 3
-9.30102074614917 -9.3 1
-10.2760590243271 -10.3 3
-10.2639535030134 -10.3 3
-9.32544094740066 -9.3 3
-10.2900954317899 -10.3 1
-10.2555200616219 -10.3 3
-9.31375912761643 -9.3 3
-10.2778950642883 -10.3 1
-10.2687952145283 -10.3 3
-10.2694289030328 -10.3 3
-10.3036190899922 -10.3 3
-9.30741437323691 -9.3 0
-9.31396828624048 -9.3 2
-9.32619640350015 -9.3 1
-10.1904414947345 -9.3 3
-9.32050894562828 -9.3 3
-10.2704838080139 -10.3 3
-10.3131095072422 -10.3 0
-10.3029738045739 -10.3 3
-9.57939762113033 -10.3 3
-10.2871754945632 -10.3 1
-10.3032223098697 -10.3 3
-9.32135924791568 -9.3 3
-10.0187889466523 -10.3 3
-9.3002922114567 -9.3 1
-10.3170367192682 -10.3 0
-9.29018467272195 -9.3 0
[truncated: 30,646,251 more chars]
